# Supplementary material for: Immunomodulatory Effects and Induction of Apoptosis by Different Molecular Weight Chitosan Oligosaccharides in Head Kidney Macrophages From Blunt Snout Bream (Megalobrama amblycephala)
Source: Front Immunol. 2019 May 15;10:869. doi: 10.3389/fimmu.2019.00869 (PMC6530513; doi:10.3389/fimmu.2019.00869)
Supplement: Supplementary file 4 [file Table_1.xls]

## Sheet: upload table
Samples	Total reads	Q20 (%)	Q30 (%)	Mean quality score	Total mapped reads (%)
Control_1	60309980	99.69	95.04	38.23	91.95
Control_2	52158744	99.65	95	38.19	90.63
Control_3	49699852	99.66	95.14	38.24	90.59
GlcNAc_1	67735544	99.68	95.33	38.3	90.28
GlcNAc_2	45722626	99.67	95.33	38.31	90.4
GlcNAc_3	58742288	99.65	95.1	38.24	90.51
COS3_1	65136856	99.65	95.13	38.2	89.88
COS3_2	56655808	99.68	95.05	38.24	89.67
COS3_3	50054330	99.65	95.11	38.25	90.46
COS6_1	43495968	99.66	95.23	38.28	91.19
COS6_2	63079194	99.65	95.07	38.26	90.21
COS6_3	45070858	99.61	95.32	38.13	90.2
COS13-19_1	27683680	99.59	95.18	38.15	90.66
COS13-19_2	49441296	99.58	95.24	38.28	90.8
COS13-19_3	42773126	99.62	95.31	38.29	91.37
