# Supplementary material for: Immunomodulatory Effects and Induction of Apoptosis by Different Molecular Weight Chitosan Oligosaccharides in Head Kidney Macrophages From Blunt Snout Bream (Megalobrama amblycephala)
Source: Front Immunol. 2019 May 15;10:869. doi: 10.3389/fimmu.2019.00869 (PMC6530513; doi:10.3389/fimmu.2019.00869)
Supplement: Supplementary file 5 [file Data_Sheet_1.ZIP › Dataset_S2/out.gff3]

MA01GS00001	.	gene	9996	13099	.	+	.	ID=MA01Gene00001;source=transfrag00002;Integrity=complete;
MA01GS00001	.	mRNA	9996	13099	.	+	.	ID=MA01Gene00001.t1;Parent=MA01Gene00001;
MA01GS00001	.	exon	9996	13099	.	+	.	ID=MA01Gene00001.t1.exon1;Parent=MA01Gene00001.t1;
MA01GS00001	.	CDS	11928	12419	.	+	0	ID=MA01Gene00001.t1.CDS1;Parent=MA01Gene00001.t1;
MA01GS00001	.	gene	9996	13099	.	-	.	ID=MA01Gene00002;source=transfrag00001;Integrity=complete;
MA01GS00001	.	mRNA	9996	13099	.	-	.	ID=MA01Gene00002.t1;Parent=MA01Gene00002;
MA01GS00001	.	CDS	10494	11603	.	-	0	ID=MA01Gene00002.t1.CDS1;Parent=MA01Gene00002.t1;
MA01GS00001	.	exon	9996	13099	.	-	.	ID=MA01Gene00002.t1.exon1;Parent=MA01Gene00002.t1;
MA01GS00001	.	gene	13100	13812	.	-	.	ID=MA01Gene00003;source=transfrag00003;Integrity=internal;
MA01GS00001	.	mRNA	13100	13812	.	-	.	ID=MA01Gene00003.t1;Parent=MA01Gene00003;
MA01GS00001	.	five_prime_UTR	13811	13812	.	-	.	ID=MA01Gene00003.t1.5UTR1;Parent=MA01Gene00003.t1;
MA01GS00001	.	CDS	13100	13810	.	-	0	ID=MA01Gene00003.t1.CDS1;Parent=MA01Gene00003.t1;
MA01GS00001	.	exon	13100	13812	.	-	.	ID=MA01Gene00003.t1.exon1;Parent=MA01Gene00003.t1;
MA01GS00001	.	gene	16688	16972	.	+	.	ID=MA01Gene00004;source=genewise00001;Integrity=internal;
MA01GS00001	.	mRNA	16688	16972	.	+	.	ID=MA01Gene00004.t1;Parent=MA01Gene00004;
MA01GS00001	.	exon	16688	16972	.	+	.	ID=MA01Gene00004.t1.exon1;Parent=MA01Gene00004.t1;
MA01GS00001	.	CDS	16688	16972	0.00	+	0	ID=MA01Gene00004.t1.CDS1;Parent=MA01Gene00004.t1;
MA01GS00001	.	gene	17632	18564	.	+	.	ID=MA01Gene00005;source=genewise00002;Integrity=internal;
MA01GS00001	.	mRNA	17632	18564	.	+	.	ID=MA01Gene00005.t1;Parent=MA01Gene00005;
MA01GS00001	.	exon	17632	18564	.	+	.	ID=MA01Gene00005.t1.exon1;Parent=MA01Gene00005.t1;
MA01GS00001	.	CDS	17632	18564	0.00	+	0	ID=MA01Gene00005.t1.CDS1;Parent=MA01Gene00005.t1;
MA01GS00001	.	gene	18564	21702	.	+	.	ID=MA01Gene00006;IntronSupport=0/1;source=augustus00001;Integrity=complete;
MA01GS00001	.	mRNA	18564	21702	.	+	.	ID=MA01Gene00006.t1;Parent=MA01Gene00006;
MA01GS00001	.	exon	18564	19148	.	+	.	ID=MA01Gene00006.t1.exon1;Parent=MA01Gene00006.t1;
MA01GS00001	.	CDS	18564	19148	0.57	+	0	ID=MA01Gene00006.t1.CDS1;Parent=MA01Gene00006.t1;
MA01GS00001	.	exon	21661	21702	.	+	.	ID=MA01Gene00006.t1.exon2;Parent=MA01Gene00006.t1;
MA01GS00001	.	CDS	21661	21702	0.19	+	0	ID=MA01Gene00006.t1.CDS2;Parent=MA01Gene00006.t1;
MA01GS00001	.	gene	37614	38656	.	-	.	ID=MA01Gene00007;IntronSupport=0/1;source=augustus00002;Integrity=complete;
MA01GS00001	.	mRNA	37614	38656	.	-	.	ID=MA01Gene00007.t1;Parent=MA01Gene00007;
MA01GS00001	.	CDS	38493	38656	0.69	-	0	ID=MA01Gene00007.t1.CDS1;Parent=MA01Gene00007.t1;
MA01GS00001	.	exon	38493	38656	.	-	.	ID=MA01Gene00007.t1.exon1;Parent=MA01Gene00007.t1;
MA01GS00001	.	CDS	37614	38022	0.99	-	1	ID=MA01Gene00007.t1.CDS2;Parent=MA01Gene00007.t1;
MA01GS00001	.	exon	37614	38022	.	-	.	ID=MA01Gene00007.t1.exon2;Parent=MA01Gene00007.t1;
MA01GS00001	.	gene	45122	45472	.	-	.	ID=MA01Gene00008;source=genewise00004;Integrity=3prime_partial;
MA01GS00001	.	mRNA	45122	45472	.	-	.	ID=MA01Gene00008.t1;Parent=MA01Gene00008;
MA01GS00001	.	CDS	45122	45472	0.00	-	0	ID=MA01Gene00008.t1.CDS1;Parent=MA01Gene00008.t1;
MA01GS00001	.	exon	45122	45472	.	-	.	ID=MA01Gene00008.t1.exon1;Parent=MA01Gene00008.t1;
MA01GS00001	.	gene	53074	54525	.	-	.	ID=MA01Gene00009;source=transfrag00004;Integrity=3prime_partial;
MA01GS00001	.	mRNA	53074	54525	.	-	.	ID=MA01Gene00009.t1;Parent=MA01Gene00009;
MA01GS00001	.	five_prime_UTR	53386	54525	.	-	.	ID=MA01Gene00009.t1.5UTR1;Parent=MA01Gene00009.t1;
MA01GS00001	.	CDS	53074	53385	.	-	0	ID=MA01Gene00009.t1.CDS1;Parent=MA01Gene00009.t1;
MA01GS00001	.	exon	53074	54525	.	-	.	ID=MA01Gene00009.t1.exon1;Parent=MA01Gene00009.t1;
MA01GS00001	.	gene	55593	56511	.	+	.	ID=MA01Gene00010;source=transfrag00005;Integrity=internal;
MA01GS00001	.	mRNA	55593	56511	.	+	.	ID=MA01Gene00010.t1;Parent=MA01Gene00010;
MA01GS00001	.	five_prime_UTR	55593	55593	.	+	.	ID=MA01Gene00010.t1.5UTR1;Parent=MA01Gene00010.t1;
MA01GS00001	.	exon	55593	56511	.	+	.	ID=MA01Gene00010.t1.exon1;Parent=MA01Gene00010.t1;
MA01GS00001	.	CDS	55594	56511	.	+	0	ID=MA01Gene00010.t1.CDS1;Parent=MA01Gene00010.t1;
MA01GS00001	.	gene	56533	63950	.	-	.	ID=MA01Gene00011;source=transfrag00006;Integrity=internal;
MA01GS00001	.	mRNA	56533	63950	.	-	.	ID=MA01Gene00011.t1;Parent=MA01Gene00011;
MA01GS00001	.	five_prime_UTR	63950	63950	.	-	.	ID=MA01Gene00011.t1.5UTR1;Parent=MA01Gene00011.t1;
MA01GS00001	.	CDS	63817	63949	.	-	0	ID=MA01Gene00011.t1.CDS1;Parent=MA01Gene00011.t1;
MA01GS00001	.	exon	63817	63950	.	-	.	ID=MA01Gene00011.t1.exon1;Parent=MA01Gene00011.t1;
MA01GS00001	.	CDS	56533	56810	.	-	2	ID=MA01Gene00011.t1.CDS2;Parent=MA01Gene00011.t1;
MA01GS00001	.	exon	56533	56810	.	-	.	ID=MA01Gene00011.t1.exon2;Parent=MA01Gene00011.t1;
MA01GS00001	.	gene	65055	66023	.	-	.	ID=MA01Gene00012;source=genewise00005;Integrity=3prime_partial;
MA01GS00001	.	mRNA	65055	66023	.	-	.	ID=MA01Gene00012.t1;Parent=MA01Gene00012;
MA01GS00001	.	CDS	65055	66023	0.00	-	0	ID=MA01Gene00012.t1.CDS1;Parent=MA01Gene00012.t1;
MA01GS00001	.	exon	65055	66023	.	-	.	ID=MA01Gene00012.t1.exon1;Parent=MA01Gene00012.t1;
MA01GS00001	.	gene	77214	80808	.	+	.	ID=MA01Gene00013;IntronSupport=0/1;source=augustus00004;Integrity=complete;
MA01GS00001	.	mRNA	77214	80808	.	+	.	ID=MA01Gene00013.t1;Parent=MA01Gene00013;
MA01GS00001	.	exon	77214	77283	.	+	.	ID=MA01Gene00013.t1.exon1;Parent=MA01Gene00013.t1;
MA01GS00001	.	CDS	77214	77283	0.57	+	0	ID=MA01Gene00013.t1.CDS1;Parent=MA01Gene00013.t1;
MA01GS00001	.	exon	79925	80808	.	+	.	ID=MA01Gene00013.t1.exon2;Parent=MA01Gene00013.t1;
MA01GS00001	.	CDS	79925	80808	0.83	+	2	ID=MA01Gene00013.t1.CDS2;Parent=MA01Gene00013.t1;
MA01GS00001	.	gene	108323	109598	.	+	.	ID=MA01Gene00014;IntronSupport=4/5;source=augustus00005;Integrity=complete;
MA01GS00001	.	mRNA	108323	109598	.	+	.	ID=MA01Gene00014.t1;Parent=MA01Gene00014;
MA01GS00001	.	exon	108323	108519	.	+	.	ID=MA01Gene00014.t1.exon1;Parent=MA01Gene00014.t1;
MA01GS00001	.	CDS	108323	108519	1	+	0	ID=MA01Gene00014.t1.CDS1;Parent=MA01Gene00014.t1;
MA01GS00001	.	exon	108615	108741	.	+	.	ID=MA01Gene00014.t1.exon2;Parent=MA01Gene00014.t1;
MA01GS00001	.	CDS	108615	108741	1	+	1	ID=MA01Gene00014.t1.CDS2;Parent=MA01Gene00014.t1;
MA01GS00001	.	exon	108894	108941	.	+	.	ID=MA01Gene00014.t1.exon3;Parent=MA01Gene00014.t1;
MA01GS00001	.	CDS	108894	108941	0.83	+	0	ID=MA01Gene00014.t1.CDS3;Parent=MA01Gene00014.t1;
MA01GS00001	.	exon	109131	109192	.	+	.	ID=MA01Gene00014.t1.exon4;Parent=MA01Gene00014.t1;
MA01GS00001	.	CDS	109131	109192	0.83	+	0	ID=MA01Gene00014.t1.CDS4;Parent=MA01Gene00014.t1;
MA01GS00001	.	exon	109280	109370	.	+	.	ID=MA01Gene00014.t1.exon5;Parent=MA01Gene00014.t1;
MA01GS00001	.	CDS	109280	109370	1	+	1	ID=MA01Gene00014.t1.CDS5;Parent=MA01Gene00014.t1;
MA01GS00001	.	exon	109458	109598	.	+	.	ID=MA01Gene00014.t1.exon6;Parent=MA01Gene00014.t1;
MA01GS00001	.	CDS	109458	109598	0.97	+	0	ID=MA01Gene00014.t1.CDS6;Parent=MA01Gene00014.t1;
MA01GS00001	.	gene	136031	137720	.	-	.	ID=MA01Gene00015;source=genewise00007;Integrity=internal;
MA01GS00001	.	mRNA	136031	137720	.	-	.	ID=MA01Gene00015.t1;Parent=MA01Gene00015;
MA01GS00001	.	CDS	137304	137720	0.00	-	0	ID=MA01Gene00015.t1.CDS1;Parent=MA01Gene00015.t1;
MA01GS00001	.	exon	137304	137720	.	-	.	ID=MA01Gene00015.t1.exon1;Parent=MA01Gene00015.t1;
MA01GS00001	.	CDS	136031	136441	0.00	-	0	ID=MA01Gene00015.t1.CDS2;Parent=MA01Gene00015.t1;
MA01GS00001	.	exon	136031	136441	.	-	.	ID=MA01Gene00015.t1.exon2;Parent=MA01Gene00015.t1;
MA01GS00001	.	gene	154506	154928	.	-	.	ID=MA01Gene00016;source=genewise00008;Integrity=5prime_partial;
MA01GS00001	.	mRNA	154506	154928	.	-	.	ID=MA01Gene00016.t1;Parent=MA01Gene00016;
MA01GS00001	.	CDS	154506	154928	0.00	-	0	ID=MA01Gene00016.t1.CDS1;Parent=MA01Gene00016.t1;
MA01GS00001	.	exon	154506	154928	.	-	.	ID=MA01Gene00016.t1.exon1;Parent=MA01Gene00016.t1;
MA01GS00001	.	gene	205535	206047	.	-	.	ID=MA01Gene00017;IntronSupport=2/2;source=augustus00010;Integrity=complete;
MA01GS00001	.	mRNA	205535	206047	.	-	.	ID=MA01Gene00017.t1;Parent=MA01Gene00017;
MA01GS00001	.	CDS	205981	206047	0.79	-	0	ID=MA01Gene00017.t1.CDS1;Parent=MA01Gene00017.t1;
MA01GS00001	.	exon	205981	206047	.	-	.	ID=MA01Gene00017.t1.exon1;Parent=MA01Gene00017.t1;
MA01GS00001	.	CDS	205766	205856	0.99	-	2	ID=MA01Gene00017.t1.CDS2;Parent=MA01Gene00017.t1;
MA01GS00001	.	exon	205766	205856	.	-	.	ID=MA01Gene00017.t1.exon2;Parent=MA01Gene00017.t1;
MA01GS00001	.	CDS	205535	205664	0.84	-	1	ID=MA01Gene00017.t1.CDS3;Parent=MA01Gene00017.t1;
MA01GS00001	.	exon	205535	205664	.	-	.	ID=MA01Gene00017.t1.exon3;Parent=MA01Gene00017.t1;
MA01GS00001	.	gene	213928	221703	.	+	.	ID=MA01Gene00018;IntronSupport=4/6;source=augustus00012;Integrity=complete;
MA01GS00001	.	mRNA	213928	221703	.	+	.	ID=MA01Gene00018.t1;Parent=MA01Gene00018;
MA01GS00001	.	exon	213928	214129	.	+	.	ID=MA01Gene00018.t1.exon1;Parent=MA01Gene00018.t1;
MA01GS00001	.	CDS	213928	214129	1	+	0	ID=MA01Gene00018.t1.CDS1;Parent=MA01Gene00018.t1;
MA01GS00001	.	exon	215099	215211	.	+	.	ID=MA01Gene00018.t1.exon2;Parent=MA01Gene00018.t1;
MA01GS00001	.	CDS	215099	215211	1	+	2	ID=MA01Gene00018.t1.CDS2;Parent=MA01Gene00018.t1;
MA01GS00001	.	exon	217387	217539	.	+	.	ID=MA01Gene00018.t1.exon3;Parent=MA01Gene00018.t1;
MA01GS00001	.	CDS	217387	217539	1	+	0	ID=MA01Gene00018.t1.CDS3;Parent=MA01Gene00018.t1;
MA01GS00001	.	exon	217917	218034	.	+	.	ID=MA01Gene00018.t1.exon4;Parent=MA01Gene00018.t1;
MA01GS00001	.	CDS	217917	218034	0.96	+	0	ID=MA01Gene00018.t1.CDS4;Parent=MA01Gene00018.t1;
MA01GS00001	.	exon	220915	221045	.	+	.	ID=MA01Gene00018.t1.exon5;Parent=MA01Gene00018.t1;
MA01GS00001	.	CDS	220915	221045	0.96	+	2	ID=MA01Gene00018.t1.CDS5;Parent=MA01Gene00018.t1;
MA01GS00001	.	exon	221247	221448	.	+	.	ID=MA01Gene00018.t1.exon6;Parent=MA01Gene00018.t1;
MA01GS00001	.	CDS	221247	221448	1	+	0	ID=MA01Gene00018.t1.CDS6;Parent=MA01Gene00018.t1;
MA01GS00001	.	exon	221591	221703	.	+	.	ID=MA01Gene00018.t1.exon7;Parent=MA01Gene00018.t1;
MA01GS00001	.	CDS	221591	221703	1	+	2	ID=MA01Gene00018.t1.CDS7;Parent=MA01Gene00018.t1;
MA01GS00001	.	gene	223702	233241	.	-	.	ID=MA01Gene00019;IntronSupport=1/3;source=augustus00013;Integrity=complete;
MA01GS00001	.	mRNA	223702	233241	.	-	.	ID=MA01Gene00019.t1;Parent=MA01Gene00019;
MA01GS00001	.	CDS	233178	233241	0.72	-	0	ID=MA01Gene00019.t1.CDS1;Parent=MA01Gene00019.t1;
MA01GS00001	.	exon	233178	233241	.	-	.	ID=MA01Gene00019.t1.exon1;Parent=MA01Gene00019.t1;
MA01GS00001	.	CDS	230336	230424	0.74	-	2	ID=MA01Gene00019.t1.CDS2;Parent=MA01Gene00019.t1;
MA01GS00001	.	exon	230336	230424	.	-	.	ID=MA01Gene00019.t1.exon2;Parent=MA01Gene00019.t1;
MA01GS00001	.	CDS	224801	228958	0.41	-	0	ID=MA01Gene00019.t1.CDS3;Parent=MA01Gene00019.t1;
MA01GS00001	.	exon	224801	228958	.	-	.	ID=MA01Gene00019.t1.exon3;Parent=MA01Gene00019.t1;
MA01GS00001	.	CDS	223702	224718	0.83	-	0	ID=MA01Gene00019.t1.CDS4;Parent=MA01Gene00019.t1;
MA01GS00001	.	exon	223702	224718	.	-	.	ID=MA01Gene00019.t1.exon4;Parent=MA01Gene00019.t1;
MA01GS00001	.	gene	233515	234917	.	+	.	ID=MA01Gene00020;IntronSupport=0/2;source=augustus00014;Integrity=complete;
MA01GS00001	.	mRNA	233515	234917	.	+	.	ID=MA01Gene00020.t1;Parent=MA01Gene00020;
MA01GS00001	.	exon	233515	234096	.	+	.	ID=MA01Gene00020.t1.exon1;Parent=MA01Gene00020.t1;
MA01GS00001	.	CDS	233515	234096	0.87	+	0	ID=MA01Gene00020.t1.CDS1;Parent=MA01Gene00020.t1;
MA01GS00001	.	exon	234210	234597	.	+	.	ID=MA01Gene00020.t1.exon2;Parent=MA01Gene00020.t1;
MA01GS00001	.	CDS	234210	234597	0.47	+	0	ID=MA01Gene00020.t1.CDS2;Parent=MA01Gene00020.t1;
MA01GS00001	.	exon	234730	234917	.	+	.	ID=MA01Gene00020.t1.exon3;Parent=MA01Gene00020.t1;
MA01GS00001	.	CDS	234730	234917	0.88	+	2	ID=MA01Gene00020.t1.CDS3;Parent=MA01Gene00020.t1;
MA01GS00001	.	gene	253766	261001	.	+	.	ID=MA01Gene00021;IntronSupport=2/3;source=augustus00015;Integrity=complete;
MA01GS00001	.	mRNA	253766	261001	.	+	.	ID=MA01Gene00021.t1;Parent=MA01Gene00021;
MA01GS00001	.	exon	253766	254556	.	+	.	ID=MA01Gene00021.t1.exon1;Parent=MA01Gene00021.t1;
MA01GS00001	.	CDS	253766	254556	1	+	0	ID=MA01Gene00021.t1.CDS1;Parent=MA01Gene00021.t1;
MA01GS00001	.	exon	256527	256812	.	+	.	ID=MA01Gene00021.t1.exon2;Parent=MA01Gene00021.t1;
MA01GS00001	.	CDS	256527	256812	0.7	+	1	ID=MA01Gene00021.t1.CDS2;Parent=MA01Gene00021.t1;
MA01GS00001	.	exon	256924	258881	.	+	.	ID=MA01Gene00021.t1.exon3;Parent=MA01Gene00021.t1;
MA01GS00001	.	CDS	256924	258881	0.28	+	0	ID=MA01Gene00021.t1.CDS3;Parent=MA01Gene00021.t1;
MA01GS00001	.	exon	260914	261001	.	+	.	ID=MA01Gene00021.t1.exon4;Parent=MA01Gene00021.t1;
MA01GS00001	.	CDS	260914	261001	0.72	+	1	ID=MA01Gene00021.t1.CDS4;Parent=MA01Gene00021.t1;
MA01GS00001	.	gene	261396	261772	.	-	.	ID=MA01Gene00022;source=genewise00014;Integrity=3prime_partial;
MA01GS00001	.	mRNA	261396	261772	.	-	.	ID=MA01Gene00022.t1;Parent=MA01Gene00022;
MA01GS00001	.	CDS	261569	261772	0.00	-	0	ID=MA01Gene00022.t1.CDS1;Parent=MA01Gene00022.t1;
MA01GS00001	.	exon	261569	261772	.	-	.	ID=MA01Gene00022.t1.exon1;Parent=MA01Gene00022.t1;
MA01GS00001	.	CDS	261396	261503	0.00	-	0	ID=MA01Gene00022.t1.CDS2;Parent=MA01Gene00022.t1;
MA01GS00001	.	exon	261396	261503	.	-	.	ID=MA01Gene00022.t1.exon2;Parent=MA01Gene00022.t1;
MA01GS00001	.	gene	264448	270811	.	-	.	ID=MA01Gene00023;source=transfrag00007;Integrity=complete;
MA01GS00001	.	mRNA	264448	270811	.	-	.	ID=MA01Gene00023.t1;Parent=MA01Gene00023;
MA01GS00001	.	exon	270481	270811	.	-	.	ID=MA01Gene00023.t1.exon1;Parent=MA01Gene00023.t1;
MA01GS00001	.	five_prime_UTR	270481	270811	.	-	.	ID=MA01Gene00023.t1.5UTR1;Parent=MA01Gene00023.t1;
MA01GS00001	.	CDS	265111	265662	.	-	0	ID=MA01Gene00023.t1.CDS1;Parent=MA01Gene00023.t1;
MA01GS00001	.	exon	264448	265823	.	-	.	ID=MA01Gene00023.t1.exon2;Parent=MA01Gene00023.t1;
MA01GS00001	.	gene	285474	285951	.	+	.	ID=MA01Gene00024;source=transfrag00008;Integrity=internal;
MA01GS00001	.	mRNA	285474	285951	.	+	.	ID=MA01Gene00024.t1;Parent=MA01Gene00024;
MA01GS00001	.	exon	285474	285951	.	+	.	ID=MA01Gene00024.t1.exon1;Parent=MA01Gene00024.t1;
MA01GS00001	.	CDS	285474	285950	.	+	0	ID=MA01Gene00024.t1.CDS1;Parent=MA01Gene00024.t1;
MA01GS00001	.	three_prime_UTR	285951	285951	.	+	.	ID=MA01Gene00024.t1.3UTR1;Parent=MA01Gene00024.t1;
MA01GS00001	.	gene	287000	300448	.	+	.	ID=MA01Gene00025;source=transfrag00009;Integrity=5prime_partial;
MA01GS00001	.	mRNA	287000	300448	.	+	.	ID=MA01Gene00025.t1;Parent=MA01Gene00025;
MA01GS00001	.	five_prime_UTR	287000	287000	.	+	.	ID=MA01Gene00025.t1.5UTR1;Parent=MA01Gene00025.t1;
MA01GS00001	.	exon	287000	287068	.	+	.	ID=MA01Gene00025.t1.exon1;Parent=MA01Gene00025.t1;
MA01GS00001	.	CDS	287001	287068	.	+	0	ID=MA01Gene00025.t1.CDS1;Parent=MA01Gene00025.t1;
MA01GS00001	.	exon	287162	287335	.	+	.	ID=MA01Gene00025.t1.exon2;Parent=MA01Gene00025.t1;
MA01GS00001	.	CDS	287162	287335	.	+	1	ID=MA01Gene00025.t1.CDS2;Parent=MA01Gene00025.t1;
MA01GS00001	.	exon	295073	295246	.	+	.	ID=MA01Gene00025.t1.exon3;Parent=MA01Gene00025.t1;
MA01GS00001	.	CDS	295073	295246	.	+	1	ID=MA01Gene00025.t1.CDS3;Parent=MA01Gene00025.t1;
MA01GS00001	.	exon	299560	299606	.	+	.	ID=MA01Gene00025.t1.exon4;Parent=MA01Gene00025.t1;
MA01GS00001	.	CDS	299560	299606	.	+	1	ID=MA01Gene00025.t1.CDS4;Parent=MA01Gene00025.t1;
MA01GS00001	.	exon	299733	300448	.	+	.	ID=MA01Gene00025.t1.exon5;Parent=MA01Gene00025.t1;
MA01GS00001	.	CDS	299733	300259	.	+	2	ID=MA01Gene00025.t1.CDS5;Parent=MA01Gene00025.t1;
MA01GS00001	.	three_prime_UTR	300260	300448	.	+	.	ID=MA01Gene00025.t1.3UTR1;Parent=MA01Gene00025.t1;
MA01GS00001	.	gene	303652	317452	.	+	.	ID=MA01Gene00026;IntronSupport=0/1;source=augustus00016;Integrity=complete;
MA01GS00001	.	mRNA	303652	317452	.	+	.	ID=MA01Gene00026.t1;Parent=MA01Gene00026;
MA01GS00001	.	five_prime_UTR	303652	303711	.	+	.	ID=MA01Gene00026.t1.5UTR1;Parent=MA01Gene00026.t1;
MA01GS00001	.	exon	303652	303711	.	+	.	ID=MA01Gene00026.t1.exon1;Parent=MA01Gene00026.t1;
MA01GS00001	.	five_prime_UTR	308003	308054	.	+	.	ID=MA01Gene00026.t1.5UTR2;Parent=MA01Gene00026.t1;
MA01GS00001	.	exon	308003	308054	.	+	.	ID=MA01Gene00026.t1.exon2;Parent=MA01Gene00026.t1;
MA01GS00001	.	five_prime_UTR	313439	313645	.	+	.	ID=MA01Gene00026.t1.5UTR3;Parent=MA01Gene00026.t1;
MA01GS00001	.	exon	313439	313645	.	+	.	ID=MA01Gene00026.t1.exon3;Parent=MA01Gene00026.t1;
MA01GS00001	.	five_prime_UTR	315563	315677	.	+	.	ID=MA01Gene00026.t1.5UTR4;Parent=MA01Gene00026.t1;
MA01GS00001	.	exon	315563	316072	.	+	.	ID=MA01Gene00026.t1.exon4;Parent=MA01Gene00026.t1;
MA01GS00001	.	CDS	315678	316072	0.49	+	0	ID=MA01Gene00026.t1.CDS1;Parent=MA01Gene00026.t1;
MA01GS00001	.	exon	317440	317452	.	+	.	ID=MA01Gene00026.t1.exon5;Parent=MA01Gene00026.t1;
MA01GS00001	.	CDS	317440	317452	0.34	+	1	ID=MA01Gene00026.t1.CDS2;Parent=MA01Gene00026.t1;
MA01GS00001	.	gene	331560	332974	.	+	.	ID=MA01Gene00027;source=transfrag00011;Integrity=5prime_partial;
MA01GS00001	.	mRNA	331560	332974	.	+	.	ID=MA01Gene00027.t1;Parent=MA01Gene00027;
MA01GS00001	.	exon	331560	332974	.	+	.	ID=MA01Gene00027.t1.exon1;Parent=MA01Gene00027.t1;
MA01GS00001	.	CDS	331562	331969	.	+	0	ID=MA01Gene00027.t1.CDS1;Parent=MA01Gene00027.t1;
MA01GS00001	.	gene	345082	353178	.	-	.	ID=MA01Gene00028;IntronSupport=9/14;source=augustus00018;Integrity=complete;
MA01GS00001	.	mRNA	345082	353178	.	-	.	ID=MA01Gene00028.t1;Parent=MA01Gene00028;
MA01GS00001	.	CDS	353038	353178	0.78	-	0	ID=MA01Gene00028.t1.CDS1;Parent=MA01Gene00028.t1;
MA01GS00001	.	exon	353038	353178	.	-	.	ID=MA01Gene00028.t1.exon1;Parent=MA01Gene00028.t1;
MA01GS00001	.	CDS	352691	352727	0.96	-	0	ID=MA01Gene00028.t1.CDS2;Parent=MA01Gene00028.t1;
MA01GS00001	.	exon	352691	352727	.	-	.	ID=MA01Gene00028.t1.exon2;Parent=MA01Gene00028.t1;
MA01GS00001	.	CDS	352166	352349	0.96	-	2	ID=MA01Gene00028.t1.CDS3;Parent=MA01Gene00028.t1;
MA01GS00001	.	exon	352166	352349	.	-	.	ID=MA01Gene00028.t1.exon3;Parent=MA01Gene00028.t1;
MA01GS00001	.	CDS	352021	352094	0.98	-	1	ID=MA01Gene00028.t1.CDS4;Parent=MA01Gene00028.t1;
MA01GS00001	.	exon	352021	352094	.	-	.	ID=MA01Gene00028.t1.exon4;Parent=MA01Gene00028.t1;
MA01GS00001	.	CDS	351739	351929	1	-	2	ID=MA01Gene00028.t1.CDS5;Parent=MA01Gene00028.t1;
MA01GS00001	.	exon	351739	351929	.	-	.	ID=MA01Gene00028.t1.exon5;Parent=MA01Gene00028.t1;
MA01GS00001	.	CDS	351522	351663	1	-	0	ID=MA01Gene00028.t1.CDS6;Parent=MA01Gene00028.t1;
MA01GS00001	.	exon	351522	351663	.	-	.	ID=MA01Gene00028.t1.exon6;Parent=MA01Gene00028.t1;
MA01GS00001	.	CDS	348962	349597	0.96	-	2	ID=MA01Gene00028.t1.CDS7;Parent=MA01Gene00028.t1;
MA01GS00001	.	exon	348962	349597	.	-	.	ID=MA01Gene00028.t1.exon7;Parent=MA01Gene00028.t1;
MA01GS00001	.	CDS	348792	348863	1	-	2	ID=MA01Gene00028.t1.CDS8;Parent=MA01Gene00028.t1;
MA01GS00001	.	exon	348792	348863	.	-	.	ID=MA01Gene00028.t1.exon8;Parent=MA01Gene00028.t1;
MA01GS00001	.	CDS	348675	348702	0.85	-	2	ID=MA01Gene00028.t1.CDS9;Parent=MA01Gene00028.t1;
MA01GS00001	.	exon	348675	348702	.	-	.	ID=MA01Gene00028.t1.exon9;Parent=MA01Gene00028.t1;
MA01GS00001	.	CDS	348412	348457	0.85	-	1	ID=MA01Gene00028.t1.CDS10;Parent=MA01Gene00028.t1;
MA01GS00001	.	exon	348412	348457	.	-	.	ID=MA01Gene00028.t1.exon10;Parent=MA01Gene00028.t1;
MA01GS00001	.	CDS	348283	348330	0.88	-	0	ID=MA01Gene00028.t1.CDS11;Parent=MA01Gene00028.t1;
MA01GS00001	.	exon	348283	348330	.	-	.	ID=MA01Gene00028.t1.exon11;Parent=MA01Gene00028.t1;
MA01GS00001	.	CDS	346974	347018	0.95	-	0	ID=MA01Gene00028.t1.CDS12;Parent=MA01Gene00028.t1;
MA01GS00001	.	exon	346974	347018	.	-	.	ID=MA01Gene00028.t1.exon12;Parent=MA01Gene00028.t1;
MA01GS00001	.	CDS	346832	346893	1	-	0	ID=MA01Gene00028.t1.CDS13;Parent=MA01Gene00028.t1;
MA01GS00001	.	exon	346832	346893	.	-	.	ID=MA01Gene00028.t1.exon13;Parent=MA01Gene00028.t1;
MA01GS00001	.	CDS	346554	346606	0.98	-	1	ID=MA01Gene00028.t1.CDS14;Parent=MA01Gene00028.t1;
MA01GS00001	.	exon	346554	346606	.	-	.	ID=MA01Gene00028.t1.exon14;Parent=MA01Gene00028.t1;
MA01GS00001	.	CDS	345082	345182	0.69	-	2	ID=MA01Gene00028.t1.CDS15;Parent=MA01Gene00028.t1;
MA01GS00001	.	exon	345082	345182	.	-	.	ID=MA01Gene00028.t1.exon15;Parent=MA01Gene00028.t1;
MA01GS00001	.	gene	365027	380540	.	-	.	ID=MA01Gene00029;source=transfrag00014;Integrity=5prime_partial;
MA01GS00001	.	mRNA	365027	380540	.	-	.	ID=MA01Gene00029.t1;Parent=MA01Gene00029;
MA01GS00001	.	five_prime_UTR	380540	380540	.	-	.	ID=MA01Gene00029.t1.5UTR1;Parent=MA01Gene00029.t1;
MA01GS00001	.	CDS	380494	380539	.	-	0	ID=MA01Gene00029.t1.CDS1;Parent=MA01Gene00029.t1;
MA01GS00001	.	exon	380494	380540	.	-	.	ID=MA01Gene00029.t1.exon1;Parent=MA01Gene00029.t1;
MA01GS00001	.	CDS	365913	366487	.	-	2	ID=MA01Gene00029.t1.CDS2;Parent=MA01Gene00029.t1;
MA01GS00001	.	exon	365027	366487	.	-	.	ID=MA01Gene00029.t1.exon2;Parent=MA01Gene00029.t1;
MA01GS00001	.	three_prime_UTR	365027	365912	.	-	.	ID=MA01Gene00029.t1.3UTR1;Parent=MA01Gene00029.t1;
MA01GS00001	.	gene	397134	397511	.	+	.	ID=MA01Gene00030;source=genewise00017;Integrity=internal;
MA01GS00001	.	mRNA	397134	397511	.	+	.	ID=MA01Gene00030.t1;Parent=MA01Gene00030;
MA01GS00001	.	exon	397134	397511	.	+	.	ID=MA01Gene00030.t1.exon1;Parent=MA01Gene00030.t1;
MA01GS00001	.	CDS	397134	397511	0.00	+	0	ID=MA01Gene00030.t1.CDS1;Parent=MA01Gene00030.t1;
MA01GS00001	.	gene	409657	422740	.	-	.	ID=MA01Gene00031;IntronSupport=0/5;source=augustus00019;Integrity=complete;
MA01GS00001	.	mRNA	409657	422740	.	-	.	ID=MA01Gene00031.t1;Parent=MA01Gene00031;
MA01GS00001	.	CDS	422698	422740	0.33	-	0	ID=MA01Gene00031.t1.CDS1;Parent=MA01Gene00031.t1;
MA01GS00001	.	exon	422698	422740	.	-	.	ID=MA01Gene00031.t1.exon1;Parent=MA01Gene00031.t1;
MA01GS00001	.	CDS	418211	418320	0.41	-	2	ID=MA01Gene00031.t1.CDS2;Parent=MA01Gene00031.t1;
MA01GS00001	.	exon	418211	418320	.	-	.	ID=MA01Gene00031.t1.exon2;Parent=MA01Gene00031.t1;
MA01GS00001	.	CDS	415739	415837	0.92	-	0	ID=MA01Gene00031.t1.CDS3;Parent=MA01Gene00031.t1;
MA01GS00001	.	exon	415739	415837	.	-	.	ID=MA01Gene00031.t1.exon3;Parent=MA01Gene00031.t1;
MA01GS00001	.	CDS	414260	414779	0.62	-	0	ID=MA01Gene00031.t1.CDS4;Parent=MA01Gene00031.t1;
MA01GS00001	.	exon	414260	414779	.	-	.	ID=MA01Gene00031.t1.exon4;Parent=MA01Gene00031.t1;
MA01GS00001	.	CDS	409910	410184	0.95	-	2	ID=MA01Gene00031.t1.CDS5;Parent=MA01Gene00031.t1;
MA01GS00001	.	exon	409910	410184	.	-	.	ID=MA01Gene00031.t1.exon5;Parent=MA01Gene00031.t1;
MA01GS00001	.	CDS	409657	409809	0.98	-	0	ID=MA01Gene00031.t1.CDS6;Parent=MA01Gene00031.t1;
MA01GS00001	.	exon	409657	409809	.	-	.	ID=MA01Gene00031.t1.exon6;Parent=MA01Gene00031.t1;
MA01GS00001	.	gene	442342	443228	.	+	.	ID=MA01Gene00032;IntronSupport=0/1;source=augustus00020;Integrity=complete;
MA01GS00001	.	mRNA	442342	443228	.	+	.	ID=MA01Gene00032.t1;Parent=MA01Gene00032;
MA01GS00001	.	exon	442342	442524	.	+	.	ID=MA01Gene00032.t1.exon1;Parent=MA01Gene00032.t1;
MA01GS00001	.	CDS	442342	442524	0.78	+	0	ID=MA01Gene00032.t1.CDS1;Parent=MA01Gene00032.t1;
MA01GS00001	.	exon	443127	443228	.	+	.	ID=MA01Gene00032.t1.exon2;Parent=MA01Gene00032.t1;
MA01GS00001	.	CDS	443127	443228	0.66	+	0	ID=MA01Gene00032.t1.CDS2;Parent=MA01Gene00032.t1;
MA01GS00001	.	gene	450236	450875	.	+	.	ID=MA01Gene00033;source=transfrag00015;Integrity=5prime_partial;
MA01GS00001	.	mRNA	450236	450875	.	+	.	ID=MA01Gene00033.t1;Parent=MA01Gene00033;
MA01GS00001	.	exon	450236	450875	.	+	.	ID=MA01Gene00033.t1.exon1;Parent=MA01Gene00033.t1;
MA01GS00001	.	CDS	450238	450666	.	+	0	ID=MA01Gene00033.t1.CDS1;Parent=MA01Gene00033.t1;
MA01GS00001	.	gene	468450	478940	.	-	.	ID=MA01Gene00034;IntronSupport=2/3;source=augustus00021;Integrity=complete;
MA01GS00001	.	mRNA	468450	478940	.	-	.	ID=MA01Gene00034.t1;Parent=MA01Gene00034;
MA01GS00001	.	five_prime_UTR	478864	478940	.	-	.	ID=MA01Gene00034.t1.5UTR1;Parent=MA01Gene00034.t1;
MA01GS00001	.	CDS	478680	478863	1	-	0	ID=MA01Gene00034.t1.CDS1;Parent=MA01Gene00034.t1;
MA01GS00001	.	exon	478680	478940	.	-	.	ID=MA01Gene00034.t1.exon1;Parent=MA01Gene00034.t1;
MA01GS00001	.	CDS	470457	470549	1	-	2	ID=MA01Gene00034.t1.CDS2;Parent=MA01Gene00034.t1;
MA01GS00001	.	exon	470457	470549	.	-	.	ID=MA01Gene00034.t1.exon2;Parent=MA01Gene00034.t1;
MA01GS00001	.	CDS	469938	470270	0.94	-	2	ID=MA01Gene00034.t1.CDS3;Parent=MA01Gene00034.t1;
MA01GS00001	.	exon	469938	470270	.	-	.	ID=MA01Gene00034.t1.exon3;Parent=MA01Gene00034.t1;
MA01GS00001	.	CDS	468450	468493	0.85	-	2	ID=MA01Gene00034.t1.CDS4;Parent=MA01Gene00034.t1;
MA01GS00001	.	exon	468450	468493	.	-	.	ID=MA01Gene00034.t1.exon4;Parent=MA01Gene00034.t1;
MA01GS00001	.	gene	491824	492378	.	+	.	ID=MA01Gene00035;source=genewise00020;Integrity=internal;
MA01GS00001	.	mRNA	491824	492378	.	+	.	ID=MA01Gene00035.t1;Parent=MA01Gene00035;
MA01GS00001	.	exon	491824	492378	.	+	.	ID=MA01Gene00035.t1.exon1;Parent=MA01Gene00035.t1;
MA01GS00001	.	CDS	491824	492378	0.00	+	0	ID=MA01Gene00035.t1.CDS1;Parent=MA01Gene00035.t1;
MA01GS00001	.	gene	509619	511336	.	-	.	ID=MA01Gene00036;source=transfrag00017;Integrity=internal;
MA01GS00001	.	mRNA	509619	511336	.	-	.	ID=MA01Gene00036.t1;Parent=MA01Gene00036;
MA01GS00001	.	five_prime_UTR	511336	511336	.	-	.	ID=MA01Gene00036.t1.5UTR1;Parent=MA01Gene00036.t1;
MA01GS00001	.	CDS	511294	511335	.	-	0	ID=MA01Gene00036.t1.CDS1;Parent=MA01Gene00036.t1;
MA01GS00001	.	exon	511294	511336	.	-	.	ID=MA01Gene00036.t1.exon1;Parent=MA01Gene00036.t1;
MA01GS00001	.	CDS	509621	510142	.	-	0	ID=MA01Gene00036.t1.CDS2;Parent=MA01Gene00036.t1;
MA01GS00001	.	exon	509619	510142	.	-	.	ID=MA01Gene00036.t1.exon2;Parent=MA01Gene00036.t1;
MA01GS00001	.	three_prime_UTR	509619	509620	.	-	.	ID=MA01Gene00036.t1.3UTR1;Parent=MA01Gene00036.t1;
MA01GS00001	.	gene	532854	534928	.	+	.	ID=MA01Gene00037;IntronSupport=1/3;source=augustus00022;Integrity=complete;
MA01GS00001	.	mRNA	532854	534928	.	+	.	ID=MA01Gene00037.t1;Parent=MA01Gene00037;
MA01GS00001	.	exon	532854	533132	.	+	.	ID=MA01Gene00037.t1.exon1;Parent=MA01Gene00037.t1;
MA01GS00001	.	CDS	532854	533132	0.93	+	0	ID=MA01Gene00037.t1.CDS1;Parent=MA01Gene00037.t1;
MA01GS00001	.	exon	534353	534480	.	+	.	ID=MA01Gene00037.t1.exon2;Parent=MA01Gene00037.t1;
MA01GS00001	.	CDS	534353	534480	0.88	+	0	ID=MA01Gene00037.t1.CDS2;Parent=MA01Gene00037.t1;
MA01GS00001	.	exon	534632	534707	.	+	.	ID=MA01Gene00037.t1.exon3;Parent=MA01Gene00037.t1;
MA01GS00001	.	CDS	534632	534707	0.58	+	1	ID=MA01Gene00037.t1.CDS3;Parent=MA01Gene00037.t1;
MA01GS00001	.	exon	534923	534928	.	+	.	ID=MA01Gene00037.t1.exon4;Parent=MA01Gene00037.t1;
MA01GS00001	.	CDS	534923	534928	0.47	+	0	ID=MA01Gene00037.t1.CDS4;Parent=MA01Gene00037.t1;
MA01GS00001	.	gene	539111	540083	.	-	.	ID=MA01Gene00038;IntronSupport=3/3;source=augustus00024;Integrity=complete;
MA01GS00001	.	mRNA	539111	540083	.	-	.	ID=MA01Gene00038.t1;Parent=MA01Gene00038;
MA01GS00001	.	CDS	540035	540083	1	-	0	ID=MA01Gene00038.t1.CDS1;Parent=MA01Gene00038.t1;
MA01GS00001	.	exon	540035	540083	.	-	.	ID=MA01Gene00038.t1.exon1;Parent=MA01Gene00038.t1;
MA01GS00001	.	CDS	539840	539953	1	-	2	ID=MA01Gene00038.t1.CDS2;Parent=MA01Gene00038.t1;
MA01GS00001	.	exon	539840	539953	.	-	.	ID=MA01Gene00038.t1.exon2;Parent=MA01Gene00038.t1;
MA01GS00001	.	CDS	539594	539716	1	-	2	ID=MA01Gene00038.t1.CDS3;Parent=MA01Gene00038.t1;
MA01GS00001	.	exon	539594	539716	.	-	.	ID=MA01Gene00038.t1.exon3;Parent=MA01Gene00038.t1;
MA01GS00001	.	CDS	539111	539178	0.71	-	2	ID=MA01Gene00038.t1.CDS4;Parent=MA01Gene00038.t1;
MA01GS00001	.	exon	539111	539178	.	-	.	ID=MA01Gene00038.t1.exon4;Parent=MA01Gene00038.t1;
MA01GS00001	.	gene	578473	602756	.	+	.	ID=MA01Gene00039;IntronSupport=0/15;source=augustus00027;Integrity=complete;
MA01GS00001	.	mRNA	578473	602756	.	+	.	ID=MA01Gene00039.t1;Parent=MA01Gene00039;
MA01GS00001	.	exon	578473	578501	.	+	.	ID=MA01Gene00039.t1.exon1;Parent=MA01Gene00039.t1;
MA01GS00001	.	CDS	578473	578501	0.55	+	0	ID=MA01Gene00039.t1.CDS1;Parent=MA01Gene00039.t1;
MA01GS00001	.	exon	579018	579168	.	+	.	ID=MA01Gene00039.t1.exon2;Parent=MA01Gene00039.t1;
MA01GS00001	.	CDS	579018	579168	0.86	+	1	ID=MA01Gene00039.t1.CDS2;Parent=MA01Gene00039.t1;
MA01GS00001	.	exon	583309	583373	.	+	.	ID=MA01Gene00039.t1.exon3;Parent=MA01Gene00039.t1;
MA01GS00001	.	CDS	583309	583373	0.96	+	0	ID=MA01Gene00039.t1.CDS3;Parent=MA01Gene00039.t1;
MA01GS00001	.	exon	583466	583588	.	+	.	ID=MA01Gene00039.t1.exon4;Parent=MA01Gene00039.t1;
MA01GS00001	.	CDS	583466	583588	0.87	+	1	ID=MA01Gene00039.t1.CDS4;Parent=MA01Gene00039.t1;
MA01GS00001	.	exon	593404	593507	.	+	.	ID=MA01Gene00039.t1.exon5;Parent=MA01Gene00039.t1;
MA01GS00001	.	CDS	593404	593507	0.98	+	1	ID=MA01Gene00039.t1.CDS5;Parent=MA01Gene00039.t1;
MA01GS00001	.	exon	593603	593772	.	+	.	ID=MA01Gene00039.t1.exon6;Parent=MA01Gene00039.t1;
MA01GS00001	.	CDS	593603	593772	1	+	2	ID=MA01Gene00039.t1.CDS6;Parent=MA01Gene00039.t1;
MA01GS00001	.	exon	593874	594017	.	+	.	ID=MA01Gene00039.t1.exon7;Parent=MA01Gene00039.t1;
MA01GS00001	.	CDS	593874	594017	1	+	0	ID=MA01Gene00039.t1.CDS7;Parent=MA01Gene00039.t1;
MA01GS00001	.	exon	594202	594405	.	+	.	ID=MA01Gene00039.t1.exon8;Parent=MA01Gene00039.t1;
MA01GS00001	.	CDS	594202	594405	0.98	+	0	ID=MA01Gene00039.t1.CDS8;Parent=MA01Gene00039.t1;
MA01GS00001	.	exon	594921	595007	.	+	.	ID=MA01Gene00039.t1.exon9;Parent=MA01Gene00039.t1;
MA01GS00001	.	CDS	594921	595007	1	+	0	ID=MA01Gene00039.t1.CDS9;Parent=MA01Gene00039.t1;
MA01GS00001	.	exon	595161	595330	.	+	.	ID=MA01Gene00039.t1.exon10;Parent=MA01Gene00039.t1;
MA01GS00001	.	CDS	595161	595330	1	+	0	ID=MA01Gene00039.t1.CDS10;Parent=MA01Gene00039.t1;
MA01GS00001	.	exon	595658	595779	.	+	.	ID=MA01Gene00039.t1.exon11;Parent=MA01Gene00039.t1;
MA01GS00001	.	CDS	595658	595779	0.99	+	1	ID=MA01Gene00039.t1.CDS11;Parent=MA01Gene00039.t1;
MA01GS00001	.	exon	597154	597294	.	+	.	ID=MA01Gene00039.t1.exon12;Parent=MA01Gene00039.t1;
MA01GS00001	.	CDS	597154	597294	0.46	+	2	ID=MA01Gene00039.t1.CDS12;Parent=MA01Gene00039.t1;
MA01GS00001	.	exon	597618	597718	.	+	.	ID=MA01Gene00039.t1.exon13;Parent=MA01Gene00039.t1;
MA01GS00001	.	CDS	597618	597718	0.51	+	2	ID=MA01Gene00039.t1.CDS13;Parent=MA01Gene00039.t1;
MA01GS00001	.	exon	598554	598817	.	+	.	ID=MA01Gene00039.t1.exon14;Parent=MA01Gene00039.t1;
MA01GS00001	.	CDS	598554	598817	0.65	+	0	ID=MA01Gene00039.t1.CDS14;Parent=MA01Gene00039.t1;
MA01GS00001	.	exon	601756	601926	.	+	.	ID=MA01Gene00039.t1.exon15;Parent=MA01Gene00039.t1;
MA01GS00001	.	CDS	601756	601926	0.82	+	0	ID=MA01Gene00039.t1.CDS15;Parent=MA01Gene00039.t1;
MA01GS00001	.	exon	602577	602756	.	+	.	ID=MA01Gene00039.t1.exon16;Parent=MA01Gene00039.t1;
MA01GS00001	.	CDS	602577	602756	1	+	0	ID=MA01Gene00039.t1.CDS16;Parent=MA01Gene00039.t1;
MA01GS00001	.	gene	631681	632600	.	-	.	ID=MA01Gene00040;IntronSupport=0/2;source=augustus00028;Integrity=complete;
MA01GS00001	.	mRNA	631681	632600	.	-	.	ID=MA01Gene00040.t1;Parent=MA01Gene00040;
MA01GS00001	.	CDS	632385	632600	0.97	-	0	ID=MA01Gene00040.t1.CDS1;Parent=MA01Gene00040.t1;
MA01GS00001	.	exon	632385	632600	.	-	.	ID=MA01Gene00040.t1.exon1;Parent=MA01Gene00040.t1;
MA01GS00001	.	CDS	632146	632267	0.78	-	0	ID=MA01Gene00040.t1.CDS2;Parent=MA01Gene00040.t1;
MA01GS00001	.	exon	632146	632267	.	-	.	ID=MA01Gene00040.t1.exon2;Parent=MA01Gene00040.t1;
MA01GS00001	.	CDS	631681	631972	0.48	-	1	ID=MA01Gene00040.t1.CDS3;Parent=MA01Gene00040.t1;
MA01GS00001	.	exon	631681	631972	.	-	.	ID=MA01Gene00040.t1.exon3;Parent=MA01Gene00040.t1;
MA01GS00001	.	gene	676821	688782	.	-	.	ID=MA01Gene00041;source=transfrag00020;Integrity=internal;
MA01GS00001	.	mRNA	676821	688782	.	-	.	ID=MA01Gene00041.t1;Parent=MA01Gene00041;
MA01GS00001	.	five_prime_UTR	688782	688782	.	-	.	ID=MA01Gene00041.t1.5UTR1;Parent=MA01Gene00041.t1;
MA01GS00001	.	CDS	688598	688781	.	-	0	ID=MA01Gene00041.t1.CDS1;Parent=MA01Gene00041.t1;
MA01GS00001	.	exon	688598	688782	.	-	.	ID=MA01Gene00041.t1.exon1;Parent=MA01Gene00041.t1;
MA01GS00001	.	CDS	676823	677046	.	-	2	ID=MA01Gene00041.t1.CDS2;Parent=MA01Gene00041.t1;
MA01GS00001	.	exon	676821	677046	.	-	.	ID=MA01Gene00041.t1.exon2;Parent=MA01Gene00041.t1;
MA01GS00001	.	three_prime_UTR	676821	676822	.	-	.	ID=MA01Gene00041.t1.3UTR1;Parent=MA01Gene00041.t1;
MA01GS00001	.	gene	698437	705942	.	-	.	ID=MA01Gene00042;source=transfrag00021;Integrity=complete;
MA01GS00001	.	mRNA	698437	705942	.	-	.	ID=MA01Gene00042.t1;Parent=MA01Gene00042;
MA01GS00001	.	exon	705908	705942	.	-	.	ID=MA01Gene00042.t1.exon1;Parent=MA01Gene00042.t1;
MA01GS00001	.	five_prime_UTR	705908	705942	.	-	.	ID=MA01Gene00042.t1.5UTR1;Parent=MA01Gene00042.t1;
MA01GS00001	.	CDS	705405	705525	.	-	0	ID=MA01Gene00042.t1.CDS1;Parent=MA01Gene00042.t1;
MA01GS00001	.	exon	705405	705525	.	-	.	ID=MA01Gene00042.t1.exon2;Parent=MA01Gene00042.t1;
MA01GS00001	.	CDS	698801	699612	.	-	2	ID=MA01Gene00042.t1.CDS2;Parent=MA01Gene00042.t1;
MA01GS00001	.	exon	698437	699612	.	-	.	ID=MA01Gene00042.t1.exon3;Parent=MA01Gene00042.t1;
MA01GS00001	.	three_prime_UTR	698437	698800	.	-	.	ID=MA01Gene00042.t1.3UTR1;Parent=MA01Gene00042.t1;
MA01GS00001	.	gene	711399	713127	.	+	.	ID=MA01Gene00043;IntronSupport=2/3;source=augustus00034;Integrity=complete;
MA01GS00001	.	mRNA	711399	713127	.	+	.	ID=MA01Gene00043.t1;Parent=MA01Gene00043;
MA01GS00001	.	exon	711399	711411	.	+	.	ID=MA01Gene00043.t1.exon1;Parent=MA01Gene00043.t1;
MA01GS00001	.	CDS	711399	711411	0.95	+	0	ID=MA01Gene00043.t1.CDS1;Parent=MA01Gene00043.t1;
MA01GS00001	.	exon	711507	711602	.	+	.	ID=MA01Gene00043.t1.exon2;Parent=MA01Gene00043.t1;
MA01GS00001	.	CDS	711507	711602	0.98	+	2	ID=MA01Gene00043.t1.CDS2;Parent=MA01Gene00043.t1;
MA01GS00001	.	exon	712675	712751	.	+	.	ID=MA01Gene00043.t1.exon3;Parent=MA01Gene00043.t1;
MA01GS00001	.	CDS	712675	712751	1	+	2	ID=MA01Gene00043.t1.CDS3;Parent=MA01Gene00043.t1;
MA01GS00001	.	exon	713011	713127	.	+	.	ID=MA01Gene00043.t1.exon4;Parent=MA01Gene00043.t1;
MA01GS00001	.	CDS	713011	713127	1	+	0	ID=MA01Gene00043.t1.CDS4;Parent=MA01Gene00043.t1;
MA01GS00001	.	gene	723861	724695	.	-	.	ID=MA01Gene00044;source=genewise00025;Integrity=3prime_partial;
MA01GS00001	.	mRNA	723861	724695	.	-	.	ID=MA01Gene00044.t1;Parent=MA01Gene00044;
MA01GS00001	.	CDS	724260	724695	0.00	-	0	ID=MA01Gene00044.t1.CDS1;Parent=MA01Gene00044.t1;
MA01GS00001	.	exon	724260	724695	.	-	.	ID=MA01Gene00044.t1.exon1;Parent=MA01Gene00044.t1;
MA01GS00001	.	CDS	723861	723982	0.00	-	2	ID=MA01Gene00044.t1.CDS2;Parent=MA01Gene00044.t1;
MA01GS00001	.	exon	723861	723982	.	-	.	ID=MA01Gene00044.t1.exon2;Parent=MA01Gene00044.t1;
MA01GS00001	.	gene	760912	764414	.	+	.	ID=MA01Gene00045;IntronSupport=2/4;source=augustus00037;Integrity=complete;
MA01GS00001	.	mRNA	760912	764414	.	+	.	ID=MA01Gene00045.t1;Parent=MA01Gene00045;
MA01GS00001	.	exon	760912	760925	.	+	.	ID=MA01Gene00045.t1.exon1;Parent=MA01Gene00045.t1;
MA01GS00001	.	CDS	760912	760925	0.52	+	0	ID=MA01Gene00045.t1.CDS1;Parent=MA01Gene00045.t1;
MA01GS00001	.	exon	761466	761528	.	+	.	ID=MA01Gene00045.t1.exon2;Parent=MA01Gene00045.t1;
MA01GS00001	.	CDS	761466	761528	0.59	+	1	ID=MA01Gene00045.t1.CDS2;Parent=MA01Gene00045.t1;
MA01GS00001	.	exon	763477	763584	.	+	.	ID=MA01Gene00045.t1.exon3;Parent=MA01Gene00045.t1;
MA01GS00001	.	CDS	763477	763584	1	+	1	ID=MA01Gene00045.t1.CDS3;Parent=MA01Gene00045.t1;
MA01GS00001	.	exon	763934	764038	.	+	.	ID=MA01Gene00045.t1.exon4;Parent=MA01Gene00045.t1;
MA01GS00001	.	CDS	763934	764038	1	+	1	ID=MA01Gene00045.t1.CDS4;Parent=MA01Gene00045.t1;
MA01GS00001	.	exon	764411	764414	.	+	.	ID=MA01Gene00045.t1.exon5;Parent=MA01Gene00045.t1;
MA01GS00001	.	CDS	764411	764414	0.98	+	1	ID=MA01Gene00045.t1.CDS5;Parent=MA01Gene00045.t1;
MA01GS00001	.	gene	768608	769089	.	+	.	ID=MA01Gene00046;source=transfrag00023;Integrity=internal;
MA01GS00001	.	mRNA	768608	769089	.	+	.	ID=MA01Gene00046.t1;Parent=MA01Gene00046;
MA01GS00001	.	exon	768608	769089	.	+	.	ID=MA01Gene00046.t1.exon1;Parent=MA01Gene00046.t1;
MA01GS00001	.	CDS	768608	769087	.	+	0	ID=MA01Gene00046.t1.CDS1;Parent=MA01Gene00046.t1;
MA01GS00001	.	three_prime_UTR	769088	769089	.	+	.	ID=MA01Gene00046.t1.3UTR1;Parent=MA01Gene00046.t1;
MA01GS00001	.	gene	769168	769533	.	+	.	ID=MA01Gene00047;source=transfrag00024;Integrity=internal;
MA01GS00001	.	mRNA	769168	769533	.	+	.	ID=MA01Gene00047.t1;Parent=MA01Gene00047;
MA01GS00001	.	exon	769168	769533	.	+	.	ID=MA01Gene00047.t1.exon1;Parent=MA01Gene00047.t1;
MA01GS00001	.	CDS	769169	769531	.	+	0	ID=MA01Gene00047.t1.CDS1;Parent=MA01Gene00047.t1;
MA01GS00001	.	gene	786527	794903	.	+	.	ID=MA01Gene00048;IntronSupport=0/2;source=augustus00038;Integrity=complete;
MA01GS00001	.	mRNA	786527	794903	.	+	.	ID=MA01Gene00048.t1;Parent=MA01Gene00048;
MA01GS00001	.	exon	786527	786541	.	+	.	ID=MA01Gene00048.t1.exon1;Parent=MA01Gene00048.t1;
MA01GS00001	.	CDS	786527	786541	0.78	+	0	ID=MA01Gene00048.t1.CDS1;Parent=MA01Gene00048.t1;
MA01GS00001	.	exon	786609	786725	.	+	.	ID=MA01Gene00048.t1.exon2;Parent=MA01Gene00048.t1;
MA01GS00001	.	CDS	786609	786725	0.71	+	0	ID=MA01Gene00048.t1.CDS2;Parent=MA01Gene00048.t1;
MA01GS00001	.	exon	794625	794903	.	+	.	ID=MA01Gene00048.t1.exon3;Parent=MA01Gene00048.t1;
MA01GS00001	.	CDS	794625	794903	0.69	+	0	ID=MA01Gene00048.t1.CDS3;Parent=MA01Gene00048.t1;
MA01GS00001	.	gene	803947	806024	.	+	.	ID=MA01Gene00049;IntronSupport=1/4;source=augustus00039;Integrity=complete;
MA01GS00001	.	mRNA	803947	806024	.	+	.	ID=MA01Gene00049.t1;Parent=MA01Gene00049;
MA01GS00001	.	exon	803947	803958	.	+	.	ID=MA01Gene00049.t1.exon1;Parent=MA01Gene00049.t1;
MA01GS00001	.	CDS	803947	803958	0.59	+	0	ID=MA01Gene00049.t1.CDS1;Parent=MA01Gene00049.t1;
MA01GS00001	.	exon	804479	804560	.	+	.	ID=MA01Gene00049.t1.exon2;Parent=MA01Gene00049.t1;
MA01GS00001	.	CDS	804479	804560	0.56	+	0	ID=MA01Gene00049.t1.CDS2;Parent=MA01Gene00049.t1;
MA01GS00001	.	exon	804665	804822	.	+	.	ID=MA01Gene00049.t1.exon3;Parent=MA01Gene00049.t1;
MA01GS00001	.	CDS	804665	804822	0.53	+	2	ID=MA01Gene00049.t1.CDS3;Parent=MA01Gene00049.t1;
MA01GS00001	.	exon	805277	805375	.	+	.	ID=MA01Gene00049.t1.exon4;Parent=MA01Gene00049.t1;
MA01GS00001	.	CDS	805277	805375	0.56	+	0	ID=MA01Gene00049.t1.CDS4;Parent=MA01Gene00049.t1;
MA01GS00001	.	exon	805464	806024	.	+	.	ID=MA01Gene00049.t1.exon5;Parent=MA01Gene00049.t1;
MA01GS00001	.	CDS	805464	806024	0.42	+	0	ID=MA01Gene00049.t1.CDS5;Parent=MA01Gene00049.t1;
MA01GS00001	.	gene	806147	811035	.	+	.	ID=MA01Gene00050;source=transfrag00025;Integrity=5prime_partial;
MA01GS00001	.	mRNA	806147	811035	.	+	.	ID=MA01Gene00050.t1;Parent=MA01Gene00050;
MA01GS00001	.	five_prime_UTR	806147	806148	.	+	.	ID=MA01Gene00050.t1.5UTR1;Parent=MA01Gene00050.t1;
MA01GS00001	.	exon	806147	806303	.	+	.	ID=MA01Gene00050.t1.exon1;Parent=MA01Gene00050.t1;
MA01GS00001	.	CDS	806149	806303	.	+	0	ID=MA01Gene00050.t1.CDS1;Parent=MA01Gene00050.t1;
MA01GS00001	.	exon	807054	807227	.	+	.	ID=MA01Gene00050.t1.exon2;Parent=MA01Gene00050.t1;
MA01GS00001	.	CDS	807054	807227	.	+	1	ID=MA01Gene00050.t1.CDS2;Parent=MA01Gene00050.t1;
MA01GS00001	.	exon	807486	811035	.	+	.	ID=MA01Gene00050.t1.exon3;Parent=MA01Gene00050.t1;
MA01GS00001	.	CDS	807486	807753	.	+	1	ID=MA01Gene00050.t1.CDS3;Parent=MA01Gene00050.t1;
MA01GS00001	.	three_prime_UTR	807754	811035	.	+	.	ID=MA01Gene00050.t1.3UTR1;Parent=MA01Gene00050.t1;
MA01GS00001	.	gene	811301	814622	.	+	.	ID=MA01Gene00051;source=transfrag00026;Integrity=complete;
MA01GS00001	.	mRNA	811301	814622	.	+	.	ID=MA01Gene00051.t1;Parent=MA01Gene00051;
MA01GS00001	.	five_prime_UTR	811301	811316	.	+	.	ID=MA01Gene00051.t1.5UTR1;Parent=MA01Gene00051.t1;
MA01GS00001	.	exon	811301	811474	.	+	.	ID=MA01Gene00051.t1.exon1;Parent=MA01Gene00051.t1;
MA01GS00001	.	CDS	811317	811474	.	+	0	ID=MA01Gene00051.t1.CDS1;Parent=MA01Gene00051.t1;
MA01GS00001	.	exon	811742	814622	.	+	.	ID=MA01Gene00051.t1.exon2;Parent=MA01Gene00051.t1;
MA01GS00001	.	CDS	811742	811988	.	+	1	ID=MA01Gene00051.t1.CDS2;Parent=MA01Gene00051.t1;
MA01GS00001	.	three_prime_UTR	811989	814622	.	+	.	ID=MA01Gene00051.t1.3UTR1;Parent=MA01Gene00051.t1;
MA01GS00001	.	gene	814882	832443	.	+	.	ID=MA01Gene00052;source=transfrag00027;Integrity=complete;
MA01GS00001	.	mRNA	814882	832443	.	+	.	ID=MA01Gene00052.t1;Parent=MA01Gene00052;
MA01GS00001	.	five_prime_UTR	814882	814897	.	+	.	ID=MA01Gene00052.t1.5UTR1;Parent=MA01Gene00052.t1;
MA01GS00001	.	exon	814882	815055	.	+	.	ID=MA01Gene00052.t1.exon1;Parent=MA01Gene00052.t1;
MA01GS00001	.	CDS	814898	815055	.	+	0	ID=MA01Gene00052.t1.CDS1;Parent=MA01Gene00052.t1;
MA01GS00001	.	exon	821731	821904	.	+	.	ID=MA01Gene00052.t1.exon2;Parent=MA01Gene00052.t1;
MA01GS00001	.	CDS	821731	821904	.	+	1	ID=MA01Gene00052.t1.CDS2;Parent=MA01Gene00052.t1;
MA01GS00001	.	exon	822157	822330	.	+	.	ID=MA01Gene00052.t1.exon3;Parent=MA01Gene00052.t1;
MA01GS00001	.	CDS	822157	822330	.	+	1	ID=MA01Gene00052.t1.CDS3;Parent=MA01Gene00052.t1;
MA01GS00001	.	exon	826865	827038	.	+	.	ID=MA01Gene00052.t1.exon4;Parent=MA01Gene00052.t1;
MA01GS00001	.	CDS	826865	827038	.	+	1	ID=MA01Gene00052.t1.CDS4;Parent=MA01Gene00052.t1;
MA01GS00001	.	exon	827303	827476	.	+	.	ID=MA01Gene00052.t1.exon5;Parent=MA01Gene00052.t1;
MA01GS00001	.	CDS	827303	827476	.	+	1	ID=MA01Gene00052.t1.CDS5;Parent=MA01Gene00052.t1;
MA01GS00001	.	exon	828557	828730	.	+	.	ID=MA01Gene00052.t1.exon6;Parent=MA01Gene00052.t1;
MA01GS00001	.	CDS	828557	828730	.	+	1	ID=MA01Gene00052.t1.CDS6;Parent=MA01Gene00052.t1;
MA01GS00001	.	exon	828914	829075	.	+	.	ID=MA01Gene00052.t1.exon7;Parent=MA01Gene00052.t1;
MA01GS00001	.	CDS	828914	829075	.	+	1	ID=MA01Gene00052.t1.CDS7;Parent=MA01Gene00052.t1;
MA01GS00001	.	exon	829424	829467	.	+	.	ID=MA01Gene00052.t1.exon8;Parent=MA01Gene00052.t1;
MA01GS00001	.	CDS	829424	829427	.	+	1	ID=MA01Gene00052.t1.CDS8;Parent=MA01Gene00052.t1;
MA01GS00001	.	three_prime_UTR	829428	829467	.	+	.	ID=MA01Gene00052.t1.3UTR1;Parent=MA01Gene00052.t1;
MA01GS00001	.	three_prime_UTR	832309	832443	.	+	.	ID=MA01Gene00052.t1.3UTR2;Parent=MA01Gene00052.t1;
MA01GS00001	.	exon	832309	832443	.	+	.	ID=MA01Gene00052.t1.exon9;Parent=MA01Gene00052.t1;
MA01GS00001	.	gene	842775	843014	.	-	.	ID=MA01Gene00053;source=genewise00028;Integrity=internal;
MA01GS00001	.	mRNA	842775	843014	.	-	.	ID=MA01Gene00053.t1;Parent=MA01Gene00053;
MA01GS00001	.	CDS	842775	843014	0.00	-	0	ID=MA01Gene00053.t1.CDS1;Parent=MA01Gene00053.t1;
MA01GS00001	.	exon	842775	843014	.	-	.	ID=MA01Gene00053.t1.exon1;Parent=MA01Gene00053.t1;
MA01GS00001	.	gene	855355	857267	.	-	.	ID=MA01Gene00054;IntronSupport=0/1;source=augustus00041;Integrity=complete;
MA01GS00001	.	mRNA	855355	857267	.	-	.	ID=MA01Gene00054.t1;Parent=MA01Gene00054;
MA01GS00001	.	CDS	857189	857267	0.86	-	0	ID=MA01Gene00054.t1.CDS1;Parent=MA01Gene00054.t1;
MA01GS00001	.	exon	857189	857267	.	-	.	ID=MA01Gene00054.t1.exon1;Parent=MA01Gene00054.t1;
MA01GS00001	.	CDS	855355	856652	1	-	2	ID=MA01Gene00054.t1.CDS2;Parent=MA01Gene00054.t1;
MA01GS00001	.	exon	855355	856652	.	-	.	ID=MA01Gene00054.t1.exon2;Parent=MA01Gene00054.t1;
MA01GS00001	.	gene	882727	883154	.	+	.	ID=MA01Gene00055;source=genewise00030;Integrity=5prime_partial;
MA01GS00001	.	mRNA	882727	883154	.	+	.	ID=MA01Gene00055.t1;Parent=MA01Gene00055;
MA01GS00001	.	exon	882727	882762	.	+	.	ID=MA01Gene00055.t1.exon1;Parent=MA01Gene00055.t1;
MA01GS00001	.	CDS	882727	882762	0.00	+	0	ID=MA01Gene00055.t1.CDS1;Parent=MA01Gene00055.t1;
MA01GS00001	.	exon	882837	883154	.	+	.	ID=MA01Gene00055.t1.exon2;Parent=MA01Gene00055.t1;
MA01GS00001	.	CDS	882837	883154	0.00	+	0	ID=MA01Gene00055.t1.CDS2;Parent=MA01Gene00055.t1;
MA01GS00001	.	gene	908349	913031	.	+	.	ID=MA01Gene00056;IntronSupport=0/1;source=augustus00044;Integrity=complete;
MA01GS00001	.	mRNA	908349	913031	.	+	.	ID=MA01Gene00056.t1;Parent=MA01Gene00056;
MA01GS00001	.	exon	908349	908372	.	+	.	ID=MA01Gene00056.t1.exon1;Parent=MA01Gene00056.t1;
MA01GS00001	.	CDS	908349	908372	0.54	+	0	ID=MA01Gene00056.t1.CDS1;Parent=MA01Gene00056.t1;
MA01GS00001	.	exon	911862	913031	.	+	.	ID=MA01Gene00056.t1.exon2;Parent=MA01Gene00056.t1;
MA01GS00001	.	CDS	911862	913031	0.54	+	0	ID=MA01Gene00056.t1.CDS2;Parent=MA01Gene00056.t1;
MA01GS00001	.	gene	917151	923558	.	-	.	ID=MA01Gene00057;IntronSupport=0/1;source=augustus00046;Integrity=complete;
MA01GS00001	.	mRNA	917151	923558	.	-	.	ID=MA01Gene00057.t1;Parent=MA01Gene00057;
MA01GS00001	.	CDS	923264	923558	1	-	0	ID=MA01Gene00057.t1.CDS1;Parent=MA01Gene00057.t1;
MA01GS00001	.	exon	923264	923558	.	-	.	ID=MA01Gene00057.t1.exon1;Parent=MA01Gene00057.t1;
MA01GS00001	.	CDS	917151	918211	1	-	2	ID=MA01Gene00057.t1.CDS2;Parent=MA01Gene00057.t1;
MA01GS00001	.	exon	917151	918211	.	-	.	ID=MA01Gene00057.t1.exon2;Parent=MA01Gene00057.t1;
MA01GS00001	.	gene	938210	938674	.	-	.	ID=MA01Gene00058;IntronSupport=1/1;source=augustus00048;Integrity=complete;
MA01GS00001	.	mRNA	938210	938674	.	-	.	ID=MA01Gene00058.t1;Parent=MA01Gene00058;
MA01GS00001	.	CDS	938597	938674	0.88	-	0	ID=MA01Gene00058.t1.CDS1;Parent=MA01Gene00058.t1;
MA01GS00001	.	exon	938597	938674	.	-	.	ID=MA01Gene00058.t1.exon1;Parent=MA01Gene00058.t1;
MA01GS00001	.	CDS	938210	938497	0.99	-	0	ID=MA01Gene00058.t1.CDS2;Parent=MA01Gene00058.t1;
MA01GS00001	.	exon	938210	938497	.	-	.	ID=MA01Gene00058.t1.exon2;Parent=MA01Gene00058.t1;
MA01GS00001	.	gene	965489	966543	.	+	.	ID=MA01Gene00059;IntronSupport=0/1;source=augustus00050;Integrity=complete;
MA01GS00001	.	mRNA	965489	966543	.	+	.	ID=MA01Gene00059.t1;Parent=MA01Gene00059;
MA01GS00001	.	exon	965489	966047	.	+	.	ID=MA01Gene00059.t1.exon1;Parent=MA01Gene00059.t1;
MA01GS00001	.	CDS	965489	966047	0.96	+	0	ID=MA01Gene00059.t1.CDS1;Parent=MA01Gene00059.t1;
MA01GS00001	.	exon	966224	966543	.	+	.	ID=MA01Gene00059.t1.exon2;Parent=MA01Gene00059.t1;
MA01GS00001	.	CDS	966224	966543	1	+	2	ID=MA01Gene00059.t1.CDS2;Parent=MA01Gene00059.t1;
MA01GS00001	.	gene	988469	996796	.	-	.	ID=MA01Gene00060;source=transfrag00028;Integrity=5prime_partial;
MA01GS00001	.	mRNA	988469	996796	.	-	.	ID=MA01Gene00060.t1;Parent=MA01Gene00060;
MA01GS00001	.	five_prime_UTR	996796	996796	.	-	.	ID=MA01Gene00060.t1.5UTR1;Parent=MA01Gene00060.t1;
MA01GS00001	.	CDS	996750	996795	.	-	0	ID=MA01Gene00060.t1.CDS1;Parent=MA01Gene00060.t1;
MA01GS00001	.	exon	996750	996796	.	-	.	ID=MA01Gene00060.t1.exon1;Parent=MA01Gene00060.t1;
MA01GS00001	.	CDS	988793	989391	.	-	2	ID=MA01Gene00060.t1.CDS2;Parent=MA01Gene00060.t1;
MA01GS00001	.	exon	988469	989391	.	-	.	ID=MA01Gene00060.t1.exon2;Parent=MA01Gene00060.t1;
MA01GS00001	.	three_prime_UTR	988469	988792	.	-	.	ID=MA01Gene00060.t1.3UTR1;Parent=MA01Gene00060.t1;
MA01GS00001	.	gene	998995	999177	.	-	.	ID=MA01Gene00061;source=genewise00033;Integrity=internal;
MA01GS00001	.	mRNA	998995	999177	.	-	.	ID=MA01Gene00061.t1;Parent=MA01Gene00061;
MA01GS00001	.	CDS	998995	999177	0.00	-	0	ID=MA01Gene00061.t1.CDS1;Parent=MA01Gene00061.t1;
MA01GS00001	.	exon	998995	999177	.	-	.	ID=MA01Gene00061.t1.exon1;Parent=MA01Gene00061.t1;
MA01GS00001	.	gene	1028761	1031239	.	+	.	ID=MA01Gene00062;IntronSupport=0/1;source=augustus00052;Integrity=complete;
MA01GS00001	.	mRNA	1028761	1031239	.	+	.	ID=MA01Gene00062.t1;Parent=MA01Gene00062;
MA01GS00001	.	exon	1028761	1029551	.	+	.	ID=MA01Gene00062.t1.exon1;Parent=MA01Gene00062.t1;
MA01GS00001	.	CDS	1028761	1029551	0.85	+	0	ID=MA01Gene00062.t1.CDS1;Parent=MA01Gene00062.t1;
MA01GS00001	.	exon	1031128	1031239	.	+	.	ID=MA01Gene00062.t1.exon2;Parent=MA01Gene00062.t1;
MA01GS00001	.	CDS	1031128	1031239	0.5	+	1	ID=MA01Gene00062.t1.CDS2;Parent=MA01Gene00062.t1;
MA01GS00001	.	gene	1037610	1045946	.	+	.	ID=MA01Gene00063;IntronSupport=0/3;source=augustus00053;Integrity=complete;
MA01GS00001	.	mRNA	1037610	1045946	.	+	.	ID=MA01Gene00063.t1;Parent=MA01Gene00063;
MA01GS00001	.	exon	1037610	1037818	.	+	.	ID=MA01Gene00063.t1.exon1;Parent=MA01Gene00063.t1;
MA01GS00001	.	CDS	1037610	1037818	0.53	+	0	ID=MA01Gene00063.t1.CDS1;Parent=MA01Gene00063.t1;
MA01GS00001	.	exon	1038577	1038872	.	+	.	ID=MA01Gene00063.t1.exon2;Parent=MA01Gene00063.t1;
MA01GS00001	.	CDS	1038577	1038872	0.94	+	1	ID=MA01Gene00063.t1.CDS2;Parent=MA01Gene00063.t1;
MA01GS00001	.	exon	1039731	1039822	.	+	.	ID=MA01Gene00063.t1.exon3;Parent=MA01Gene00063.t1;
MA01GS00001	.	CDS	1039731	1039822	0.97	+	2	ID=MA01Gene00063.t1.CDS3;Parent=MA01Gene00063.t1;
MA01GS00001	.	exon	1045362	1045946	.	+	.	ID=MA01Gene00063.t1.exon4;Parent=MA01Gene00063.t1;
MA01GS00001	.	CDS	1045362	1045946	0.99	+	0	ID=MA01Gene00063.t1.CDS4;Parent=MA01Gene00063.t1;
MA01GS00001	.	gene	1091055	1092356	.	-	.	ID=MA01Gene00064;IntronSupport=0/1;source=augustus00060;Integrity=complete;
MA01GS00001	.	mRNA	1091055	1092356	.	-	.	ID=MA01Gene00064.t1;Parent=MA01Gene00064;
MA01GS00001	.	CDS	1092199	1092356	0.63	-	0	ID=MA01Gene00064.t1.CDS1;Parent=MA01Gene00064.t1;
MA01GS00001	.	exon	1092199	1092356	.	-	.	ID=MA01Gene00064.t1.exon1;Parent=MA01Gene00064.t1;
MA01GS00001	.	CDS	1091055	1091538	0.51	-	1	ID=MA01Gene00064.t1.CDS2;Parent=MA01Gene00064.t1;
MA01GS00001	.	exon	1091055	1091538	.	-	.	ID=MA01Gene00064.t1.exon2;Parent=MA01Gene00064.t1;
MA01GS00001	.	gene	1092788	1094347	.	-	.	ID=MA01Gene00065;IntronSupport=0/1;source=augustus00061;Integrity=complete;
MA01GS00001	.	mRNA	1092788	1094347	.	-	.	ID=MA01Gene00065.t1;Parent=MA01Gene00065;
MA01GS00001	.	CDS	1093781	1094347	0.75	-	0	ID=MA01Gene00065.t1.CDS1;Parent=MA01Gene00065.t1;
MA01GS00001	.	exon	1093781	1094347	.	-	.	ID=MA01Gene00065.t1.exon1;Parent=MA01Gene00065.t1;
MA01GS00001	.	CDS	1092788	1093702	0.83	-	0	ID=MA01Gene00065.t1.CDS2;Parent=MA01Gene00065.t1;
MA01GS00001	.	exon	1092788	1093702	.	-	.	ID=MA01Gene00065.t1.exon2;Parent=MA01Gene00065.t1;
MA01GS00001	.	gene	1106651	1106911	.	+	.	ID=MA01Gene00066;source=genewise00037;Integrity=internal;
MA01GS00001	.	mRNA	1106651	1106911	.	+	.	ID=MA01Gene00066.t1;Parent=MA01Gene00066;
MA01GS00001	.	exon	1106651	1106911	.	+	.	ID=MA01Gene00066.t1.exon1;Parent=MA01Gene00066.t1;
MA01GS00001	.	CDS	1106651	1106911	0.00	+	0	ID=MA01Gene00066.t1.CDS1;Parent=MA01Gene00066.t1;
MA01GS00001	.	gene	1106916	1107125	.	+	.	ID=MA01Gene00067;source=genewise00038;Integrity=internal;
MA01GS00001	.	mRNA	1106916	1107125	.	+	.	ID=MA01Gene00067.t1;Parent=MA01Gene00067;
MA01GS00001	.	exon	1106916	1107125	.	+	.	ID=MA01Gene00067.t1.exon1;Parent=MA01Gene00067.t1;
MA01GS00001	.	CDS	1106916	1107125	0.00	+	0	ID=MA01Gene00067.t1.CDS1;Parent=MA01Gene00067.t1;
MA01GS00001	.	gene	1107240	1107440	.	+	.	ID=MA01Gene00068;source=genewise00039;Integrity=5prime_partial;
MA01GS00001	.	mRNA	1107240	1107440	.	+	.	ID=MA01Gene00068.t1;Parent=MA01Gene00068;
MA01GS00001	.	exon	1107240	1107440	.	+	.	ID=MA01Gene00068.t1.exon1;Parent=MA01Gene00068.t1;
MA01GS00001	.	CDS	1107240	1107440	0.00	+	0	ID=MA01Gene00068.t1.CDS1;Parent=MA01Gene00068.t1;
MA01GS00001	.	gene	1152697	1177591	.	-	.	ID=MA01Gene00069;IntronSupport=4/8;source=augustus00067;Integrity=complete;
MA01GS00001	.	mRNA	1152697	1177591	.	-	.	ID=MA01Gene00069.t1;Parent=MA01Gene00069;
MA01GS00001	.	CDS	1177560	1177591	0.66	-	0	ID=MA01Gene00069.t1.CDS1;Parent=MA01Gene00069.t1;
MA01GS00001	.	exon	1177560	1177591	.	-	.	ID=MA01Gene00069.t1.exon1;Parent=MA01Gene00069.t1;
MA01GS00001	.	CDS	1176013	1176126	0.97	-	1	ID=MA01Gene00069.t1.CDS2;Parent=MA01Gene00069.t1;
MA01GS00001	.	exon	1176013	1176126	.	-	.	ID=MA01Gene00069.t1.exon2;Parent=MA01Gene00069.t1;
MA01GS00001	.	CDS	1175132	1175220	0.95	-	1	ID=MA01Gene00069.t1.CDS3;Parent=MA01Gene00069.t1;
MA01GS00001	.	exon	1175132	1175220	.	-	.	ID=MA01Gene00069.t1.exon3;Parent=MA01Gene00069.t1;
MA01GS00001	.	CDS	1174600	1174666	0.3	-	2	ID=MA01Gene00069.t1.CDS4;Parent=MA01Gene00069.t1;
MA01GS00001	.	exon	1174600	1174666	.	-	.	ID=MA01Gene00069.t1.exon4;Parent=MA01Gene00069.t1;
MA01GS00001	.	CDS	1169715	1169799	0.35	-	1	ID=MA01Gene00069.t1.CDS5;Parent=MA01Gene00069.t1;
MA01GS00001	.	exon	1169715	1169799	.	-	.	ID=MA01Gene00069.t1.exon5;Parent=MA01Gene00069.t1;
MA01GS00001	.	CDS	1169474	1169560	1	-	0	ID=MA01Gene00069.t1.CDS6;Parent=MA01Gene00069.t1;
MA01GS00001	.	exon	1169474	1169560	.	-	.	ID=MA01Gene00069.t1.exon6;Parent=MA01Gene00069.t1;
MA01GS00001	.	CDS	1169107	1169169	1	-	0	ID=MA01Gene00069.t1.CDS7;Parent=MA01Gene00069.t1;
MA01GS00001	.	exon	1169107	1169169	.	-	.	ID=MA01Gene00069.t1.exon7;Parent=MA01Gene00069.t1;
MA01GS00001	.	CDS	1162160	1162259	1	-	0	ID=MA01Gene00069.t1.CDS8;Parent=MA01Gene00069.t1;
MA01GS00001	.	exon	1162160	1162259	.	-	.	ID=MA01Gene00069.t1.exon8;Parent=MA01Gene00069.t1;
MA01GS00001	.	CDS	1152697	1152851	1	-	2	ID=MA01Gene00069.t1.CDS9;Parent=MA01Gene00069.t1;
MA01GS00001	.	exon	1152697	1152851	.	-	.	ID=MA01Gene00069.t1.exon9;Parent=MA01Gene00069.t1;
MA01GS00001	.	gene	1213085	1214897	.	+	.	ID=MA01Gene00070;IntronSupport=0/2;source=augustus00068;Integrity=complete;
MA01GS00001	.	mRNA	1213085	1214897	.	+	.	ID=MA01Gene00070.t1;Parent=MA01Gene00070;
MA01GS00001	.	exon	1213085	1213484	.	+	.	ID=MA01Gene00070.t1.exon1;Parent=MA01Gene00070.t1;
MA01GS00001	.	CDS	1213085	1213484	0.99	+	0	ID=MA01Gene00070.t1.CDS1;Parent=MA01Gene00070.t1;
MA01GS00001	.	exon	1214730	1214802	.	+	.	ID=MA01Gene00070.t1.exon2;Parent=MA01Gene00070.t1;
MA01GS00001	.	CDS	1214730	1214802	0.81	+	2	ID=MA01Gene00070.t1.CDS2;Parent=MA01Gene00070.t1;
MA01GS00001	.	exon	1214882	1214897	.	+	.	ID=MA01Gene00070.t1.exon3;Parent=MA01Gene00070.t1;
MA01GS00001	.	CDS	1214882	1214897	0.81	+	1	ID=MA01Gene00070.t1.CDS3;Parent=MA01Gene00070.t1;
MA01GS00001	.	gene	1280104	1293849	.	-	.	ID=MA01Gene00071;source=transfrag00030;Integrity=3prime_partial;
MA01GS00001	.	mRNA	1280104	1293849	.	-	.	ID=MA01Gene00071.t1;Parent=MA01Gene00071;
MA01GS00001	.	exon	1293791	1293849	.	-	.	ID=MA01Gene00071.t1.exon1;Parent=MA01Gene00071.t1;
MA01GS00001	.	five_prime_UTR	1293791	1293849	.	-	.	ID=MA01Gene00071.t1.5UTR1;Parent=MA01Gene00071.t1;
MA01GS00001	.	CDS	1292933	1293083	.	-	0	ID=MA01Gene00071.t1.CDS1;Parent=MA01Gene00071.t1;
MA01GS00001	.	exon	1292933	1293083	.	-	.	ID=MA01Gene00071.t1.exon2;Parent=MA01Gene00071.t1;
MA01GS00001	.	CDS	1280105	1280328	.	-	2	ID=MA01Gene00071.t1.CDS2;Parent=MA01Gene00071.t1;
MA01GS00001	.	exon	1280104	1280328	.	-	.	ID=MA01Gene00071.t1.exon3;Parent=MA01Gene00071.t1;
MA01GS00001	.	three_prime_UTR	1280104	1280104	.	-	.	ID=MA01Gene00071.t1.3UTR1;Parent=MA01Gene00071.t1;
MA01GS00001	.	gene	1286720	1286956	.	+	.	ID=MA01Gene00072;source=genewise00044;Integrity=internal;
MA01GS00001	.	mRNA	1286720	1286956	.	+	.	ID=MA01Gene00072.t1;Parent=MA01Gene00072;
MA01GS00001	.	exon	1286720	1286956	.	+	.	ID=MA01Gene00072.t1.exon1;Parent=MA01Gene00072.t1;
MA01GS00001	.	CDS	1286720	1286956	0.00	+	0	ID=MA01Gene00072.t1.CDS1;Parent=MA01Gene00072.t1;
MA01GS00001	.	gene	1286958	1287134	.	+	.	ID=MA01Gene00073;source=genewise00045;Integrity=internal;
MA01GS00001	.	mRNA	1286958	1287134	.	+	.	ID=MA01Gene00073.t1;Parent=MA01Gene00073;
MA01GS00001	.	exon	1286958	1287134	.	+	.	ID=MA01Gene00073.t1.exon1;Parent=MA01Gene00073.t1;
MA01GS00001	.	CDS	1286958	1287134	0.00	+	0	ID=MA01Gene00073.t1.CDS1;Parent=MA01Gene00073.t1;
MA01GS00001	.	gene	1296680	1296868	.	+	.	ID=MA01Gene00074;source=genewise00046;Integrity=5prime_partial;
MA01GS00001	.	mRNA	1296680	1296868	.	+	.	ID=MA01Gene00074.t1;Parent=MA01Gene00074;
MA01GS00001	.	exon	1296680	1296868	.	+	.	ID=MA01Gene00074.t1.exon1;Parent=MA01Gene00074.t1;
MA01GS00001	.	CDS	1296680	1296868	0.00	+	0	ID=MA01Gene00074.t1.CDS1;Parent=MA01Gene00074.t1;
MA01GS00001	.	gene	1305468	1310344	.	-	.	ID=MA01Gene00075;IntronSupport=0/1;source=augustus00071;Integrity=complete;
MA01GS00001	.	mRNA	1305468	1310344	.	-	.	ID=MA01Gene00075.t1;Parent=MA01Gene00075;
MA01GS00001	.	CDS	1310105	1310344	0.5	-	0	ID=MA01Gene00075.t1.CDS1;Parent=MA01Gene00075.t1;
MA01GS00001	.	exon	1310105	1310344	.	-	.	ID=MA01Gene00075.t1.exon1;Parent=MA01Gene00075.t1;
MA01GS00001	.	CDS	1305468	1305740	0.49	-	0	ID=MA01Gene00075.t1.CDS2;Parent=MA01Gene00075.t1;
MA01GS00001	.	exon	1305468	1305740	.	-	.	ID=MA01Gene00075.t1.exon2;Parent=MA01Gene00075.t1;
MA01GS00001	.	gene	1312737	1315948	.	-	.	ID=MA01Gene00076;source=transfrag00031;Integrity=complete;
MA01GS00001	.	mRNA	1312737	1315948	.	-	.	ID=MA01Gene00076.t1;Parent=MA01Gene00076;
MA01GS00001	.	exon	1315913	1315948	.	-	.	ID=MA01Gene00076.t1.exon1;Parent=MA01Gene00076.t1;
MA01GS00001	.	five_prime_UTR	1315913	1315948	.	-	.	ID=MA01Gene00076.t1.5UTR1;Parent=MA01Gene00076.t1;
MA01GS00001	.	CDS	1315224	1315497	.	-	0	ID=MA01Gene00076.t1.CDS1;Parent=MA01Gene00076.t1;
MA01GS00001	.	exon	1315224	1315497	.	-	.	ID=MA01Gene00076.t1.exon2;Parent=MA01Gene00076.t1;
MA01GS00001	.	CDS	1312824	1313473	.	-	2	ID=MA01Gene00076.t1.CDS2;Parent=MA01Gene00076.t1;
MA01GS00001	.	exon	1312737	1313473	.	-	.	ID=MA01Gene00076.t1.exon3;Parent=MA01Gene00076.t1;
MA01GS00001	.	three_prime_UTR	1312737	1312823	.	-	.	ID=MA01Gene00076.t1.3UTR1;Parent=MA01Gene00076.t1;
MA01GS00001	.	gene	1344127	1345853	.	+	.	ID=MA01Gene00077;source=transfrag00033;Integrity=complete;
MA01GS00001	.	mRNA	1344127	1345853	.	+	.	ID=MA01Gene00077.t1;Parent=MA01Gene00077;
MA01GS00001	.	exon	1344127	1345853	.	+	.	ID=MA01Gene00077.t1.exon1;Parent=MA01Gene00077.t1;
MA01GS00001	.	CDS	1344839	1345741	.	+	0	ID=MA01Gene00077.t1.CDS1;Parent=MA01Gene00077.t1;
MA01GS00001	.	gene	1344127	1345853	.	-	.	ID=MA01Gene00078;source=transfrag00032;Integrity=5prime_partial;
MA01GS00001	.	mRNA	1344127	1345853	.	-	.	ID=MA01Gene00078.t1;Parent=MA01Gene00078;
MA01GS00001	.	CDS	1344404	1345852	.	-	0	ID=MA01Gene00078.t1.CDS1;Parent=MA01Gene00078.t1;
MA01GS00001	.	exon	1344127	1345853	.	-	.	ID=MA01Gene00078.t1.exon1;Parent=MA01Gene00078.t1;
MA01GS00001	.	gene	1365630	1368204	.	+	.	ID=MA01Gene00079;IntronSupport=0/1;source=augustus00075;Integrity=complete;
MA01GS00001	.	mRNA	1365630	1368204	.	+	.	ID=MA01Gene00079.t1;Parent=MA01Gene00079;
MA01GS00001	.	exon	1365630	1365916	.	+	.	ID=MA01Gene00079.t1.exon1;Parent=MA01Gene00079.t1;
MA01GS00001	.	CDS	1365630	1365916	0.87	+	0	ID=MA01Gene00079.t1.CDS1;Parent=MA01Gene00079.t1;
MA01GS00001	.	exon	1367784	1368204	.	+	.	ID=MA01Gene00079.t1.exon2;Parent=MA01Gene00079.t1;
MA01GS00001	.	CDS	1367784	1368204	0.76	+	1	ID=MA01Gene00079.t1.CDS2;Parent=MA01Gene00079.t1;
MA01GS00001	.	gene	1375263	1375920	.	-	.	ID=MA01Gene00080;source=transfrag00034;Integrity=5prime_partial;
MA01GS00001	.	mRNA	1375263	1375920	.	-	.	ID=MA01Gene00080.t1;Parent=MA01Gene00080;
MA01GS00001	.	CDS	1375476	1375919	.	-	0	ID=MA01Gene00080.t1.CDS1;Parent=MA01Gene00080.t1;
MA01GS00001	.	exon	1375263	1375920	.	-	.	ID=MA01Gene00080.t1.exon1;Parent=MA01Gene00080.t1;
MA01GS00001	.	gene	1391034	1391894	.	-	.	ID=MA01Gene00081;IntronSupport=3/4;source=augustus00076;Integrity=complete;
MA01GS00001	.	mRNA	1391034	1391894	.	-	.	ID=MA01Gene00081.t1;Parent=MA01Gene00081;
MA01GS00001	.	CDS	1391853	1391894	0.54	-	0	ID=MA01Gene00081.t1.CDS1;Parent=MA01Gene00081.t1;
MA01GS00001	.	exon	1391853	1391894	.	-	.	ID=MA01Gene00081.t1.exon1;Parent=MA01Gene00081.t1;
MA01GS00001	.	CDS	1391676	1391772	1	-	0	ID=MA01Gene00081.t1.CDS2;Parent=MA01Gene00081.t1;
MA01GS00001	.	exon	1391676	1391772	.	-	.	ID=MA01Gene00081.t1.exon2;Parent=MA01Gene00081.t1;
MA01GS00001	.	CDS	1391542	1391591	0.64	-	2	ID=MA01Gene00081.t1.CDS3;Parent=MA01Gene00081.t1;
MA01GS00001	.	exon	1391542	1391591	.	-	.	ID=MA01Gene00081.t1.exon3;Parent=MA01Gene00081.t1;
MA01GS00001	.	CDS	1391424	1391436	0.64	-	0	ID=MA01Gene00081.t1.CDS4;Parent=MA01Gene00081.t1;
MA01GS00001	.	exon	1391424	1391436	.	-	.	ID=MA01Gene00081.t1.exon4;Parent=MA01Gene00081.t1;
MA01GS00001	.	CDS	1391034	1391332	0.64	-	2	ID=MA01Gene00081.t1.CDS5;Parent=MA01Gene00081.t1;
MA01GS00001	.	exon	1391034	1391332	.	-	.	ID=MA01Gene00081.t1.exon5;Parent=MA01Gene00081.t1;
MA01GS00001	.	gene	1417187	1418823	.	-	.	ID=MA01Gene00082;source=transfrag00035;Integrity=complete;
MA01GS00001	.	mRNA	1417187	1418823	.	-	.	ID=MA01Gene00082.t1;Parent=MA01Gene00082;
MA01GS00001	.	CDS	1418169	1418495	.	-	0	ID=MA01Gene00082.t1.CDS1;Parent=MA01Gene00082.t1;
MA01GS00001	.	exon	1417187	1418823	.	-	.	ID=MA01Gene00082.t1.exon1;Parent=MA01Gene00082.t1;
MA01GS00001	.	gene	1426884	1428137	.	+	.	ID=MA01Gene00083;IntronSupport=1/1;source=augustus00078;Integrity=complete;
MA01GS00001	.	mRNA	1426884	1428137	.	+	.	ID=MA01Gene00083.t1;Parent=MA01Gene00083;
MA01GS00001	.	exon	1426884	1427319	.	+	.	ID=MA01Gene00083.t1.exon1;Parent=MA01Gene00083.t1;
MA01GS00001	.	CDS	1426884	1427319	0.96	+	0	ID=MA01Gene00083.t1.CDS1;Parent=MA01Gene00083.t1;
MA01GS00001	.	exon	1427431	1428137	.	+	.	ID=MA01Gene00083.t1.exon2;Parent=MA01Gene00083.t1;
MA01GS00001	.	CDS	1427431	1428137	0.98	+	2	ID=MA01Gene00083.t1.CDS2;Parent=MA01Gene00083.t1;
MA01GS00001	.	gene	1434231	1435759	.	-	.	ID=MA01Gene00084;source=transfrag00036;Integrity=5prime_partial;
MA01GS00001	.	mRNA	1434231	1435759	.	-	.	ID=MA01Gene00084.t1;Parent=MA01Gene00084;
MA01GS00001	.	CDS	1435153	1435758	.	-	0	ID=MA01Gene00084.t1.CDS1;Parent=MA01Gene00084.t1;
MA01GS00001	.	exon	1434231	1435759	.	-	.	ID=MA01Gene00084.t1.exon1;Parent=MA01Gene00084.t1;
MA01GS00001	.	gene	1436038	1440919	.	-	.	ID=MA01Gene00085;source=transfrag00037;Integrity=internal;
MA01GS00001	.	mRNA	1436038	1440919	.	-	.	ID=MA01Gene00085.t1;Parent=MA01Gene00085;
MA01GS00001	.	five_prime_UTR	1440919	1440919	.	-	.	ID=MA01Gene00085.t1.5UTR1;Parent=MA01Gene00085.t1;
MA01GS00001	.	CDS	1440726	1440918	.	-	0	ID=MA01Gene00085.t1.CDS1;Parent=MA01Gene00085.t1;
MA01GS00001	.	exon	1440726	1440919	.	-	.	ID=MA01Gene00085.t1.exon1;Parent=MA01Gene00085.t1;
MA01GS00001	.	CDS	1436038	1436390	.	-	2	ID=MA01Gene00085.t1.CDS2;Parent=MA01Gene00085.t1;
MA01GS00001	.	exon	1436038	1436390	.	-	.	ID=MA01Gene00085.t1.exon2;Parent=MA01Gene00085.t1;
MA01GS00001	.	gene	1439059	1439438	.	-	.	ID=MA01Gene00086;source=transfrag00038;Integrity=internal;
MA01GS00001	.	mRNA	1439059	1439438	.	-	.	ID=MA01Gene00086.t1;Parent=MA01Gene00086;
MA01GS00001	.	CDS	1439061	1439438	.	-	0	ID=MA01Gene00086.t1.CDS1;Parent=MA01Gene00086.t1;
MA01GS00001	.	exon	1439059	1439438	.	-	.	ID=MA01Gene00086.t1.exon1;Parent=MA01Gene00086.t1;
MA01GS00001	.	three_prime_UTR	1439059	1439060	.	-	.	ID=MA01Gene00086.t1.3UTR1;Parent=MA01Gene00086.t1;
MA01GS00001	.	gene	1446164	1451351	.	+	.	ID=MA01Gene00087;IntronSupport=1/3;source=augustus00079;Integrity=complete;
MA01GS00001	.	mRNA	1446164	1451351	.	+	.	ID=MA01Gene00087.t1;Parent=MA01Gene00087;
MA01GS00001	.	exon	1446164	1446330	.	+	.	ID=MA01Gene00087.t1.exon1;Parent=MA01Gene00087.t1;
MA01GS00001	.	CDS	1446164	1446330	0.4	+	0	ID=MA01Gene00087.t1.CDS1;Parent=MA01Gene00087.t1;
MA01GS00001	.	exon	1446467	1446643	.	+	.	ID=MA01Gene00087.t1.exon2;Parent=MA01Gene00087.t1;
MA01GS00001	.	CDS	1446467	1446643	0.94	+	1	ID=MA01Gene00087.t1.CDS2;Parent=MA01Gene00087.t1;
MA01GS00001	.	exon	1448970	1449188	.	+	.	ID=MA01Gene00087.t1.exon3;Parent=MA01Gene00087.t1;
MA01GS00001	.	CDS	1448970	1449188	0.89	+	1	ID=MA01Gene00087.t1.CDS3;Parent=MA01Gene00087.t1;
MA01GS00001	.	exon	1450928	1451351	.	+	.	ID=MA01Gene00087.t1.exon4;Parent=MA01Gene00087.t1;
MA01GS00001	.	CDS	1450928	1451351	0.95	+	1	ID=MA01Gene00087.t1.CDS4;Parent=MA01Gene00087.t1;
MA01GS00001	.	gene	1459188	1459637	.	+	.	ID=MA01Gene00088;source=transfrag00039;Integrity=internal;
MA01GS00001	.	mRNA	1459188	1459637	.	+	.	ID=MA01Gene00088.t1;Parent=MA01Gene00088;
MA01GS00001	.	exon	1459188	1459637	.	+	.	ID=MA01Gene00088.t1.exon1;Parent=MA01Gene00088.t1;
MA01GS00001	.	CDS	1459189	1459635	.	+	0	ID=MA01Gene00088.t1.CDS1;Parent=MA01Gene00088.t1;
MA01GS00001	.	gene	1463195	1465779	.	-	.	ID=MA01Gene00089;IntronSupport=0/1;source=augustus00080;Integrity=complete;
MA01GS00001	.	mRNA	1463195	1465779	.	-	.	ID=MA01Gene00089.t1;Parent=MA01Gene00089;
MA01GS00001	.	CDS	1464970	1465779	0.96	-	0	ID=MA01Gene00089.t1.CDS1;Parent=MA01Gene00089.t1;
MA01GS00001	.	exon	1464970	1465779	.	-	.	ID=MA01Gene00089.t1.exon1;Parent=MA01Gene00089.t1;
MA01GS00001	.	CDS	1463195	1463218	0.54	-	0	ID=MA01Gene00089.t1.CDS2;Parent=MA01Gene00089.t1;
MA01GS00001	.	exon	1463195	1463218	.	-	.	ID=MA01Gene00089.t1.exon2;Parent=MA01Gene00089.t1;
MA01GS00001	.	gene	1472714	1487188	.	+	.	ID=MA01Gene00090;source=transfrag00040;Integrity=internal;
MA01GS00001	.	mRNA	1472714	1487188	.	+	.	ID=MA01Gene00090.t1;Parent=MA01Gene00090;
MA01GS00001	.	five_prime_UTR	1472714	1472714	.	+	.	ID=MA01Gene00090.t1.5UTR1;Parent=MA01Gene00090.t1;
MA01GS00001	.	exon	1472714	1472843	.	+	.	ID=MA01Gene00090.t1.exon1;Parent=MA01Gene00090.t1;
MA01GS00001	.	CDS	1472715	1472843	.	+	0	ID=MA01Gene00090.t1.CDS1;Parent=MA01Gene00090.t1;
MA01GS00001	.	exon	1476545	1476611	.	+	.	ID=MA01Gene00090.t1.exon2;Parent=MA01Gene00090.t1;
MA01GS00001	.	CDS	1476545	1476611	.	+	0	ID=MA01Gene00090.t1.CDS2;Parent=MA01Gene00090.t1;
MA01GS00001	.	exon	1487023	1487188	.	+	.	ID=MA01Gene00090.t1.exon3;Parent=MA01Gene00090.t1;
MA01GS00001	.	CDS	1487023	1487186	.	+	2	ID=MA01Gene00090.t1.CDS3;Parent=MA01Gene00090.t1;
MA01GS00001	.	three_prime_UTR	1487187	1487188	.	+	.	ID=MA01Gene00090.t1.3UTR1;Parent=MA01Gene00090.t1;
MA01GS00001	.	gene	1487396	1488569	.	+	.	ID=MA01Gene00091;source=transfrag00041;Integrity=5prime_partial;
MA01GS00001	.	mRNA	1487396	1488569	.	+	.	ID=MA01Gene00091.t1;Parent=MA01Gene00091;
MA01GS00001	.	exon	1487396	1488569	.	+	.	ID=MA01Gene00091.t1.exon1;Parent=MA01Gene00091.t1;
MA01GS00001	.	CDS	1487397	1488011	.	+	0	ID=MA01Gene00091.t1.CDS1;Parent=MA01Gene00091.t1;
MA01GS00001	.	gene	1500991	1503471	.	-	.	ID=MA01Gene00092;IntronSupport=0/1;source=augustus00084;Integrity=complete;
MA01GS00001	.	mRNA	1500991	1503471	.	-	.	ID=MA01Gene00092.t1;Parent=MA01Gene00092;
MA01GS00001	.	CDS	1502365	1503471	0.67	-	0	ID=MA01Gene00092.t1.CDS1;Parent=MA01Gene00092.t1;
MA01GS00001	.	exon	1502365	1503471	.	-	.	ID=MA01Gene00092.t1.exon1;Parent=MA01Gene00092.t1;
MA01GS00001	.	CDS	1500991	1501209	0.55	-	0	ID=MA01Gene00092.t1.CDS2;Parent=MA01Gene00092.t1;
MA01GS00001	.	exon	1500991	1501209	.	-	.	ID=MA01Gene00092.t1.exon2;Parent=MA01Gene00092.t1;
MA01GS00001	.	gene	1510212	1514658	.	+	.	ID=MA01Gene00093;IntronSupport=2/3;source=augustus00085;Integrity=complete;
MA01GS00001	.	mRNA	1510212	1514658	.	+	.	ID=MA01Gene00093.t1;Parent=MA01Gene00093;
MA01GS00001	.	exon	1510212	1510404	.	+	.	ID=MA01Gene00093.t1.exon1;Parent=MA01Gene00093.t1;
MA01GS00001	.	CDS	1510212	1510404	1	+	0	ID=MA01Gene00093.t1.CDS1;Parent=MA01Gene00093.t1;
MA01GS00001	.	exon	1510507	1510688	.	+	.	ID=MA01Gene00093.t1.exon2;Parent=MA01Gene00093.t1;
MA01GS00001	.	CDS	1510507	1510688	1	+	2	ID=MA01Gene00093.t1.CDS2;Parent=MA01Gene00093.t1;
MA01GS00001	.	exon	1511095	1511208	.	+	.	ID=MA01Gene00093.t1.exon3;Parent=MA01Gene00093.t1;
MA01GS00001	.	CDS	1511095	1511208	1	+	0	ID=MA01Gene00093.t1.CDS3;Parent=MA01Gene00093.t1;
MA01GS00001	.	exon	1514308	1514658	.	+	.	ID=MA01Gene00093.t1.exon4;Parent=MA01Gene00093.t1;
MA01GS00001	.	CDS	1514308	1514658	0.98	+	0	ID=MA01Gene00093.t1.CDS4;Parent=MA01Gene00093.t1;
MA01GS00001	.	gene	1541546	1546859	.	-	.	ID=MA01Gene00094;source=transfrag00044;Integrity=5prime_partial;
MA01GS00001	.	mRNA	1541546	1546859	.	-	.	ID=MA01Gene00094.t1;Parent=MA01Gene00094;
MA01GS00001	.	five_prime_UTR	1546859	1546859	.	-	.	ID=MA01Gene00094.t1.5UTR1;Parent=MA01Gene00094.t1;
MA01GS00001	.	CDS	1546816	1546858	.	-	0	ID=MA01Gene00094.t1.CDS1;Parent=MA01Gene00094.t1;
MA01GS00001	.	exon	1546816	1546859	.	-	.	ID=MA01Gene00094.t1.exon1;Parent=MA01Gene00094.t1;
MA01GS00001	.	CDS	1541759	1542315	.	-	2	ID=MA01Gene00094.t1.CDS2;Parent=MA01Gene00094.t1;
MA01GS00001	.	exon	1541546	1542315	.	-	.	ID=MA01Gene00094.t1.exon2;Parent=MA01Gene00094.t1;
MA01GS00001	.	three_prime_UTR	1541546	1541758	.	-	.	ID=MA01Gene00094.t1.3UTR1;Parent=MA01Gene00094.t1;
MA01GS00001	.	gene	1567173	1568423	.	+	.	ID=MA01Gene00095;IntronSupport=1/1;source=augustus00089;Integrity=complete;
MA01GS00001	.	mRNA	1567173	1568423	.	+	.	ID=MA01Gene00095.t1;Parent=MA01Gene00095;
MA01GS00001	.	exon	1567173	1567982	.	+	.	ID=MA01Gene00095.t1.exon1;Parent=MA01Gene00095.t1;
MA01GS00001	.	CDS	1567173	1567982	0.58	+	0	ID=MA01Gene00095.t1.CDS1;Parent=MA01Gene00095.t1;
MA01GS00001	.	exon	1568157	1568423	.	+	.	ID=MA01Gene00095.t1.exon2;Parent=MA01Gene00095.t1;
MA01GS00001	.	CDS	1568157	1568423	1	+	0	ID=MA01Gene00095.t1.CDS2;Parent=MA01Gene00095.t1;
MA01GS00001	.	gene	1571444	1572934	.	+	.	ID=MA01Gene00096;IntronSupport=0/1;source=augustus00090;Integrity=complete;
MA01GS00001	.	mRNA	1571444	1572934	.	+	.	ID=MA01Gene00096.t1;Parent=MA01Gene00096;
MA01GS00001	.	exon	1571444	1572301	.	+	.	ID=MA01Gene00096.t1.exon1;Parent=MA01Gene00096.t1;
MA01GS00001	.	CDS	1571444	1572301	0.75	+	0	ID=MA01Gene00096.t1.CDS1;Parent=MA01Gene00096.t1;
MA01GS00001	.	exon	1572434	1572934	.	+	.	ID=MA01Gene00096.t1.exon2;Parent=MA01Gene00096.t1;
MA01GS00001	.	CDS	1572434	1572934	0.8	+	0	ID=MA01Gene00096.t1.CDS2;Parent=MA01Gene00096.t1;
MA01GS00001	.	gene	1576857	1596881	.	+	.	ID=MA01Gene00097;IntronSupport=6/6;source=augustus00091;Integrity=complete;
MA01GS00001	.	mRNA	1576857	1596881	.	+	.	ID=MA01Gene00097.t1;Parent=MA01Gene00097;
MA01GS00001	.	exon	1576857	1577124	.	+	.	ID=MA01Gene00097.t1.exon1;Parent=MA01Gene00097.t1;
MA01GS00001	.	CDS	1576857	1577124	0.82	+	0	ID=MA01Gene00097.t1.CDS1;Parent=MA01Gene00097.t1;
MA01GS00001	.	exon	1578543	1578666	.	+	.	ID=MA01Gene00097.t1.exon2;Parent=MA01Gene00097.t1;
MA01GS00001	.	CDS	1578543	1578666	1	+	2	ID=MA01Gene00097.t1.CDS2;Parent=MA01Gene00097.t1;
MA01GS00001	.	exon	1580736	1580923	.	+	.	ID=MA01Gene00097.t1.exon3;Parent=MA01Gene00097.t1;
MA01GS00001	.	CDS	1580736	1580923	1	+	1	ID=MA01Gene00097.t1.CDS3;Parent=MA01Gene00097.t1;
MA01GS00001	.	exon	1581020	1581144	.	+	.	ID=MA01Gene00097.t1.exon4;Parent=MA01Gene00097.t1;
MA01GS00001	.	CDS	1581020	1581144	1	+	2	ID=MA01Gene00097.t1.CDS4;Parent=MA01Gene00097.t1;
MA01GS00001	.	exon	1582261	1582408	.	+	.	ID=MA01Gene00097.t1.exon5;Parent=MA01Gene00097.t1;
MA01GS00001	.	CDS	1582261	1582408	1	+	0	ID=MA01Gene00097.t1.CDS5;Parent=MA01Gene00097.t1;
MA01GS00001	.	exon	1582581	1582729	.	+	.	ID=MA01Gene00097.t1.exon6;Parent=MA01Gene00097.t1;
MA01GS00001	.	CDS	1582581	1582729	1	+	2	ID=MA01Gene00097.t1.CDS6;Parent=MA01Gene00097.t1;
MA01GS00001	.	exon	1596229	1596881	.	+	.	ID=MA01Gene00097.t1.exon7;Parent=MA01Gene00097.t1;
MA01GS00001	.	CDS	1596229	1596333	1	+	0	ID=MA01Gene00097.t1.CDS7;Parent=MA01Gene00097.t1;
MA01GS00001	.	three_prime_UTR	1596334	1596881	.	+	.	ID=MA01Gene00097.t1.3UTR1;Parent=MA01Gene00097.t1;
MA01GS00001	.	gene	1599133	1599561	.	-	.	ID=MA01Gene00098;source=transfrag00046;Integrity=5prime_partial;
MA01GS00001	.	mRNA	1599133	1599561	.	-	.	ID=MA01Gene00098.t1;Parent=MA01Gene00098;
MA01GS00001	.	CDS	1599236	1599559	.	-	0	ID=MA01Gene00098.t1.CDS1;Parent=MA01Gene00098.t1;
MA01GS00001	.	exon	1599133	1599561	.	-	.	ID=MA01Gene00098.t1.exon1;Parent=MA01Gene00098.t1;
MA01GS00001	.	gene	1605168	1614304	.	+	.	ID=MA01Gene00099;IntronSupport=0/1;source=augustus00092;Integrity=complete;
MA01GS00001	.	mRNA	1605168	1614304	.	+	.	ID=MA01Gene00099.t1;Parent=MA01Gene00099;
MA01GS00001	.	exon	1605168	1606120	.	+	.	ID=MA01Gene00099.t1.exon1;Parent=MA01Gene00099.t1;
MA01GS00001	.	CDS	1605168	1606120	0.96	+	0	ID=MA01Gene00099.t1.CDS1;Parent=MA01Gene00099.t1;
MA01GS00001	.	exon	1614136	1614304	.	+	.	ID=MA01Gene00099.t1.exon2;Parent=MA01Gene00099.t1;
MA01GS00001	.	CDS	1614136	1614304	0.6	+	1	ID=MA01Gene00099.t1.CDS2;Parent=MA01Gene00099.t1;
MA01GS00001	.	gene	1621014	1621408	.	-	.	ID=MA01Gene00100;source=transfrag00047;Integrity=5prime_partial;
MA01GS00001	.	mRNA	1621014	1621408	.	-	.	ID=MA01Gene00100.t1;Parent=MA01Gene00100;
MA01GS00001	.	CDS	1621032	1621406	.	-	0	ID=MA01Gene00100.t1.CDS1;Parent=MA01Gene00100.t1;
MA01GS00001	.	exon	1621014	1621408	.	-	.	ID=MA01Gene00100.t1.exon1;Parent=MA01Gene00100.t1;
MA01GS00001	.	gene	1637935	1641099	.	+	.	ID=MA01Gene00101;IntronSupport=1/6;source=augustus00093;Integrity=complete;
MA01GS00001	.	mRNA	1637935	1641099	.	+	.	ID=MA01Gene00101.t1;Parent=MA01Gene00101;
MA01GS00001	.	exon	1637935	1637997	.	+	.	ID=MA01Gene00101.t1.exon1;Parent=MA01Gene00101.t1;
MA01GS00001	.	CDS	1637935	1637997	0.36	+	0	ID=MA01Gene00101.t1.CDS1;Parent=MA01Gene00101.t1;
MA01GS00001	.	exon	1638510	1638574	.	+	.	ID=MA01Gene00101.t1.exon2;Parent=MA01Gene00101.t1;
MA01GS00001	.	CDS	1638510	1638574	0.36	+	0	ID=MA01Gene00101.t1.CDS2;Parent=MA01Gene00101.t1;
MA01GS00001	.	exon	1638678	1638800	.	+	.	ID=MA01Gene00101.t1.exon3;Parent=MA01Gene00101.t1;
MA01GS00001	.	CDS	1638678	1638800	1	+	1	ID=MA01Gene00101.t1.CDS3;Parent=MA01Gene00101.t1;
MA01GS00001	.	exon	1639539	1639617	.	+	.	ID=MA01Gene00101.t1.exon4;Parent=MA01Gene00101.t1;
MA01GS00001	.	CDS	1639539	1639617	0.93	+	1	ID=MA01Gene00101.t1.CDS4;Parent=MA01Gene00101.t1;
MA01GS00001	.	exon	1639684	1639853	.	+	.	ID=MA01Gene00101.t1.exon5;Parent=MA01Gene00101.t1;
MA01GS00001	.	CDS	1639684	1639853	1	+	0	ID=MA01Gene00101.t1.CDS5;Parent=MA01Gene00101.t1;
MA01GS00001	.	exon	1640200	1640321	.	+	.	ID=MA01Gene00101.t1.exon6;Parent=MA01Gene00101.t1;
MA01GS00001	.	CDS	1640200	1640321	1	+	1	ID=MA01Gene00101.t1.CDS6;Parent=MA01Gene00101.t1;
MA01GS00001	.	exon	1640942	1641099	.	+	.	ID=MA01Gene00101.t1.exon7;Parent=MA01Gene00101.t1;
MA01GS00001	.	CDS	1640942	1641099	0.99	+	2	ID=MA01Gene00101.t1.CDS7;Parent=MA01Gene00101.t1;
MA01GS00001	.	gene	1649013	1649882	.	+	.	ID=MA01Gene00102;IntronSupport=0/1;source=augustus00094;Integrity=complete;
MA01GS00001	.	mRNA	1649013	1649882	.	+	.	ID=MA01Gene00102.t1;Parent=MA01Gene00102;
MA01GS00001	.	exon	1649013	1649156	.	+	.	ID=MA01Gene00102.t1.exon1;Parent=MA01Gene00102.t1;
MA01GS00001	.	CDS	1649013	1649156	0.49	+	0	ID=MA01Gene00102.t1.CDS1;Parent=MA01Gene00102.t1;
MA01GS00001	.	exon	1649244	1649882	.	+	.	ID=MA01Gene00102.t1.exon2;Parent=MA01Gene00102.t1;
MA01GS00001	.	CDS	1649244	1649882	0.48	+	0	ID=MA01Gene00102.t1.CDS2;Parent=MA01Gene00102.t1;
MA01GS00001	.	gene	1650755	1651690	.	+	.	ID=MA01Gene00103;source=genewise00059;Integrity=internal;
MA01GS00001	.	mRNA	1650755	1651690	.	+	.	ID=MA01Gene00103.t1;Parent=MA01Gene00103;
MA01GS00001	.	exon	1650755	1651420	.	+	.	ID=MA01Gene00103.t1.exon1;Parent=MA01Gene00103.t1;
MA01GS00001	.	CDS	1650755	1651420	0.00	+	0	ID=MA01Gene00103.t1.CDS1;Parent=MA01Gene00103.t1;
MA01GS00001	.	exon	1651559	1651690	.	+	.	ID=MA01Gene00103.t1.exon2;Parent=MA01Gene00103.t1;
MA01GS00001	.	CDS	1651559	1651690	0.00	+	0	ID=MA01Gene00103.t1.CDS2;Parent=MA01Gene00103.t1;
MA01GS00001	.	gene	1702462	1704282	.	-	.	ID=MA01Gene00104;IntronSupport=1/3;source=augustus00100;Integrity=complete;
MA01GS00001	.	mRNA	1702462	1704282	.	-	.	ID=MA01Gene00104.t1;Parent=MA01Gene00104;
MA01GS00001	.	CDS	1703539	1704282	0.7	-	0	ID=MA01Gene00104.t1.CDS1;Parent=MA01Gene00104.t1;
MA01GS00001	.	exon	1703539	1704282	.	-	.	ID=MA01Gene00104.t1.exon1;Parent=MA01Gene00104.t1;
MA01GS00001	.	CDS	1703216	1703363	0.94	-	0	ID=MA01Gene00104.t1.CDS2;Parent=MA01Gene00104.t1;
MA01GS00001	.	exon	1703216	1703363	.	-	.	ID=MA01Gene00104.t1.exon2;Parent=MA01Gene00104.t1;
MA01GS00001	.	CDS	1702716	1703018	1	-	2	ID=MA01Gene00104.t1.CDS3;Parent=MA01Gene00104.t1;
MA01GS00001	.	exon	1702716	1703018	.	-	.	ID=MA01Gene00104.t1.exon3;Parent=MA01Gene00104.t1;
MA01GS00001	.	CDS	1702462	1702580	0.98	-	2	ID=MA01Gene00104.t1.CDS4;Parent=MA01Gene00104.t1;
MA01GS00001	.	exon	1702462	1702580	.	-	.	ID=MA01Gene00104.t1.exon4;Parent=MA01Gene00104.t1;
MA01GS00001	.	gene	1712050	1713135	.	-	.	ID=MA01Gene00105;source=genewise00061;Integrity=internal;
MA01GS00001	.	mRNA	1712050	1713135	.	-	.	ID=MA01Gene00105.t1;Parent=MA01Gene00105;
MA01GS00001	.	CDS	1712050	1713135	0.00	-	0	ID=MA01Gene00105.t1.CDS1;Parent=MA01Gene00105.t1;
MA01GS00001	.	exon	1712050	1713135	.	-	.	ID=MA01Gene00105.t1.exon1;Parent=MA01Gene00105.t1;
MA01GS00001	.	gene	1714872	1716773	.	-	.	ID=MA01Gene00106;IntronSupport=1/1;source=augustus00102;Integrity=complete;
MA01GS00001	.	mRNA	1714872	1716773	.	-	.	ID=MA01Gene00106.t1;Parent=MA01Gene00106;
MA01GS00001	.	CDS	1716763	1716773	0.73	-	0	ID=MA01Gene00106.t1.CDS1;Parent=MA01Gene00106.t1;
MA01GS00001	.	exon	1716763	1716773	.	-	.	ID=MA01Gene00106.t1.exon1;Parent=MA01Gene00106.t1;
MA01GS00001	.	CDS	1714872	1715691	0.95	-	1	ID=MA01Gene00106.t1.CDS2;Parent=MA01Gene00106.t1;
MA01GS00001	.	exon	1714872	1715691	.	-	.	ID=MA01Gene00106.t1.exon2;Parent=MA01Gene00106.t1;
MA01GS00001	.	gene	1747326	1747571	.	-	.	ID=MA01Gene00107;source=genewise00063;Integrity=internal;
MA01GS00001	.	mRNA	1747326	1747571	.	-	.	ID=MA01Gene00107.t1;Parent=MA01Gene00107;
MA01GS00001	.	CDS	1747326	1747571	0.00	-	0	ID=MA01Gene00107.t1.CDS1;Parent=MA01Gene00107.t1;
MA01GS00001	.	exon	1747326	1747571	.	-	.	ID=MA01Gene00107.t1.exon1;Parent=MA01Gene00107.t1;
MA01GS00001	.	gene	1753025	1753731	.	-	.	ID=MA01Gene00108;IntronSupport=1/2;source=augustus00104;Integrity=complete;
MA01GS00001	.	mRNA	1753025	1753731	.	-	.	ID=MA01Gene00108.t1;Parent=MA01Gene00108;
MA01GS00001	.	CDS	1753389	1753731	0.64	-	0	ID=MA01Gene00108.t1.CDS1;Parent=MA01Gene00108.t1;
MA01GS00001	.	exon	1753389	1753731	.	-	.	ID=MA01Gene00108.t1.exon1;Parent=MA01Gene00108.t1;
MA01GS00001	.	CDS	1753200	1753309	1	-	2	ID=MA01Gene00108.t1.CDS2;Parent=MA01Gene00108.t1;
MA01GS00001	.	exon	1753200	1753309	.	-	.	ID=MA01Gene00108.t1.exon2;Parent=MA01Gene00108.t1;
MA01GS00001	.	CDS	1753025	1753132	0.8	-	0	ID=MA01Gene00108.t1.CDS3;Parent=MA01Gene00108.t1;
MA01GS00001	.	exon	1753025	1753132	.	-	.	ID=MA01Gene00108.t1.exon3;Parent=MA01Gene00108.t1;
MA01GS00001	.	gene	1760395	1763472	.	-	.	ID=MA01Gene00109;IntronSupport=2/4;source=augustus00106;Integrity=complete;
MA01GS00001	.	mRNA	1760395	1763472	.	-	.	ID=MA01Gene00109.t1;Parent=MA01Gene00109;
MA01GS00001	.	CDS	1763456	1763472	0.5	-	0	ID=MA01Gene00109.t1.CDS1;Parent=MA01Gene00109.t1;
MA01GS00001	.	exon	1763456	1763472	.	-	.	ID=MA01Gene00109.t1.exon1;Parent=MA01Gene00109.t1;
MA01GS00001	.	CDS	1761948	1762415	0.63	-	1	ID=MA01Gene00109.t1.CDS2;Parent=MA01Gene00109.t1;
MA01GS00001	.	exon	1761948	1762415	.	-	.	ID=MA01Gene00109.t1.exon2;Parent=MA01Gene00109.t1;
MA01GS00001	.	CDS	1761407	1761562	1	-	1	ID=MA01Gene00109.t1.CDS3;Parent=MA01Gene00109.t1;
MA01GS00001	.	exon	1761407	1761562	.	-	.	ID=MA01Gene00109.t1.exon3;Parent=MA01Gene00109.t1;
MA01GS00001	.	CDS	1761077	1761288	1	-	1	ID=MA01Gene00109.t1.CDS4;Parent=MA01Gene00109.t1;
MA01GS00001	.	exon	1761077	1761288	.	-	.	ID=MA01Gene00109.t1.exon4;Parent=MA01Gene00109.t1;
MA01GS00001	.	CDS	1760395	1760402	0.89	-	2	ID=MA01Gene00109.t1.CDS5;Parent=MA01Gene00109.t1;
MA01GS00001	.	exon	1760395	1760402	.	-	.	ID=MA01Gene00109.t1.exon5;Parent=MA01Gene00109.t1;
MA01GS00001	.	gene	1771671	1772252	.	+	.	ID=MA01Gene00110;source=genewise00066;Integrity=internal;
MA01GS00001	.	mRNA	1771671	1772252	.	+	.	ID=MA01Gene00110.t1;Parent=MA01Gene00110;
MA01GS00001	.	exon	1771671	1772252	.	+	.	ID=MA01Gene00110.t1.exon1;Parent=MA01Gene00110.t1;
MA01GS00001	.	CDS	1771671	1772252	0.00	+	0	ID=MA01Gene00110.t1.CDS1;Parent=MA01Gene00110.t1;
MA01GS00001	.	gene	1860435	1868355	.	+	.	ID=MA01Gene00111;IntronSupport=1/2;source=augustus00109;Integrity=complete;
MA01GS00001	.	mRNA	1860435	1868355	.	+	.	ID=MA01Gene00111.t1;Parent=MA01Gene00111;
MA01GS00001	.	exon	1860435	1860525	.	+	.	ID=MA01Gene00111.t1.exon1;Parent=MA01Gene00111.t1;
MA01GS00001	.	CDS	1860435	1860525	0.98	+	0	ID=MA01Gene00111.t1.CDS1;Parent=MA01Gene00111.t1;
MA01GS00001	.	exon	1860685	1862400	.	+	.	ID=MA01Gene00111.t1.exon2;Parent=MA01Gene00111.t1;
MA01GS00001	.	CDS	1860685	1862400	0.99	+	2	ID=MA01Gene00111.t1.CDS2;Parent=MA01Gene00111.t1;
MA01GS00001	.	exon	1868279	1868355	.	+	.	ID=MA01Gene00111.t1.exon3;Parent=MA01Gene00111.t1;
MA01GS00001	.	CDS	1868279	1868355	0.43	+	2	ID=MA01Gene00111.t1.CDS3;Parent=MA01Gene00111.t1;
MA01GS00001	.	gene	1875071	1875387	.	+	.	ID=MA01Gene00112;IntronSupport=1/1;source=augustus00110;Integrity=complete;
MA01GS00001	.	mRNA	1875071	1875387	.	+	.	ID=MA01Gene00112.t1;Parent=MA01Gene00112;
MA01GS00001	.	exon	1875071	1875179	.	+	.	ID=MA01Gene00112.t1.exon1;Parent=MA01Gene00112.t1;
MA01GS00001	.	CDS	1875071	1875179	0.49	+	0	ID=MA01Gene00112.t1.CDS1;Parent=MA01Gene00112.t1;
MA01GS00001	.	exon	1875266	1875387	.	+	.	ID=MA01Gene00112.t1.exon2;Parent=MA01Gene00112.t1;
MA01GS00001	.	CDS	1875266	1875387	0.99	+	2	ID=MA01Gene00112.t1.CDS2;Parent=MA01Gene00112.t1;
MA01GS00001	.	gene	1941174	1945074	.	-	.	ID=MA01Gene00113;IntronSupport=1/2;source=augustus00114;Integrity=complete;
MA01GS00001	.	mRNA	1941174	1945074	.	-	.	ID=MA01Gene00113.t1;Parent=MA01Gene00113;
MA01GS00001	.	CDS	1945052	1945074	0.63	-	0	ID=MA01Gene00113.t1.CDS1;Parent=MA01Gene00113.t1;
MA01GS00001	.	exon	1945052	1945074	.	-	.	ID=MA01Gene00113.t1.exon1;Parent=MA01Gene00113.t1;
MA01GS00001	.	CDS	1944143	1944326	1	-	1	ID=MA01Gene00113.t1.CDS2;Parent=MA01Gene00113.t1;
MA01GS00001	.	exon	1944143	1944326	.	-	.	ID=MA01Gene00113.t1.exon2;Parent=MA01Gene00113.t1;
MA01GS00001	.	CDS	1941174	1941872	0.76	-	0	ID=MA01Gene00113.t1.CDS3;Parent=MA01Gene00113.t1;
MA01GS00001	.	exon	1941174	1941872	.	-	.	ID=MA01Gene00113.t1.exon3;Parent=MA01Gene00113.t1;
MA01GS00001	.	gene	1941240	1941680	.	+	.	ID=MA01Gene00114;IntronSupport=2/2;source=augustus00115;Integrity=complete;
MA01GS00001	.	mRNA	1941240	1941680	.	+	.	ID=MA01Gene00114.t1;Parent=MA01Gene00114;
MA01GS00001	.	exon	1941240	1941296	.	+	.	ID=MA01Gene00114.t1.exon1;Parent=MA01Gene00114.t1;
MA01GS00001	.	CDS	1941240	1941296	0.91	+	0	ID=MA01Gene00114.t1.CDS1;Parent=MA01Gene00114.t1;
MA01GS00001	.	exon	1941414	1941561	.	+	.	ID=MA01Gene00114.t1.exon2;Parent=MA01Gene00114.t1;
MA01GS00001	.	CDS	1941414	1941561	1	+	0	ID=MA01Gene00114.t1.CDS2;Parent=MA01Gene00114.t1;
MA01GS00001	.	exon	1941646	1941680	.	+	.	ID=MA01Gene00114.t1.exon3;Parent=MA01Gene00114.t1;
MA01GS00001	.	CDS	1941646	1941680	1	+	2	ID=MA01Gene00114.t1.CDS3;Parent=MA01Gene00114.t1;
MA01GS00001	.	gene	1987906	1988678	.	+	.	ID=MA01Gene00115;IntronSupport=1/2;source=augustus00117;Integrity=complete;
MA01GS00001	.	mRNA	1987906	1988678	.	+	.	ID=MA01Gene00115.t1;Parent=MA01Gene00115;
MA01GS00001	.	exon	1987906	1987932	.	+	.	ID=MA01Gene00115.t1.exon1;Parent=MA01Gene00115.t1;
MA01GS00001	.	CDS	1987906	1987932	0.47	+	0	ID=MA01Gene00115.t1.CDS1;Parent=MA01Gene00115.t1;
MA01GS00001	.	exon	1988261	1988554	.	+	.	ID=MA01Gene00115.t1.exon2;Parent=MA01Gene00115.t1;
MA01GS00001	.	CDS	1988261	1988554	0.63	+	0	ID=MA01Gene00115.t1.CDS2;Parent=MA01Gene00115.t1;
MA01GS00001	.	exon	1988640	1988678	.	+	.	ID=MA01Gene00115.t1.exon3;Parent=MA01Gene00115.t1;
MA01GS00001	.	CDS	1988640	1988678	0.99	+	0	ID=MA01Gene00115.t1.CDS3;Parent=MA01Gene00115.t1;
MA01GS00001	.	gene	1998210	2001250	.	+	.	ID=MA01Gene00116;IntronSupport=3/3;source=augustus00119;Integrity=complete;
MA01GS00001	.	mRNA	1998210	2001250	.	+	.	ID=MA01Gene00116.t1;Parent=MA01Gene00116;
MA01GS00001	.	exon	1998210	1998928	.	+	.	ID=MA01Gene00116.t1.exon1;Parent=MA01Gene00116.t1;
MA01GS00001	.	CDS	1998210	1998928	0.17	+	0	ID=MA01Gene00116.t1.CDS1;Parent=MA01Gene00116.t1;
MA01GS00001	.	exon	1999114	1999299	.	+	.	ID=MA01Gene00116.t1.exon2;Parent=MA01Gene00116.t1;
MA01GS00001	.	CDS	1999114	1999299	0.88	+	1	ID=MA01Gene00116.t1.CDS2;Parent=MA01Gene00116.t1;
MA01GS00001	.	exon	1999385	1999530	.	+	.	ID=MA01Gene00116.t1.exon3;Parent=MA01Gene00116.t1;
MA01GS00001	.	CDS	1999385	1999530	1	+	1	ID=MA01Gene00116.t1.CDS3;Parent=MA01Gene00116.t1;
MA01GS00001	.	exon	1999602	2001250	.	+	.	ID=MA01Gene00116.t1.exon4;Parent=MA01Gene00116.t1;
MA01GS00001	.	CDS	1999602	2001250	1	+	2	ID=MA01Gene00116.t1.CDS4;Parent=MA01Gene00116.t1;
MA01GS00001	.	gene	2016128	2024770	.	+	.	ID=MA01Gene00117;IntronSupport=1/7;source=augustus00121;Integrity=complete;
MA01GS00001	.	mRNA	2016128	2024770	.	+	.	ID=MA01Gene00117.t1;Parent=MA01Gene00117;
MA01GS00001	.	exon	2016128	2016182	.	+	.	ID=MA01Gene00117.t1.exon1;Parent=MA01Gene00117.t1;
MA01GS00001	.	CDS	2016128	2016182	0.9	+	0	ID=MA01Gene00117.t1.CDS1;Parent=MA01Gene00117.t1;
MA01GS00001	.	exon	2016276	2016429	.	+	.	ID=MA01Gene00117.t1.exon2;Parent=MA01Gene00117.t1;
MA01GS00001	.	CDS	2016276	2016429	0.99	+	2	ID=MA01Gene00117.t1.CDS2;Parent=MA01Gene00117.t1;
MA01GS00001	.	exon	2017717	2017877	.	+	.	ID=MA01Gene00117.t1.exon3;Parent=MA01Gene00117.t1;
MA01GS00001	.	CDS	2017717	2017877	1	+	1	ID=MA01Gene00117.t1.CDS3;Parent=MA01Gene00117.t1;
MA01GS00001	.	exon	2018056	2018262	.	+	.	ID=MA01Gene00117.t1.exon4;Parent=MA01Gene00117.t1;
MA01GS00001	.	CDS	2018056	2018262	1	+	2	ID=MA01Gene00117.t1.CDS4;Parent=MA01Gene00117.t1;
MA01GS00001	.	exon	2021120	2021376	.	+	.	ID=MA01Gene00117.t1.exon5;Parent=MA01Gene00117.t1;
MA01GS00001	.	CDS	2021120	2021376	0.56	+	2	ID=MA01Gene00117.t1.CDS5;Parent=MA01Gene00117.t1;
MA01GS00001	.	exon	2021465	2021748	.	+	.	ID=MA01Gene00117.t1.exon6;Parent=MA01Gene00117.t1;
MA01GS00001	.	CDS	2021465	2021748	0.36	+	0	ID=MA01Gene00117.t1.CDS6;Parent=MA01Gene00117.t1;
MA01GS00001	.	exon	2024281	2024387	.	+	.	ID=MA01Gene00117.t1.exon7;Parent=MA01Gene00117.t1;
MA01GS00001	.	CDS	2024281	2024387	0.9	+	1	ID=MA01Gene00117.t1.CDS7;Parent=MA01Gene00117.t1;
MA01GS00001	.	exon	2024472	2024770	.	+	.	ID=MA01Gene00117.t1.exon8;Parent=MA01Gene00117.t1;
MA01GS00001	.	CDS	2024472	2024770	0.9	+	2	ID=MA01Gene00117.t1.CDS8;Parent=MA01Gene00117.t1;
MA01GS00001	.	gene	2028019	2033791	.	+	.	ID=MA01Gene00118;IntronSupport=1/1;source=augustus00122;Integrity=complete;
MA01GS00001	.	mRNA	2028019	2033791	.	+	.	ID=MA01Gene00118.t1;Parent=MA01Gene00118;
MA01GS00001	.	exon	2028019	2028120	.	+	.	ID=MA01Gene00118.t1.exon1;Parent=MA01Gene00118.t1;
MA01GS00001	.	CDS	2028019	2028120	0.86	+	0	ID=MA01Gene00118.t1.CDS1;Parent=MA01Gene00118.t1;
MA01GS00001	.	exon	2028224	2033791	.	+	.	ID=MA01Gene00118.t1.exon2;Parent=MA01Gene00118.t1;
MA01GS00001	.	CDS	2028224	2033791	1	+	0	ID=MA01Gene00118.t1.CDS2;Parent=MA01Gene00118.t1;
MA01GS00001	.	gene	2058013	2061499	.	+	.	ID=MA01Gene00119;IntronSupport=0/2;source=augustus00123;Integrity=complete;
MA01GS00001	.	mRNA	2058013	2061499	.	+	.	ID=MA01Gene00119.t1;Parent=MA01Gene00119;
MA01GS00001	.	exon	2058013	2058091	.	+	.	ID=MA01Gene00119.t1.exon1;Parent=MA01Gene00119.t1;
MA01GS00001	.	CDS	2058013	2058091	0.99	+	0	ID=MA01Gene00119.t1.CDS1;Parent=MA01Gene00119.t1;
MA01GS00001	.	exon	2058787	2059157	.	+	.	ID=MA01Gene00119.t1.exon2;Parent=MA01Gene00119.t1;
MA01GS00001	.	CDS	2058787	2059157	0.88	+	2	ID=MA01Gene00119.t1.CDS2;Parent=MA01Gene00119.t1;
MA01GS00001	.	exon	2061257	2061499	.	+	.	ID=MA01Gene00119.t1.exon3;Parent=MA01Gene00119.t1;
MA01GS00001	.	CDS	2061257	2061499	0.76	+	0	ID=MA01Gene00119.t1.CDS3;Parent=MA01Gene00119.t1;
MA01GS00001	.	gene	2062981	2064287	.	+	.	ID=MA01Gene00120;IntronSupport=0/1;source=augustus00124;Integrity=complete;
MA01GS00001	.	mRNA	2062981	2064287	.	+	.	ID=MA01Gene00120.t1;Parent=MA01Gene00120;
MA01GS00001	.	exon	2062981	2062984	.	+	.	ID=MA01Gene00120.t1.exon1;Parent=MA01Gene00120.t1;
MA01GS00001	.	CDS	2062981	2062984	0.44	+	0	ID=MA01Gene00120.t1.CDS1;Parent=MA01Gene00120.t1;
MA01GS00001	.	exon	2063773	2064287	.	+	.	ID=MA01Gene00120.t1.exon2;Parent=MA01Gene00120.t1;
MA01GS00001	.	CDS	2063773	2064287	0.97	+	2	ID=MA01Gene00120.t1.CDS2;Parent=MA01Gene00120.t1;
MA01GS00001	.	gene	2064338	2067912	.	+	.	ID=MA01Gene00121;IntronSupport=1/3;source=augustus00125;Integrity=complete;
MA01GS00001	.	mRNA	2064338	2067912	.	+	.	ID=MA01Gene00121.t1;Parent=MA01Gene00121;
MA01GS00001	.	exon	2064338	2064920	.	+	.	ID=MA01Gene00121.t1.exon1;Parent=MA01Gene00121.t1;
MA01GS00001	.	CDS	2064338	2064920	0.97	+	0	ID=MA01Gene00121.t1.CDS1;Parent=MA01Gene00121.t1;
MA01GS00001	.	exon	2067075	2067343	.	+	.	ID=MA01Gene00121.t1.exon2;Parent=MA01Gene00121.t1;
MA01GS00001	.	CDS	2067075	2067343	0.42	+	2	ID=MA01Gene00121.t1.CDS2;Parent=MA01Gene00121.t1;
MA01GS00001	.	exon	2067654	2067664	.	+	.	ID=MA01Gene00121.t1.exon3;Parent=MA01Gene00121.t1;
MA01GS00001	.	CDS	2067654	2067664	0.32	+	0	ID=MA01Gene00121.t1.CDS3;Parent=MA01Gene00121.t1;
MA01GS00001	.	exon	2067897	2067912	.	+	.	ID=MA01Gene00121.t1.exon4;Parent=MA01Gene00121.t1;
MA01GS00001	.	CDS	2067897	2067912	0.32	+	1	ID=MA01Gene00121.t1.CDS4;Parent=MA01Gene00121.t1;
MA01GS00001	.	gene	2068101	2070066	.	+	.	ID=MA01Gene00122;IntronSupport=2/2;source=augustus00126;Integrity=complete;
MA01GS00001	.	mRNA	2068101	2070066	.	+	.	ID=MA01Gene00122.t1;Parent=MA01Gene00122;
MA01GS00001	.	exon	2068101	2068114	.	+	.	ID=MA01Gene00122.t1.exon1;Parent=MA01Gene00122.t1;
MA01GS00001	.	CDS	2068101	2068114	0.34	+	0	ID=MA01Gene00122.t1.CDS1;Parent=MA01Gene00122.t1;
MA01GS00001	.	exon	2068205	2068350	.	+	.	ID=MA01Gene00122.t1.exon2;Parent=MA01Gene00122.t1;
MA01GS00001	.	CDS	2068205	2068350	1	+	1	ID=MA01Gene00122.t1.CDS2;Parent=MA01Gene00122.t1;
MA01GS00001	.	exon	2068430	2070066	.	+	.	ID=MA01Gene00122.t1.exon3;Parent=MA01Gene00122.t1;
MA01GS00001	.	CDS	2068430	2070066	1	+	2	ID=MA01Gene00122.t1.CDS3;Parent=MA01Gene00122.t1;
MA01GS00001	.	gene	2078753	2083675	.	-	.	ID=MA01Gene00123;source=genewise00075;Integrity=internal;
MA01GS00001	.	mRNA	2078753	2083675	.	-	.	ID=MA01Gene00123.t1;Parent=MA01Gene00123;
MA01GS00001	.	CDS	2083489	2083675	0.00	-	0	ID=MA01Gene00123.t1.CDS1;Parent=MA01Gene00123.t1;
MA01GS00001	.	exon	2083489	2083675	.	-	.	ID=MA01Gene00123.t1.exon1;Parent=MA01Gene00123.t1;
MA01GS00001	.	CDS	2079916	2080003	0.00	-	2	ID=MA01Gene00123.t1.CDS2;Parent=MA01Gene00123.t1;
MA01GS00001	.	exon	2079916	2080003	.	-	.	ID=MA01Gene00123.t1.exon2;Parent=MA01Gene00123.t1;
MA01GS00001	.	CDS	2078753	2078936	0.00	-	1	ID=MA01Gene00123.t1.CDS3;Parent=MA01Gene00123.t1;
MA01GS00001	.	exon	2078753	2078936	.	-	.	ID=MA01Gene00123.t1.exon3;Parent=MA01Gene00123.t1;
MA01GS00001	.	gene	2086054	2088694	.	+	.	ID=MA01Gene00124;IntronSupport=0/1;source=augustus00127;Integrity=complete;
MA01GS00001	.	mRNA	2086054	2088694	.	+	.	ID=MA01Gene00124.t1;Parent=MA01Gene00124;
MA01GS00001	.	exon	2086054	2086175	.	+	.	ID=MA01Gene00124.t1.exon1;Parent=MA01Gene00124.t1;
MA01GS00001	.	CDS	2086054	2086175	0.81	+	0	ID=MA01Gene00124.t1.CDS1;Parent=MA01Gene00124.t1;
MA01GS00001	.	exon	2088082	2088694	.	+	.	ID=MA01Gene00124.t1.exon2;Parent=MA01Gene00124.t1;
MA01GS00001	.	CDS	2088082	2088694	1	+	1	ID=MA01Gene00124.t1.CDS2;Parent=MA01Gene00124.t1;
MA01GS00001	.	gene	2140850	2141591	.	-	.	ID=MA01Gene00125;source=transfrag00049;Integrity=internal;
MA01GS00001	.	mRNA	2140850	2141591	.	-	.	ID=MA01Gene00125.t1;Parent=MA01Gene00125;
MA01GS00001	.	five_prime_UTR	2141591	2141591	.	-	.	ID=MA01Gene00125.t1.5UTR1;Parent=MA01Gene00125.t1;
MA01GS00001	.	CDS	2140850	2141590	.	-	0	ID=MA01Gene00125.t1.CDS1;Parent=MA01Gene00125.t1;
MA01GS00001	.	exon	2140850	2141591	.	-	.	ID=MA01Gene00125.t1.exon1;Parent=MA01Gene00125.t1;
MA01GS00001	.	gene	2143834	2144130	.	+	.	ID=MA01Gene00126;source=genewise00077;Integrity=5prime_partial;
MA01GS00001	.	mRNA	2143834	2144130	.	+	.	ID=MA01Gene00126.t1;Parent=MA01Gene00126;
MA01GS00001	.	exon	2143834	2144130	.	+	.	ID=MA01Gene00126.t1.exon1;Parent=MA01Gene00126.t1;
MA01GS00001	.	CDS	2143834	2144130	0.00	+	0	ID=MA01Gene00126.t1.CDS1;Parent=MA01Gene00126.t1;
MA01GS00001	.	gene	2147764	2148207	.	-	.	ID=MA01Gene00127;source=transfrag00050;Integrity=internal;
MA01GS00001	.	mRNA	2147764	2148207	.	-	.	ID=MA01Gene00127.t1;Parent=MA01Gene00127;
MA01GS00001	.	CDS	2147764	2148207	.	-	0	ID=MA01Gene00127.t1.CDS1;Parent=MA01Gene00127.t1;
MA01GS00001	.	exon	2147764	2148207	.	-	.	ID=MA01Gene00127.t1.exon1;Parent=MA01Gene00127.t1;
MA01GS00001	.	gene	2168000	2168753	.	+	.	ID=MA01Gene00128;source=genewise00078;Integrity=internal;
MA01GS00001	.	mRNA	2168000	2168753	.	+	.	ID=MA01Gene00128.t1;Parent=MA01Gene00128;
MA01GS00001	.	exon	2168000	2168218	.	+	.	ID=MA01Gene00128.t1.exon1;Parent=MA01Gene00128.t1;
MA01GS00001	.	CDS	2168000	2168218	0.00	+	0	ID=MA01Gene00128.t1.CDS1;Parent=MA01Gene00128.t1;
MA01GS00001	.	exon	2168388	2168753	.	+	.	ID=MA01Gene00128.t1.exon2;Parent=MA01Gene00128.t1;
MA01GS00001	.	CDS	2168388	2168753	0.00	+	0	ID=MA01Gene00128.t1.CDS2;Parent=MA01Gene00128.t1;
MA01GS00001	.	gene	2176352	2180143	.	-	.	ID=MA01Gene00129;source=transfrag00051;Integrity=complete;
MA01GS00001	.	mRNA	2176352	2180143	.	-	.	ID=MA01Gene00129.t1;Parent=MA01Gene00129;
MA01GS00001	.	exon	2180112	2180143	.	-	.	ID=MA01Gene00129.t1.exon1;Parent=MA01Gene00129.t1;
MA01GS00001	.	five_prime_UTR	2180112	2180143	.	-	.	ID=MA01Gene00129.t1.5UTR1;Parent=MA01Gene00129.t1;
MA01GS00001	.	CDS	2179416	2179569	.	-	0	ID=MA01Gene00129.t1.CDS1;Parent=MA01Gene00129.t1;
MA01GS00001	.	exon	2179416	2179569	.	-	.	ID=MA01Gene00129.t1.exon2;Parent=MA01Gene00129.t1;
MA01GS00001	.	CDS	2176522	2177570	.	-	2	ID=MA01Gene00129.t1.CDS2;Parent=MA01Gene00129.t1;
MA01GS00001	.	exon	2176352	2177570	.	-	.	ID=MA01Gene00129.t1.exon3;Parent=MA01Gene00129.t1;
MA01GS00001	.	three_prime_UTR	2176352	2176521	.	-	.	ID=MA01Gene00129.t1.3UTR1;Parent=MA01Gene00129.t1;
MA01GS00001	.	gene	2184995	2187113	.	+	.	ID=MA01Gene00130;source=transfrag00052;Integrity=5prime_partial;
MA01GS00001	.	mRNA	2184995	2187113	.	+	.	ID=MA01Gene00130.t1;Parent=MA01Gene00130;
MA01GS00001	.	exon	2184995	2187113	.	+	.	ID=MA01Gene00130.t1.exon1;Parent=MA01Gene00130.t1;
MA01GS00001	.	CDS	2184996	2185715	.	+	0	ID=MA01Gene00130.t1.CDS1;Parent=MA01Gene00130.t1;
MA01GS00001	.	gene	2187085	2193354	.	-	.	ID=MA01Gene00131;IntronSupport=1/2;source=augustus00130;Integrity=complete;
MA01GS00001	.	mRNA	2187085	2193354	.	-	.	ID=MA01Gene00131.t1;Parent=MA01Gene00131;
MA01GS00001	.	five_prime_UTR	2193238	2193354	.	-	.	ID=MA01Gene00131.t1.5UTR1;Parent=MA01Gene00131.t1;
MA01GS00001	.	CDS	2193148	2193237	0.89	-	0	ID=MA01Gene00131.t1.CDS1;Parent=MA01Gene00131.t1;
MA01GS00001	.	exon	2193148	2193354	.	-	.	ID=MA01Gene00131.t1.exon1;Parent=MA01Gene00131.t1;
MA01GS00001	.	CDS	2192916	2193012	1	-	0	ID=MA01Gene00131.t1.CDS2;Parent=MA01Gene00131.t1;
MA01GS00001	.	exon	2192916	2193012	.	-	.	ID=MA01Gene00131.t1.exon2;Parent=MA01Gene00131.t1;
MA01GS00001	.	CDS	2187085	2187176	0.76	-	2	ID=MA01Gene00131.t1.CDS3;Parent=MA01Gene00131.t1;
MA01GS00001	.	exon	2187085	2187176	.	-	.	ID=MA01Gene00131.t1.exon3;Parent=MA01Gene00131.t1;
MA01GS00001	.	gene	2200762	2201428	.	-	.	ID=MA01Gene00132;source=transfrag00054;Integrity=internal;
MA01GS00001	.	mRNA	2200762	2201428	.	-	.	ID=MA01Gene00132.t1;Parent=MA01Gene00132;
MA01GS00001	.	five_prime_UTR	2201428	2201428	.	-	.	ID=MA01Gene00132.t1.5UTR1;Parent=MA01Gene00132.t1;
MA01GS00001	.	CDS	2200762	2201427	.	-	0	ID=MA01Gene00132.t1.CDS1;Parent=MA01Gene00132.t1;
MA01GS00001	.	exon	2200762	2201428	.	-	.	ID=MA01Gene00132.t1.exon1;Parent=MA01Gene00132.t1;
MA01GS00001	.	gene	2201726	2203101	.	-	.	ID=MA01Gene00133;source=transfrag00055;Integrity=internal;
MA01GS00001	.	mRNA	2201726	2203101	.	-	.	ID=MA01Gene00133.t1;Parent=MA01Gene00133;
MA01GS00001	.	CDS	2201728	2203101	.	-	0	ID=MA01Gene00133.t1.CDS1;Parent=MA01Gene00133.t1;
MA01GS00001	.	exon	2201726	2203101	.	-	.	ID=MA01Gene00133.t1.exon1;Parent=MA01Gene00133.t1;
MA01GS00001	.	three_prime_UTR	2201726	2201727	.	-	.	ID=MA01Gene00133.t1.3UTR1;Parent=MA01Gene00133.t1;
MA01GS00001	.	gene	2208526	2212608	.	+	.	ID=MA01Gene00134;IntronSupport=0/2;source=augustus00131;Integrity=complete;
MA01GS00001	.	mRNA	2208526	2212608	.	+	.	ID=MA01Gene00134.t1;Parent=MA01Gene00134;
MA01GS00001	.	exon	2208526	2208720	.	+	.	ID=MA01Gene00134.t1.exon1;Parent=MA01Gene00134.t1;
MA01GS00001	.	CDS	2208526	2208720	0.64	+	0	ID=MA01Gene00134.t1.CDS1;Parent=MA01Gene00134.t1;
MA01GS00001	.	exon	2208841	2208907	.	+	.	ID=MA01Gene00134.t1.exon2;Parent=MA01Gene00134.t1;
MA01GS00001	.	CDS	2208841	2208907	0.52	+	0	ID=MA01Gene00134.t1.CDS2;Parent=MA01Gene00134.t1;
MA01GS00001	.	exon	2212355	2212608	.	+	.	ID=MA01Gene00134.t1.exon3;Parent=MA01Gene00134.t1;
MA01GS00001	.	CDS	2212355	2212608	0.76	+	2	ID=MA01Gene00134.t1.CDS3;Parent=MA01Gene00134.t1;
MA01GS00001	.	gene	2212779	2213424	.	-	.	ID=MA01Gene00135;IntronSupport=0/1;source=augustus00132;Integrity=complete;
MA01GS00001	.	mRNA	2212779	2213424	.	-	.	ID=MA01Gene00135.t1;Parent=MA01Gene00135;
MA01GS00001	.	CDS	2213037	2213424	0.9	-	0	ID=MA01Gene00135.t1.CDS1;Parent=MA01Gene00135.t1;
MA01GS00001	.	exon	2213037	2213424	.	-	.	ID=MA01Gene00135.t1.exon1;Parent=MA01Gene00135.t1;
MA01GS00001	.	CDS	2212779	2212948	0.83	-	2	ID=MA01Gene00135.t1.CDS2;Parent=MA01Gene00135.t1;
MA01GS00001	.	exon	2212779	2212948	.	-	.	ID=MA01Gene00135.t1.exon2;Parent=MA01Gene00135.t1;
MA01GS00001	.	gene	2213456	2214432	.	-	.	ID=MA01Gene00136;source=genewise00081;Integrity=internal;
MA01GS00001	.	mRNA	2213456	2214432	.	-	.	ID=MA01Gene00136.t1;Parent=MA01Gene00136;
MA01GS00001	.	CDS	2214350	2214432	0.00	-	0	ID=MA01Gene00136.t1.CDS1;Parent=MA01Gene00136.t1;
MA01GS00001	.	exon	2214350	2214432	.	-	.	ID=MA01Gene00136.t1.exon1;Parent=MA01Gene00136.t1;
MA01GS00001	.	CDS	2213456	2213681	0.00	-	1	ID=MA01Gene00136.t1.CDS2;Parent=MA01Gene00136.t1;
MA01GS00001	.	exon	2213456	2213681	.	-	.	ID=MA01Gene00136.t1.exon2;Parent=MA01Gene00136.t1;
MA01GS00001	.	gene	2221691	2222638	.	-	.	ID=MA01Gene00137;source=transfrag00056;Integrity=5prime_partial;
MA01GS00001	.	mRNA	2221691	2222638	.	-	.	ID=MA01Gene00137.t1;Parent=MA01Gene00137;
MA01GS00001	.	CDS	2222293	2222637	.	-	0	ID=MA01Gene00137.t1.CDS1;Parent=MA01Gene00137.t1;
MA01GS00001	.	exon	2221691	2222638	.	-	.	ID=MA01Gene00137.t1.exon1;Parent=MA01Gene00137.t1;
MA01GS00001	.	gene	2253830	2260458	.	-	.	ID=MA01Gene00138;IntronSupport=2/2;source=augustus00134;Integrity=complete;
MA01GS00001	.	mRNA	2253830	2260458	.	-	.	ID=MA01Gene00138.t1;Parent=MA01Gene00138;
MA01GS00001	.	five_prime_UTR	2260453	2260458	.	-	.	ID=MA01Gene00138.t1.5UTR1;Parent=MA01Gene00138.t1;
MA01GS00001	.	CDS	2260357	2260452	0.39	-	0	ID=MA01Gene00138.t1.CDS1;Parent=MA01Gene00138.t1;
MA01GS00001	.	exon	2260357	2260458	.	-	.	ID=MA01Gene00138.t1.exon1;Parent=MA01Gene00138.t1;
MA01GS00001	.	CDS	2254750	2254837	1	-	0	ID=MA01Gene00138.t1.CDS2;Parent=MA01Gene00138.t1;
MA01GS00001	.	exon	2254750	2254837	.	-	.	ID=MA01Gene00138.t1.exon2;Parent=MA01Gene00138.t1;
MA01GS00001	.	CDS	2253830	2253957	1	-	2	ID=MA01Gene00138.t1.CDS3;Parent=MA01Gene00138.t1;
MA01GS00001	.	exon	2253830	2253957	.	-	.	ID=MA01Gene00138.t1.exon3;Parent=MA01Gene00138.t1;
MA01GS00001	.	gene	2294656	2314064	.	-	.	ID=MA01Gene00139;IntronSupport=1/2;source=augustus00135;Integrity=complete;
MA01GS00001	.	mRNA	2294656	2314064	.	-	.	ID=MA01Gene00139.t1;Parent=MA01Gene00139;
MA01GS00001	.	CDS	2314053	2314064	0.99	-	0	ID=MA01Gene00139.t1.CDS1;Parent=MA01Gene00139.t1;
MA01GS00001	.	exon	2314053	2314064	.	-	.	ID=MA01Gene00139.t1.exon1;Parent=MA01Gene00139.t1;
MA01GS00001	.	CDS	2298460	2298645	0.98	-	0	ID=MA01Gene00139.t1.CDS2;Parent=MA01Gene00139.t1;
MA01GS00001	.	exon	2298460	2298645	.	-	.	ID=MA01Gene00139.t1.exon2;Parent=MA01Gene00139.t1;
MA01GS00001	.	CDS	2294656	2294784	0.43	-	0	ID=MA01Gene00139.t1.CDS3;Parent=MA01Gene00139.t1;
MA01GS00001	.	exon	2294656	2294784	.	-	.	ID=MA01Gene00139.t1.exon3;Parent=MA01Gene00139.t1;
MA01GS00001	.	gene	2342948	2348626	.	+	.	ID=MA01Gene00140;IntronSupport=2/2;source=augustus00136;Integrity=complete;
MA01GS00001	.	mRNA	2342948	2348626	.	+	.	ID=MA01Gene00140.t1;Parent=MA01Gene00140;
MA01GS00001	.	exon	2342948	2342956	.	+	.	ID=MA01Gene00140.t1.exon1;Parent=MA01Gene00140.t1;
MA01GS00001	.	CDS	2342948	2342956	1	+	0	ID=MA01Gene00140.t1.CDS1;Parent=MA01Gene00140.t1;
MA01GS00001	.	exon	2346466	2346789	.	+	.	ID=MA01Gene00140.t1.exon2;Parent=MA01Gene00140.t1;
MA01GS00001	.	CDS	2346466	2346789	1	+	0	ID=MA01Gene00140.t1.CDS2;Parent=MA01Gene00140.t1;
MA01GS00001	.	exon	2348333	2348626	.	+	.	ID=MA01Gene00140.t1.exon3;Parent=MA01Gene00140.t1;
MA01GS00001	.	CDS	2348333	2348626	1	+	0	ID=MA01Gene00140.t1.CDS3;Parent=MA01Gene00140.t1;
MA01GS00001	.	gene	2501752	2504053	.	+	.	ID=MA01Gene00141;IntronSupport=1/2;source=augustus00140;Integrity=complete;
MA01GS00001	.	mRNA	2501752	2504053	.	+	.	ID=MA01Gene00141.t1;Parent=MA01Gene00141;
MA01GS00001	.	exon	2501752	2502289	.	+	.	ID=MA01Gene00141.t1.exon1;Parent=MA01Gene00141.t1;
MA01GS00001	.	CDS	2501752	2502289	1	+	0	ID=MA01Gene00141.t1.CDS1;Parent=MA01Gene00141.t1;
MA01GS00001	.	exon	2502742	2503364	.	+	.	ID=MA01Gene00141.t1.exon2;Parent=MA01Gene00141.t1;
MA01GS00001	.	CDS	2502742	2503364	0.99	+	2	ID=MA01Gene00141.t1.CDS2;Parent=MA01Gene00141.t1;
MA01GS00001	.	exon	2503496	2504053	.	+	.	ID=MA01Gene00141.t1.exon3;Parent=MA01Gene00141.t1;
MA01GS00001	.	CDS	2503496	2504053	0.46	+	0	ID=MA01Gene00141.t1.CDS3;Parent=MA01Gene00141.t1;
MA01GS00001	.	gene	2559651	2561104	.	-	.	ID=MA01Gene00142;source=genewise00085;Integrity=internal;
MA01GS00001	.	mRNA	2559651	2561104	.	-	.	ID=MA01Gene00142.t1;Parent=MA01Gene00142;
MA01GS00001	.	CDS	2560609	2561104	0.00	-	0	ID=MA01Gene00142.t1.CDS1;Parent=MA01Gene00142.t1;
MA01GS00001	.	exon	2560609	2561104	.	-	.	ID=MA01Gene00142.t1.exon1;Parent=MA01Gene00142.t1;
MA01GS00001	.	CDS	2559651	2560273	0.00	-	2	ID=MA01Gene00142.t1.CDS2;Parent=MA01Gene00142.t1;
MA01GS00001	.	exon	2559651	2560273	.	-	.	ID=MA01Gene00142.t1.exon2;Parent=MA01Gene00142.t1;
MA01GS00001	.	gene	2648785	2652342	.	-	.	ID=MA01Gene00143;IntronSupport=6/6;source=augustus00145;Integrity=complete;
MA01GS00001	.	mRNA	2648785	2652342	.	-	.	ID=MA01Gene00143.t1;Parent=MA01Gene00143;
MA01GS00001	.	CDS	2652315	2652342	1	-	0	ID=MA01Gene00143.t1.CDS1;Parent=MA01Gene00143.t1;
MA01GS00001	.	exon	2652315	2652342	.	-	.	ID=MA01Gene00143.t1.exon1;Parent=MA01Gene00143.t1;
MA01GS00001	.	CDS	2652175	2652217	1	-	2	ID=MA01Gene00143.t1.CDS2;Parent=MA01Gene00143.t1;
MA01GS00001	.	exon	2652175	2652217	.	-	.	ID=MA01Gene00143.t1.exon2;Parent=MA01Gene00143.t1;
MA01GS00001	.	CDS	2651878	2652013	1	-	1	ID=MA01Gene00143.t1.CDS3;Parent=MA01Gene00143.t1;
MA01GS00001	.	exon	2651878	2652013	.	-	.	ID=MA01Gene00143.t1.exon3;Parent=MA01Gene00143.t1;
MA01GS00001	.	CDS	2651717	2651782	1	-	0	ID=MA01Gene00143.t1.CDS4;Parent=MA01Gene00143.t1;
MA01GS00001	.	exon	2651717	2651782	.	-	.	ID=MA01Gene00143.t1.exon4;Parent=MA01Gene00143.t1;
MA01GS00001	.	CDS	2651547	2651624	1	-	0	ID=MA01Gene00143.t1.CDS5;Parent=MA01Gene00143.t1;
MA01GS00001	.	exon	2651547	2651624	.	-	.	ID=MA01Gene00143.t1.exon5;Parent=MA01Gene00143.t1;
MA01GS00001	.	CDS	2651309	2651378	1	-	0	ID=MA01Gene00143.t1.CDS6;Parent=MA01Gene00143.t1;
MA01GS00001	.	exon	2651309	2651378	.	-	.	ID=MA01Gene00143.t1.exon6;Parent=MA01Gene00143.t1;
MA01GS00001	.	CDS	2648871	2649079	1	-	2	ID=MA01Gene00143.t1.CDS7;Parent=MA01Gene00143.t1;
MA01GS00001	.	exon	2648785	2649079	.	-	.	ID=MA01Gene00143.t1.exon7;Parent=MA01Gene00143.t1;
MA01GS00001	.	three_prime_UTR	2648785	2648870	.	-	.	ID=MA01Gene00143.t1.3UTR1;Parent=MA01Gene00143.t1;
MA01GS00001	.	gene	2652890	2691116	.	+	.	ID=MA01Gene00144;IntronSupport=26/27;source=augustus00146;Integrity=complete;
MA01GS00001	.	mRNA	2652890	2691116	.	+	.	ID=MA01Gene00144.t1;Parent=MA01Gene00144;
MA01GS00001	.	five_prime_UTR	2652890	2652990	.	+	.	ID=MA01Gene00144.t1.5UTR1;Parent=MA01Gene00144.t1;
MA01GS00001	.	exon	2652890	2653132	.	+	.	ID=MA01Gene00144.t1.exon1;Parent=MA01Gene00144.t1;
MA01GS00001	.	CDS	2652991	2653132	0.99	+	0	ID=MA01Gene00144.t1.CDS1;Parent=MA01Gene00144.t1;
MA01GS00001	.	exon	2653216	2653370	.	+	.	ID=MA01Gene00144.t1.exon2;Parent=MA01Gene00144.t1;
MA01GS00001	.	CDS	2653216	2653370	1	+	2	ID=MA01Gene00144.t1.CDS2;Parent=MA01Gene00144.t1;
MA01GS00001	.	exon	2655411	2655592	.	+	.	ID=MA01Gene00144.t1.exon3;Parent=MA01Gene00144.t1;
MA01GS00001	.	CDS	2655411	2655592	1	+	0	ID=MA01Gene00144.t1.CDS3;Parent=MA01Gene00144.t1;
MA01GS00001	.	exon	2655696	2655847	.	+	.	ID=MA01Gene00144.t1.exon4;Parent=MA01Gene00144.t1;
MA01GS00001	.	CDS	2655696	2655847	1	+	1	ID=MA01Gene00144.t1.CDS4;Parent=MA01Gene00144.t1;
MA01GS00001	.	exon	2656862	2656963	.	+	.	ID=MA01Gene00144.t1.exon5;Parent=MA01Gene00144.t1;
MA01GS00001	.	CDS	2656862	2656963	1	+	2	ID=MA01Gene00144.t1.CDS5;Parent=MA01Gene00144.t1;
MA01GS00001	.	exon	2657066	2657198	.	+	.	ID=MA01Gene00144.t1.exon6;Parent=MA01Gene00144.t1;
MA01GS00001	.	CDS	2657066	2657198	1	+	2	ID=MA01Gene00144.t1.CDS6;Parent=MA01Gene00144.t1;
MA01GS00001	.	exon	2658036	2658198	.	+	.	ID=MA01Gene00144.t1.exon7;Parent=MA01Gene00144.t1;
MA01GS00001	.	CDS	2658036	2658198	1	+	1	ID=MA01Gene00144.t1.CDS7;Parent=MA01Gene00144.t1;
MA01GS00001	.	exon	2659828	2660040	.	+	.	ID=MA01Gene00144.t1.exon8;Parent=MA01Gene00144.t1;
MA01GS00001	.	CDS	2659828	2660040	1	+	0	ID=MA01Gene00144.t1.CDS8;Parent=MA01Gene00144.t1;
MA01GS00001	.	exon	2660122	2660207	.	+	.	ID=MA01Gene00144.t1.exon9;Parent=MA01Gene00144.t1;
MA01GS00001	.	CDS	2660122	2660207	1	+	0	ID=MA01Gene00144.t1.CDS9;Parent=MA01Gene00144.t1;
MA01GS00001	.	exon	2660421	2660503	.	+	.	ID=MA01Gene00144.t1.exon10;Parent=MA01Gene00144.t1;
MA01GS00001	.	CDS	2660421	2660503	1	+	1	ID=MA01Gene00144.t1.CDS10;Parent=MA01Gene00144.t1;
MA01GS00001	.	exon	2660857	2660993	.	+	.	ID=MA01Gene00144.t1.exon11;Parent=MA01Gene00144.t1;
MA01GS00001	.	CDS	2660857	2660993	1	+	2	ID=MA01Gene00144.t1.CDS11;Parent=MA01Gene00144.t1;
MA01GS00001	.	exon	2661078	2661151	.	+	.	ID=MA01Gene00144.t1.exon12;Parent=MA01Gene00144.t1;
MA01GS00001	.	CDS	2661078	2661151	1	+	0	ID=MA01Gene00144.t1.CDS12;Parent=MA01Gene00144.t1;
MA01GS00001	.	exon	2663374	2663555	.	+	.	ID=MA01Gene00144.t1.exon13;Parent=MA01Gene00144.t1;
MA01GS00001	.	CDS	2663374	2663555	1	+	1	ID=MA01Gene00144.t1.CDS13;Parent=MA01Gene00144.t1;
MA01GS00001	.	exon	2666363	2666502	.	+	.	ID=MA01Gene00144.t1.exon14;Parent=MA01Gene00144.t1;
MA01GS00001	.	CDS	2666363	2666502	1	+	2	ID=MA01Gene00144.t1.CDS14;Parent=MA01Gene00144.t1;
MA01GS00001	.	exon	2668583	2668754	.	+	.	ID=MA01Gene00144.t1.exon15;Parent=MA01Gene00144.t1;
MA01GS00001	.	CDS	2668583	2668754	1	+	0	ID=MA01Gene00144.t1.CDS15;Parent=MA01Gene00144.t1;
MA01GS00001	.	exon	2674866	2675081	.	+	.	ID=MA01Gene00144.t1.exon16;Parent=MA01Gene00144.t1;
MA01GS00001	.	CDS	2674866	2675081	1	+	2	ID=MA01Gene00144.t1.CDS16;Parent=MA01Gene00144.t1;
MA01GS00001	.	exon	2675219	2675335	.	+	.	ID=MA01Gene00144.t1.exon17;Parent=MA01Gene00144.t1;
MA01GS00001	.	CDS	2675219	2675335	1	+	2	ID=MA01Gene00144.t1.CDS17;Parent=MA01Gene00144.t1;
MA01GS00001	.	exon	2680025	2680147	.	+	.	ID=MA01Gene00144.t1.exon18;Parent=MA01Gene00144.t1;
MA01GS00001	.	CDS	2680025	2680147	1	+	2	ID=MA01Gene00144.t1.CDS18;Parent=MA01Gene00144.t1;
MA01GS00001	.	exon	2681092	2681187	.	+	.	ID=MA01Gene00144.t1.exon19;Parent=MA01Gene00144.t1;
MA01GS00001	.	CDS	2681092	2681187	1	+	2	ID=MA01Gene00144.t1.CDS19;Parent=MA01Gene00144.t1;
MA01GS00001	.	exon	2681283	2681420	.	+	.	ID=MA01Gene00144.t1.exon20;Parent=MA01Gene00144.t1;
MA01GS00001	.	CDS	2681283	2681420	1	+	2	ID=MA01Gene00144.t1.CDS20;Parent=MA01Gene00144.t1;
MA01GS00001	.	exon	2682557	2682704	.	+	.	ID=MA01Gene00144.t1.exon21;Parent=MA01Gene00144.t1;
MA01GS00001	.	CDS	2682557	2682704	1	+	2	ID=MA01Gene00144.t1.CDS21;Parent=MA01Gene00144.t1;
MA01GS00001	.	exon	2682793	2682912	.	+	.	ID=MA01Gene00144.t1.exon22;Parent=MA01Gene00144.t1;
MA01GS00001	.	CDS	2682793	2682912	1	+	1	ID=MA01Gene00144.t1.CDS22;Parent=MA01Gene00144.t1;
MA01GS00001	.	exon	2685144	2685354	.	+	.	ID=MA01Gene00144.t1.exon23;Parent=MA01Gene00144.t1;
MA01GS00001	.	CDS	2685144	2685354	1	+	1	ID=MA01Gene00144.t1.CDS23;Parent=MA01Gene00144.t1;
MA01GS00001	.	exon	2685756	2686010	.	+	.	ID=MA01Gene00144.t1.exon24;Parent=MA01Gene00144.t1;
MA01GS00001	.	CDS	2685756	2686010	1	+	0	ID=MA01Gene00144.t1.CDS24;Parent=MA01Gene00144.t1;
MA01GS00001	.	exon	2688466	2688628	.	+	.	ID=MA01Gene00144.t1.exon25;Parent=MA01Gene00144.t1;
MA01GS00001	.	CDS	2688466	2688628	1	+	0	ID=MA01Gene00144.t1.CDS25;Parent=MA01Gene00144.t1;
MA01GS00001	.	exon	2689110	2689542	.	+	.	ID=MA01Gene00144.t1.exon26;Parent=MA01Gene00144.t1;
MA01GS00001	.	CDS	2689110	2689542	1	+	2	ID=MA01Gene00144.t1.CDS26;Parent=MA01Gene00144.t1;
MA01GS00001	.	exon	2689624	2689654	.	+	.	ID=MA01Gene00144.t1.exon27;Parent=MA01Gene00144.t1;
MA01GS00001	.	CDS	2689624	2689654	0.93	+	1	ID=MA01Gene00144.t1.CDS27;Parent=MA01Gene00144.t1;
MA01GS00001	.	exon	2690855	2691116	.	+	.	ID=MA01Gene00144.t1.exon28;Parent=MA01Gene00144.t1;
MA01GS00001	.	CDS	2690855	2691019	0.59	+	0	ID=MA01Gene00144.t1.CDS28;Parent=MA01Gene00144.t1;
MA01GS00001	.	three_prime_UTR	2691020	2691116	.	+	.	ID=MA01Gene00144.t1.3UTR1;Parent=MA01Gene00144.t1;
MA01GS00001	.	gene	2692536	2703070	.	-	.	ID=MA01Gene00145;IntronSupport=6/7;source=augustus00147;Integrity=complete;
MA01GS00001	.	mRNA	2692536	2703070	.	-	.	ID=MA01Gene00145.t1;Parent=MA01Gene00145;
MA01GS00001	.	CDS	2703014	2703070	0.47	-	0	ID=MA01Gene00145.t1.CDS1;Parent=MA01Gene00145.t1;
MA01GS00001	.	exon	2703014	2703070	.	-	.	ID=MA01Gene00145.t1.exon1;Parent=MA01Gene00145.t1;
MA01GS00001	.	CDS	2699990	2700041	1	-	0	ID=MA01Gene00145.t1.CDS2;Parent=MA01Gene00145.t1;
MA01GS00001	.	exon	2699990	2700041	.	-	.	ID=MA01Gene00145.t1.exon2;Parent=MA01Gene00145.t1;
MA01GS00001	.	CDS	2699100	2699287	1	-	2	ID=MA01Gene00145.t1.CDS3;Parent=MA01Gene00145.t1;
MA01GS00001	.	exon	2699100	2699287	.	-	.	ID=MA01Gene00145.t1.exon3;Parent=MA01Gene00145.t1;
MA01GS00001	.	CDS	2698293	2698486	1	-	0	ID=MA01Gene00145.t1.CDS4;Parent=MA01Gene00145.t1;
MA01GS00001	.	exon	2698293	2698486	.	-	.	ID=MA01Gene00145.t1.exon4;Parent=MA01Gene00145.t1;
MA01GS00001	.	CDS	2698022	2698183	1	-	1	ID=MA01Gene00145.t1.CDS5;Parent=MA01Gene00145.t1;
MA01GS00001	.	exon	2698022	2698183	.	-	.	ID=MA01Gene00145.t1.exon5;Parent=MA01Gene00145.t1;
MA01GS00001	.	CDS	2694511	2694655	1	-	1	ID=MA01Gene00145.t1.CDS6;Parent=MA01Gene00145.t1;
MA01GS00001	.	exon	2694511	2694655	.	-	.	ID=MA01Gene00145.t1.exon6;Parent=MA01Gene00145.t1;
MA01GS00001	.	CDS	2694317	2694427	1	-	0	ID=MA01Gene00145.t1.CDS7;Parent=MA01Gene00145.t1;
MA01GS00001	.	exon	2694317	2694427	.	-	.	ID=MA01Gene00145.t1.exon7;Parent=MA01Gene00145.t1;
MA01GS00001	.	CDS	2693236	2693364	1	-	0	ID=MA01Gene00145.t1.CDS8;Parent=MA01Gene00145.t1;
MA01GS00001	.	exon	2692536	2693364	.	-	.	ID=MA01Gene00145.t1.exon8;Parent=MA01Gene00145.t1;
MA01GS00001	.	three_prime_UTR	2692536	2693235	.	-	.	ID=MA01Gene00145.t1.3UTR1;Parent=MA01Gene00145.t1;
MA01GS00001	.	gene	2706266	2751264	.	-	.	ID=MA01Gene00146;IntronSupport=21/21;source=augustus00148;Integrity=complete;
MA01GS00001	.	mRNA	2706266	2751264	.	-	.	ID=MA01Gene00146.t1;Parent=MA01Gene00146;
MA01GS00001	.	five_prime_UTR	2750436	2751264	.	-	.	ID=MA01Gene00146.t1.5UTR1;Parent=MA01Gene00146.t1;
MA01GS00001	.	CDS	2750317	2750435	1	-	0	ID=MA01Gene00146.t1.CDS1;Parent=MA01Gene00146.t1;
MA01GS00001	.	exon	2750317	2751264	.	-	.	ID=MA01Gene00146.t1.exon1;Parent=MA01Gene00146.t1;
MA01GS00001	.	CDS	2741280	2741389	1	-	1	ID=MA01Gene00146.t1.CDS2;Parent=MA01Gene00146.t1;
MA01GS00001	.	exon	2741280	2741389	.	-	.	ID=MA01Gene00146.t1.exon2;Parent=MA01Gene00146.t1;
MA01GS00001	.	CDS	2740016	2740219	1	-	2	ID=MA01Gene00146.t1.CDS3;Parent=MA01Gene00146.t1;
MA01GS00001	.	exon	2740016	2740219	.	-	.	ID=MA01Gene00146.t1.exon3;Parent=MA01Gene00146.t1;
MA01GS00001	.	CDS	2737667	2737743	1	-	2	ID=MA01Gene00146.t1.CDS4;Parent=MA01Gene00146.t1;
MA01GS00001	.	exon	2737667	2737743	.	-	.	ID=MA01Gene00146.t1.exon4;Parent=MA01Gene00146.t1;
MA01GS00001	.	CDS	2737351	2737430	1	-	0	ID=MA01Gene00146.t1.CDS5;Parent=MA01Gene00146.t1;
MA01GS00001	.	exon	2737351	2737430	.	-	.	ID=MA01Gene00146.t1.exon5;Parent=MA01Gene00146.t1;
MA01GS00001	.	CDS	2732865	2732994	1	-	1	ID=MA01Gene00146.t1.CDS6;Parent=MA01Gene00146.t1;
MA01GS00001	.	exon	2732865	2732994	.	-	.	ID=MA01Gene00146.t1.exon6;Parent=MA01Gene00146.t1;
MA01GS00001	.	CDS	2726592	2726738	1	-	0	ID=MA01Gene00146.t1.CDS7;Parent=MA01Gene00146.t1;
MA01GS00001	.	exon	2726592	2726738	.	-	.	ID=MA01Gene00146.t1.exon7;Parent=MA01Gene00146.t1;
MA01GS00001	.	CDS	2726385	2726455	1	-	0	ID=MA01Gene00146.t1.CDS8;Parent=MA01Gene00146.t1;
MA01GS00001	.	exon	2726385	2726455	.	-	.	ID=MA01Gene00146.t1.exon8;Parent=MA01Gene00146.t1;
MA01GS00001	.	CDS	2724994	2725236	1	-	1	ID=MA01Gene00146.t1.CDS9;Parent=MA01Gene00146.t1;
MA01GS00001	.	exon	2724994	2725236	.	-	.	ID=MA01Gene00146.t1.exon9;Parent=MA01Gene00146.t1;
MA01GS00001	.	CDS	2723023	2723112	1	-	1	ID=MA01Gene00146.t1.CDS10;Parent=MA01Gene00146.t1;
MA01GS00001	.	exon	2723023	2723112	.	-	.	ID=MA01Gene00146.t1.exon10;Parent=MA01Gene00146.t1;
MA01GS00001	.	CDS	2719864	2720432	1	-	1	ID=MA01Gene00146.t1.CDS11;Parent=MA01Gene00146.t1;
MA01GS00001	.	exon	2719864	2720432	.	-	.	ID=MA01Gene00146.t1.exon11;Parent=MA01Gene00146.t1;
MA01GS00001	.	CDS	2717083	2717200	1	-	2	ID=MA01Gene00146.t1.CDS12;Parent=MA01Gene00146.t1;
MA01GS00001	.	exon	2717083	2717200	.	-	.	ID=MA01Gene00146.t1.exon12;Parent=MA01Gene00146.t1;
MA01GS00001	.	CDS	2716830	2716997	1	-	1	ID=MA01Gene00146.t1.CDS13;Parent=MA01Gene00146.t1;
MA01GS00001	.	exon	2716830	2716997	.	-	.	ID=MA01Gene00146.t1.exon13;Parent=MA01Gene00146.t1;
MA01GS00001	.	CDS	2714565	2714757	1	-	1	ID=MA01Gene00146.t1.CDS14;Parent=MA01Gene00146.t1;
MA01GS00001	.	exon	2714565	2714757	.	-	.	ID=MA01Gene00146.t1.exon14;Parent=MA01Gene00146.t1;
MA01GS00001	.	CDS	2714281	2714421	1	-	0	ID=MA01Gene00146.t1.CDS15;Parent=MA01Gene00146.t1;
MA01GS00001	.	exon	2714281	2714421	.	-	.	ID=MA01Gene00146.t1.exon15;Parent=MA01Gene00146.t1;
MA01GS00001	.	CDS	2713236	2713300	1	-	0	ID=MA01Gene00146.t1.CDS16;Parent=MA01Gene00146.t1;
MA01GS00001	.	exon	2713236	2713300	.	-	.	ID=MA01Gene00146.t1.exon16;Parent=MA01Gene00146.t1;
MA01GS00001	.	CDS	2711019	2711166	1	-	1	ID=MA01Gene00146.t1.CDS17;Parent=MA01Gene00146.t1;
MA01GS00001	.	exon	2711019	2711166	.	-	.	ID=MA01Gene00146.t1.exon17;Parent=MA01Gene00146.t1;
MA01GS00001	.	CDS	2710744	2710908	1	-	0	ID=MA01Gene00146.t1.CDS18;Parent=MA01Gene00146.t1;
MA01GS00001	.	exon	2710744	2710908	.	-	.	ID=MA01Gene00146.t1.exon18;Parent=MA01Gene00146.t1;
MA01GS00001	.	CDS	2710545	2710637	1	-	0	ID=MA01Gene00146.t1.CDS19;Parent=MA01Gene00146.t1;
MA01GS00001	.	exon	2710545	2710637	.	-	.	ID=MA01Gene00146.t1.exon19;Parent=MA01Gene00146.t1;
MA01GS00001	.	CDS	2708694	2708924	1	-	0	ID=MA01Gene00146.t1.CDS20;Parent=MA01Gene00146.t1;
MA01GS00001	.	exon	2708694	2708924	.	-	.	ID=MA01Gene00146.t1.exon20;Parent=MA01Gene00146.t1;
MA01GS00001	.	CDS	2708489	2708607	1	-	0	ID=MA01Gene00146.t1.CDS21;Parent=MA01Gene00146.t1;
MA01GS00001	.	exon	2708489	2708607	.	-	.	ID=MA01Gene00146.t1.exon21;Parent=MA01Gene00146.t1;
MA01GS00001	.	CDS	2706266	2706332	1	-	1	ID=MA01Gene00146.t1.CDS22;Parent=MA01Gene00146.t1;
MA01GS00001	.	exon	2706266	2706332	.	-	.	ID=MA01Gene00146.t1.exon22;Parent=MA01Gene00146.t1;
MA01GS00001	.	gene	2753060	2759236	.	+	.	ID=MA01Gene00147;IntronSupport=3/3;source=augustus00149;Integrity=complete;
MA01GS00001	.	mRNA	2753060	2759236	.	+	.	ID=MA01Gene00147.t1;Parent=MA01Gene00147;
MA01GS00001	.	five_prime_UTR	2753060	2753092	.	+	.	ID=MA01Gene00147.t1.5UTR1;Parent=MA01Gene00147.t1;
MA01GS00001	.	exon	2753060	2753230	.	+	.	ID=MA01Gene00147.t1.exon1;Parent=MA01Gene00147.t1;
MA01GS00001	.	CDS	2753093	2753230	0.53	+	0	ID=MA01Gene00147.t1.CDS1;Parent=MA01Gene00147.t1;
MA01GS00001	.	exon	2754068	2754251	.	+	.	ID=MA01Gene00147.t1.exon2;Parent=MA01Gene00147.t1;
MA01GS00001	.	CDS	2754068	2754251	1	+	0	ID=MA01Gene00147.t1.CDS2;Parent=MA01Gene00147.t1;
MA01GS00001	.	exon	2756365	2756540	.	+	.	ID=MA01Gene00147.t1.exon3;Parent=MA01Gene00147.t1;
MA01GS00001	.	CDS	2756365	2756540	1	+	2	ID=MA01Gene00147.t1.CDS3;Parent=MA01Gene00147.t1;
MA01GS00001	.	exon	2756922	2759236	.	+	.	ID=MA01Gene00147.t1.exon4;Parent=MA01Gene00147.t1;
MA01GS00001	.	CDS	2756922	2757089	1	+	0	ID=MA01Gene00147.t1.CDS4;Parent=MA01Gene00147.t1;
MA01GS00001	.	three_prime_UTR	2757090	2759236	.	+	.	ID=MA01Gene00147.t1.3UTR1;Parent=MA01Gene00147.t1;
MA01GS00001	.	gene	2759864	2772114	.	-	.	ID=MA01Gene00148;IntronSupport=4/5;source=augustus00150;Integrity=complete;
MA01GS00001	.	mRNA	2759864	2772114	.	-	.	ID=MA01Gene00148.t1;Parent=MA01Gene00148;
MA01GS00001	.	CDS	2771987	2772114	0.73	-	0	ID=MA01Gene00148.t1.CDS1;Parent=MA01Gene00148.t1;
MA01GS00001	.	exon	2771987	2772114	.	-	.	ID=MA01Gene00148.t1.exon1;Parent=MA01Gene00148.t1;
MA01GS00001	.	CDS	2764897	2765121	0.65	-	1	ID=MA01Gene00148.t1.CDS2;Parent=MA01Gene00148.t1;
MA01GS00001	.	exon	2764897	2765121	.	-	.	ID=MA01Gene00148.t1.exon2;Parent=MA01Gene00148.t1;
MA01GS00001	.	CDS	2762337	2762445	1	-	1	ID=MA01Gene00148.t1.CDS3;Parent=MA01Gene00148.t1;
MA01GS00001	.	exon	2762337	2762445	.	-	.	ID=MA01Gene00148.t1.exon3;Parent=MA01Gene00148.t1;
MA01GS00001	.	CDS	2762190	2762244	1	-	0	ID=MA01Gene00148.t1.CDS4;Parent=MA01Gene00148.t1;
MA01GS00001	.	exon	2762190	2762244	.	-	.	ID=MA01Gene00148.t1.exon4;Parent=MA01Gene00148.t1;
MA01GS00001	.	CDS	2761974	2762080	1	-	2	ID=MA01Gene00148.t1.CDS5;Parent=MA01Gene00148.t1;
MA01GS00001	.	exon	2761974	2762080	.	-	.	ID=MA01Gene00148.t1.exon5;Parent=MA01Gene00148.t1;
MA01GS00001	.	CDS	2761735	2761872	1	-	0	ID=MA01Gene00148.t1.CDS6;Parent=MA01Gene00148.t1;
MA01GS00001	.	exon	2759864	2761872	.	-	.	ID=MA01Gene00148.t1.exon6;Parent=MA01Gene00148.t1;
MA01GS00001	.	three_prime_UTR	2759864	2761734	.	-	.	ID=MA01Gene00148.t1.3UTR1;Parent=MA01Gene00148.t1;
MA01GS00001	.	gene	2766618	2821201	.	+	.	ID=MA01Gene00149;IntronSupport=16/17;source=augustus00151;Integrity=complete;
MA01GS00001	.	mRNA	2766618	2821201	.	+	.	ID=MA01Gene00149.t1;Parent=MA01Gene00149;
MA01GS00001	.	five_prime_UTR	2766618	2766742	.	+	.	ID=MA01Gene00149.t1.5UTR1;Parent=MA01Gene00149.t1;
MA01GS00001	.	exon	2766618	2766794	.	+	.	ID=MA01Gene00149.t1.exon1;Parent=MA01Gene00149.t1;
MA01GS00001	.	CDS	2766743	2766794	1	+	0	ID=MA01Gene00149.t1.CDS1;Parent=MA01Gene00149.t1;
MA01GS00001	.	exon	2776957	2777052	.	+	.	ID=MA01Gene00149.t1.exon2;Parent=MA01Gene00149.t1;
MA01GS00001	.	CDS	2776957	2777052	1	+	2	ID=MA01Gene00149.t1.CDS2;Parent=MA01Gene00149.t1;
MA01GS00001	.	exon	2795441	2795553	.	+	.	ID=MA01Gene00149.t1.exon3;Parent=MA01Gene00149.t1;
MA01GS00001	.	CDS	2795441	2795553	1	+	2	ID=MA01Gene00149.t1.CDS3;Parent=MA01Gene00149.t1;
MA01GS00001	.	exon	2800545	2800622	.	+	.	ID=MA01Gene00149.t1.exon4;Parent=MA01Gene00149.t1;
MA01GS00001	.	CDS	2800545	2800622	1	+	0	ID=MA01Gene00149.t1.CDS4;Parent=MA01Gene00149.t1;
MA01GS00001	.	exon	2801507	2801607	.	+	.	ID=MA01Gene00149.t1.exon5;Parent=MA01Gene00149.t1;
MA01GS00001	.	CDS	2801507	2801607	1	+	0	ID=MA01Gene00149.t1.CDS5;Parent=MA01Gene00149.t1;
MA01GS00001	.	exon	2803281	2803373	.	+	.	ID=MA01Gene00149.t1.exon6;Parent=MA01Gene00149.t1;
MA01GS00001	.	CDS	2803281	2803373	1	+	1	ID=MA01Gene00149.t1.CDS6;Parent=MA01Gene00149.t1;
MA01GS00001	.	exon	2803951	2804014	.	+	.	ID=MA01Gene00149.t1.exon7;Parent=MA01Gene00149.t1;
MA01GS00001	.	CDS	2803951	2804014	1	+	1	ID=MA01Gene00149.t1.CDS7;Parent=MA01Gene00149.t1;
MA01GS00001	.	exon	2804856	2804996	.	+	.	ID=MA01Gene00149.t1.exon8;Parent=MA01Gene00149.t1;
MA01GS00001	.	CDS	2804856	2804996	1	+	0	ID=MA01Gene00149.t1.CDS8;Parent=MA01Gene00149.t1;
MA01GS00001	.	exon	2805601	2805791	.	+	.	ID=MA01Gene00149.t1.exon9;Parent=MA01Gene00149.t1;
MA01GS00001	.	CDS	2805601	2805791	1	+	0	ID=MA01Gene00149.t1.CDS9;Parent=MA01Gene00149.t1;
MA01GS00001	.	exon	2805949	2805986	.	+	.	ID=MA01Gene00149.t1.exon10;Parent=MA01Gene00149.t1;
MA01GS00001	.	CDS	2805949	2805986	1	+	1	ID=MA01Gene00149.t1.CDS10;Parent=MA01Gene00149.t1;
MA01GS00001	.	exon	2808481	2808570	.	+	.	ID=MA01Gene00149.t1.exon11;Parent=MA01Gene00149.t1;
MA01GS00001	.	CDS	2808481	2808570	1	+	2	ID=MA01Gene00149.t1.CDS11;Parent=MA01Gene00149.t1;
MA01GS00001	.	exon	2808658	2808866	.	+	.	ID=MA01Gene00149.t1.exon12;Parent=MA01Gene00149.t1;
MA01GS00001	.	CDS	2808658	2808866	1	+	2	ID=MA01Gene00149.t1.CDS12;Parent=MA01Gene00149.t1;
MA01GS00001	.	exon	2811086	2811223	.	+	.	ID=MA01Gene00149.t1.exon13;Parent=MA01Gene00149.t1;
MA01GS00001	.	CDS	2811086	2811223	1	+	0	ID=MA01Gene00149.t1.CDS13;Parent=MA01Gene00149.t1;
MA01GS00001	.	exon	2811718	2811855	.	+	.	ID=MA01Gene00149.t1.exon14;Parent=MA01Gene00149.t1;
MA01GS00001	.	CDS	2811718	2811855	1	+	0	ID=MA01Gene00149.t1.CDS14;Parent=MA01Gene00149.t1;
MA01GS00001	.	exon	2815529	2815663	.	+	.	ID=MA01Gene00149.t1.exon15;Parent=MA01Gene00149.t1;
MA01GS00001	.	CDS	2815529	2815663	1	+	0	ID=MA01Gene00149.t1.CDS15;Parent=MA01Gene00149.t1;
MA01GS00001	.	exon	2819668	2819692	.	+	.	ID=MA01Gene00149.t1.exon16;Parent=MA01Gene00149.t1;
MA01GS00001	.	CDS	2819668	2819692	0.74	+	0	ID=MA01Gene00149.t1.CDS16;Parent=MA01Gene00149.t1;
MA01GS00001	.	exon	2819964	2820005	.	+	.	ID=MA01Gene00149.t1.exon17;Parent=MA01Gene00149.t1;
MA01GS00001	.	CDS	2819964	2820005	0.98	+	2	ID=MA01Gene00149.t1.CDS17;Parent=MA01Gene00149.t1;
MA01GS00001	.	exon	2821158	2821201	.	+	.	ID=MA01Gene00149.t1.exon18;Parent=MA01Gene00149.t1;
MA01GS00001	.	CDS	2821158	2821201	0.99	+	2	ID=MA01Gene00149.t1.CDS18;Parent=MA01Gene00149.t1;
MA01GS00001	.	gene	2840124	2847209	.	+	.	ID=MA01Gene00150;IntronSupport=1/2;source=augustus00152;Integrity=complete;
MA01GS00001	.	mRNA	2840124	2847209	.	+	.	ID=MA01Gene00150.t1;Parent=MA01Gene00150;
MA01GS00001	.	five_prime_UTR	2840124	2840350	.	+	.	ID=MA01Gene00150.t1.5UTR1;Parent=MA01Gene00150.t1;
MA01GS00001	.	exon	2840124	2840350	.	+	.	ID=MA01Gene00150.t1.exon1;Parent=MA01Gene00150.t1;
MA01GS00001	.	five_prime_UTR	2841730	2842242	.	+	.	ID=MA01Gene00150.t1.5UTR2;Parent=MA01Gene00150.t1;
MA01GS00001	.	exon	2841730	2842543	.	+	.	ID=MA01Gene00150.t1.exon2;Parent=MA01Gene00150.t1;
MA01GS00001	.	CDS	2842243	2842543	0.9	+	0	ID=MA01Gene00150.t1.CDS1;Parent=MA01Gene00150.t1;
MA01GS00001	.	exon	2846439	2846866	.	+	.	ID=MA01Gene00150.t1.exon3;Parent=MA01Gene00150.t1;
MA01GS00001	.	CDS	2846439	2846866	0.63	+	2	ID=MA01Gene00150.t1.CDS2;Parent=MA01Gene00150.t1;
MA01GS00001	.	exon	2847096	2847209	.	+	.	ID=MA01Gene00150.t1.exon4;Parent=MA01Gene00150.t1;
MA01GS00001	.	CDS	2847096	2847209	0.63	+	0	ID=MA01Gene00150.t1.CDS3;Parent=MA01Gene00150.t1;
MA01GS00001	.	gene	2849605	2887876	.	-	.	ID=MA01Gene00151;IntronSupport=12/14;source=augustus00153;Integrity=complete;
MA01GS00001	.	mRNA	2849605	2887876	.	-	.	ID=MA01Gene00151.t1;Parent=MA01Gene00151;
MA01GS00001	.	CDS	2887848	2887876	0.72	-	0	ID=MA01Gene00151.t1.CDS1;Parent=MA01Gene00151.t1;
MA01GS00001	.	exon	2887848	2887876	.	-	.	ID=MA01Gene00151.t1.exon1;Parent=MA01Gene00151.t1;
MA01GS00001	.	CDS	2886749	2886804	0.99	-	1	ID=MA01Gene00151.t1.CDS2;Parent=MA01Gene00151.t1;
MA01GS00001	.	exon	2886749	2886804	.	-	.	ID=MA01Gene00151.t1.exon2;Parent=MA01Gene00151.t1;
MA01GS00001	.	CDS	2883831	2883943	1	-	2	ID=MA01Gene00151.t1.CDS3;Parent=MA01Gene00151.t1;
MA01GS00001	.	exon	2883831	2883943	.	-	.	ID=MA01Gene00151.t1.exon3;Parent=MA01Gene00151.t1;
MA01GS00001	.	CDS	2882243	2882317	0.9	-	0	ID=MA01Gene00151.t1.CDS4;Parent=MA01Gene00151.t1;
MA01GS00001	.	exon	2882243	2882317	.	-	.	ID=MA01Gene00151.t1.exon4;Parent=MA01Gene00151.t1;
MA01GS00001	.	CDS	2875007	2875153	1	-	0	ID=MA01Gene00151.t1.CDS5;Parent=MA01Gene00151.t1;
MA01GS00001	.	exon	2875007	2875153	.	-	.	ID=MA01Gene00151.t1.exon5;Parent=MA01Gene00151.t1;
MA01GS00001	.	CDS	2873121	2873198	1	-	0	ID=MA01Gene00151.t1.CDS6;Parent=MA01Gene00151.t1;
MA01GS00001	.	exon	2873121	2873198	.	-	.	ID=MA01Gene00151.t1.exon6;Parent=MA01Gene00151.t1;
MA01GS00001	.	CDS	2871726	2871803	1	-	0	ID=MA01Gene00151.t1.CDS7;Parent=MA01Gene00151.t1;
MA01GS00001	.	exon	2871726	2871803	.	-	.	ID=MA01Gene00151.t1.exon7;Parent=MA01Gene00151.t1;
MA01GS00001	.	CDS	2870413	2870564	1	-	0	ID=MA01Gene00151.t1.CDS8;Parent=MA01Gene00151.t1;
MA01GS00001	.	exon	2870413	2870564	.	-	.	ID=MA01Gene00151.t1.exon8;Parent=MA01Gene00151.t1;
MA01GS00001	.	CDS	2870268	2870325	1	-	1	ID=MA01Gene00151.t1.CDS9;Parent=MA01Gene00151.t1;
MA01GS00001	.	exon	2870268	2870325	.	-	.	ID=MA01Gene00151.t1.exon9;Parent=MA01Gene00151.t1;
MA01GS00001	.	CDS	2869897	2869950	1	-	0	ID=MA01Gene00151.t1.CDS10;Parent=MA01Gene00151.t1;
MA01GS00001	.	exon	2869897	2869950	.	-	.	ID=MA01Gene00151.t1.exon10;Parent=MA01Gene00151.t1;
MA01GS00001	.	CDS	2868373	2868487	1	-	0	ID=MA01Gene00151.t1.CDS11;Parent=MA01Gene00151.t1;
MA01GS00001	.	exon	2868373	2868487	.	-	.	ID=MA01Gene00151.t1.exon11;Parent=MA01Gene00151.t1;
MA01GS00001	.	CDS	2860507	2860614	1	-	2	ID=MA01Gene00151.t1.CDS12;Parent=MA01Gene00151.t1;
MA01GS00001	.	exon	2860507	2860614	.	-	.	ID=MA01Gene00151.t1.exon12;Parent=MA01Gene00151.t1;
MA01GS00001	.	CDS	2854670	2855124	1	-	2	ID=MA01Gene00151.t1.CDS13;Parent=MA01Gene00151.t1;
MA01GS00001	.	exon	2854670	2855124	.	-	.	ID=MA01Gene00151.t1.exon13;Parent=MA01Gene00151.t1;
MA01GS00001	.	CDS	2854339	2854444	1	-	0	ID=MA01Gene00151.t1.CDS14;Parent=MA01Gene00151.t1;
MA01GS00001	.	exon	2854339	2854444	.	-	.	ID=MA01Gene00151.t1.exon14;Parent=MA01Gene00151.t1;
MA01GS00001	.	CDS	2852204	2852256	1	-	2	ID=MA01Gene00151.t1.CDS15;Parent=MA01Gene00151.t1;
MA01GS00001	.	exon	2849605	2852256	.	-	.	ID=MA01Gene00151.t1.exon15;Parent=MA01Gene00151.t1;
MA01GS00001	.	three_prime_UTR	2849605	2852203	.	-	.	ID=MA01Gene00151.t1.3UTR1;Parent=MA01Gene00151.t1;
MA01GS00001	.	gene	2923253	2925725	.	-	.	ID=MA01Gene00152;IntronSupport=2/2;source=augustus00155;Integrity=complete;
MA01GS00001	.	mRNA	2923253	2925725	.	-	.	ID=MA01Gene00152.t1;Parent=MA01Gene00152;
MA01GS00001	.	CDS	2925554	2925725	0.99	-	0	ID=MA01Gene00152.t1.CDS1;Parent=MA01Gene00152.t1;
MA01GS00001	.	exon	2925554	2925725	.	-	.	ID=MA01Gene00152.t1.exon1;Parent=MA01Gene00152.t1;
MA01GS00001	.	CDS	2923951	2923993	1	-	2	ID=MA01Gene00152.t1.CDS2;Parent=MA01Gene00152.t1;
MA01GS00001	.	exon	2923951	2923993	.	-	.	ID=MA01Gene00152.t1.exon2;Parent=MA01Gene00152.t1;
MA01GS00001	.	CDS	2923253	2923289	1	-	1	ID=MA01Gene00152.t1.CDS3;Parent=MA01Gene00152.t1;
MA01GS00001	.	exon	2923253	2923289	.	-	.	ID=MA01Gene00152.t1.exon3;Parent=MA01Gene00152.t1;
MA01GS00001	.	gene	2940591	2941519	.	-	.	ID=MA01Gene00153;source=genewise00097;Integrity=complete;
MA01GS00001	.	mRNA	2940591	2941519	.	-	.	ID=MA01Gene00153.t1;Parent=MA01Gene00153;
MA01GS00001	.	CDS	2941437	2941519	0.00	-	0	ID=MA01Gene00153.t1.CDS1;Parent=MA01Gene00153.t1;
MA01GS00001	.	exon	2941437	2941519	.	-	.	ID=MA01Gene00153.t1.exon1;Parent=MA01Gene00153.t1;
MA01GS00001	.	CDS	2940591	2940867	0.00	-	1	ID=MA01Gene00153.t1.CDS2;Parent=MA01Gene00153.t1;
MA01GS00001	.	exon	2940591	2940867	.	-	.	ID=MA01Gene00153.t1.exon2;Parent=MA01Gene00153.t1;
MA01GS00001	.	gene	2950218	2970419	.	-	.	ID=MA01Gene00154;IntronSupport=9/9;source=augustus00156;Integrity=complete;
MA01GS00001	.	mRNA	2950218	2970419	.	-	.	ID=MA01Gene00154.t1;Parent=MA01Gene00154;
MA01GS00001	.	five_prime_UTR	2970318	2970419	.	-	.	ID=MA01Gene00154.t1.5UTR1;Parent=MA01Gene00154.t1;
MA01GS00001	.	CDS	2970297	2970317	1	-	0	ID=MA01Gene00154.t1.CDS1;Parent=MA01Gene00154.t1;
MA01GS00001	.	exon	2970297	2970419	.	-	.	ID=MA01Gene00154.t1.exon1;Parent=MA01Gene00154.t1;
MA01GS00001	.	CDS	2966377	2966637	1	-	0	ID=MA01Gene00154.t1.CDS2;Parent=MA01Gene00154.t1;
MA01GS00001	.	exon	2966377	2966637	.	-	.	ID=MA01Gene00154.t1.exon2;Parent=MA01Gene00154.t1;
MA01GS00001	.	CDS	2963703	2963877	1	-	0	ID=MA01Gene00154.t1.CDS3;Parent=MA01Gene00154.t1;
MA01GS00001	.	exon	2963703	2963877	.	-	.	ID=MA01Gene00154.t1.exon3;Parent=MA01Gene00154.t1;
MA01GS00001	.	CDS	2959701	2959937	1	-	2	ID=MA01Gene00154.t1.CDS4;Parent=MA01Gene00154.t1;
MA01GS00001	.	exon	2959701	2959937	.	-	.	ID=MA01Gene00154.t1.exon4;Parent=MA01Gene00154.t1;
MA01GS00001	.	CDS	2957806	2957921	1	-	2	ID=MA01Gene00154.t1.CDS5;Parent=MA01Gene00154.t1;
MA01GS00001	.	exon	2957806	2957921	.	-	.	ID=MA01Gene00154.t1.exon5;Parent=MA01Gene00154.t1;
MA01GS00001	.	CDS	2955446	2955593	1	-	0	ID=MA01Gene00154.t1.CDS6;Parent=MA01Gene00154.t1;
MA01GS00001	.	exon	2955446	2955593	.	-	.	ID=MA01Gene00154.t1.exon6;Parent=MA01Gene00154.t1;
MA01GS00001	.	CDS	2955253	2955305	1	-	2	ID=MA01Gene00154.t1.CDS7;Parent=MA01Gene00154.t1;
MA01GS00001	.	exon	2955253	2955305	.	-	.	ID=MA01Gene00154.t1.exon7;Parent=MA01Gene00154.t1;
MA01GS00001	.	CDS	2955026	2955123	1	-	0	ID=MA01Gene00154.t1.CDS8;Parent=MA01Gene00154.t1;
MA01GS00001	.	exon	2955026	2955123	.	-	.	ID=MA01Gene00154.t1.exon8;Parent=MA01Gene00154.t1;
MA01GS00001	.	CDS	2954773	2954923	1	-	1	ID=MA01Gene00154.t1.CDS9;Parent=MA01Gene00154.t1;
MA01GS00001	.	exon	2954773	2954923	.	-	.	ID=MA01Gene00154.t1.exon9;Parent=MA01Gene00154.t1;
MA01GS00001	.	CDS	2951546	2952877	1	-	0	ID=MA01Gene00154.t1.CDS10;Parent=MA01Gene00154.t1;
MA01GS00001	.	exon	2950218	2952877	.	-	.	ID=MA01Gene00154.t1.exon10;Parent=MA01Gene00154.t1;
MA01GS00001	.	three_prime_UTR	2950218	2951545	.	-	.	ID=MA01Gene00154.t1.3UTR1;Parent=MA01Gene00154.t1;
MA01GS00001	.	gene	2979574	2993059	.	-	.	ID=MA01Gene00155;IntronSupport=17/17;source=augustus00157;Integrity=complete;
MA01GS00001	.	mRNA	2979574	2993059	.	-	.	ID=MA01Gene00155.t1;Parent=MA01Gene00155;
MA01GS00001	.	five_prime_UTR	2992848	2993059	.	-	.	ID=MA01Gene00155.t1.5UTR1;Parent=MA01Gene00155.t1;
MA01GS00001	.	CDS	2992743	2992847	1	-	0	ID=MA01Gene00155.t1.CDS1;Parent=MA01Gene00155.t1;
MA01GS00001	.	exon	2992743	2993059	.	-	.	ID=MA01Gene00155.t1.exon1;Parent=MA01Gene00155.t1;
MA01GS00001	.	CDS	2992036	2992111	1	-	0	ID=MA01Gene00155.t1.CDS2;Parent=MA01Gene00155.t1;
MA01GS00001	.	exon	2992036	2992111	.	-	.	ID=MA01Gene00155.t1.exon2;Parent=MA01Gene00155.t1;
MA01GS00001	.	CDS	2991815	2991939	1	-	2	ID=MA01Gene00155.t1.CDS3;Parent=MA01Gene00155.t1;
MA01GS00001	.	exon	2991815	2991939	.	-	.	ID=MA01Gene00155.t1.exon3;Parent=MA01Gene00155.t1;
MA01GS00001	.	CDS	2991034	2991288	1	-	0	ID=MA01Gene00155.t1.CDS4;Parent=MA01Gene00155.t1;
MA01GS00001	.	exon	2991034	2991288	.	-	.	ID=MA01Gene00155.t1.exon4;Parent=MA01Gene00155.t1;
MA01GS00001	.	CDS	2989080	2989592	1	-	0	ID=MA01Gene00155.t1.CDS5;Parent=MA01Gene00155.t1;
MA01GS00001	.	exon	2989080	2989592	.	-	.	ID=MA01Gene00155.t1.exon5;Parent=MA01Gene00155.t1;
MA01GS00001	.	CDS	2988600	2988666	1	-	0	ID=MA01Gene00155.t1.CDS6;Parent=MA01Gene00155.t1;
MA01GS00001	.	exon	2988600	2988666	.	-	.	ID=MA01Gene00155.t1.exon6;Parent=MA01Gene00155.t1;
MA01GS00001	.	CDS	2987150	2987253	1	-	2	ID=MA01Gene00155.t1.CDS7;Parent=MA01Gene00155.t1;
MA01GS00001	.	exon	2987150	2987253	.	-	.	ID=MA01Gene00155.t1.exon7;Parent=MA01Gene00155.t1;
MA01GS00001	.	CDS	2984498	2984875	1	-	0	ID=MA01Gene00155.t1.CDS8;Parent=MA01Gene00155.t1;
MA01GS00001	.	exon	2984498	2984875	.	-	.	ID=MA01Gene00155.t1.exon8;Parent=MA01Gene00155.t1;
MA01GS00001	.	CDS	2983558	2983806	1	-	0	ID=MA01Gene00155.t1.CDS9;Parent=MA01Gene00155.t1;
MA01GS00001	.	exon	2983558	2983806	.	-	.	ID=MA01Gene00155.t1.exon9;Parent=MA01Gene00155.t1;
MA01GS00001	.	CDS	2983215	2983276	1	-	0	ID=MA01Gene00155.t1.CDS10;Parent=MA01Gene00155.t1;
MA01GS00001	.	exon	2983215	2983276	.	-	.	ID=MA01Gene00155.t1.exon10;Parent=MA01Gene00155.t1;
MA01GS00001	.	CDS	2981915	2982030	1	-	1	ID=MA01Gene00155.t1.CDS11;Parent=MA01Gene00155.t1;
MA01GS00001	.	exon	2981915	2982030	.	-	.	ID=MA01Gene00155.t1.exon11;Parent=MA01Gene00155.t1;
MA01GS00001	.	CDS	2981764	2981828	1	-	2	ID=MA01Gene00155.t1.CDS12;Parent=MA01Gene00155.t1;
MA01GS00001	.	exon	2981764	2981828	.	-	.	ID=MA01Gene00155.t1.exon12;Parent=MA01Gene00155.t1;
MA01GS00001	.	CDS	2981467	2981695	1	-	0	ID=MA01Gene00155.t1.CDS13;Parent=MA01Gene00155.t1;
MA01GS00001	.	exon	2981467	2981695	.	-	.	ID=MA01Gene00155.t1.exon13;Parent=MA01Gene00155.t1;
MA01GS00001	.	CDS	2980596	2980656	1	-	2	ID=MA01Gene00155.t1.CDS14;Parent=MA01Gene00155.t1;
MA01GS00001	.	exon	2980596	2980656	.	-	.	ID=MA01Gene00155.t1.exon14;Parent=MA01Gene00155.t1;
MA01GS00001	.	CDS	2980393	2980498	1	-	1	ID=MA01Gene00155.t1.CDS15;Parent=MA01Gene00155.t1;
MA01GS00001	.	exon	2980393	2980498	.	-	.	ID=MA01Gene00155.t1.exon15;Parent=MA01Gene00155.t1;
MA01GS00001	.	CDS	2980212	2980260	1	-	0	ID=MA01Gene00155.t1.CDS16;Parent=MA01Gene00155.t1;
MA01GS00001	.	exon	2980212	2980260	.	-	.	ID=MA01Gene00155.t1.exon16;Parent=MA01Gene00155.t1;
MA01GS00001	.	CDS	2980076	2980121	1	-	2	ID=MA01Gene00155.t1.CDS17;Parent=MA01Gene00155.t1;
MA01GS00001	.	exon	2980076	2980121	.	-	.	ID=MA01Gene00155.t1.exon17;Parent=MA01Gene00155.t1;
MA01GS00001	.	CDS	2979823	2979991	1	-	1	ID=MA01Gene00155.t1.CDS18;Parent=MA01Gene00155.t1;
MA01GS00001	.	exon	2979574	2979991	.	-	.	ID=MA01Gene00155.t1.exon18;Parent=MA01Gene00155.t1;
MA01GS00001	.	three_prime_UTR	2979574	2979822	.	-	.	ID=MA01Gene00155.t1.3UTR1;Parent=MA01Gene00155.t1;
MA01GS00001	.	gene	2994109	3009035	.	+	.	ID=MA01Gene00156;IntronSupport=6/6;source=augustus00158;Integrity=complete;
MA01GS00001	.	mRNA	2994109	3009035	.	+	.	ID=MA01Gene00156.t1;Parent=MA01Gene00156;
MA01GS00001	.	exon	2994109	2994256	.	+	.	ID=MA01Gene00156.t1.exon1;Parent=MA01Gene00156.t1;
MA01GS00001	.	CDS	2994109	2994256	0.9	+	0	ID=MA01Gene00156.t1.CDS1;Parent=MA01Gene00156.t1;
MA01GS00001	.	exon	2994625	2994728	.	+	.	ID=MA01Gene00156.t1.exon2;Parent=MA01Gene00156.t1;
MA01GS00001	.	CDS	2994625	2994728	1	+	2	ID=MA01Gene00156.t1.CDS2;Parent=MA01Gene00156.t1;
MA01GS00001	.	exon	2996330	2996422	.	+	.	ID=MA01Gene00156.t1.exon3;Parent=MA01Gene00156.t1;
MA01GS00001	.	CDS	2996330	2996422	1	+	0	ID=MA01Gene00156.t1.CDS3;Parent=MA01Gene00156.t1;
MA01GS00001	.	exon	2996519	2996666	.	+	.	ID=MA01Gene00156.t1.exon4;Parent=MA01Gene00156.t1;
MA01GS00001	.	CDS	2996519	2996666	1	+	0	ID=MA01Gene00156.t1.CDS4;Parent=MA01Gene00156.t1;
MA01GS00001	.	exon	3001402	3001617	.	+	.	ID=MA01Gene00156.t1.exon5;Parent=MA01Gene00156.t1;
MA01GS00001	.	CDS	3001402	3001617	1	+	2	ID=MA01Gene00156.t1.CDS5;Parent=MA01Gene00156.t1;
MA01GS00001	.	exon	3006871	3006970	.	+	.	ID=MA01Gene00156.t1.exon6;Parent=MA01Gene00156.t1;
MA01GS00001	.	CDS	3006871	3006970	1	+	2	ID=MA01Gene00156.t1.CDS6;Parent=MA01Gene00156.t1;
MA01GS00001	.	exon	3007056	3009035	.	+	.	ID=MA01Gene00156.t1.exon7;Parent=MA01Gene00156.t1;
MA01GS00001	.	CDS	3007056	3007191	1	+	1	ID=MA01Gene00156.t1.CDS7;Parent=MA01Gene00156.t1;
MA01GS00001	.	three_prime_UTR	3007192	3009035	.	+	.	ID=MA01Gene00156.t1.3UTR1;Parent=MA01Gene00156.t1;
MA01GS00001	.	gene	3042526	3053497	.	-	.	ID=MA01Gene00157;IntronSupport=18/18;source=augustus00159;Integrity=complete;
MA01GS00001	.	mRNA	3042526	3053497	.	-	.	ID=MA01Gene00157.t1;Parent=MA01Gene00157;
MA01GS00001	.	exon	3052870	3053497	.	-	.	ID=MA01Gene00157.t1.exon1;Parent=MA01Gene00157.t1;
MA01GS00001	.	five_prime_UTR	3052870	3053497	.	-	.	ID=MA01Gene00157.t1.5UTR1;Parent=MA01Gene00157.t1;
MA01GS00001	.	five_prime_UTR	3051866	3051962	.	-	.	ID=MA01Gene00157.t1.5UTR2;Parent=MA01Gene00157.t1;
MA01GS00001	.	CDS	3051775	3051865	1	-	0	ID=MA01Gene00157.t1.CDS1;Parent=MA01Gene00157.t1;
MA01GS00001	.	exon	3051775	3051962	.	-	.	ID=MA01Gene00157.t1.exon2;Parent=MA01Gene00157.t1;
MA01GS00001	.	CDS	3049834	3050015	1	-	2	ID=MA01Gene00157.t1.CDS2;Parent=MA01Gene00157.t1;
MA01GS00001	.	exon	3049834	3050015	.	-	.	ID=MA01Gene00157.t1.exon3;Parent=MA01Gene00157.t1;
MA01GS00001	.	CDS	3049608	3049746	1	-	0	ID=MA01Gene00157.t1.CDS3;Parent=MA01Gene00157.t1;
MA01GS00001	.	exon	3049608	3049746	.	-	.	ID=MA01Gene00157.t1.exon4;Parent=MA01Gene00157.t1;
MA01GS00001	.	CDS	3049129	3049389	1	-	2	ID=MA01Gene00157.t1.CDS4;Parent=MA01Gene00157.t1;
MA01GS00001	.	exon	3049129	3049389	.	-	.	ID=MA01Gene00157.t1.exon5;Parent=MA01Gene00157.t1;
MA01GS00001	.	CDS	3048935	3049024	1	-	2	ID=MA01Gene00157.t1.CDS5;Parent=MA01Gene00157.t1;
MA01GS00001	.	exon	3048935	3049024	.	-	.	ID=MA01Gene00157.t1.exon6;Parent=MA01Gene00157.t1;
MA01GS00001	.	CDS	3048683	3048849	1	-	2	ID=MA01Gene00157.t1.CDS6;Parent=MA01Gene00157.t1;
MA01GS00001	.	exon	3048683	3048849	.	-	.	ID=MA01Gene00157.t1.exon7;Parent=MA01Gene00157.t1;
MA01GS00001	.	CDS	3048444	3048567	1	-	0	ID=MA01Gene00157.t1.CDS7;Parent=MA01Gene00157.t1;
MA01GS00001	.	exon	3048444	3048567	.	-	.	ID=MA01Gene00157.t1.exon8;Parent=MA01Gene00157.t1;
MA01GS00001	.	CDS	3047538	3047728	1	-	2	ID=MA01Gene00157.t1.CDS8;Parent=MA01Gene00157.t1;
MA01GS00001	.	exon	3047538	3047728	.	-	.	ID=MA01Gene00157.t1.exon9;Parent=MA01Gene00157.t1;
MA01GS00001	.	CDS	3047290	3047428	1	-	0	ID=MA01Gene00157.t1.CDS9;Parent=MA01Gene00157.t1;
MA01GS00001	.	exon	3047290	3047428	.	-	.	ID=MA01Gene00157.t1.exon10;Parent=MA01Gene00157.t1;
MA01GS00001	.	CDS	3047002	3047195	1	-	2	ID=MA01Gene00157.t1.CDS10;Parent=MA01Gene00157.t1;
MA01GS00001	.	exon	3047002	3047195	.	-	.	ID=MA01Gene00157.t1.exon11;Parent=MA01Gene00157.t1;
MA01GS00001	.	CDS	3046752	3046897	1	-	0	ID=MA01Gene00157.t1.CDS11;Parent=MA01Gene00157.t1;
MA01GS00001	.	exon	3046752	3046897	.	-	.	ID=MA01Gene00157.t1.exon12;Parent=MA01Gene00157.t1;
MA01GS00001	.	CDS	3046542	3046663	1	-	1	ID=MA01Gene00157.t1.CDS12;Parent=MA01Gene00157.t1;
MA01GS00001	.	exon	3046542	3046663	.	-	.	ID=MA01Gene00157.t1.exon13;Parent=MA01Gene00157.t1;
MA01GS00001	.	CDS	3046346	3046456	1	-	2	ID=MA01Gene00157.t1.CDS13;Parent=MA01Gene00157.t1;
MA01GS00001	.	exon	3046346	3046456	.	-	.	ID=MA01Gene00157.t1.exon14;Parent=MA01Gene00157.t1;
MA01GS00001	.	CDS	3046070	3046260	1	-	2	ID=MA01Gene00157.t1.CDS14;Parent=MA01Gene00157.t1;
MA01GS00001	.	exon	3046070	3046260	.	-	.	ID=MA01Gene00157.t1.exon15;Parent=MA01Gene00157.t1;
MA01GS00001	.	CDS	3045298	3045420	1	-	0	ID=MA01Gene00157.t1.CDS15;Parent=MA01Gene00157.t1;
MA01GS00001	.	exon	3045298	3045420	.	-	.	ID=MA01Gene00157.t1.exon16;Parent=MA01Gene00157.t1;
MA01GS00001	.	CDS	3044908	3044978	1	-	0	ID=MA01Gene00157.t1.CDS16;Parent=MA01Gene00157.t1;
MA01GS00001	.	exon	3044908	3044978	.	-	.	ID=MA01Gene00157.t1.exon17;Parent=MA01Gene00157.t1;
MA01GS00001	.	CDS	3044516	3044653	1	-	1	ID=MA01Gene00157.t1.CDS17;Parent=MA01Gene00157.t1;
MA01GS00001	.	exon	3044516	3044653	.	-	.	ID=MA01Gene00157.t1.exon18;Parent=MA01Gene00157.t1;
MA01GS00001	.	CDS	3044328	3044433	1	-	1	ID=MA01Gene00157.t1.CDS18;Parent=MA01Gene00157.t1;
MA01GS00001	.	exon	3044328	3044433	.	-	.	ID=MA01Gene00157.t1.exon19;Parent=MA01Gene00157.t1;
MA01GS00001	.	CDS	3044062	3044238	1	-	0	ID=MA01Gene00157.t1.CDS19;Parent=MA01Gene00157.t1;
MA01GS00001	.	exon	3042526	3044238	.	-	.	ID=MA01Gene00157.t1.exon20;Parent=MA01Gene00157.t1;
MA01GS00001	.	three_prime_UTR	3042526	3044061	.	-	.	ID=MA01Gene00157.t1.3UTR1;Parent=MA01Gene00157.t1;
MA01GS00001	.	gene	3051911	3055140	.	-	.	ID=MA01Gene00158;IntronSupport=1/3;source=augustus00160;Integrity=complete;
MA01GS00001	.	mRNA	3051911	3055140	.	-	.	ID=MA01Gene00158.t1;Parent=MA01Gene00158;
MA01GS00001	.	CDS	3054991	3055140	0.33	-	0	ID=MA01Gene00158.t1.CDS1;Parent=MA01Gene00158.t1;
MA01GS00001	.	exon	3054991	3055140	.	-	.	ID=MA01Gene00158.t1.exon1;Parent=MA01Gene00158.t1;
MA01GS00001	.	CDS	3054570	3054691	0.72	-	0	ID=MA01Gene00158.t1.CDS2;Parent=MA01Gene00158.t1;
MA01GS00001	.	exon	3054570	3054691	.	-	.	ID=MA01Gene00158.t1.exon2;Parent=MA01Gene00158.t1;
MA01GS00001	.	CDS	3052870	3052884	0.92	-	1	ID=MA01Gene00158.t1.CDS3;Parent=MA01Gene00158.t1;
MA01GS00001	.	exon	3052870	3052884	.	-	.	ID=MA01Gene00158.t1.exon3;Parent=MA01Gene00158.t1;
MA01GS00001	.	CDS	3051911	3051962	0.96	-	1	ID=MA01Gene00158.t1.CDS4;Parent=MA01Gene00158.t1;
MA01GS00001	.	exon	3051911	3051962	.	-	.	ID=MA01Gene00158.t1.exon4;Parent=MA01Gene00158.t1;
MA01GS00001	.	gene	3113176	3130218	.	+	.	ID=MA01Gene00159;IntronSupport=11/13;source=augustus00167;Integrity=complete;
MA01GS00001	.	mRNA	3113176	3130218	.	+	.	ID=MA01Gene00159.t1;Parent=MA01Gene00159;
MA01GS00001	.	exon	3113176	3113499	.	+	.	ID=MA01Gene00159.t1.exon1;Parent=MA01Gene00159.t1;
MA01GS00001	.	CDS	3113176	3113499	1	+	0	ID=MA01Gene00159.t1.CDS1;Parent=MA01Gene00159.t1;
MA01GS00001	.	exon	3116001	3116145	.	+	.	ID=MA01Gene00159.t1.exon2;Parent=MA01Gene00159.t1;
MA01GS00001	.	CDS	3116001	3116145	1	+	0	ID=MA01Gene00159.t1.CDS2;Parent=MA01Gene00159.t1;
MA01GS00001	.	exon	3116292	3116419	.	+	.	ID=MA01Gene00159.t1.exon3;Parent=MA01Gene00159.t1;
MA01GS00001	.	CDS	3116292	3116419	1	+	2	ID=MA01Gene00159.t1.CDS3;Parent=MA01Gene00159.t1;
MA01GS00001	.	exon	3116555	3118403	.	+	.	ID=MA01Gene00159.t1.exon4;Parent=MA01Gene00159.t1;
MA01GS00001	.	CDS	3116555	3118403	1	+	0	ID=MA01Gene00159.t1.CDS4;Parent=MA01Gene00159.t1;
MA01GS00001	.	exon	3118501	3118613	.	+	.	ID=MA01Gene00159.t1.exon5;Parent=MA01Gene00159.t1;
MA01GS00001	.	CDS	3118501	3118613	1	+	2	ID=MA01Gene00159.t1.CDS5;Parent=MA01Gene00159.t1;
MA01GS00001	.	exon	3118721	3119003	.	+	.	ID=MA01Gene00159.t1.exon6;Parent=MA01Gene00159.t1;
MA01GS00001	.	CDS	3118721	3119003	1	+	0	ID=MA01Gene00159.t1.CDS6;Parent=MA01Gene00159.t1;
MA01GS00001	.	exon	3119229	3119329	.	+	.	ID=MA01Gene00159.t1.exon7;Parent=MA01Gene00159.t1;
MA01GS00001	.	CDS	3119229	3119329	1	+	2	ID=MA01Gene00159.t1.CDS7;Parent=MA01Gene00159.t1;
MA01GS00001	.	exon	3119468	3119513	.	+	.	ID=MA01Gene00159.t1.exon8;Parent=MA01Gene00159.t1;
MA01GS00001	.	CDS	3119468	3119513	1	+	0	ID=MA01Gene00159.t1.CDS8;Parent=MA01Gene00159.t1;
MA01GS00001	.	exon	3123174	3123355	.	+	.	ID=MA01Gene00159.t1.exon9;Parent=MA01Gene00159.t1;
MA01GS00001	.	CDS	3123174	3123355	1	+	2	ID=MA01Gene00159.t1.CDS9;Parent=MA01Gene00159.t1;
MA01GS00001	.	exon	3123586	3123717	.	+	.	ID=MA01Gene00159.t1.exon10;Parent=MA01Gene00159.t1;
MA01GS00001	.	CDS	3123586	3123717	1	+	0	ID=MA01Gene00159.t1.CDS10;Parent=MA01Gene00159.t1;
MA01GS00001	.	exon	3125893	3126016	.	+	.	ID=MA01Gene00159.t1.exon11;Parent=MA01Gene00159.t1;
MA01GS00001	.	CDS	3125893	3126016	1	+	0	ID=MA01Gene00159.t1.CDS11;Parent=MA01Gene00159.t1;
MA01GS00001	.	exon	3126108	3126308	.	+	.	ID=MA01Gene00159.t1.exon12;Parent=MA01Gene00159.t1;
MA01GS00001	.	CDS	3126108	3126308	0.87	+	2	ID=MA01Gene00159.t1.CDS12;Parent=MA01Gene00159.t1;
MA01GS00001	.	exon	3129590	3129916	.	+	.	ID=MA01Gene00159.t1.exon13;Parent=MA01Gene00159.t1;
MA01GS00001	.	CDS	3129590	3129916	0.97	+	2	ID=MA01Gene00159.t1.CDS13;Parent=MA01Gene00159.t1;
MA01GS00001	.	exon	3130034	3130218	.	+	.	ID=MA01Gene00159.t1.exon14;Parent=MA01Gene00159.t1;
MA01GS00001	.	CDS	3130034	3130218	1	+	2	ID=MA01Gene00159.t1.CDS14;Parent=MA01Gene00159.t1;
MA01GS00001	.	gene	3131215	3147102	.	+	.	ID=MA01Gene00160;IntronSupport=8/11;source=augustus00169;Integrity=complete;
MA01GS00001	.	mRNA	3131215	3147102	.	+	.	ID=MA01Gene00160.t1;Parent=MA01Gene00160;
MA01GS00001	.	exon	3131215	3131275	.	+	.	ID=MA01Gene00160.t1.exon1;Parent=MA01Gene00160.t1;
MA01GS00001	.	CDS	3131215	3131275	0.76	+	0	ID=MA01Gene00160.t1.CDS1;Parent=MA01Gene00160.t1;
MA01GS00001	.	exon	3131356	3131532	.	+	.	ID=MA01Gene00160.t1.exon2;Parent=MA01Gene00160.t1;
MA01GS00001	.	CDS	3131356	3131532	0.52	+	2	ID=MA01Gene00160.t1.CDS2;Parent=MA01Gene00160.t1;
MA01GS00001	.	exon	3135550	3135729	.	+	.	ID=MA01Gene00160.t1.exon3;Parent=MA01Gene00160.t1;
MA01GS00001	.	CDS	3135550	3135729	1	+	2	ID=MA01Gene00160.t1.CDS3;Parent=MA01Gene00160.t1;
MA01GS00001	.	exon	3136806	3136962	.	+	.	ID=MA01Gene00160.t1.exon4;Parent=MA01Gene00160.t1;
MA01GS00001	.	CDS	3136806	3136962	1	+	2	ID=MA01Gene00160.t1.CDS4;Parent=MA01Gene00160.t1;
MA01GS00001	.	exon	3137045	3137250	.	+	.	ID=MA01Gene00160.t1.exon5;Parent=MA01Gene00160.t1;
MA01GS00001	.	CDS	3137045	3137250	1	+	1	ID=MA01Gene00160.t1.CDS5;Parent=MA01Gene00160.t1;
MA01GS00001	.	exon	3138631	3138743	.	+	.	ID=MA01Gene00160.t1.exon6;Parent=MA01Gene00160.t1;
MA01GS00001	.	CDS	3138631	3138743	1	+	2	ID=MA01Gene00160.t1.CDS6;Parent=MA01Gene00160.t1;
MA01GS00001	.	exon	3138830	3139099	.	+	.	ID=MA01Gene00160.t1.exon7;Parent=MA01Gene00160.t1;
MA01GS00001	.	CDS	3138830	3139099	1	+	0	ID=MA01Gene00160.t1.CDS7;Parent=MA01Gene00160.t1;
MA01GS00001	.	exon	3139747	3139863	.	+	.	ID=MA01Gene00160.t1.exon8;Parent=MA01Gene00160.t1;
MA01GS00001	.	CDS	3139747	3139863	1	+	0	ID=MA01Gene00160.t1.CDS8;Parent=MA01Gene00160.t1;
MA01GS00001	.	exon	3139947	3140088	.	+	.	ID=MA01Gene00160.t1.exon9;Parent=MA01Gene00160.t1;
MA01GS00001	.	CDS	3139947	3140088	1	+	0	ID=MA01Gene00160.t1.CDS9;Parent=MA01Gene00160.t1;
MA01GS00001	.	exon	3140186	3140292	.	+	.	ID=MA01Gene00160.t1.exon10;Parent=MA01Gene00160.t1;
MA01GS00001	.	CDS	3140186	3140292	1	+	2	ID=MA01Gene00160.t1.CDS10;Parent=MA01Gene00160.t1;
MA01GS00001	.	exon	3142881	3143082	.	+	.	ID=MA01Gene00160.t1.exon11;Parent=MA01Gene00160.t1;
MA01GS00001	.	CDS	3142881	3143082	1	+	0	ID=MA01Gene00160.t1.CDS11;Parent=MA01Gene00160.t1;
MA01GS00001	.	exon	3144117	3147102	.	+	.	ID=MA01Gene00160.t1.exon12;Parent=MA01Gene00160.t1;
MA01GS00001	.	CDS	3144168	3144631	0.94	+	2	ID=MA01Gene00160.t1.CDS12;Parent=MA01Gene00160.t1;
MA01GS00001	.	gene	3147103	3153605	.	-	.	ID=MA01Gene00161;IntronSupport=8/9;source=augustus00170;Integrity=complete;
MA01GS00001	.	mRNA	3147103	3153605	.	-	.	ID=MA01Gene00161.t1;Parent=MA01Gene00161;
MA01GS00001	.	CDS	3153361	3153605	0.8	-	0	ID=MA01Gene00161.t1.CDS1;Parent=MA01Gene00161.t1;
MA01GS00001	.	exon	3153361	3153605	.	-	.	ID=MA01Gene00161.t1.exon1;Parent=MA01Gene00161.t1;
MA01GS00001	.	CDS	3152399	3152438	1	-	1	ID=MA01Gene00161.t1.CDS2;Parent=MA01Gene00161.t1;
MA01GS00001	.	exon	3152399	3152438	.	-	.	ID=MA01Gene00161.t1.exon2;Parent=MA01Gene00161.t1;
MA01GS00001	.	CDS	3151363	3151506	1	-	0	ID=MA01Gene00161.t1.CDS3;Parent=MA01Gene00161.t1;
MA01GS00001	.	exon	3151363	3151506	.	-	.	ID=MA01Gene00161.t1.exon3;Parent=MA01Gene00161.t1;
MA01GS00001	.	CDS	3151072	3151140	1	-	0	ID=MA01Gene00161.t1.CDS4;Parent=MA01Gene00161.t1;
MA01GS00001	.	exon	3151072	3151140	.	-	.	ID=MA01Gene00161.t1.exon4;Parent=MA01Gene00161.t1;
MA01GS00001	.	CDS	3150914	3150992	1	-	0	ID=MA01Gene00161.t1.CDS5;Parent=MA01Gene00161.t1;
MA01GS00001	.	exon	3150914	3150992	.	-	.	ID=MA01Gene00161.t1.exon5;Parent=MA01Gene00161.t1;
MA01GS00001	.	CDS	3150301	3150368	1	-	2	ID=MA01Gene00161.t1.CDS6;Parent=MA01Gene00161.t1;
MA01GS00001	.	exon	3150301	3150368	.	-	.	ID=MA01Gene00161.t1.exon6;Parent=MA01Gene00161.t1;
MA01GS00001	.	CDS	3150117	3150216	1	-	0	ID=MA01Gene00161.t1.CDS7;Parent=MA01Gene00161.t1;
MA01GS00001	.	exon	3150117	3150216	.	-	.	ID=MA01Gene00161.t1.exon7;Parent=MA01Gene00161.t1;
MA01GS00001	.	CDS	3149956	3150006	1	-	2	ID=MA01Gene00161.t1.CDS8;Parent=MA01Gene00161.t1;
MA01GS00001	.	exon	3149956	3150006	.	-	.	ID=MA01Gene00161.t1.exon8;Parent=MA01Gene00161.t1;
MA01GS00001	.	CDS	3149795	3149854	1	-	2	ID=MA01Gene00161.t1.CDS9;Parent=MA01Gene00161.t1;
MA01GS00001	.	exon	3149795	3149854	.	-	.	ID=MA01Gene00161.t1.exon9;Parent=MA01Gene00161.t1;
MA01GS00001	.	CDS	3148821	3148885	1	-	2	ID=MA01Gene00161.t1.CDS10;Parent=MA01Gene00161.t1;
MA01GS00001	.	exon	3147103	3148885	.	-	.	ID=MA01Gene00161.t1.exon10;Parent=MA01Gene00161.t1;
MA01GS00001	.	three_prime_UTR	3147103	3148820	.	-	.	ID=MA01Gene00161.t1.3UTR1;Parent=MA01Gene00161.t1;
MA01GS00001	.	gene	3153582	3160068	.	+	.	ID=MA01Gene00162;IntronSupport=6/6;source=augustus00171;Integrity=complete;
MA01GS00001	.	mRNA	3153582	3160068	.	+	.	ID=MA01Gene00162.t1;Parent=MA01Gene00162;
MA01GS00001	.	five_prime_UTR	3153582	3153605	.	+	.	ID=MA01Gene00162.t1.5UTR1;Parent=MA01Gene00162.t1;
MA01GS00001	.	exon	3153582	3153647	.	+	.	ID=MA01Gene00162.t1.exon1;Parent=MA01Gene00162.t1;
MA01GS00001	.	CDS	3153606	3153647	0.96	+	0	ID=MA01Gene00162.t1.CDS1;Parent=MA01Gene00162.t1;
MA01GS00001	.	exon	3154052	3154133	.	+	.	ID=MA01Gene00162.t1.exon2;Parent=MA01Gene00162.t1;
MA01GS00001	.	CDS	3154052	3154133	1	+	0	ID=MA01Gene00162.t1.CDS2;Parent=MA01Gene00162.t1;
MA01GS00001	.	exon	3154592	3154728	.	+	.	ID=MA01Gene00162.t1.exon3;Parent=MA01Gene00162.t1;
MA01GS00001	.	CDS	3154592	3154728	1	+	2	ID=MA01Gene00162.t1.CDS3;Parent=MA01Gene00162.t1;
MA01GS00001	.	exon	3154809	3154943	.	+	.	ID=MA01Gene00162.t1.exon4;Parent=MA01Gene00162.t1;
MA01GS00001	.	CDS	3154809	3154943	1	+	0	ID=MA01Gene00162.t1.CDS4;Parent=MA01Gene00162.t1;
MA01GS00001	.	exon	3155999	3156080	.	+	.	ID=MA01Gene00162.t1.exon5;Parent=MA01Gene00162.t1;
MA01GS00001	.	CDS	3155999	3156080	1	+	0	ID=MA01Gene00162.t1.CDS5;Parent=MA01Gene00162.t1;
MA01GS00001	.	exon	3156294	3156404	.	+	.	ID=MA01Gene00162.t1.exon6;Parent=MA01Gene00162.t1;
MA01GS00001	.	CDS	3156294	3156404	1	+	2	ID=MA01Gene00162.t1.CDS6;Parent=MA01Gene00162.t1;
MA01GS00001	.	exon	3159791	3160068	.	+	.	ID=MA01Gene00162.t1.exon7;Parent=MA01Gene00162.t1;
MA01GS00001	.	CDS	3159791	3159954	1	+	2	ID=MA01Gene00162.t1.CDS7;Parent=MA01Gene00162.t1;
MA01GS00001	.	three_prime_UTR	3159955	3160068	.	+	.	ID=MA01Gene00162.t1.3UTR1;Parent=MA01Gene00162.t1;
MA01GS00001	.	gene	3163807	3164509	.	+	.	ID=MA01Gene00163;IntronSupport=0/1;source=augustus00172;Integrity=complete;
MA01GS00001	.	mRNA	3163807	3164509	.	+	.	ID=MA01Gene00163.t1;Parent=MA01Gene00163;
MA01GS00001	.	five_prime_UTR	3163807	3163944	.	+	.	ID=MA01Gene00163.t1.5UTR1;Parent=MA01Gene00163.t1;
MA01GS00001	.	exon	3163807	3164385	.	+	.	ID=MA01Gene00163.t1.exon1;Parent=MA01Gene00163.t1;
MA01GS00001	.	CDS	3163945	3164385	1	+	0	ID=MA01Gene00163.t1.CDS1;Parent=MA01Gene00163.t1;
MA01GS00001	.	exon	3164471	3164509	.	+	.	ID=MA01Gene00163.t1.exon2;Parent=MA01Gene00163.t1;
MA01GS00001	.	CDS	3164471	3164509	0.25	+	0	ID=MA01Gene00163.t1.CDS2;Parent=MA01Gene00163.t1;
MA01GS00001	.	gene	3198988	3204422	.	+	.	ID=MA01Gene00164;IntronSupport=0/3;source=augustus00173;Integrity=complete;
MA01GS00001	.	mRNA	3198988	3204422	.	+	.	ID=MA01Gene00164.t1;Parent=MA01Gene00164;
MA01GS00001	.	exon	3198988	3199144	.	+	.	ID=MA01Gene00164.t1.exon1;Parent=MA01Gene00164.t1;
MA01GS00001	.	CDS	3198988	3199144	0.81	+	0	ID=MA01Gene00164.t1.CDS1;Parent=MA01Gene00164.t1;
MA01GS00001	.	exon	3200037	3200145	.	+	.	ID=MA01Gene00164.t1.exon2;Parent=MA01Gene00164.t1;
MA01GS00001	.	CDS	3200037	3200145	0.85	+	2	ID=MA01Gene00164.t1.CDS2;Parent=MA01Gene00164.t1;
MA01GS00001	.	exon	3200917	3201103	.	+	.	ID=MA01Gene00164.t1.exon3;Parent=MA01Gene00164.t1;
MA01GS00001	.	CDS	3200917	3201103	0.91	+	1	ID=MA01Gene00164.t1.CDS3;Parent=MA01Gene00164.t1;
MA01GS00001	.	exon	3203727	3204422	.	+	.	ID=MA01Gene00164.t1.exon4;Parent=MA01Gene00164.t1;
MA01GS00001	.	CDS	3203727	3204422	0.79	+	0	ID=MA01Gene00164.t1.CDS4;Parent=MA01Gene00164.t1;
MA01GS00001	.	gene	3210980	3220258	.	-	.	ID=MA01Gene00165;IntronSupport=5/6;source=augustus00174;Integrity=complete;
MA01GS00001	.	mRNA	3210980	3220258	.	-	.	ID=MA01Gene00165.t1;Parent=MA01Gene00165;
MA01GS00001	.	CDS	3218566	3219671	0.51	-	0	ID=MA01Gene00165.t1.CDS1;Parent=MA01Gene00165.t1;
MA01GS00001	.	exon	3218235	3220258	.	-	.	ID=MA01Gene00165.t1.exon1;Parent=MA01Gene00165.t1;
MA01GS00001	.	CDS	3217082	3217126	0.53	-	1	ID=MA01Gene00165.t1.CDS2;Parent=MA01Gene00165.t1;
MA01GS00001	.	exon	3217082	3217126	.	-	.	ID=MA01Gene00165.t1.exon2;Parent=MA01Gene00165.t1;
MA01GS00001	.	CDS	3216394	3216509	1	-	1	ID=MA01Gene00165.t1.CDS3;Parent=MA01Gene00165.t1;
MA01GS00001	.	exon	3216394	3216509	.	-	.	ID=MA01Gene00165.t1.exon3;Parent=MA01Gene00165.t1;
MA01GS00001	.	CDS	3215262	3215313	1	-	2	ID=MA01Gene00165.t1.CDS4;Parent=MA01Gene00165.t1;
MA01GS00001	.	exon	3215262	3215313	.	-	.	ID=MA01Gene00165.t1.exon4;Parent=MA01Gene00165.t1;
MA01GS00001	.	CDS	3215037	3215166	1	-	1	ID=MA01Gene00165.t1.CDS5;Parent=MA01Gene00165.t1;
MA01GS00001	.	exon	3215037	3215166	.	-	.	ID=MA01Gene00165.t1.exon5;Parent=MA01Gene00165.t1;
MA01GS00001	.	CDS	3213630	3213816	1	-	0	ID=MA01Gene00165.t1.CDS6;Parent=MA01Gene00165.t1;
MA01GS00001	.	exon	3213630	3213816	.	-	.	ID=MA01Gene00165.t1.exon6;Parent=MA01Gene00165.t1;
MA01GS00001	.	CDS	3211618	3212180	1	-	2	ID=MA01Gene00165.t1.CDS7;Parent=MA01Gene00165.t1;
MA01GS00001	.	exon	3210980	3212180	.	-	.	ID=MA01Gene00165.t1.exon7;Parent=MA01Gene00165.t1;
MA01GS00001	.	three_prime_UTR	3210980	3211617	.	-	.	ID=MA01Gene00165.t1.3UTR1;Parent=MA01Gene00165.t1;
MA01GS00001	.	gene	3220213	3221964	.	+	.	ID=MA01Gene00166;IntronSupport=2/4;source=augustus00175;Integrity=complete;
MA01GS00001	.	mRNA	3220213	3221964	.	+	.	ID=MA01Gene00166.t1;Parent=MA01Gene00166;
MA01GS00001	.	exon	3220213	3220322	.	+	.	ID=MA01Gene00166.t1.exon1;Parent=MA01Gene00166.t1;
MA01GS00001	.	CDS	3220213	3220322	0.9	+	0	ID=MA01Gene00166.t1.CDS1;Parent=MA01Gene00166.t1;
MA01GS00001	.	exon	3220804	3221065	.	+	.	ID=MA01Gene00166.t1.exon2;Parent=MA01Gene00166.t1;
MA01GS00001	.	CDS	3220804	3221065	0.98	+	1	ID=MA01Gene00166.t1.CDS2;Parent=MA01Gene00166.t1;
MA01GS00001	.	exon	3221628	3221723	.	+	.	ID=MA01Gene00166.t1.exon3;Parent=MA01Gene00166.t1;
MA01GS00001	.	CDS	3221628	3221723	1	+	0	ID=MA01Gene00166.t1.CDS3;Parent=MA01Gene00166.t1;
MA01GS00001	.	exon	3221800	3221839	.	+	.	ID=MA01Gene00166.t1.exon4;Parent=MA01Gene00166.t1;
MA01GS00001	.	CDS	3221800	3221839	0.67	+	0	ID=MA01Gene00166.t1.CDS4;Parent=MA01Gene00166.t1;
MA01GS00001	.	exon	3221960	3221964	.	+	.	ID=MA01Gene00166.t1.exon5;Parent=MA01Gene00166.t1;
MA01GS00001	.	CDS	3221960	3221964	0.67	+	2	ID=MA01Gene00166.t1.CDS5;Parent=MA01Gene00166.t1;
MA01GS00001	.	gene	3222705	3252129	.	+	.	ID=MA01Gene00167;IntronSupport=8/9;source=augustus00176;Integrity=complete;
MA01GS00001	.	mRNA	3222705	3252129	.	+	.	ID=MA01Gene00167.t1;Parent=MA01Gene00167;
MA01GS00001	.	exon	3222705	3222710	.	+	.	ID=MA01Gene00167.t1.exon1;Parent=MA01Gene00167.t1;
MA01GS00001	.	CDS	3222705	3222710	0.64	+	0	ID=MA01Gene00167.t1.CDS1;Parent=MA01Gene00167.t1;
MA01GS00001	.	exon	3222822	3222834	.	+	.	ID=MA01Gene00167.t1.exon2;Parent=MA01Gene00167.t1;
MA01GS00001	.	CDS	3222822	3222834	0.98	+	0	ID=MA01Gene00167.t1.CDS2;Parent=MA01Gene00167.t1;
MA01GS00001	.	exon	3223399	3223497	.	+	.	ID=MA01Gene00167.t1.exon3;Parent=MA01Gene00167.t1;
MA01GS00001	.	CDS	3223399	3223497	0.85	+	2	ID=MA01Gene00167.t1.CDS3;Parent=MA01Gene00167.t1;
MA01GS00001	.	exon	3224264	3224402	.	+	.	ID=MA01Gene00167.t1.exon4;Parent=MA01Gene00167.t1;
MA01GS00001	.	CDS	3224264	3224402	1	+	2	ID=MA01Gene00167.t1.CDS4;Parent=MA01Gene00167.t1;
MA01GS00001	.	exon	3229549	3229643	.	+	.	ID=MA01Gene00167.t1.exon5;Parent=MA01Gene00167.t1;
MA01GS00001	.	CDS	3229549	3229643	1	+	1	ID=MA01Gene00167.t1.CDS5;Parent=MA01Gene00167.t1;
MA01GS00001	.	exon	3234281	3234366	.	+	.	ID=MA01Gene00167.t1.exon6;Parent=MA01Gene00167.t1;
MA01GS00001	.	CDS	3234281	3234366	1	+	2	ID=MA01Gene00167.t1.CDS6;Parent=MA01Gene00167.t1;
MA01GS00001	.	exon	3243258	3243353	.	+	.	ID=MA01Gene00167.t1.exon7;Parent=MA01Gene00167.t1;
MA01GS00001	.	CDS	3243258	3243353	1	+	0	ID=MA01Gene00167.t1.CDS7;Parent=MA01Gene00167.t1;
MA01GS00001	.	exon	3244680	3244804	.	+	.	ID=MA01Gene00167.t1.exon8;Parent=MA01Gene00167.t1;
MA01GS00001	.	CDS	3244680	3244804	1	+	0	ID=MA01Gene00167.t1.CDS8;Parent=MA01Gene00167.t1;
MA01GS00001	.	exon	3244901	3245114	.	+	.	ID=MA01Gene00167.t1.exon9;Parent=MA01Gene00167.t1;
MA01GS00001	.	CDS	3244901	3245114	1	+	1	ID=MA01Gene00167.t1.CDS9;Parent=MA01Gene00167.t1;
MA01GS00001	.	exon	3249764	3250914	.	+	.	ID=MA01Gene00167.t1.exon10;Parent=MA01Gene00167.t1;
MA01GS00001	.	CDS	3249764	3249805	1	+	0	ID=MA01Gene00167.t1.CDS10;Parent=MA01Gene00167.t1;
MA01GS00001	.	three_prime_UTR	3249806	3250914	.	+	.	ID=MA01Gene00167.t1.3UTR1;Parent=MA01Gene00167.t1;
MA01GS00001	.	three_prime_UTR	3250973	3252129	.	+	.	ID=MA01Gene00167.t1.3UTR2;Parent=MA01Gene00167.t1;
MA01GS00001	.	exon	3250973	3252129	.	+	.	ID=MA01Gene00167.t1.exon11;Parent=MA01Gene00167.t1;
MA01GS00001	.	gene	3253342	3282796	.	+	.	ID=MA01Gene00168;IntronSupport=11/11;source=augustus00177;Integrity=complete;
MA01GS00001	.	mRNA	3253342	3282796	.	+	.	ID=MA01Gene00168.t1;Parent=MA01Gene00168;
MA01GS00001	.	five_prime_UTR	3253342	3253431	.	+	.	ID=MA01Gene00168.t1.5UTR1;Parent=MA01Gene00168.t1;
MA01GS00001	.	exon	3253342	3253941	.	+	.	ID=MA01Gene00168.t1.exon1;Parent=MA01Gene00168.t1;
MA01GS00001	.	CDS	3253432	3253941	1	+	0	ID=MA01Gene00168.t1.CDS1;Parent=MA01Gene00168.t1;
MA01GS00001	.	exon	3256566	3256634	.	+	.	ID=MA01Gene00168.t1.exon2;Parent=MA01Gene00168.t1;
MA01GS00001	.	CDS	3256566	3256634	1	+	0	ID=MA01Gene00168.t1.CDS2;Parent=MA01Gene00168.t1;
MA01GS00001	.	exon	3265655	3265872	.	+	.	ID=MA01Gene00168.t1.exon3;Parent=MA01Gene00168.t1;
MA01GS00001	.	CDS	3265655	3265872	1	+	0	ID=MA01Gene00168.t1.CDS3;Parent=MA01Gene00168.t1;
MA01GS00001	.	exon	3266407	3266440	.	+	.	ID=MA01Gene00168.t1.exon4;Parent=MA01Gene00168.t1;
MA01GS00001	.	CDS	3266407	3266440	1	+	1	ID=MA01Gene00168.t1.CDS4;Parent=MA01Gene00168.t1;
MA01GS00001	.	exon	3266961	3267041	.	+	.	ID=MA01Gene00168.t1.exon5;Parent=MA01Gene00168.t1;
MA01GS00001	.	CDS	3266961	3267041	1	+	0	ID=MA01Gene00168.t1.CDS5;Parent=MA01Gene00168.t1;
MA01GS00001	.	exon	3267663	3267755	.	+	.	ID=MA01Gene00168.t1.exon6;Parent=MA01Gene00168.t1;
MA01GS00001	.	CDS	3267663	3267755	1	+	0	ID=MA01Gene00168.t1.CDS6;Parent=MA01Gene00168.t1;
MA01GS00001	.	exon	3273800	3273913	.	+	.	ID=MA01Gene00168.t1.exon7;Parent=MA01Gene00168.t1;
MA01GS00001	.	CDS	3273800	3273913	1	+	0	ID=MA01Gene00168.t1.CDS7;Parent=MA01Gene00168.t1;
MA01GS00001	.	exon	3275077	3275229	.	+	.	ID=MA01Gene00168.t1.exon8;Parent=MA01Gene00168.t1;
MA01GS00001	.	CDS	3275077	3275229	1	+	0	ID=MA01Gene00168.t1.CDS8;Parent=MA01Gene00168.t1;
MA01GS00001	.	exon	3275650	3275769	.	+	.	ID=MA01Gene00168.t1.exon9;Parent=MA01Gene00168.t1;
MA01GS00001	.	CDS	3275650	3275769	1	+	0	ID=MA01Gene00168.t1.CDS9;Parent=MA01Gene00168.t1;
MA01GS00001	.	exon	3276928	3277056	.	+	.	ID=MA01Gene00168.t1.exon10;Parent=MA01Gene00168.t1;
MA01GS00001	.	CDS	3276928	3277056	1	+	0	ID=MA01Gene00168.t1.CDS10;Parent=MA01Gene00168.t1;
MA01GS00001	.	exon	3277926	3277996	.	+	.	ID=MA01Gene00168.t1.exon11;Parent=MA01Gene00168.t1;
MA01GS00001	.	CDS	3277926	3277996	1	+	0	ID=MA01Gene00168.t1.CDS11;Parent=MA01Gene00168.t1;
MA01GS00001	.	exon	3278123	3278249	.	+	.	ID=MA01Gene00168.t1.exon12;Parent=MA01Gene00168.t1;
MA01GS00001	.	CDS	3278123	3278246	1	+	1	ID=MA01Gene00168.t1.CDS12;Parent=MA01Gene00168.t1;
MA01GS00001	.	three_prime_UTR	3278247	3278249	.	+	.	ID=MA01Gene00168.t1.3UTR1;Parent=MA01Gene00168.t1;
MA01GS00001	.	three_prime_UTR	3280364	3282796	.	+	.	ID=MA01Gene00168.t1.3UTR2;Parent=MA01Gene00168.t1;
MA01GS00001	.	exon	3280364	3282796	.	+	.	ID=MA01Gene00168.t1.exon13;Parent=MA01Gene00168.t1;
MA01GS00001	.	gene	3325893	3335422	.	+	.	ID=MA01Gene00169;IntronSupport=0/1;source=augustus00180;Integrity=complete;
MA01GS00001	.	mRNA	3325893	3335422	.	+	.	ID=MA01Gene00169.t1;Parent=MA01Gene00169;
MA01GS00001	.	five_prime_UTR	3325893	3326370	.	+	.	ID=MA01Gene00169.t1.5UTR1;Parent=MA01Gene00169.t1;
MA01GS00001	.	exon	3325893	3326370	.	+	.	ID=MA01Gene00169.t1.exon1;Parent=MA01Gene00169.t1;
MA01GS00001	.	five_prime_UTR	3330944	3331011	.	+	.	ID=MA01Gene00169.t1.5UTR2;Parent=MA01Gene00169.t1;
MA01GS00001	.	exon	3330944	3331857	.	+	.	ID=MA01Gene00169.t1.exon2;Parent=MA01Gene00169.t1;
MA01GS00001	.	CDS	3331012	3331857	0.8	+	0	ID=MA01Gene00169.t1.CDS1;Parent=MA01Gene00169.t1;
MA01GS00001	.	exon	3335282	3335422	.	+	.	ID=MA01Gene00169.t1.exon3;Parent=MA01Gene00169.t1;
MA01GS00001	.	CDS	3335282	3335422	0.8	+	0	ID=MA01Gene00169.t1.CDS2;Parent=MA01Gene00169.t1;
MA01GS00001	.	gene	3382824	3388984	.	-	.	ID=MA01Gene00170;IntronSupport=0/1;source=augustus00181;Integrity=complete;
MA01GS00001	.	mRNA	3382824	3388984	.	-	.	ID=MA01Gene00170.t1;Parent=MA01Gene00170;
MA01GS00001	.	CDS	3387910	3388984	1	-	0	ID=MA01Gene00170.t1.CDS1;Parent=MA01Gene00170.t1;
MA01GS00001	.	exon	3387910	3388984	.	-	.	ID=MA01Gene00170.t1.exon1;Parent=MA01Gene00170.t1;
MA01GS00001	.	CDS	3382824	3382906	0.79	-	2	ID=MA01Gene00170.t1.CDS2;Parent=MA01Gene00170.t1;
MA01GS00001	.	exon	3382824	3382906	.	-	.	ID=MA01Gene00170.t1.exon2;Parent=MA01Gene00170.t1;
MA01GS00001	.	gene	3389179	3391673	.	-	.	ID=MA01Gene00171;IntronSupport=1/1;source=augustus00182;Integrity=complete;
MA01GS00001	.	mRNA	3389179	3391673	.	-	.	ID=MA01Gene00171.t1;Parent=MA01Gene00171;
MA01GS00001	.	CDS	3389960	3391673	0.55	-	0	ID=MA01Gene00171.t1.CDS1;Parent=MA01Gene00171.t1;
MA01GS00001	.	exon	3389960	3391673	.	-	.	ID=MA01Gene00171.t1.exon1;Parent=MA01Gene00171.t1;
MA01GS00001	.	CDS	3389179	3389825	1	-	2	ID=MA01Gene00171.t1.CDS2;Parent=MA01Gene00171.t1;
MA01GS00001	.	exon	3389179	3389825	.	-	.	ID=MA01Gene00171.t1.exon2;Parent=MA01Gene00171.t1;
MA01GS00001	.	gene	3396233	3398742	.	+	.	ID=MA01Gene00172;IntronSupport=0/2;source=augustus00183;Integrity=complete;
MA01GS00001	.	mRNA	3396233	3398742	.	+	.	ID=MA01Gene00172.t1;Parent=MA01Gene00172;
MA01GS00001	.	exon	3396233	3397442	.	+	.	ID=MA01Gene00172.t1.exon1;Parent=MA01Gene00172.t1;
MA01GS00001	.	CDS	3396233	3397442	0.64	+	0	ID=MA01Gene00172.t1.CDS1;Parent=MA01Gene00172.t1;
MA01GS00001	.	exon	3397799	3397893	.	+	.	ID=MA01Gene00172.t1.exon2;Parent=MA01Gene00172.t1;
MA01GS00001	.	CDS	3397799	3397893	0.73	+	2	ID=MA01Gene00172.t1.CDS2;Parent=MA01Gene00172.t1;
MA01GS00001	.	exon	3398698	3398742	.	+	.	ID=MA01Gene00172.t1.exon3;Parent=MA01Gene00172.t1;
MA01GS00001	.	CDS	3398698	3398742	0.78	+	0	ID=MA01Gene00172.t1.CDS3;Parent=MA01Gene00172.t1;
MA01GS00001	.	gene	3435555	3437045	.	-	.	ID=MA01Gene00173;IntronSupport=1/1;source=augustus00184;Integrity=complete;
MA01GS00001	.	mRNA	3435555	3437045	.	-	.	ID=MA01Gene00173.t1;Parent=MA01Gene00173;
MA01GS00001	.	CDS	3436926	3437045	0.96	-	0	ID=MA01Gene00173.t1.CDS1;Parent=MA01Gene00173.t1;
MA01GS00001	.	exon	3436926	3437045	.	-	.	ID=MA01Gene00173.t1.exon1;Parent=MA01Gene00173.t1;
MA01GS00001	.	CDS	3435555	3436469	1	-	0	ID=MA01Gene00173.t1.CDS2;Parent=MA01Gene00173.t1;
MA01GS00001	.	exon	3435555	3436469	.	-	.	ID=MA01Gene00173.t1.exon2;Parent=MA01Gene00173.t1;
MA01GS00001	.	gene	3515813	3528985	.	+	.	ID=MA01Gene00174;IntronSupport=3/3;source=augustus00188;Integrity=complete;
MA01GS00001	.	mRNA	3515813	3528985	.	+	.	ID=MA01Gene00174.t1;Parent=MA01Gene00174;
MA01GS00001	.	five_prime_UTR	3515813	3515926	.	+	.	ID=MA01Gene00174.t1.5UTR1;Parent=MA01Gene00174.t1;
MA01GS00001	.	exon	3515813	3516097	.	+	.	ID=MA01Gene00174.t1.exon1;Parent=MA01Gene00174.t1;
MA01GS00001	.	CDS	3515927	3516097	0.71	+	0	ID=MA01Gene00174.t1.CDS1;Parent=MA01Gene00174.t1;
MA01GS00001	.	exon	3521515	3522301	.	+	.	ID=MA01Gene00174.t1.exon2;Parent=MA01Gene00174.t1;
MA01GS00001	.	CDS	3521515	3522301	1	+	0	ID=MA01Gene00174.t1.CDS2;Parent=MA01Gene00174.t1;
MA01GS00001	.	exon	3522423	3522482	.	+	.	ID=MA01Gene00174.t1.exon3;Parent=MA01Gene00174.t1;
MA01GS00001	.	CDS	3522423	3522482	1	+	2	ID=MA01Gene00174.t1.CDS3;Parent=MA01Gene00174.t1;
MA01GS00001	.	exon	3528372	3528985	.	+	.	ID=MA01Gene00174.t1.exon4;Parent=MA01Gene00174.t1;
MA01GS00001	.	CDS	3528372	3528550	1	+	2	ID=MA01Gene00174.t1.CDS4;Parent=MA01Gene00174.t1;
MA01GS00001	.	three_prime_UTR	3528551	3528985	.	+	.	ID=MA01Gene00174.t1.3UTR1;Parent=MA01Gene00174.t1;
MA01GS00001	.	gene	3534669	3556092	.	-	.	ID=MA01Gene00175;IntronSupport=3/3;source=augustus00189;Integrity=complete;
MA01GS00001	.	mRNA	3534669	3556092	.	-	.	ID=MA01Gene00175.t1;Parent=MA01Gene00175;
MA01GS00001	.	CDS	3555420	3556092	0.74	-	0	ID=MA01Gene00175.t1.CDS1;Parent=MA01Gene00175.t1;
MA01GS00001	.	exon	3555420	3556092	.	-	.	ID=MA01Gene00175.t1.exon1;Parent=MA01Gene00175.t1;
MA01GS00001	.	CDS	3544894	3545005	1	-	2	ID=MA01Gene00175.t1.CDS2;Parent=MA01Gene00175.t1;
MA01GS00001	.	exon	3544894	3545005	.	-	.	ID=MA01Gene00175.t1.exon2;Parent=MA01Gene00175.t1;
MA01GS00001	.	CDS	3537991	3538133	1	-	1	ID=MA01Gene00175.t1.CDS3;Parent=MA01Gene00175.t1;
MA01GS00001	.	exon	3537991	3538133	.	-	.	ID=MA01Gene00175.t1.exon3;Parent=MA01Gene00175.t1;
MA01GS00001	.	CDS	3537298	3537479	1	-	2	ID=MA01Gene00175.t1.CDS4;Parent=MA01Gene00175.t1;
MA01GS00001	.	exon	3534669	3537479	.	-	.	ID=MA01Gene00175.t1.exon4;Parent=MA01Gene00175.t1;
MA01GS00001	.	three_prime_UTR	3534669	3537297	.	-	.	ID=MA01Gene00175.t1.3UTR1;Parent=MA01Gene00175.t1;
MA01GS00001	.	gene	3559903	3581278	.	-	.	ID=MA01Gene00176;IntronSupport=1/3;source=augustus00190;Integrity=complete;
MA01GS00001	.	mRNA	3559903	3581278	.	-	.	ID=MA01Gene00176.t1;Parent=MA01Gene00176;
MA01GS00001	.	CDS	3581162	3581278	0.85	-	0	ID=MA01Gene00176.t1.CDS1;Parent=MA01Gene00176.t1;
MA01GS00001	.	exon	3581162	3581278	.	-	.	ID=MA01Gene00176.t1.exon1;Parent=MA01Gene00176.t1;
MA01GS00001	.	CDS	3578651	3578755	0.99	-	0	ID=MA01Gene00176.t1.CDS2;Parent=MA01Gene00176.t1;
MA01GS00001	.	exon	3578651	3578755	.	-	.	ID=MA01Gene00176.t1.exon2;Parent=MA01Gene00176.t1;
MA01GS00001	.	CDS	3560110	3560572	0.99	-	0	ID=MA01Gene00176.t1.CDS3;Parent=MA01Gene00176.t1;
MA01GS00001	.	exon	3560110	3560572	.	-	.	ID=MA01Gene00176.t1.exon3;Parent=MA01Gene00176.t1;
MA01GS00001	.	CDS	3559903	3559916	0.73	-	2	ID=MA01Gene00176.t1.CDS4;Parent=MA01Gene00176.t1;
MA01GS00001	.	exon	3559903	3559916	.	-	.	ID=MA01Gene00176.t1.exon4;Parent=MA01Gene00176.t1;
MA01GS00001	.	gene	3608911	3632925	.	+	.	ID=MA01Gene00177;IntronSupport=3/4;source=augustus00191;Integrity=complete;
MA01GS00001	.	mRNA	3608911	3632925	.	+	.	ID=MA01Gene00177.t1;Parent=MA01Gene00177;
MA01GS00001	.	five_prime_UTR	3608911	3608949	.	+	.	ID=MA01Gene00177.t1.5UTR1;Parent=MA01Gene00177.t1;
MA01GS00001	.	exon	3608911	3608957	.	+	.	ID=MA01Gene00177.t1.exon1;Parent=MA01Gene00177.t1;
MA01GS00001	.	CDS	3608950	3608957	1	+	0	ID=MA01Gene00177.t1.CDS1;Parent=MA01Gene00177.t1;
MA01GS00001	.	exon	3609743	3609859	.	+	.	ID=MA01Gene00177.t1.exon2;Parent=MA01Gene00177.t1;
MA01GS00001	.	CDS	3609743	3609859	1	+	1	ID=MA01Gene00177.t1.CDS2;Parent=MA01Gene00177.t1;
MA01GS00001	.	exon	3625035	3625236	.	+	.	ID=MA01Gene00177.t1.exon3;Parent=MA01Gene00177.t1;
MA01GS00001	.	CDS	3625035	3625236	1	+	1	ID=MA01Gene00177.t1.CDS3;Parent=MA01Gene00177.t1;
MA01GS00001	.	exon	3629547	3629751	.	+	.	ID=MA01Gene00177.t1.exon4;Parent=MA01Gene00177.t1;
MA01GS00001	.	CDS	3629547	3629751	1	+	0	ID=MA01Gene00177.t1.CDS4;Parent=MA01Gene00177.t1;
MA01GS00001	.	exon	3632873	3632925	.	+	.	ID=MA01Gene00177.t1.exon5;Parent=MA01Gene00177.t1;
MA01GS00001	.	CDS	3632873	3632925	0.4	+	2	ID=MA01Gene00177.t1.CDS5;Parent=MA01Gene00177.t1;
MA01GS00001	.	gene	3635018	3637104	.	-	.	ID=MA01Gene00178;IntronSupport=2/2;source=augustus00192;Integrity=complete;
MA01GS00001	.	mRNA	3635018	3637104	.	-	.	ID=MA01Gene00178.t1;Parent=MA01Gene00178;
MA01GS00001	.	CDS	3636933	3637104	0.98	-	0	ID=MA01Gene00178.t1.CDS1;Parent=MA01Gene00178.t1;
MA01GS00001	.	exon	3636933	3637104	.	-	.	ID=MA01Gene00178.t1.exon1;Parent=MA01Gene00178.t1;
MA01GS00001	.	CDS	3635830	3635902	1	-	2	ID=MA01Gene00178.t1.CDS2;Parent=MA01Gene00178.t1;
MA01GS00001	.	exon	3635830	3635902	.	-	.	ID=MA01Gene00178.t1.exon2;Parent=MA01Gene00178.t1;
MA01GS00001	.	CDS	3635018	3635714	0.55	-	1	ID=MA01Gene00178.t1.CDS3;Parent=MA01Gene00178.t1;
MA01GS00001	.	exon	3635018	3635714	.	-	.	ID=MA01Gene00178.t1.exon3;Parent=MA01Gene00178.t1;
MA01GS00001	.	gene	3637418	3644234	.	-	.	ID=MA01Gene00179;IntronSupport=1/6;source=augustus00193;Integrity=complete;
MA01GS00001	.	mRNA	3637418	3644234	.	-	.	ID=MA01Gene00179.t1;Parent=MA01Gene00179;
MA01GS00001	.	CDS	3643698	3644234	0.73	-	0	ID=MA01Gene00179.t1.CDS1;Parent=MA01Gene00179.t1;
MA01GS00001	.	exon	3643698	3644234	.	-	.	ID=MA01Gene00179.t1.exon1;Parent=MA01Gene00179.t1;
MA01GS00001	.	CDS	3643061	3643315	0.36	-	0	ID=MA01Gene00179.t1.CDS2;Parent=MA01Gene00179.t1;
MA01GS00001	.	exon	3643061	3643315	.	-	.	ID=MA01Gene00179.t1.exon2;Parent=MA01Gene00179.t1;
MA01GS00001	.	CDS	3642462	3642521	0.31	-	0	ID=MA01Gene00179.t1.CDS3;Parent=MA01Gene00179.t1;
MA01GS00001	.	exon	3642462	3642521	.	-	.	ID=MA01Gene00179.t1.exon3;Parent=MA01Gene00179.t1;
MA01GS00001	.	CDS	3642096	3642139	0.35	-	0	ID=MA01Gene00179.t1.CDS4;Parent=MA01Gene00179.t1;
MA01GS00001	.	exon	3642096	3642139	.	-	.	ID=MA01Gene00179.t1.exon4;Parent=MA01Gene00179.t1;
MA01GS00001	.	CDS	3640498	3640568	0.34	-	1	ID=MA01Gene00179.t1.CDS5;Parent=MA01Gene00179.t1;
MA01GS00001	.	exon	3640498	3640568	.	-	.	ID=MA01Gene00179.t1.exon5;Parent=MA01Gene00179.t1;
MA01GS00001	.	CDS	3638556	3639419	0.25	-	2	ID=MA01Gene00179.t1.CDS6;Parent=MA01Gene00179.t1;
MA01GS00001	.	exon	3638556	3639419	.	-	.	ID=MA01Gene00179.t1.exon6;Parent=MA01Gene00179.t1;
MA01GS00001	.	CDS	3637418	3637983	0.33	-	2	ID=MA01Gene00179.t1.CDS7;Parent=MA01Gene00179.t1;
MA01GS00001	.	exon	3637418	3637983	.	-	.	ID=MA01Gene00179.t1.exon7;Parent=MA01Gene00179.t1;
MA01GS00001	.	gene	3645694	3646197	.	-	.	ID=MA01Gene00180;source=transfrag00096;Integrity=complete;
MA01GS00001	.	mRNA	3645694	3646197	.	-	.	ID=MA01Gene00180.t1;Parent=MA01Gene00180;
MA01GS00001	.	CDS	3645801	3646154	.	-	0	ID=MA01Gene00180.t1.CDS1;Parent=MA01Gene00180.t1;
MA01GS00001	.	exon	3645694	3646197	.	-	.	ID=MA01Gene00180.t1.exon1;Parent=MA01Gene00180.t1;
MA01GS00001	.	gene	3647137	3652518	.	+	.	ID=MA01Gene00181;IntronSupport=3/4;source=augustus00194;Integrity=complete;
MA01GS00001	.	mRNA	3647137	3652518	.	+	.	ID=MA01Gene00181.t1;Parent=MA01Gene00181;
MA01GS00001	.	exon	3647137	3647198	.	+	.	ID=MA01Gene00181.t1.exon1;Parent=MA01Gene00181.t1;
MA01GS00001	.	CDS	3647137	3647198	0.88	+	0	ID=MA01Gene00181.t1.CDS1;Parent=MA01Gene00181.t1;
MA01GS00001	.	exon	3647296	3647576	.	+	.	ID=MA01Gene00181.t1.exon2;Parent=MA01Gene00181.t1;
MA01GS00001	.	CDS	3647296	3647576	1	+	1	ID=MA01Gene00181.t1.CDS2;Parent=MA01Gene00181.t1;
MA01GS00001	.	exon	3648383	3648873	.	+	.	ID=MA01Gene00181.t1.exon3;Parent=MA01Gene00181.t1;
MA01GS00001	.	CDS	3648383	3648873	1	+	2	ID=MA01Gene00181.t1.CDS3;Parent=MA01Gene00181.t1;
MA01GS00001	.	exon	3650009	3650156	.	+	.	ID=MA01Gene00181.t1.exon4;Parent=MA01Gene00181.t1;
MA01GS00001	.	CDS	3650009	3650156	1	+	0	ID=MA01Gene00181.t1.CDS4;Parent=MA01Gene00181.t1;
MA01GS00001	.	exon	3650985	3652518	.	+	.	ID=MA01Gene00181.t1.exon5;Parent=MA01Gene00181.t1;
MA01GS00001	.	CDS	3651012	3651130	1	+	2	ID=MA01Gene00181.t1.CDS5;Parent=MA01Gene00181.t1;
MA01GS00001	.	gene	3653044	3654993	.	-	.	ID=MA01Gene00182;IntronSupport=0/1;source=augustus00195;Integrity=complete;
MA01GS00001	.	mRNA	3653044	3654993	.	-	.	ID=MA01Gene00182.t1;Parent=MA01Gene00182;
MA01GS00001	.	exon	3654898	3654993	.	-	.	ID=MA01Gene00182.t1.exon1;Parent=MA01Gene00182.t1;
MA01GS00001	.	five_prime_UTR	3654898	3654993	.	-	.	ID=MA01Gene00182.t1.5UTR1;Parent=MA01Gene00182.t1;
MA01GS00001	.	CDS	3653250	3654040	0.99	-	0	ID=MA01Gene00182.t1.CDS1;Parent=MA01Gene00182.t1;
MA01GS00001	.	five_prime_UTR	3653114	3654091	.	-	.	ID=MA01Gene00182.t1.5UTR2;Parent=MA01Gene00182.t1;
MA01GS00001	.	CDS	3653044	3653113	0.92	-	1	ID=MA01Gene00182.t1.CDS2;Parent=MA01Gene00182.t1;
MA01GS00001	.	exon	3653044	3653113	.	-	.	ID=MA01Gene00182.t1.exon3;Parent=MA01Gene00182.t1;
MA01GS00001	.	exon	3653044	3654091	.	-	.	ID=MA01Gene00182.t1.exon2;Parent=MA01Gene00182.t1;
MA01GS00001	.	gene	3678855	3679355	.	-	.	ID=MA01Gene00183;source=genewise00124;Integrity=internal;
MA01GS00001	.	mRNA	3678855	3679355	.	-	.	ID=MA01Gene00183.t1;Parent=MA01Gene00183;
MA01GS00001	.	CDS	3678855	3679355	0.00	-	0	ID=MA01Gene00183.t1.CDS1;Parent=MA01Gene00183.t1;
MA01GS00001	.	exon	3678855	3679355	.	-	.	ID=MA01Gene00183.t1.exon1;Parent=MA01Gene00183.t1;
MA01GS00001	.	gene	3683724	3685038	.	-	.	ID=MA01Gene00184;source=genewise00125;Integrity=internal;
MA01GS00001	.	mRNA	3683724	3685038	.	-	.	ID=MA01Gene00184.t1;Parent=MA01Gene00184;
MA01GS00001	.	CDS	3684858	3685038	0.00	-	0	ID=MA01Gene00184.t1.CDS1;Parent=MA01Gene00184.t1;
MA01GS00001	.	exon	3684858	3685038	.	-	.	ID=MA01Gene00184.t1.exon1;Parent=MA01Gene00184.t1;
MA01GS00001	.	CDS	3683724	3684148	0.00	-	2	ID=MA01Gene00184.t1.CDS2;Parent=MA01Gene00184.t1;
MA01GS00001	.	exon	3683724	3684148	.	-	.	ID=MA01Gene00184.t1.exon2;Parent=MA01Gene00184.t1;
MA01GS00001	.	gene	3705249	3706325	.	+	.	ID=MA01Gene00185;IntronSupport=2/2;source=augustus00198;Integrity=complete;
MA01GS00001	.	mRNA	3705249	3706325	.	+	.	ID=MA01Gene00185.t1;Parent=MA01Gene00185;
MA01GS00001	.	exon	3705249	3705424	.	+	.	ID=MA01Gene00185.t1.exon1;Parent=MA01Gene00185.t1;
MA01GS00001	.	CDS	3705249	3705424	0.58	+	0	ID=MA01Gene00185.t1.CDS1;Parent=MA01Gene00185.t1;
MA01GS00001	.	exon	3705503	3705726	.	+	.	ID=MA01Gene00185.t1.exon2;Parent=MA01Gene00185.t1;
MA01GS00001	.	CDS	3705503	3705726	0.99	+	1	ID=MA01Gene00185.t1.CDS2;Parent=MA01Gene00185.t1;
MA01GS00001	.	exon	3705886	3706325	.	+	.	ID=MA01Gene00185.t1.exon3;Parent=MA01Gene00185.t1;
MA01GS00001	.	CDS	3705886	3706325	0.5	+	2	ID=MA01Gene00185.t1.CDS3;Parent=MA01Gene00185.t1;
MA01GS00001	.	gene	3722535	3725043	.	+	.	ID=MA01Gene00186;IntronSupport=1/2;source=augustus00202;Integrity=complete;
MA01GS00001	.	mRNA	3722535	3725043	.	+	.	ID=MA01Gene00186.t1;Parent=MA01Gene00186;
MA01GS00001	.	exon	3722535	3722999	.	+	.	ID=MA01Gene00186.t1.exon1;Parent=MA01Gene00186.t1;
MA01GS00001	.	CDS	3722535	3722999	1	+	0	ID=MA01Gene00186.t1.CDS1;Parent=MA01Gene00186.t1;
MA01GS00001	.	exon	3724733	3724831	.	+	.	ID=MA01Gene00186.t1.exon2;Parent=MA01Gene00186.t1;
MA01GS00001	.	CDS	3724733	3724831	1	+	0	ID=MA01Gene00186.t1.CDS2;Parent=MA01Gene00186.t1;
MA01GS00001	.	exon	3724990	3725043	.	+	.	ID=MA01Gene00186.t1.exon3;Parent=MA01Gene00186.t1;
MA01GS00001	.	CDS	3724990	3725043	1	+	0	ID=MA01Gene00186.t1.CDS3;Parent=MA01Gene00186.t1;
MA01GS00001	.	gene	3741407	3741796	.	+	.	ID=MA01Gene00187;source=genewise00127;Integrity=internal;
MA01GS00001	.	mRNA	3741407	3741796	.	+	.	ID=MA01Gene00187.t1;Parent=MA01Gene00187;
MA01GS00001	.	exon	3741407	3741796	.	+	.	ID=MA01Gene00187.t1.exon1;Parent=MA01Gene00187.t1;
MA01GS00001	.	CDS	3741407	3741796	0.00	+	0	ID=MA01Gene00187.t1.CDS1;Parent=MA01Gene00187.t1;
MA01GS00001	.	gene	3750900	3757231	.	-	.	ID=MA01Gene00188;IntronSupport=1/1;source=augustus00203;Integrity=complete;
MA01GS00001	.	mRNA	3750900	3757231	.	-	.	ID=MA01Gene00188.t1;Parent=MA01Gene00188;
MA01GS00001	.	CDS	3756703	3757231	0.92	-	0	ID=MA01Gene00188.t1.CDS1;Parent=MA01Gene00188.t1;
MA01GS00001	.	exon	3756703	3757231	.	-	.	ID=MA01Gene00188.t1.exon1;Parent=MA01Gene00188.t1;
MA01GS00001	.	CDS	3750900	3752020	1	-	2	ID=MA01Gene00188.t1.CDS2;Parent=MA01Gene00188.t1;
MA01GS00001	.	exon	3750900	3752020	.	-	.	ID=MA01Gene00188.t1.exon2;Parent=MA01Gene00188.t1;
MA01GS00001	.	gene	3765515	3769734	.	+	.	ID=MA01Gene00189;IntronSupport=5/5;source=augustus00204;Integrity=complete;
MA01GS00001	.	mRNA	3765515	3769734	.	+	.	ID=MA01Gene00189.t1;Parent=MA01Gene00189;
MA01GS00001	.	exon	3765515	3765569	.	+	.	ID=MA01Gene00189.t1.exon1;Parent=MA01Gene00189.t1;
MA01GS00001	.	CDS	3765515	3765569	0.97	+	0	ID=MA01Gene00189.t1.CDS1;Parent=MA01Gene00189.t1;
MA01GS00001	.	exon	3766303	3766323	.	+	.	ID=MA01Gene00189.t1.exon2;Parent=MA01Gene00189.t1;
MA01GS00001	.	CDS	3766303	3766323	1	+	2	ID=MA01Gene00189.t1.CDS2;Parent=MA01Gene00189.t1;
MA01GS00001	.	exon	3767903	3768068	.	+	.	ID=MA01Gene00189.t1.exon3;Parent=MA01Gene00189.t1;
MA01GS00001	.	CDS	3767903	3768068	1	+	2	ID=MA01Gene00189.t1.CDS3;Parent=MA01Gene00189.t1;
MA01GS00001	.	exon	3768147	3768415	.	+	.	ID=MA01Gene00189.t1.exon4;Parent=MA01Gene00189.t1;
MA01GS00001	.	CDS	3768147	3768415	1	+	1	ID=MA01Gene00189.t1.CDS4;Parent=MA01Gene00189.t1;
MA01GS00001	.	exon	3768523	3768671	.	+	.	ID=MA01Gene00189.t1.exon5;Parent=MA01Gene00189.t1;
MA01GS00001	.	CDS	3768523	3768671	1	+	2	ID=MA01Gene00189.t1.CDS5;Parent=MA01Gene00189.t1;
MA01GS00001	.	exon	3769414	3769734	.	+	.	ID=MA01Gene00189.t1.exon6;Parent=MA01Gene00189.t1;
MA01GS00001	.	CDS	3769414	3769734	1	+	0	ID=MA01Gene00189.t1.CDS6;Parent=MA01Gene00189.t1;
MA01GS00001	.	gene	3798599	3799473	.	+	.	ID=MA01Gene00190;IntronSupport=1/1;source=augustus00205;Integrity=complete;
MA01GS00001	.	mRNA	3798599	3799473	.	+	.	ID=MA01Gene00190.t1;Parent=MA01Gene00190;
MA01GS00001	.	exon	3798599	3798889	.	+	.	ID=MA01Gene00190.t1.exon1;Parent=MA01Gene00190.t1;
MA01GS00001	.	CDS	3798599	3798889	1	+	0	ID=MA01Gene00190.t1.CDS1;Parent=MA01Gene00190.t1;
MA01GS00001	.	exon	3799123	3799473	.	+	.	ID=MA01Gene00190.t1.exon2;Parent=MA01Gene00190.t1;
MA01GS00001	.	CDS	3799123	3799473	1	+	0	ID=MA01Gene00190.t1.CDS2;Parent=MA01Gene00190.t1;
MA01GS00001	.	gene	3799725	3800614	.	+	.	ID=MA01Gene00191;IntronSupport=2/3;source=augustus00206;Integrity=complete;
MA01GS00001	.	mRNA	3799725	3800614	.	+	.	ID=MA01Gene00191.t1;Parent=MA01Gene00191;
MA01GS00001	.	exon	3799725	3799744	.	+	.	ID=MA01Gene00191.t1.exon1;Parent=MA01Gene00191.t1;
MA01GS00001	.	CDS	3799725	3799744	0.53	+	0	ID=MA01Gene00191.t1.CDS1;Parent=MA01Gene00191.t1;
MA01GS00001	.	exon	3799855	3799936	.	+	.	ID=MA01Gene00191.t1.exon2;Parent=MA01Gene00191.t1;
MA01GS00001	.	CDS	3799855	3799936	0.55	+	1	ID=MA01Gene00191.t1.CDS2;Parent=MA01Gene00191.t1;
MA01GS00001	.	exon	3800171	3800357	.	+	.	ID=MA01Gene00191.t1.exon3;Parent=MA01Gene00191.t1;
MA01GS00001	.	CDS	3800171	3800357	0.99	+	0	ID=MA01Gene00191.t1.CDS3;Parent=MA01Gene00191.t1;
MA01GS00001	.	exon	3800580	3800614	.	+	.	ID=MA01Gene00191.t1.exon4;Parent=MA01Gene00191.t1;
MA01GS00001	.	CDS	3800580	3800614	0.98	+	2	ID=MA01Gene00191.t1.CDS4;Parent=MA01Gene00191.t1;
MA01GS00001	.	gene	3813410	3817373	.	-	.	ID=MA01Gene00192;IntronSupport=0/2;source=augustus00207;Integrity=complete;
MA01GS00001	.	mRNA	3813410	3817373	.	-	.	ID=MA01Gene00192.t1;Parent=MA01Gene00192;
MA01GS00001	.	CDS	3816758	3817373	0.95	-	0	ID=MA01Gene00192.t1.CDS1;Parent=MA01Gene00192.t1;
MA01GS00001	.	exon	3816758	3817373	.	-	.	ID=MA01Gene00192.t1.exon1;Parent=MA01Gene00192.t1;
MA01GS00001	.	CDS	3814453	3814803	0.59	-	2	ID=MA01Gene00192.t1.CDS2;Parent=MA01Gene00192.t1;
MA01GS00001	.	exon	3814453	3814803	.	-	.	ID=MA01Gene00192.t1.exon2;Parent=MA01Gene00192.t1;
MA01GS00001	.	CDS	3813410	3814116	0.84	-	2	ID=MA01Gene00192.t1.CDS3;Parent=MA01Gene00192.t1;
MA01GS00001	.	exon	3813410	3814116	.	-	.	ID=MA01Gene00192.t1.exon3;Parent=MA01Gene00192.t1;
MA01GS00001	.	gene	3837494	3838614	.	-	.	ID=MA01Gene00193;IntronSupport=0/1;source=augustus00208;Integrity=complete;
MA01GS00001	.	mRNA	3837494	3838614	.	-	.	ID=MA01Gene00193.t1;Parent=MA01Gene00193;
MA01GS00001	.	CDS	3837790	3838614	0.52	-	0	ID=MA01Gene00193.t1.CDS1;Parent=MA01Gene00193.t1;
MA01GS00001	.	exon	3837790	3838614	.	-	.	ID=MA01Gene00193.t1.exon1;Parent=MA01Gene00193.t1;
MA01GS00001	.	CDS	3837494	3837568	0.48	-	0	ID=MA01Gene00193.t1.CDS2;Parent=MA01Gene00193.t1;
MA01GS00001	.	exon	3837494	3837568	.	-	.	ID=MA01Gene00193.t1.exon2;Parent=MA01Gene00193.t1;
MA01GS00001	.	gene	3845223	3847582	.	-	.	ID=MA01Gene00194;IntronSupport=1/3;source=augustus00209;Integrity=complete;
MA01GS00001	.	mRNA	3845223	3847582	.	-	.	ID=MA01Gene00194.t1;Parent=MA01Gene00194;
MA01GS00001	.	CDS	3847575	3847582	1	-	0	ID=MA01Gene00194.t1.CDS1;Parent=MA01Gene00194.t1;
MA01GS00001	.	exon	3847575	3847582	.	-	.	ID=MA01Gene00194.t1.exon1;Parent=MA01Gene00194.t1;
MA01GS00001	.	CDS	3846867	3846907	0.79	-	1	ID=MA01Gene00194.t1.CDS2;Parent=MA01Gene00194.t1;
MA01GS00001	.	exon	3846867	3846907	.	-	.	ID=MA01Gene00194.t1.exon2;Parent=MA01Gene00194.t1;
MA01GS00001	.	CDS	3845816	3845926	0.9	-	2	ID=MA01Gene00194.t1.CDS3;Parent=MA01Gene00194.t1;
MA01GS00001	.	exon	3845816	3845926	.	-	.	ID=MA01Gene00194.t1.exon3;Parent=MA01Gene00194.t1;
MA01GS00001	.	CDS	3845223	3845302	0.43	-	2	ID=MA01Gene00194.t1.CDS4;Parent=MA01Gene00194.t1;
MA01GS00001	.	exon	3845223	3845302	.	-	.	ID=MA01Gene00194.t1.exon4;Parent=MA01Gene00194.t1;
MA01GS00001	.	gene	3935119	3939721	.	+	.	ID=MA01Gene00195;IntronSupport=3/3;source=augustus00211;Integrity=complete;
MA01GS00001	.	mRNA	3935119	3939721	.	+	.	ID=MA01Gene00195.t1;Parent=MA01Gene00195;
MA01GS00001	.	exon	3935119	3935327	.	+	.	ID=MA01Gene00195.t1.exon1;Parent=MA01Gene00195.t1;
MA01GS00001	.	CDS	3935119	3935327	0.93	+	0	ID=MA01Gene00195.t1.CDS1;Parent=MA01Gene00195.t1;
MA01GS00001	.	exon	3935406	3935674	.	+	.	ID=MA01Gene00195.t1.exon2;Parent=MA01Gene00195.t1;
MA01GS00001	.	CDS	3935406	3935674	1	+	1	ID=MA01Gene00195.t1.CDS2;Parent=MA01Gene00195.t1;
MA01GS00001	.	exon	3935782	3935930	.	+	.	ID=MA01Gene00195.t1.exon3;Parent=MA01Gene00195.t1;
MA01GS00001	.	CDS	3935782	3935930	1	+	2	ID=MA01Gene00195.t1.CDS3;Parent=MA01Gene00195.t1;
MA01GS00001	.	exon	3939428	3939721	.	+	.	ID=MA01Gene00195.t1.exon4;Parent=MA01Gene00195.t1;
MA01GS00001	.	CDS	3939428	3939721	1	+	0	ID=MA01Gene00195.t1.CDS4;Parent=MA01Gene00195.t1;
MA01GS00001	.	gene	3951728	3974576	.	+	.	ID=MA01Gene00196;IntronSupport=6/7;source=augustus00212;Integrity=complete;
MA01GS00001	.	mRNA	3951728	3974576	.	+	.	ID=MA01Gene00196.t1;Parent=MA01Gene00196;
MA01GS00001	.	exon	3951728	3951958	.	+	.	ID=MA01Gene00196.t1.exon1;Parent=MA01Gene00196.t1;
MA01GS00001	.	CDS	3951728	3951958	0.89	+	0	ID=MA01Gene00196.t1.CDS1;Parent=MA01Gene00196.t1;
MA01GS00001	.	exon	3953521	3953611	.	+	.	ID=MA01Gene00196.t1.exon2;Parent=MA01Gene00196.t1;
MA01GS00001	.	CDS	3953521	3953611	1	+	0	ID=MA01Gene00196.t1.CDS2;Parent=MA01Gene00196.t1;
MA01GS00001	.	exon	3954857	3954959	.	+	.	ID=MA01Gene00196.t1.exon3;Parent=MA01Gene00196.t1;
MA01GS00001	.	CDS	3954857	3954959	1	+	2	ID=MA01Gene00196.t1.CDS3;Parent=MA01Gene00196.t1;
MA01GS00001	.	exon	3966603	3966714	.	+	.	ID=MA01Gene00196.t1.exon4;Parent=MA01Gene00196.t1;
MA01GS00001	.	CDS	3966603	3966714	1	+	1	ID=MA01Gene00196.t1.CDS4;Parent=MA01Gene00196.t1;
MA01GS00001	.	exon	3967042	3967167	.	+	.	ID=MA01Gene00196.t1.exon5;Parent=MA01Gene00196.t1;
MA01GS00001	.	CDS	3967042	3967167	1	+	0	ID=MA01Gene00196.t1.CDS5;Parent=MA01Gene00196.t1;
MA01GS00001	.	exon	3971108	3971191	.	+	.	ID=MA01Gene00196.t1.exon6;Parent=MA01Gene00196.t1;
MA01GS00001	.	CDS	3971108	3971191	1	+	0	ID=MA01Gene00196.t1.CDS6;Parent=MA01Gene00196.t1;
MA01GS00001	.	exon	3972001	3972127	.	+	.	ID=MA01Gene00196.t1.exon7;Parent=MA01Gene00196.t1;
MA01GS00001	.	CDS	3972001	3972127	1	+	0	ID=MA01Gene00196.t1.CDS7;Parent=MA01Gene00196.t1;
MA01GS00001	.	exon	3974383	3974576	.	+	.	ID=MA01Gene00196.t1.exon8;Parent=MA01Gene00196.t1;
MA01GS00001	.	CDS	3974383	3974576	0.91	+	2	ID=MA01Gene00196.t1.CDS8;Parent=MA01Gene00196.t1;
MA01GS00001	.	gene	3978190	3995439	.	+	.	ID=MA01Gene00197;IntronSupport=0/4;source=augustus00213;Integrity=complete;
MA01GS00001	.	mRNA	3978190	3995439	.	+	.	ID=MA01Gene00197.t1;Parent=MA01Gene00197;
MA01GS00001	.	exon	3978190	3978305	.	+	.	ID=MA01Gene00197.t1.exon1;Parent=MA01Gene00197.t1;
MA01GS00001	.	CDS	3978190	3978305	0.62	+	0	ID=MA01Gene00197.t1.CDS1;Parent=MA01Gene00197.t1;
MA01GS00001	.	exon	3978673	3978832	.	+	.	ID=MA01Gene00197.t1.exon2;Parent=MA01Gene00197.t1;
MA01GS00001	.	CDS	3978673	3978832	0.33	+	1	ID=MA01Gene00197.t1.CDS2;Parent=MA01Gene00197.t1;
MA01GS00001	.	exon	3986948	3987130	.	+	.	ID=MA01Gene00197.t1.exon3;Parent=MA01Gene00197.t1;
MA01GS00001	.	CDS	3986948	3987130	0.92	+	0	ID=MA01Gene00197.t1.CDS3;Parent=MA01Gene00197.t1;
MA01GS00001	.	exon	3995238	3995351	.	+	.	ID=MA01Gene00197.t1.exon4;Parent=MA01Gene00197.t1;
MA01GS00001	.	CDS	3995238	3995351	0.83	+	0	ID=MA01Gene00197.t1.CDS4;Parent=MA01Gene00197.t1;
MA01GS00001	.	exon	3995425	3995439	.	+	.	ID=MA01Gene00197.t1.exon5;Parent=MA01Gene00197.t1;
MA01GS00001	.	CDS	3995425	3995439	0.3	+	0	ID=MA01Gene00197.t1.CDS5;Parent=MA01Gene00197.t1;
MA01GS00001	.	gene	4001175	4001288	.	-	.	ID=MA01Gene00198;source=genewise00137;Integrity=internal;
MA01GS00001	.	mRNA	4001175	4001288	.	-	.	ID=MA01Gene00198.t1;Parent=MA01Gene00198;
MA01GS00001	.	CDS	4001175	4001288	0.00	-	0	ID=MA01Gene00198.t1.CDS1;Parent=MA01Gene00198.t1;
MA01GS00001	.	exon	4001175	4001288	.	-	.	ID=MA01Gene00198.t1.exon1;Parent=MA01Gene00198.t1;
MA01GS00001	.	gene	4012300	4015904	.	+	.	ID=MA01Gene00199;IntronSupport=5/5;source=augustus00214;Integrity=complete;
MA01GS00001	.	mRNA	4012300	4015904	.	+	.	ID=MA01Gene00199.t1;Parent=MA01Gene00199;
MA01GS00001	.	five_prime_UTR	4012300	4012346	.	+	.	ID=MA01Gene00199.t1.5UTR1;Parent=MA01Gene00199.t1;
MA01GS00001	.	exon	4012300	4012398	.	+	.	ID=MA01Gene00199.t1.exon1;Parent=MA01Gene00199.t1;
MA01GS00001	.	CDS	4012347	4012398	0.95	+	0	ID=MA01Gene00199.t1.CDS1;Parent=MA01Gene00199.t1;
MA01GS00001	.	exon	4013278	4013298	.	+	.	ID=MA01Gene00199.t1.exon2;Parent=MA01Gene00199.t1;
MA01GS00001	.	CDS	4013278	4013298	1	+	2	ID=MA01Gene00199.t1.CDS2;Parent=MA01Gene00199.t1;
MA01GS00001	.	exon	4013390	4013555	.	+	.	ID=MA01Gene00199.t1.exon3;Parent=MA01Gene00199.t1;
MA01GS00001	.	CDS	4013390	4013555	1	+	2	ID=MA01Gene00199.t1.CDS3;Parent=MA01Gene00199.t1;
MA01GS00001	.	exon	4013633	4013901	.	+	.	ID=MA01Gene00199.t1.exon4;Parent=MA01Gene00199.t1;
MA01GS00001	.	CDS	4013633	4013901	1	+	1	ID=MA01Gene00199.t1.CDS4;Parent=MA01Gene00199.t1;
MA01GS00001	.	exon	4014015	4014160	.	+	.	ID=MA01Gene00199.t1.exon5;Parent=MA01Gene00199.t1;
MA01GS00001	.	CDS	4014015	4014160	1	+	2	ID=MA01Gene00199.t1.CDS5;Parent=MA01Gene00199.t1;
MA01GS00001	.	exon	4014907	4015904	.	+	.	ID=MA01Gene00199.t1.exon6;Parent=MA01Gene00199.t1;
MA01GS00001	.	CDS	4014907	4015200	1	+	0	ID=MA01Gene00199.t1.CDS6;Parent=MA01Gene00199.t1;
MA01GS00001	.	three_prime_UTR	4015201	4015904	.	+	.	ID=MA01Gene00199.t1.3UTR1;Parent=MA01Gene00199.t1;
MA01GS00001	.	gene	4018977	4035441	.	+	.	ID=MA01Gene00200;IntronSupport=8/9;source=augustus00215;Integrity=complete;
MA01GS00001	.	mRNA	4018977	4035441	.	+	.	ID=MA01Gene00200.t1;Parent=MA01Gene00200;
MA01GS00001	.	exon	4018977	4019018	.	+	.	ID=MA01Gene00200.t1.exon1;Parent=MA01Gene00200.t1;
MA01GS00001	.	CDS	4018977	4019018	0.95	+	0	ID=MA01Gene00200.t1.CDS1;Parent=MA01Gene00200.t1;
MA01GS00001	.	exon	4019361	4019486	.	+	.	ID=MA01Gene00200.t1.exon2;Parent=MA01Gene00200.t1;
MA01GS00001	.	CDS	4019361	4019486	1	+	0	ID=MA01Gene00200.t1.CDS2;Parent=MA01Gene00200.t1;
MA01GS00001	.	exon	4022255	4022338	.	+	.	ID=MA01Gene00200.t1.exon3;Parent=MA01Gene00200.t1;
MA01GS00001	.	CDS	4022255	4022338	1	+	0	ID=MA01Gene00200.t1.CDS3;Parent=MA01Gene00200.t1;
MA01GS00001	.	exon	4029637	4029763	.	+	.	ID=MA01Gene00200.t1.exon4;Parent=MA01Gene00200.t1;
MA01GS00001	.	CDS	4029637	4029763	1	+	0	ID=MA01Gene00200.t1.CDS4;Parent=MA01Gene00200.t1;
MA01GS00001	.	exon	4029849	4029859	.	+	.	ID=MA01Gene00200.t1.exon5;Parent=MA01Gene00200.t1;
MA01GS00001	.	CDS	4029849	4029859	1	+	2	ID=MA01Gene00200.t1.CDS5;Parent=MA01Gene00200.t1;
MA01GS00001	.	exon	4031687	4031869	.	+	.	ID=MA01Gene00200.t1.exon6;Parent=MA01Gene00200.t1;
MA01GS00001	.	CDS	4031687	4031869	1	+	0	ID=MA01Gene00200.t1.CDS6;Parent=MA01Gene00200.t1;
MA01GS00001	.	exon	4032563	4032676	.	+	.	ID=MA01Gene00200.t1.exon7;Parent=MA01Gene00200.t1;
MA01GS00001	.	CDS	4032563	4032676	1	+	0	ID=MA01Gene00200.t1.CDS7;Parent=MA01Gene00200.t1;
MA01GS00001	.	exon	4033608	4033727	.	+	.	ID=MA01Gene00200.t1.exon8;Parent=MA01Gene00200.t1;
MA01GS00001	.	CDS	4033608	4033727	1	+	0	ID=MA01Gene00200.t1.CDS8;Parent=MA01Gene00200.t1;
MA01GS00001	.	exon	4034943	4035038	.	+	.	ID=MA01Gene00200.t1.exon9;Parent=MA01Gene00200.t1;
MA01GS00001	.	CDS	4034943	4035038	1	+	0	ID=MA01Gene00200.t1.CDS9;Parent=MA01Gene00200.t1;
MA01GS00001	.	exon	4035274	4035441	.	+	.	ID=MA01Gene00200.t1.exon10;Parent=MA01Gene00200.t1;
MA01GS00001	.	CDS	4035274	4035441	1	+	0	ID=MA01Gene00200.t1.CDS10;Parent=MA01Gene00200.t1;
MA01GS00001	.	gene	4048634	4048948	.	-	.	ID=MA01Gene00201;source=transfrag00102;Integrity=internal;
MA01GS00001	.	mRNA	4048634	4048948	.	-	.	ID=MA01Gene00201.t1;Parent=MA01Gene00201;
MA01GS00001	.	CDS	4048634	4048948	.	-	0	ID=MA01Gene00201.t1.CDS1;Parent=MA01Gene00201.t1;
MA01GS00001	.	exon	4048634	4048948	.	-	.	ID=MA01Gene00201.t1.exon1;Parent=MA01Gene00201.t1;
MA01GS00001	.	gene	4065778	4076310	.	-	.	ID=MA01Gene00202;IntronSupport=1/3;source=augustus00216;Integrity=complete;
MA01GS00001	.	mRNA	4065778	4076310	.	-	.	ID=MA01Gene00202.t1;Parent=MA01Gene00202;
MA01GS00001	.	CDS	4076166	4076310	0.95	-	0	ID=MA01Gene00202.t1.CDS1;Parent=MA01Gene00202.t1;
MA01GS00001	.	exon	4076166	4076310	.	-	.	ID=MA01Gene00202.t1.exon1;Parent=MA01Gene00202.t1;
MA01GS00001	.	CDS	4073604	4073672	0.89	-	2	ID=MA01Gene00202.t1.CDS2;Parent=MA01Gene00202.t1;
MA01GS00001	.	exon	4073604	4073672	.	-	.	ID=MA01Gene00202.t1.exon2;Parent=MA01Gene00202.t1;
MA01GS00001	.	CDS	4069668	4069725	1	-	2	ID=MA01Gene00202.t1.CDS3;Parent=MA01Gene00202.t1;
MA01GS00001	.	exon	4069668	4069725	.	-	.	ID=MA01Gene00202.t1.exon3;Parent=MA01Gene00202.t1;
MA01GS00001	.	CDS	4065778	4065793	1	-	1	ID=MA01Gene00202.t1.CDS4;Parent=MA01Gene00202.t1;
MA01GS00001	.	exon	4065778	4065793	.	-	.	ID=MA01Gene00202.t1.exon4;Parent=MA01Gene00202.t1;
MA01GS00001	.	gene	4112584	4116552	.	+	.	ID=MA01Gene00203;IntronSupport=1/2;source=augustus00217;Integrity=complete;
MA01GS00001	.	mRNA	4112584	4116552	.	+	.	ID=MA01Gene00203.t1;Parent=MA01Gene00203;
MA01GS00001	.	exon	4112584	4112635	.	+	.	ID=MA01Gene00203.t1.exon1;Parent=MA01Gene00203.t1;
MA01GS00001	.	CDS	4112584	4112635	0.54	+	0	ID=MA01Gene00203.t1.CDS1;Parent=MA01Gene00203.t1;
MA01GS00001	.	exon	4116107	4116313	.	+	.	ID=MA01Gene00203.t1.exon2;Parent=MA01Gene00203.t1;
MA01GS00001	.	CDS	4116107	4116313	0.72	+	2	ID=MA01Gene00203.t1.CDS2;Parent=MA01Gene00203.t1;
MA01GS00001	.	exon	4116401	4116552	.	+	.	ID=MA01Gene00203.t1.exon3;Parent=MA01Gene00203.t1;
MA01GS00001	.	CDS	4116401	4116552	1	+	2	ID=MA01Gene00203.t1.CDS3;Parent=MA01Gene00203.t1;
[truncated: 763,007 more rows]
