# Supplementary material for: Immunomodulatory Effects and Induction of Apoptosis by Different Molecular Weight Chitosan Oligosaccharides in Head Kidney Macrophages From Blunt Snout Bream (Megalobrama amblycephala)
Source: Front Immunol. 2019 May 15;10:869. doi: 10.3389/fimmu.2019.00869 (PMC6530513; doi:10.3389/fimmu.2019.00869)
Supplement: Supplementary file 6 [file Data_Sheet_2.ZIP]

Archive with 2 entries (1 files):
- Dataset_S3/
- Dataset_S3/out.cDNA.fasta
