# Supplementary material for: Immunomodulatory Effects and Induction of Apoptosis by Different Molecular Weight Chitosan Oligosaccharides in Head Kidney Macrophages From Blunt Snout Bream (Megalobrama amblycephala)
Source: Front Immunol. 2019 May 15;10:869. doi: 10.3389/fimmu.2019.00869 (PMC6530513; doi:10.3389/fimmu.2019.00869)
Supplement: Supplementary file 6 [file Data_Sheet_2.ZIP › Dataset_S3/out.cDNA.fasta]

>MA01Gene00001
GAGATCATACAGAATCAGAATCAGAATCAGAAAGAGCTTTATTGCCAGGTATGTTGTTTACACATACTAGGAATTTGTTTTAGTGACAGAAGCTCCACAGTGCAACAGAGTGACAGCGACAAGACAAGACACATAATAAAGAGAATAAAATAATAATATACAAATTTACAAGATAGACAAAGTGCAAAAAAAGCAAAAAAACAATATATAATATAGACAATTGTATGTACATTTATGTGTGCAAATTGAGATATAAATAAGTGTTTTAAGTAAATAATGTGTAATAGTGTTGTGTGTTCGGTGTTTGTCAAGTGTTCATGAGATGGATTGCTTGAGGGAAGAAACTGTTCCTGTGTCTGGTCGTTCTGGTGTTCAGAGCTCTCGACCGGATGGCAACAGTTCAAAGATGTGAGGGGTCCAGAGTGATCTTCTTTGCCCTTTTTCTCACTCTGGCTAAGTACAGTTCTTGGAGAATACCTCCTGGATATTGCATCTGCCTTACCGTTTTTGCTGCCTGGTCAATATGTCACAGTAAACTGGAATGAAAAATAGGGACCAGCAAGCCTGGCGTGGGTTGAGCCGTTTAGCACTCTTAATATATTCTAGATTTTTGTGGTCAGTTACTACTTGAAAGGGGTGGACTGCTCCCTCAAACCAATGTCTCCACTCTTCGATGGCTGCTTTCAGGGACAGAAGTTCTTTATTCCATACATCATAATTCCTCTCTGCTGCAGTTAACTTTCTCGAGAAGAATGCACATGGGTATAGTTTACCAGGTTGGCCGTGACTTTGAGAGAGCACAGCTCCTATACCGCAGTCAGAAGCGTCTACTTCCACCACAAACGGGAGATCCGGATTAGGGTGTTTTAGGATGGGGGCTGTTGTAAACCTTTCTTTCAACAATTTGAATGCCTGGCTGGCCTCTTCCGTACACCTTAGCTTGGTAGGTTTTTCTTGGTTATGTTCATCTTTGGATTTCGAGTAGATCAAAATATCATCAATGTAAGCTATTACATACTGGTTCAGAATGTCCCGGAAGATCTCATTAATGAAAGACTCAAATACGGCGTGAGACTTAGCAAGCCCATACGGCATAACTTGGTACTCATAGTGCCCCCTAGTGGTGAGGAAGGCATTTTTCCATTCATCGCCCTCGATTCTGATCAAATTATAAGCACTCCGTAGGTCGAGTTTAGTGTAAATGGTGGCCTCACGGAGCTGCTCCAGGGCTGAGGGAACCAATGGAAGGGGGTAGCGGAATTTAACAGTAACATTATTGAGTCCTCTATAATTAATGCATGGCCTCAACCCTCCATCCTTCTTTTCGACAAAGAAAAACTCAGCGGCAGCTGAAGAAGTTGAGGGTTGGATGAACCCTGAGCTTAGTGCTTCTTCGATATTATCTTCCATGGCTTGGGTCTCCTTTACAGACAGTTGGTAGACTTTACTTTCCGGGAGCATGGGCAGTAACTCTATAGAAGTCCCAAGGGCGATGAGGTGGTAATTGCGTGGCTTTGGATTTGTTAAAGACTTATGCCAGATCAGTTGATCAGTATAACAGTTGGGGATGTTAACAGTCTTGTTTGTTTCTGGGCTTTCAATACTCATGGTTAAACATGGTTGGGGGACTTGGGAAAAATAATGACTTCTGCAGAAGTTGGACCAATTAATCAACTCACCCTGATGCCTGGAAATAATGGGGTCATGAATGTATAGCCATGGAAATTTGAGAATTACTTCATGCTTAGGTGAGTCAGTGACGTATAGGGAGATTAATTCTTGATGGAATAAACCCACTTGAATAGTTAATGGCTTGGTCTGGTGGGTGATTCCTTCCCCAATGGTGTTATTATCTATGGCCTTGATCTTGATGGGAGGGTTGCATGGTTGGTTGGCAATGAACAAAACATCAGGGGAATCCAAAAGGCAGAGATGGGTAAACAGGCAAAAGGTCCAAACACAATAATCAGTCCAAATCAGGCTACCAAAGCAAGGGGAAAATCCAACAGACGTAATCAGGTAAAACAGGCAGAATCATACACTAAGCAAACAGGCAGGAGTAGAGAAAAACGCTCGGTAAGGCAGATAAGTGGGAAGAATGAAAGTGGGAAGAATGACAGTAACTTAAATCCCATATTCCATGTTTTTATTTCAGACTTTTCAGATACCAACTCCTGTCCAGATAATCCTGTGATCTGTAATCTTCTAATGGACAGAAATGGTTCTATGAAAAGCTTATCTGGAAACACTATACTGGGAGATACCAGGTTTAAAGAGCACAAGTCTGAAGTGTGTGATGGTAAAACACAGATGGGAGAAAAGCATGTGTTTATTTCTCCAGATCTACTGGATCCAGATCTGAATGAAGAGCAGCTGGAGATGATGAAAGAGCAGCTGGTCCTGAAGTTCAGAAGTACATCATGATTCTGTGGAGGATATGGAACAGATCATTGATGAACATCTAAAACTGAAAAATCATGCTGATCTCTCACAACTGTTGACTGACTGTGGAGGACGATTTTACTGTTTCGATATCAGGAGTAAATCAGATGATCAGGTACAAGAACTACTACAGATGATTGAAGGAATGATGATGGGAAATGGTGGGAGATTTATCATGGAACGAATGAAGAGGACAACAGCGAGTTAATATTGCCAATTACAGGTTATGTTGTAAATGACAAAAATTGAAAGAAACATGGCAGTTTGTTCGCCAAGTATAAGTCACTAGTTTGTCACATTGATCTAAAGGGAAGAATCAATACAGTCTTTTTTAACAGTGATTTGATCATTCTGTTGTAGTTTCAGGAGAAGATTCAGATTTTCCAAGCAGACACTAAGCAACCACCAAACTGTCCTGCCGCTTATTGTGGCTGTAAGGAAACTACTTTGTTTCTCAGCACATAAAGATGAACTACTTATCGTGATTTCAGACTGTGGTGATGTGGTTTCTCCACTGCATGGATCTTCATGTGTATCTTCAGGTTACTTTTAATAGTGAAACTCTTTCCACACTGATCACACATATGTGGCTTCTCTGTTGTGGATACTCTCATGTCTTTTCAGAGATGATGACTTATTGAATCTCTTGTCACAGTGTNNNN
>MA01Gene00002
NNNNACACTGTGACAAGAGATTCAATAAGTCATCATCTCTGAAAAGACATGAGAGTATCCACAACAGAGAAGCCACATATGTGTGATCAGTGTGGAAAGAGTTTCACTATTAAAAGTAACCTGAAGATACACATGAAGATCCATGCAGTGGAGAAACCACATCACCACAGTCTGAAATCACGATAAGTAGTTCATCTTTATGTGCTGAGAAACAAAGTAGTTTCCTTACAGCCACAATAAGCGGCAGGACAGTTTGGTGGTTGCTTAGTGTCTGCTTGGAAAATCTGAATCTTCTCCTGAAACTACAACAGAATGATCAAATCACTGTTAAAAAAGACTGTATTGATTCTTCCCTTTAGATCAATGTGACAAACTAGTGACTTATACTTGGCGAACAAACTGCCATGTTTCTTTCAATTTTTGTCATTTACAACATAACCTGTAATTGGCAATATTAACTCGCTGTTGTCCTCTTCATTCGTTCCATGATAAATCTCCCACCATTTCCCATCATCATTCCTTCAATCATCTGTAGTAGTTCTTGTACCTGATCATCTGATTTACTCCTGATATCGAAACAGTAAAATCGTCCTCCACAGTCAGTCAACAGTTGTGAGAGATCAGCATGATTTTTCAGTTTTAGATGTTCATCAATGATCTGTTCCATATCCTCCACAGAATCATGATGTACTTCTGAACTTCAGGACCAGCTGCTCTTTCATCATCTCCAGCTGCTCTTCATTCAGATCTGGATCCAGTAGATCTGGAGAAATAAACACATGCTTTTCTCCCATCTGTGTTTTACCATCACACACTTCAGACTTGTGCTCTTTAAACCTGGTATCTCCCAGTATAGTGTTTCCAGATAAGCTTTTCATAGAACCATTTCTGTCCATTAGAAGATTACAGATCACAGGATTATCTGGACAGGAGTTGGTATCTGAAAAGTCTGAAATAAAAACATGGAATATGGGATTTAAGTTACTGTCATTCTTCCCACTTTCATTCTTCCCACTTATCTGCCTTACCGAGCGTTTTTCTCTACTCCTGCCTGTTTGCTTAGTGTATGATTCTGCCTGTTTTACCTGATTACGTCTGTTGGATTTTCCCCTTGCTTTGGTAGCCTGATTTGGACTGATTATTGTGTTTGGACCTTTTGCCTGTTTACCCATCTCTGCCTTTTGGATTCCCCTGATGTTTTGTTCATTGCCAACCAACCATGCAACCCTCCCATCAAGATCAAGGCCATAGATAATAACACCATTGGGGAAGGAATCACCCACCAGACCAAGCCATTAACTATTCAAGTGGGTTTATTCCATCAAGAATTAATCTCCCTATACGTCACTGACTCACCTAAGCATGAAGTAATTCTCAAATTTCCATGGCTATACATTCATGACCCCATTATTTCCAGGCATCAGGGTGAGTTGATTAATTGGTCCAACTTCTGCAGAAGTCATTATTTTTCCCAAGTCCCCCAACCATGTTTAACCATGAGTATTGAAAGCCCAGAAACAAACAAGACTGTTAACATCCCCAACTGTTATACTGATCAACTGATCTGGCATAAGTCTTTAACAAATCCAAAGCCACGCAATTACCACCTCATCGCCCTTGGGACTTCTATAGAGTTACTGCCCATGCTCCCGGAAAGTAAAGTCTACCAACTGTCTGTAAAGGAGACCCAAGCCATGGAAGATAATATCGAAGAAGCACTAAGCTCAGGGTTCATCCAACCCTCAACTTCTTCAGCTGCCGCTGAGTTTTTCTTTGTCGAAAAGAAGGATGGAGGGTTGAGGCCATGCATTAATTATAGAGGACTCAATAATGTTACTGTTAAATTCCGCTACCCCCTTCCATTGGTTCCCTCAGCCCTGGAGCAGCTCCGTGAGGCCACCATTTACACTAAACTCGACCTACGGAGTGCTTATAATTTGATCAGAATCGAGGGCGATGAATGGAAAAATGCCTTCCTCACCACTAGGGGGCACTATGAGTACCAAGTTATGCCGTATGGGCTTGCTAAGTCTCACGCCGTATTTGAGTCTTTCATTAATGAGATCTTCCGGGACATTCTGAACCAGTATGTAATAGCTTACATTGATGATATTTTGATCTACTCGAAATCCAAAGATGAACATAACCAAGAAAAACCTACCAAGCTAAGGTGTACGGAAGAGGCCAGCCAGGCATTCAAATTGTTGAAAGAAAGGTTTACAACAGCCCCCATCCTAAAACACCCTAATCCGGATCTCCCGTTTGTGGTGGAAGTAGACGCTTCTGACTGCGGTATAGGAGCTGTGCTCTCTCAAAGTCACGGCCAACCTGGTAAACTATACCCATGTGCATTCTTCTCGAGAAAGTTAACTGCAGCAGAGAGGAATTATGATGTATGGAATAAAGAACTTCTGTCCCTGAAAGCAGCCATCGAAGAGTGGAGACATTGGTTTGAGGGAGCAGTCCACCCCTTTCAAGTAGTAACTGACCACAAAAATCTAGAATATATTAAGAGTGCTAAACGGCTCAACCCACGCCAGGCTTGCTGGTCCCTATTTTTCATTCCAGTTTACTGTGACATATTGACCAGGCAGCAAAAACGGTAAGGCAGATGCAATATCCAGGAGGTATTCTCCAAGAACTGTACTTAGCCAGAGTGAGAAAAAGGGCAAAGAAGATCACTCTGGACCCCTCACATCTTTGAACTGTTGCCATCCGGTCGAGAGCTCTGAACACCAGAACGACCAGACACAGGAACAGTTTCTTCCCTCAAGCAATCCATCTCATGAACACTTGACAAACACCGAACACACAACACTATTACACATTATTTACTTAAAACACTTATTTATATCTCAATTTGCACACATAAATGTACATACAATTGTCTATATTATATATTGTTTTTTTGCTTTTTTTGCACTTTGTCTATCTTGTAAATTTGTATATTATTATTTTATTCTCTTTATTATGTGTCTTGTCTTGTCGCTGTCACTCTGTTGCACTGTGGAGCTTCTGTCACTAAAACAAATTCCTAGTATGTGTAAACAACATACCTGGCAATAAAGCTCTTTCTGATTCTGATTCTGATTCTGTATGATCTC
>MA01Gene00003
CAGAGCTGATGGAAGTGAAGGAGGAGTGTGAAGAACTGAGTGAAGTGGAGGAGGAACATCATGACAAACCTGGAGAAAAAACTTTGAATCGCTCAATGACTAAAAATACATTTTTAAAGAAAAGAGACAAGAAATCTACAACCTGCACTCAGTGTGGAAAGAGTTTATCAACCAAACAACATCTTGAGGTTCACATGAGGATCCACACAGGAGAGAAGCCGTTCACATGTCATCAGTGTGGGAAGAGCTTCAAACAAAAAGGACATCTTAAGGAACACATGAGAGTTCACAGTGGAGAGAAGCCACACATATGTGATCAATGTGGGAAGAGTTTCACAACCAAACAAAGTCTTGAGACTCACAGTGCAGTTCATACCGGAGAGAAGCAGTTTGCATGTAATGAATGCGGCAAAACATTTCTATGGGCATCAAACCTGAAGAAACATCTGACAGTTCATACAAAGGAGAAGCCACATTCATGTTCTGTGTGTGGAAAGAGTTTTTCACAGCTGTATAGTTTACAAGAACATGAGAGAATTCATACTGGTGTGAGAGAGTACATGTGCTTTCAATGTGAGAAGACTTTTACTACAGCAAACAGTTTAAAACAGCACCAGAGAATTCACACTGGAGAAAAACCTTACAAGTGTTCACACTGTGACAAGAGATTCAGTCAGTCAACACATCTGAAAANNNNNNNNNNNNNNNNNNNN
>MA01Gene00004
ACATTAATAGAGCTCACTGTCTTTCTGGAGCCATTTAAGGAGGTCTTCCACCAAATGTTTAAACTGTGCAAAATTGCACTTGCACTACCCGTGAGCACTGCATCCTGTGAGCGCAGTTTTTCTAAGCTAAAGTTAATCAAAACTGCCTTGAGAAGTACCATGACTGATGAGCGTTTAAGCAATTTGGGTGTGCTGAGTGTAGAATCAAGAAGGGCTAGGGCCATAAATCTTGATGACTTTGTGGATGTGTTTGCCAAAAAACATAGCAACAGGCGAATAAAGCTA
>MA01Gene00005
GAACGGATTGACATGGCAGACCCGGAACTCTTTCTTCCACCAAGTCATTTTAAGTCCAGTGTTTGGAAACACTTTGGGTTTTATAAGCGAGATGGAAATCTTGACAAAACCCATGCAATTTGTAAAATATGTCGCGCCGCTATAAAATATACAGGCAGTACGACTAATTTAATAACACACTTGAAGCGCCAACACAAAGTGAGTGCAGCAGAGACTCCCTCCCCTTCGGAATCAGCTGTTGCTAGTACTAGCAGCCGTGGTACCGCTAGCAGGACGCCGGGTGCGCAAACAATTACTACTTTTTTTCACTCCCCGCTGGCTGTCAGCTCTGCTCGTTCCAAAGCAATAACTGACGCGATCGCCTTTTTAATTATTTGTAAAGACATTCAGCCTTACAGCGTTACAGAGAACGAGGGATTCCAGTACCTTCTCCATGTCTTGGAGCCAAGGTACCACATACCAAATAGAAAGCTATTTACTGAGAAACAAATTCCTGCTTTGTATGACAAAGTTAGACGAGAGATAGCCGAGTCACCGCGAGTTTGCCGCGAGTGGAACATCAACATCAAGGACACAGCGTTGGTCACGGATAATGCAAAAAATATGATGCTGGCCGGAGTGGGTGCAGAAATGGACCCCCATGTGCGATGCATCGCGCACACACTTAATCTGGCCTCTCAAAAATCCCTCAAACTGGACAGAGTGTCTGAGCTTTTGGCAAAAGTGAGGAAGGTGGTAACATTTTTTCACAGAAGCCCAAAAGCAACTGAAGTTCTGCGTGAAATGCAGGCCCAGTTACACCTGCCAAACCACAAGCTAATCCATGATGTTTCCACAAGATGGAACAGTTCCCTTGACATGTTGGAGCGTTTTTGGGAGCAACAGCCTGCTGTGTTGAACACCCTGCTGTCAAAGCAGATAAAGAGAAGTGAA
>MA01Gene00006
ATGGCCAGCCTGACAGAGGAAGACATGGCAATAATTCAAGATGTCATCAAATTGATGTCTCCACTGAAAGTGGCAACCACGCTCCTCAGTGAGGAAAAAAACCCCACCATCTCAATGATCTCCCCAATTCAGGTCAAATTAAAGAGACATTTCCAGCCAGATGATAGTGATCTACCAGTAATTTCCCAGATGACTGATATAATATTTCTGAACATCCCCTCTTCTCTTCTGCTCCTAGATGATGTTCCTCCCAAGAAGAAAACAGCCTTGGACCAGATGTTTGGCGATTTCCACACTGAGAGACCACAGACGACAAAGAACGCAAGGGAGAGAGCTAAGGAGGAAATTTTAAAGTACAGAGAGAGGGATTCTTTAAGTCTGAGTGGTGACTTGCTGCAGTGGTGGAAAAAACAAGTGGATCTTCCTCTGCTTTCAGCATTGGCAAAGAGCTATCTCTCCATCCCAGCTACAAGTGTTCCCTCTGAAAGAGTGTTTAGCACAGCTGGAGACATAGTTACTGCACAGCGCAGTTTGCTTCATCCTGATCATGTAGATCAACTGATTTTCCTGAAGAAAAACCTTAAAATGAAACTGAGGCAGACTCAGAGAGTGGAGAAGATTCACTGA
>MA01Gene00007
ATGCCCAGTCGAACGATGCAGGAAAAAACAAGTGTTCTTGATGAAACTCGCGGCTCCAGCAGCTCTCTCTCGTGCTCTCGGCCAGTCTCCAACACCGCTCTCCATCCGATGATGCATTCAACCGAACTTCTGCTACAACAACGTTTCCGGCTTCAAATGGTTATTTTTCAGTGTGGAGCAGTTGGAGCCATTGATGGCTGCCATATATGTATAAAGCCCCCATCAGTCAACGCTGGCTGTTACTTCAACAGGAAACTGTTCTTTTCAGTACAGTTCCAGGCTGTGTGTGACCACCAAGGAAAATTCTTGGATATCTGCATAGGCTTTCCTGGTTCTGTGCACGACACAATGGTCCTGAAACACAGTGCAATCTATTGCAAACAACTGTACCCACCTGAGGGTCGATGCATCCTAGGAGATGGGGGGTATCCCTGCCTGACTTCACCCATATGCATCATGAGCCCCTATCGAGAGCCTGTTGCTACCTCTGTTGAAGCTCGCTACAACAGGCATCACTCCAAGGCCAGGTGTGTTGTTGAGTGGGCTTTTGGCATGCACTATGCTCCCCTCTAG
>MA01Gene00008
ATGACCTCCAGAAAAAGAAGCAATATTTGGCTCCACTTTGATGAGGCTGGACCCCAGAAAGCAAAATGCAAGCTTTGCAACATTATTTTGTCAGGCCAAGGAGGATCAACATCAAATTATATAAGACACCTGCAAACAAAGCATCCAACTGCATTGCTTGTGCAAGTGAGACAAGAGGAGTCTACAGAATTAACATCAGCCTCAGGTACTGCTTCTACAGCTGCTGTCTCTTCTGATACTGCTTCTACTTCTACTTCTTCTGCATCCACATCTGGAACTGGCACCAGTGTCCAAAGGACAAGACAGAGTCAAATAACAAGCTTTGTGAGAACACCAATTGGCCCTGTCAGG
>MA01Gene00009
GAGGGAAGCTACTAAGCAAGTTATAAAGACAGAGTTGTACGATAAGCTAGTGGATGCTGGTATTTTAGCTTCTTCTGTTTCTACATTTGACATCAGTAAGTATGTTAAGCTTGTGCCTTCTTTCCGAGAAGCCGAAGTGGACGCTTATTTCGTAGCTTTTGAGCGAATAGCGGGTAAGCTTAACTGGCCTAAAGACGTGGGCTTTGTTACTGCAATGCAGTTTAGTGGGTAAGGCGCAAGAAGTTATTTCAGCTTTAAGCCTTGAGGATTCGCTGGATTATGATGTGGTAAAGGTAACAGTGCTTCGTGCATACGAATTAGTTCCCGAAGCGTATCGCCAGAGGTTTCGGTTACATGCGAAGACATCCAAACAAACGTATGTTGAGTTTGGAAGGGAGAAGAGAGCTTTGTTTGAAAAATGTTGCCTGTCGAGTTTTTTGAACAACTTTGTGAATTTGTTTTGCTAGAAGATTTTAGAGTATTCCTGAAAAAATTTTGCAATACTTAATTGAACAGTTCACACTTGCTGAGGCTGCAGTATCAGCTTATGAGTTTAAAGTATAAAGTATTTAAGCATGAGTTAACTCCTAATATTCCTTCATCTACTGAAAGATTTGTGGGGGAAGAGTCCCTTTCTCCAAAATTTTCTCGCTCATGGAAAAGCGGTGCTCGTCCTAAAATGAATGGTCAAAATCCTGCGCATCAAGGAGATAGGCTGGCTTGTTTTTACTGCATGGATCCTGGACATTTAATTTCTGAGTGTAAGGAATGGAATAAAAAGAATGCAGTAGGGAAAGCAAAAGGTGTTGCGCTTGCGCAGACGCTGCCAGGGTTACGAGGGGCTGAAACCTCTTATGAACCATTTATGTTAAATTGGCAGGTGTCACTTTCTGGTTCACAGTGTAAACCTATTTCGATGTTATGAGATACAGGGTCATTCCAATCGTTCATACTTGAAAGTGCGCTGCCTTTCTCGGAAAGATTGTATACCGATACGGATGTGTTGGTGCGAGGTATAGAATTGGGCTGTGTACAGGTGCCTCTGCATGAAGTTGAATTAAAATCAGGCCTTGTCTCTGGCATTGTTAGGTTAGGTGTTCGCAAACAGTTGCCTGTTGCTGGAGTGGATATGTGATAGTGATGCACAAACCTATAGTGAAGGAACAGCCTGATATATGTATTCACTTCCCTTCTGTTTTTCCAGCATGTGCTGTGAAACGGGCTCAAGATCAAAAATATCGTGAAGTTGTTAACATCTCTGATTTATTTTTAAATTCAGAGTCTGAGATTGAAGAGTCTCAGTCAAGTGGAGCAAGTGAAGTAACTGAGACTTCATTGGTCCTTGAAGTTCCGCTGACTGTTGGTAAGGAGAAGTTGGCGGCTGAGCAGAAATCTGATGTCTCTTTAGCCGAATGTGTTAAGGCAGCAGTTAACGTGAATGACAGAGTGGAT
>MA01Gene00010
CCCTGCCTTAACCTGTCAAGAAAGCATACACACACAAAAAAGAGAGAAAACAAAAGAGAGAACACCACAACCACAAACATTTTATATAATAATAAAAAAAAAAACACATACGTCCTTGGACGTAACAGTCACCTTTAAATATGAAACTCATTCTACACTGACAACATGTAAATCACTTCTCTCCAGTGTGAATATTCATGTGTTTCCTAAAGCTTTGTTTCTGTGTGAAGCCATTCCCACACAAACTGCAGGTATAAGGCTTTTCTCCAGTGTGAACTCTCATGTGGATTTCAAGTTTTCCTTTTCTACTGAAACTCTTTCCACACTCTTGACAGGTGAAACGCTTTTCTCCAGTGTGAATTCTCATGTGGACTGTAAGGTTTTCCTTTCTACTGAAACTCTTGTCACACTCTTGACAGGTGTAAAGCTTTTCTCCAGTATGAATTCTCATGTGGACTGTAAGGCTTCCCTTTTGACTAAAACTCTTGCCACACTCTTGACAGGTGTAAAGCTTTTCTCCAGTGTGAATTCTCATGTGGGCTGCAAGGCTTCCCTTTTGACTGAAACTCTGTCCACACTGTTGGCAGGTAAACGGCTTTTCTCCAGTGTGAATCCTCATGTGGCCTATAAGGTTTCCCTTTTGACTGAAACTCTGTCCACATTGTTGGCAGGTGTAAAGCTTTTCTCCAGTGTGAATTCTCATGTGGACTGTAAGGCTTCCCTTTTGACTGAAACTATTTCCACACTCTTGGCAGGTGTAAAGCTTTTCTCCAGTGTGAGTTCTCATGTGGGCTGTAAGGTTTCCCTTTTGACTGAAACTCTGTCCACATTGTCGGCAGATATATGGCTTTTCTCCAGTGTGAACTCTGACGTGGACTGTAAGGCTTCCTTTATGACTGAAACTCTTTCCACATTGCTG
>MA01Gene00011
TGAAGACATGAAGATTGCGCTTATTAAAGATGAGACTAGAGACATGAAGATTGAGTTTAATAAAGAGGAGACTGAAGAAATAAAGATTGAAGAAACATTCAGTGTGAAACATGAAGATATTGAGGAACAAACAGACCTAATGTCACTGAAAGAAGCAAGTCATGAACTTAATGAAAGGGAAGAAGAGAAAGAACATTATGATAAACATCATGATTTCATGACTGGGGAAAGATCAACACAGATTTCCTCACAAAAAGGAGCTCAAAAGACAGGAACTAAGAGTTCCACACACAAAAAACACCTTAAAGTCCACATGAGAATTCACACTGGAGAGAAGCATTTCACCTGCCAGCAATGTGGACAGATTTTCAGACATAAAGGAAGCCTTAAAGACCATATGAGAATTCACACT
>MA01Gene00012
ATGTGGTGGATCTTAATGGTGTTATCTATCTTGCAATGGAATGCAAGAAGTTTGATAGCAAACGGACAGGAGTTTAAGAAATTTATAGCAAACCAAGAGAAAGGCCCAGATATTATATGTATACAGGAAACTTGGCTTAAATCACAATATAATTTTCTAATACAGGGCTATATTTCTATTCGGAGGGATAGAAATCAAGGGAATGGAGGTGGAGTAGCTACTTTTATAAAACAAGGAATTGGGTACAAAACAGTTGAGGTAGATAGGGAAATAGAAGTTGTGGTGGTGGAAATATGGGAAGGATCACGGTGTATTAGAATAATTAATTTTTACAATCCATGTGATAGGTTAAGCAAGGATATTCTAGAAAGTATAGGAGGAAATGGAAATCAAGAAACGGTGTGGTGTGGTGATTTTAATGCTCACAGTTCAATATGGGGAAGCGCAAAAACAGATTATAATGGTGAGATTATTGAAGATATGCTAGATTGGGGAAGATTAGTGTGCATTAATGATAGAAGTCATACTAGAATTGATTTGTATAAGGGAAGGCATTCAGCATTAGACTTGACAATAGTATCTGAAAGCTTAGCGAGTAAATGTGAATGGAAGGTACTAAAACAAAGTACAATAGGAAGTGATCATTTTCCTATTTGCAGCAAAGTTGGAGTAGATATAGAACAAAGAGTGGGGGAAAGAATGCTTAGGTGGAGGTTCAAGTCAGCGGACTGGGATAAGTATAAGGAGTTATGTGAAAGCAAAATGAAGGAAATAAGTAAATGTATAGAAGATGTTGATGTTTTTAATAATGAAATATGCAAAGTTCTTCAGAGTACAGCTGAAGAAGTAATAGGTAAGAGGAAGGCAGGCAGCAGGAGGAAAGCTATGCCGTGGTGGAATGAGGAATGTAATGAGGCAATAAAAAGGAGAAATAAAGCACTCAAGAGGGTAAGAAGGTCACTTAACTTT
>MA01Gene00013
ATGGGCAGCTGGAAATCCTGTGGTGAGGTGAGATGGTGTCGTGAGTCCGTGAGTCCGTGCGTCCGAATCCGGAGCAGAGCTAATACAGAAATGGGCAAAAATACTAAGCCTGGCAGTGCTAAAAACCAAGAAACTTCAAGTAAAGACGATGACGCATCTGACATGGCGGCGGCACCTGTTCCTTTAATGGTAGAAGTGCTCGTGTCAGAGCTCGAGAAGTCGAGGCGAAGTTTATCGGACGAATTCACAGCTTTGCTAAACTCTTCTTTATCCCCTTTACAAACATCTTTGGAATGCATCCACAGCACTTTGGCCTCACACACCACCACTATTTCGGAGATGGAGACTGCTCTCACTGACCATAGCGGTAGGATTACGGAGTTGGAAAACGAAGTCACATCGTTGAAGGCCAAATTAACAGCGGCTTCGGACTTACATGCAACGCTTGGTTCTGCGGTGGACGATCTGGTCTCCCGATCAAAACGACAGAATTTGCGGGTGGTAGGTTTCCCTGAGGGGATTGAGAGCAAAAACCCAAGAGAATTCATCACTGACTTTTTCTTTAAAACGATGAAAGATGTTCTGTCAGCCCCCCCTGAAATTGATCGCGCCCATCGAAGTCTAGCGCCCAAGCCCCGTCAAGGCGATAGACCACGGCCGATCATAGTCAAATTCCACAGGTTTTTGGATAAAGACACTGTACTGCGTTGGGCCAAGGAACACAAAGAGATATCTTATCAAGGTCACACCATTAAAATCTACGAGGACTTCAGCGCGGGAGTCGCCAGGAAGCGCGCAGCCTTCAACAGAGTAAAATCAAGTCTGTACAAGAAGGGTATACGCTTCGGCATGATTTATCCAGCCCGTCTGCGCATAACGCATAACGGTGAGCATGTCTTTGACACCCCAGAAGCAGCTGAACGTTATTTCCAGGAACATATTCAAGACGGATAA
>MA01Gene00014
ATGGTGGATGTGGGGACTCAAACCGAAAGGTTTGAGCATCACAGATCAACTCCACTGGCCAGTCCTGAACAAAGTGATGATGAATGTTCATTTTCTGATATCATCAACCATTCTGGTGATATGTCATGGAGTCCAGGAGAGTTGAGTGAGCCCTCTGAGGAGGAACCAGAAGAGCTGGAATCTCTCAGTGACCCAAACGCTGTTGACAAGTTCATTGTTTGCCAGAGGCAGTTGCTGTCCTTGTTCACGGTTTGCCCTGCATGCTGTGGGGAAACCCAGGGACACATAATGCACCCCGAAGGAACATTTATAAAAGTCAAGCAGGCCTGCAGAACTTGTGGTTATGAGCGTTACTGGCAAAACCAAGAAAAGAGGGGGATCATCAGGGAGTTGAAGGAGACTGGGGGTGGATTGATCCTGTCTGGTGACTGCAGATCAGATTCTCCTGGACACTGTGCGAAATATGGTGGCTACTCCTTGATTGAGGATCGAATTAACAAAGTTTTGGATGTTCAGCTTGTCCAAAGCTCAAAAGTCCCAAGCAGCTCTTGGTGTGAGCTAGAGGGTCTAAAGCGGAGTATGCAGTTCCTGATGGACCAAGACATGCAAGTGTCTGCTCTGATAACAGACAGAAATCGGCAGGTAATGATGCTAGGAGAGATCTAA
>MA01Gene00015
ACTGCACATGTATGGCGGGACTTGCCGAAACATGCACACAAGCTTTTCAAGTTGGAAGCAGTAGTCAGATGCAGAGAGACAACAACAGTAATTGGGCAACCTGCATACTGGATCATACCTAGTAACATCACAAAGGTAGGAGCAGAGGCAGGACACACAACAGACTTAATTTCTTCAAAAGCAAAGAGAAAATCCATTAATAGTGTTTTGGATGGTGAAGTAGCGAGCATACCTGCAAGTTCAGTATTGCTATACAAGAGCAGTGGAAATCAGTCCTTGCACAACTGCAGAAATGATCTCAAAGTTGCCATTTTTTCAACTTTGCCTGGGTATTGTGAAACTTTTGCAGACCCAGTACAGCCATTCTCAGCACCAGATTCACTGTGCAGTCTACGTGATAAAAAAAAATGGATGGCATTCATTGACCGACAGACCAGAAAGCAGCACAAATGCCCATCTTGGTGTCACTTTCGCACGGGAAGAGTTACTGCATCCAAAATGCATTCAGTCTTTTTGTCTGATTTGGATAACCCTGCACTGTCTACAGTAAGAGCAGTCTGTTACCCCAACAGTAGTGCTACAAACCAGTGTCCTGCTACTGCATGGGGAAGACCAAATGAGGAGAATGGGAGAACACAATATAAAGTTCAAACCATGAAGCATCACTGTGACATGCAAATTACTGAGTGTGGCTTCATCATAAACCCTAAGTTTCCTCAAGTTGGAGCATCGCCAGATGGATTAGTGCAGTGTACCTGCTGTGGAAAAGGCTGCATTGAGATAAAGTGCCCGTGTAAGTATGGTAACAGCACTGTGGAGGAAACATGC
>MA01Gene00016
CACATCATCCGACAGTTTATAAGGTTTCCACTTGATGTTCACCAACTACACAGAAACAAAGCCCACTTCATGGCCATAGCTGGACTTCCCGGTGTAGTTGGTGTTATAGATGGGACACATGTCCGAATTATTGCATCATCAGAAGATGAACATGCTTATGTAAATAGAAAAAAAATCCACAGCATTAACACTCAGATAGTTTTTGATGCTAGCTACACTATTTTAGACATTGTCGCAAAGTGGCCAGGCGCAACACATGATTCGCGGATCCTACAGGAGAGTGGCCTGAGGCTCCTGTTTGAGAGACATCATGTGCCAGCTGGATGTCACTTGTTGGGGGACAGTGGCTATCCCTGCAGGACATGGCTCCTCACGCCTTACATCCACCCACAACCTGGACCTCAGTTAAATTACAACAGGTAA
>MA01Gene00017
ATGATGGAGGCACCACAGCCAGATAAAGGGTGGACCAAACATCAGGCCAGAATTCTGCATGAGTCAGCATCTTTTGACAATATTTCCAAAAAATGGAAAAAGGCATGCTACACTTCTGACATTTCCGAATCTGAAATTCCTGGAAAAAGAATTCACAAAAAGAAAATATACTCAGATGATGGTCTCATGATACCCCCCACAAAAAGAAGAAAATTAATAGAGAAAAAGTTCCACCAGCACCAAAAGCTCCAGCACCCCCAAAACACTTCAAGACAAAAAATACATTGA
>MA01Gene00018
ATGTATGGGTTGTTTTATTTCGTAGACGGGTCCGTTATTGCAGAGAGTACATCTATTATACAGGATGCATATATAAATGCTGGTGTTACAGTGACCTGCAAGGAAGACATCCAGTCCCAGGAAGGCTGGATAGAGGTGATTTTGCCAGCTAAACGCAGGCACGATCCGAAGCCGGTTGCAGCCAAACTCATGTTCATGGCGGAAAACTACAAAGAAGTAGTCCAGAAGCGTGTCGATTTCCTCAAACGGGGGGATATATGGTCTTCCTTCAGTCAGTCTGGCCAGGAGAAGGGGGTGGTGAAGCAAGGAATGACCTCTGGTTCACAGATGGCCAAGATAGGTGAACAGCTCAAGAGGGACCTCAAACGGCAACCTACAAGACAACTCAGTTCTACTCCTGCTAGATATGAGTCTGATTCTGATAACACATGTTGTGATATTTTTGATCCTCTCAAAAAACGAAAAATGGTGATTAACACCAGTGAGGAGGAGGAGGACGCCATCCCTCAGGCGGAGTCTCAGCGGCCAGGGACAGTGCCTGCAGTTTTTGTTGAAATGGATGAGGACCGTTTGAAGGCTCTGAAAGAGCTGCCAGGACTGGTGTCTTCACTCAAAACAGTCCTAAACAAAATGGAAGATTCACCTTTGTCTTCCATGATTTCCAGCCAAAGCGAATCACCGCGCACTGGCAGTCACACTAGCAGTGAAGAAGACATGGTGTTATTGGGCAACTCATCAGTGCAAGTCCCAAAACGCCTCTATCAGAGGCTGAGTGGGAGGAGGATGTCCCTCTTCACTCAGGAGCTGGCCACATTGGTGTTTGGCAGGGAAACTTTGGCCAAGGCAACCCTCACAGGGAAAGGGAAAAAAGGCGAGCTGAAGGAGCAGCTTGAGCCAGAAAAAACCAACGCAATTATAGATGCAGTGAGGGAGCGATTCCCCAACACCGAGGTGGCAGAGATCCGGGCCCTTCTACGGAGGAAGTGCAACAATGAGAGCTACAAGGCCTCTAGTAACTCAAGTCAGAGCTAG
>MA01Gene00019
ATGCAGCCCTCTAGTCCAAGGCACCCATTCCAGCGGGCGGTCCAATGGAGGACCGTGGGTGCTGGTGTAAACACAGAGTGCGGAGAAGGATGTGAAAGAAAGAAGGACGAGATGAAGAAGATCTGCACAAAAACAGATTCAGTTCAGGTGAGTGAGGGTGGTGGAACAGAAGCAGCAGATCAACACCAGGAAGAGAATGAAAGAGAACAAATGAAGAATCTATTTCAGAGACTTCATCTTGAAGGCTGGTGCCACAATAAACTGAGAGCTGCAGATGTTCTTCAGATAACTAAGCATTCATTACAGTCAAATGAATCTTGTGCTGAAGAGGAGCTGGTTCAGACTTTTCTACAAAAACTACTGATGATGGACTACAGAGCAAGATATATTCATGTTAAAGAGACCAATGAACAGGATCCAATAGAACAAAGTGATACTCTCTCGTCTGAAGATGAGGATGATATTTTTGATTATGTTCCCTGTTTGTCAAACAAAGGAACAAGCCAGTCAGACCATGTGCACCCAATGGATGTTCAGATGGCTGTTTTTCATTGTGCTGATAGATTCCTGAAGCAGCTGATGGTCACTAAACTGTCCCAGTGTCAGTACGCTCTGCCTCTGCTTGTTCCTGATCCAGACACACAACAGATTGAGTTTCCTCTCTGGACATTCAGACAAATCAACAAGAGCTGGAAGATGAGAAACAATGACAAGGAAGCCATCAGTCAAACCCAGTCAGTCTACAAGGCAAAAACTTCAATGGTGTTTTTCTTCAGGTTTGGCTCTGTGTCTTCATCCAAGTCTCAGCTGATGAACAGTCTGATCAATGAGAAACACAACACGTTCTTCCACAGGAACTGCCCAGGCAGCAGTAAAACCAGAGTCCTGATGGATGGAGTGGTGGAGATCTCCTGGTTCTGCCCCTCTGGGAAAAACACGGATAAATTCACTGATTTTGTTGCCTTCTGTAATCTACACGGTAATGCCGGAGACCATGAGAAGCAGCTGCAGATCCTCACTGAAATTAGTTCAGTCAATGTTGTTCTTCTGCCACGAATGGACAGATATGACAGACATGCCACAAAGATCCAAAACCTGTTCAAAATCAAAAAGCCACTTATTTGTCTTTTTACTGAGGATGAATCTACTGTAACTGAGATGAAGAAAGAGAAATTCAGAATTGGTTTGAAAGACAGAAATCAGTCAGATGTATCTGAAGAAATCAGAAAAACTATAAATGTTTGTCTCTCAAAATCATCTTCCACTTTCAGACTTGAAGATGTGTCCAAACAGTCAGACATCAGAGTAGATGAGGAAGATGATGAAGACTGCAGGAGAGGAAGAGAAGCAGCAAAACAGATGATGGGTTTACTGAAGAAGAAAAATCTGACAGAAATCAAAGACTCATTTCTGCCTCATCAGGGGAAACTGTGGCATCAGTGGAGTCAGAAGAACAAAGAGCTACATCGACCTCAAGGAGAAAACGTTGAAATGGAATCTAGTGAGAAAGAAACAGAGATGAAAAAAATCCGTGAACAACAGCATGAATCTGACATCAGTCAGTTTATGAAGCTCTTTAATAAAGAAATGGACTCAGATGCTAAACATGAAAATATGTTTTTTCTTAATTGGCTCAGAATCCTCCTAGATGAATATACATCAGCTGATCTTTCTGCTCTACATCAAATGTATGATAAAACATGGTCAGCAGTTAAAAAATTGAAAGAGAAGAATGATAAACCTGAAAATCTCAAAGCAGAACAAACTAAACTTAAGAGAATATCTGACAATCTTCAAGCTGCAAACTTTGGTTTGGAGCACATCATGAGGGAGATCAGTCAGATCTATGAATCATGTTCATCTGTGAAGAAGAACAAGAAAGAACTGCAGGTTCACTTCTCTTCTCTTCCGGGTCTTGCAGCAGAGATGATGATCTCTGGATTTCCACTGGAGCTGATGGATGGAGATGCTGCTCATGTTCCTGTGATCTGGATCTCTGCTGTTCTAGATGAACTCATCCAGAAACTGGGAGACCAGAGAGTCTTTGTTCTGTCAGTTTTAGGGATTCAGAGCTCAGGTAAATCCACCATGCTGAATGCCATGTTTGGACTCCAGTTTGCCGTCAGTGCTGGCCGGTGCACCAGAGGAGCTTTCATGCAGCTGGTCAGAGTGTCAGACGAGATGAAAACACAGATGAACTTTGACTATATTCTGGTTGTTGATACTGAAGGTCTTCGTGCTCTAGAACTGTCTGGAAGATCAACAAGGCATCATGACAATGAATTGGCCACATTTGTTGTTGGACTTGGAAATCTGACCTTGATCAACATCTTTGGAGAAAACCCATCTGAGATGCAGGACATTCTTCAGATTGTTGTTCAGGCCTTCCTGAGGATGAAGAAGGTCAGACTGAATCCCCGCAGTGTGTTTGTGCATCAGAACGTCTCAGACGTCACAGCTGGAGAGAAAAACATGGAGGGAAGGAGACGACTGCTGGAGACACTGGATGAGATGACAAAAATTGCTGCTAAAGATGAAGTCTGCGACGCAGAGCGTTTCAGTGATGTCATTAGATTTGATGTTGATAATGATGTGAAGTATTTTGCTCAGCTCTGGGAGGGCAGCCCACCCATGGCTCCACCAAACCCAACCTACTGTGACAATATTCAAGAACTGAAGGAAACTATTATGTCTCATGCCTCAAGATCAGATGGAATGATGCTGAAAGACTTAAAAGATCGTATTAAAGATCTCTGGGAGGCTTTACTGAATGAACGATTTGTCTTCAGCTTCAGAAATTCTCTGGAGATTTCAGTCTACAGGAAACTGGAGACCAAATACAGTAAGTGGACGTGGAGTCTTCGCAGTGCCATGATGGAAACTGAGAACAAACTACACAATCTAATAGAAAATGAAGTGATTCATGAGGTTAAAGAAAGTGATATTAAAAGAGCACTGAACAAGACAAGAGAAGAAGTGAAAAATTCAATGTCAGAATTCTTTGAGAAAGACAAAGATAAAGATACACTGATTCAGTGGAAAACATCATTTGAAATCAAAATCAAAGAGCTTCAGGAAAACATTGTGAGAGAAACAAAGTGGAAATTAAATGACATTCTTCAGCAGAGAGACCTGAAGAAAAAGATTAATGATCAAAGGAAACATCATGAAAACACTCTCTATGAAAAGAGCAAAGATCTCGCATTAAAACTCAAAGATAATGCAAAAGATGAAGAAAGGCTGAAGAAAGAGTTTGATTTGTTCTGGGAAGAGAGTGTGAAGAAGATCATCAGAGACACTCCTGCAATCAGAGACATTGATGTAATGAGAGATGTGAGAGAGATCCTCAGTGACCTCTATAAAAGTGTTCATGTAGACCACTGGAAGAGCAAGGATATTTTCACTGTGCAAAGTTATTCTGATTATGTACAGGTTAAAAAATCCAGTGGAATTGTAGAAACAGTTAAAGGTGTCGTCAAAGAGGTATTTCGGTATGATCCTCTATCTAAAGAGGATGAAGCTCAAATAAGTTCATTTATCACAGATCTTGTTCAGCAGACAGACAGAATGATAAAGTCATTTAACATTTCAAAGATGGGCTACAACATCAGCTGCATTCAACAACTCATAGATTACATCAAAGCAAGAGAAACTGAACATCAGGATGGACGAGTGAAATATGTGTTCAAGAATGAATTCTTCATGGATTTGGTTCTTTCCATCTGTAAGAGAGCAAACAAGATGATCACTGACCAACACAGACTGTTCAGAGAAGCCAATGATCCTGTAATATATGTTGAGAAGAAGAGGGGAGATTACTATAGTATTTTCCAGAAATACTGTCATGGAGCAACATCAGCTGTCATTTTTGGTGAGATCATCTGTCAGAAACTGAAAGAGCCCATTGAGCAGAGTGTCTACAAGAAGACTGCCAGAGATCTGGCAGATGAAATGAGATCAAACTGTGAATCACTGAATGGAAACAGATCAAATCTGGAGAAACACATCCTGAAGACACTGGCAGGAGAGGAGGATTTTGTCAAATACATGAACTACATTCATAATCCCAGAGATCACTTCAAGAGTTTCATCAGAGATGAAGTCAATCGGTACATCTCTGATAAGTTCAGTGTCAGTGTTTTACCCAAGATGAAGATGAACATTGAACTCCTGCAGCAGAAAATCATGAACGCAGCACATGAATCTACTGAACATGTTCGAGTGAAGCGAGGAGATGTTGGTTTGTGGTTGAAGAGTTTCACACAGAAGCTCTCAGATGAGCTGATCTTCTCTGAAAAAGACCTCAGTGGAAAACTGAAAGAGCCCATTGAGCAGAGTGTCTACAAGAAGACTGCCAGAGATCTGAAAGATGAAATCAGATCAAACTGTGAATCACTGAATGGAAACAGATCAAATCTGGAGAAACACATCCTGAAGACACTGGCAGGAGAGGAGGATTTTGTCAAATACATGAACTACATTCATAATCCCAGAGATCACTTCAAGAGTTTCATCAGAGATGAAGTCAATCGGTACATCTCTGATAAGTTCAGTGTCAGTGTTTTACCCAAGATGAAGATGAACATTGAACTCCTGCAGCAGAAAATCATGAACGCAGCACATGAATCTACTGAACATGTTCGAGTGAAGCGAGGAGATGTTGGTTTGTGGTTGAAGAGTTTCACACAGAAGCTCTCAGATGAGCTGATCTTCTCTGAAAAAGACCTCAGTGGAGTCGAACATGATGATGTTGATGTGAAACTAATGGAAGATATGATGAGACGAGAACTTCCTGTTACAATGTCTGATATAAGCAGTAGATTCAACACAGAGACATTTCCAGAAAAGCTTGACCTCAGTTTCAGACCAGATGACCTTCTGTTTGGTCACTACACTCGGTGTTGTTGGGTTCAGTGTCCGCTCTGTGGAGTCATCTGCACCAACACCATTGAGAACCATGATGAAGATCACAGTGCTTCTTTCCACACAGTGAGATGTAAAAGAGGTGTTAAATACAAGGGTACAAACAACTTGTCTGTTTGGATCTGCACATCATCTGTAGCAAGCAACGATCGATCTTTTTATCACAGTGACTCCAATAAGTGGATCCCTTATAGAAAATACAGAACAGCAGGAGGAGTTTATGCGAAGTGGAGCATCACTCCTGATCTCTCTGAACTGCCCTACTGGAAGTGGTTTGTGTGCAGATTCCAGAAAGATCTGGAAAAAGAAAGATCTGGAAAATTTGAGGGGGATGGTAAGATACCAGATGGATGGAGAAGATACTCAAAAGAGGACGCTATTGAGAGTTTGAATCGATACATGTAA
>MA01Gene00020
ATGTGCTGTCTAGACATAAGGCCATATGACTTCGTCGCCGGGAAAGGCTTTGTTGATATATCGCAACACTTTGTTGATGTCGCCGCTAAATATGGCAAATTTGATGTTAAAGATGTTTTACCTCATCCAACCACTGTATCCAGACATGTCGAGGGGCGAGCCCAAGTACTGCAGGCGTCAGTGGCAGCGGAGATAAAGCCTATCATTGATACATATGGACGGAGGATTATCATAAAACTTCCTTCATATCCGGCACCATCCATTATACAAATAACAACTTCGACCTCGTTTCCAGGGTGTTATTCGCGGCTCCCTTTGAGAGTGGTGTCAAAGACAGGGGAGAATATCAGGAGCCTGCTGTTCCAGAAACTCTGTGAATTTGGAATAGATGCGTCACTTCTATCTGGCCGTGTTGTGTTTGTCACTGAACGTGGAGCCAACATAGTCGCTGCCCTGCGTGGATACACCAGGCTGAACTGCAACGCGCACATCCTGAACGTCACCCTATCAAGTGCATTTGCACCAGACGTGTTGGCTGAAAGTACTGAGCTGTCTGAACTGTTGACCAGTGCAAAAAAACTGCATGAGGAGATCTCCACAATACTGCTTAGAAATAACCAGTATGAAAGAATTGCGCAGATCAATGCAAACACTTTAAAAACAGTAGTTGCGTTCCTTAAGTTATTCAAGGAAGCTACGAATGACTTAGAGTCCGACAACTCCACTCCCAGCGCATCACTTCCACTGCCGTGGTCCGTGAAACTCATTGAACACTGCCAAGCAGCAATGCTCGAGCCCTTGCTCTCTGGAGTCGCCAATGTGTGTGCCTCGCGTCTGGAAGAACTGATGGGTACCAGTGACACATCTGCATTACCTCTCCACATGATGTACAGAATTGCAACGCTCCTGACTCCTAAAATGCGAATGCTACGGATGCTGCCCCCAGATGAAAAAGATGAAGTGGTTAAAGTGCCAAAGCCGATCGATGATGAAATGGCTGAATATCTCAGCTCCCGGCTCTCTGATAACCCAGACCCAGACAGCGTGCTTCAATGGTGGAAGTTCAACAAAGAGCGCTTCCCAGCGCTATCAAAGCTTTGGACCGCTCACTCAGGCCAGTGTGAAAAAAATACACAGAGCAATCAGTCTGGGAAGTGA
>MA01Gene00021
ATGGTTAGCAACTACAGAGTACCACCGACCTTTGATGAAGGAAAACCATATGAAAGTTGGAAGAATGAAGTCGCAATTTGGACCAGGGTTACGGAACTCGAAAAAAAGAAACAGCCGCTCGCTGTGGCTTTGGCGCTGTCAGGAAGAGCGAGAAAAACAGCGATGGAAATACCGGTAGATGATTTGAATAAGGAAACTGGCATGAACACTTTACTTCTAAAACTCGATGATTTGTTTCTCAAAGAAGAAAAGGACCAAACATATGAGGCTTACACGAGCTTTGATCGGATTATGAAAGATAGCGGTGTTTCCATGACAGACTATATAATTGATTTTGAACAGCGGTATTCACGAATGCGTAAATATAAGATGGAGCTTCCCGATGCAGTATTAGCATTCAAACTGCTGGACACTGCGTGCTTAGAAGTGAAAGACAGACAGTTAGCTCTGACAGCATGTACAGATTTGACCTTTGCGTCAATGAAATCAGCACTGAAGAGGATTTTCGGAGGAAAGTCTGCTTCTACAGTGGGGATTAACCAGGAAACAGCATATGTAACGGAACAAAGGCGACAGAGGAGCAAGCCATGGATGCAAAATATTCAGCAAAAGACACCACTGCCTGGCACTAACCCTCTGGACAGGTATGGACGCAGATCAAAATGCGCTGTTTGTCAAAGCACGTTCCACTGGGCCAAGGATTGTCCACACAGAGATGAGCAAATCAAACTTACAGAAGATTGTAAAACGGATGATATAGAGGAGTGCAACATTACTCTGTATACAAAAGACCAAGATGAAAAAAAGCACCTGAGAAAGACAGAAACACACAGTAATAGACCCTTTAAGTTTGGTGATGGAAAAGTGGTCTATTCCAGCAGAAAGTTGAAAATTCCTGCAAAGATTGGACAAACTAAGTGTCATATTGAATCTGAAGTAGTCCCAGCAAAGATTCCACTACTTTTGAGCAAGGCATCCATGAAAAGAGCAGGGACAGTGCTGGATATGGAGAATGACAGCGCTGTAATGTTCAGTCAACCTGTAAAACTTGACTTTACAAGCTCTGGTCATTACTGTTGTGACGAGGAAATACTGACAATCTCAGAAAAACTTAGCTCTGCAGAAAAAAACAAAATCCTGATGAAGCTTCACAGACAATTTGGTCATGCGTCTGCTGACAGACTGCAGAAACTTCTTGCTAGCTCAGGCAATAAAGATGCAGAATGTAGTGTCATTCTGGAAAAAATTGTGAGTGAATGTGAAACGTGTCAAAGATACAGTAAGACCACACCAAAGCCTGCTGTCGGCCTACCACTGGCATCTCAGTACAATGAAACTGTTGCAGTAGATCTGCATGAACTTGAACCAGGTGTGTGGTATCTCCACATTATTGACCAGTTCACAAGGTTTAGTGCAGGCAGCATACTGACCACAAAGAAATCTTCTGAAATAGTGAAACACTTTGTTCATGTCTGGATAAGTGTACATGGTCCACCTCAGAAACTGTTCAGTGACAATGGGGGAGAATTTAATAATGATGAGGTTAGAGACATGGCAGAAAATTTTAACATAGAAATAAAGACAACAGCAGCATACAGCCCGTGGAGCAATGGACTTACAGAGCGACACAACCAAACACTTACAGAGATCATCATGAAGGTGAAGACAAGTAACGGCTGTGACTGGGATACTGCATTGGACTGGGCTCTTATGTCAAAGAACACCATGCAAAATGTCCATGGCTACAGTCCTCATCAGTTGGTGTTTGGACAGAATCCCAACCTGCCCTCTGTATTAACCGACAAGCCCCCAGCTTTAGAGGGCACCACAAAAAGTGAATGGGTGGCAAAACACATCTCTGCTTTACATGCGTCAAGAAAGGCTTTCACAGAAGCAGAATGCTCAGAAAGAATACGGAGAGCACTGCGTAAACAACTACGTCACACAGATGAGAAATATAAAATGGGTGATAAAGTGCACTATAAGAGACTTGATTGTCCAGAGTGGAAAGGACCAGGAGTTGTTATTGGCCAGGATGGTGCAGTGGTGTTTGTCAGACATGTAGGAACCTGCATTAGAGTACACTACCTCAGACTAAGAAAAGTAAAAACTGACAGCGGAGATCAACATATCAATAAGGATGATGCTGAAATTGAGACAAACAGTGTGCAAAGACAAGAGATGACAGGAGCTGCTGTCAACAACACGGAGGGGATAGAAACTGTAACCGAGATGCAGCAGAGTTCAATGCAAATTGAGAACACAGGGGCATCCACTATGGGGCAGAATGTAGCTGCACAAACCACATGTGACGACATAAGGACACAAAGTGATACAGAGCAGGGAACTGATGTCCGCCTTAAAACAGGGCAAGTTCTAAAATACAGAGACCGAGACAGTGGGGCTTTGCATACAGCAAAAGTACTAGGGCGTGCAGGCAAAGCTACTGGTAAATACAAAAATTGGTATAATCTTCTGCTCATCGGGCTCACTAATGTTGCAGGCAGTAAAGATTCAGTCGACGTATCAAGTTTAGAGAGTCTTCAAATAGAACCCGCTGTTACTGATGTTAATACCACAAACATCAGCGAGGATGTATTGGTAACAAAAGATCTATCCTTTGACCTAGCCAAACAAGAAGAGATTAAGAGTTGGAAAGATAACAATGTGTTTGAGGAAGTTCAAGATGAGGGACAAAAGTGCATCTCCACCAGATGGGTGTGCACTTTTAAGGAAACACTAACTGGACTAGTACCGAAAGCACGATTAGTGGCCAGAGGTTTTGAGGAGTTTGATGTGTTGGAGCTACAAAAGGATTCACCCACGTGTGCTTCTGAGTCTCTTCGACTGCTTGTGGCAGTTATTTGTCAAAGACAGTGGAAACTTCATTCCATGGATATAAAATCTGCATTTCTGCAGGGAATAGAACTGTTACGCAACATCTACATCAGGCCTCCCCCTGAGGCTGTCTGTGAAGGAAAGTTATGGAAGCTCAAAAAATGTGTGTATGGTCTAGCAGATGCTTCACTTTACTGGTTCAGTTACCGAGTGAAGATGCCCCTCGCGCACCTTCCTCCCCATGAGCACCTTGAGCAAACGGCAGGCCAGAGAGGAGGCAGCTAG
>MA01Gene00022
ATGAACATTCCCGGGAAACATGGGATGGACAGAGATGATGAATAAGAGATGAATATCTATGTTAATGCTGATCCTATAAACAGTTTTGATGTCAGGACAGAAACAGAAAACTCAGACACCAAGAGACACCAAACTCCTCAACACACAGGTACTGAGACTCATTTTATTATAACAACAACTAACTCACATTTTTGTCACTTGAGTCTGCTGTGTGTTCTTCTGCTGACTGCAGTCATAGTGATGGGTGTCTACATCCATACAAAGAGCTCAAACTACACTGAAGAGAGAGACCAGCTAACATCCAAGAATGAA
>MA01Gene00023
TTCATGTTCAAGGCATTACACAAGGCAGAATTCATGTCTGGAGCAGCACAGCCGAATCAACAGACTTTATGCAGGTAGGCAAGCAAGAACAATAGTGAAAAATGGCAGATAGAGCGATAATAACTGACATGATCCATGATATCATGATATTTTTAGTGATATTTGTAAATTGTCTTTCTAAATGTTTTGTTAACATGTTGCTAATGTACTGTTAAATGTGGTTAAAGTTACCATCGTTTATTACTGTATTCATGGAGACAAGTGTAACACAAGTTTTTGTAACAGGGACAGGTTGCTCTAAGTACCTGATATTGGACCAGTGATTAGGAGGAACTGAGTGAAGTGGAGGAGGAACATCATGACAAACCTGGAGAAAAACCTTTGAGTCGCTCAAAGACTAAAAAGACATTTTTAAAGAAAAGAGCCAAGAAATCTACAACCTGCACTCAGTGTGGAAAGAGTTTCTCAACCAAACAAAATCTTGATGTTCACATGAGAGTTCATACAGGAGAGAAGCCGTTCACATGTCATCAATGTGGGAAGAGCTTCAAACAAAAAGGACATCTTAAGAGTCATACGAAAGTTCACACTGGAGAGAAGCCACACACATGTGATCAATGTGACAAAACGTTTCTTAGGTCATCAGCCCTGAAGAGACACCTGAGAGTTCATACAAAGGAGAAGCCACATTCATGTTCTGTGTGTGGAAAGAGTTTTTCACGGCTGTATTATTTACAAGAACATGAGAAAACACACACTGGTGTGAGAAAGTACGTGCGCTTTGAGTGTCAGAAGACTTTTACTACAGCAAACCATTTAAAACAGCACCAGAGAATTCACACTGGAGAAAAACCTTACAAGTGTTCACAGTGTGACAAGAGATTCAGTCGGTCAGAACATCTGAAATCACATGAGAGGATCCACAGCAGAGAGAAGCCGCACACATGTGATCAGTGTGGAAAGAGTTTCTCTTTTAAAATTCACCTGAAGATACACATGAAGATCCATGCAGTGGAGAAACCACATCACCACAGTGTGAAATGAAGTAGTTCATTTTTATGTGCTGAACAAAAAAATCTCTTCTGTGTAAGTTAGCCACAGCCAAATCTCTCCTCTCCAGCTATAGTTGGCGCCATGGGCGACAAGTTTTATTTATTTATTTATTGCAGTTAAAAAAAGTATTTTTGTACCTGCATCAGCAAATTATTCACAAAAACTTTAAGCAAACAAGTTTAGCCCTTTAACGACCCAGTGGTCCGCTGGCGGGACGATAATAAAAGTAGCATAATAATAACAATAATTTAATAGCCCATCTGCTATACGCCACTGTGAAGGGATAAACGGTGTTCAGGCACGGCATCAAAGCGATTACCTGTTTTATCCAAATCCACATGCGTGGACTGTTCAATATTCAGTACTGCAATGTCTGAGTCCCTCCAGTCACATGATGTTTCTCATGTGTTTTCAGTCGGCGTAACAAAGAAACGTTTACTAGACTGTGGACTAGCTTTGCTCTCTGAACAGTGGCAGCCTGCAGCTGAATTTTTGTGATCACTGAAGCCCAGGGTAAACTTCGGCCGTCCGCGTTTGTGAATTTGATGTTCGTAATTTTCGTCATGCGGCAGGCTCGTGGCCAGCTTAACTTGTGTTCAAACAATAGAAAGGTCTTACGGGTGTGGAACGACATGAGGGTGAGTAATAAATGAC
>MA01Gene00024
GAGAAAACAGCCAGAACACAACACTCACAAGACACTCCAATCAACTGCAATGACATCTTTAAAGCCTCACCTGAACCAGGATGTAAGGAGAAAGACCAAATCAAGACTGTTCTTACTAAAGGCATTGCTGGAATCGGAAAAACTGTCTCTGTGCAGAAGTTCATTCTGGACTGGGCCGAGGGAAAAGCCAATCAGGATGTAGATTTCATGTTTGTGCTTCCATTTCGAGAGCTGAACTTGATCAGAGATAATCAGTACAATCTTCACAGACTTCTGTTGGACTTTCATCCTGAACTTCAAGATCTGGACTCAAAGATTTATGAGGAGTGTAAAGTTGTGTTCATCTTTGATGGTCTGGATGAAAGCAGAATCACACTGAAGTTTTCAGATGCTCAGAAAGTTTCTGATGTGAGTGAGACTTCATCAGTGGGTGTGTTGATGTCGAACCTCATGAAAGGAGAGCTGCTTCCCTCTGCTG
>MA01Gene00025
GAAATACAACACTTCAGATGAGGGTAGAAGAAGACTGATACCAGCTGTGATCAACTGCAGGAAAGCTCTACTTGCTGGCTGTAATCTCACTGCTCAGCATTGTAAAATTGTGTCATCAGCTCTTCAGTCCTCAACCTCTGTCCTGAGAGAGCTGGATCTGAGTAACAATGACCTGCAGGATTCAGGAGTGCAGCTACTCTCTGATGGACTGAAGAGTCCAAACTGTCATCTGCAGATACTGAGGTTGTCAGGCTGTATGGTGACAGAGGAAGGCTGTGGTTATGTGTGTTCAGCTCTAAGTTCAAACCCCTCACACTTGAGAGAGCTGGATCTGAGCTACAATCACCCAGGAGATTCAGGAGTCAAGCTGCTCAACAACAAGCTGAAGGATCCAAACTGCTCACTACAGATACTCAATTTAGACCATGGAGGAAATTTCAGGATTACACCAGGATTGAGAAAATATGCCTGTGATCTCACACTGGATCCAAACACAGCACACACTCAACTCATTCTGTCTGAAGGGAACAGGAAGATTACACATGTGAAAGAGCATCAGTTGTATCCTGACCATCCAGAGAGATTTGATCTCTGTGAGCAGGTTCTGTGTCAAGAGAGTCTGACTGGACGTTGTTACTGGGAGGTTAAATGGACTGAATGTGGTCATGTCGCAGTTGCTTATAAAGGAATGAACAGGAAAGGTGGGAGTGACTGTAGGCTTGGACTCAATAAAGAGTCCTGGAATCTTTACTGTTGTGATGAAGGTTATTCTGCCTGGTACAATAATAAGAGCACAAATATTCCTCGCCCTTCATCGTCTAATAGAGTAGGAGTGTATGTGGACGTGTCCACCGGCACTCTCTCCTTCTACAGCATCTCTGACACACACACACTCACACACTTACACACATTCAACACCACATTCACTGAACCCCTCTGTGCTGGATTTCTGGTTTATCGTGAATCTTGTGTGTCTCTGTGTCAGATTTAACAACCTGCTGTGATGAACCTCAGAAACATCAGCAGAAGTCAATTTCCATGAAAATGTTATTGTGATTATACATTCAAATTGAGACCTTTTTTTGCAATTACAAGTTAAAATTAAAAACTGATAATCTTGCCATAGATCTAATTGATAAGATTATGTATTGTTTCACTAATATGAATAAATTTCTGGACC
>MA01Gene00026
CGCCATTCCGAGGCTTTAAACCTGTTAGCACTAGATATTTAAATGGTCACATATTTTGTGGAGGAAGGAAATGAATGATTTTATAATTAAGATCAATCAAAAGGCAATAGAGGACTGAAATCGAAAAGGTCTCTTCACACCCTTTTGAGAAATGAAAGAAGGCTAAAATGAGTGTCCATAATGAGAGAGAAGATGAGGACACTGCCTCTGAAATTAGTTCCCCATCCCCTGGATCAAGCTGTGAGTCTGTAAAGAGTGATCGGTCCAAGACGGAAGATCCGCCAAAATTCAGTGATGCAACAGTGACCTCTGACCCCAATTTTAGCAAGGAGGAGAAACATGAGCCGTTCTCTACATCCCACTATCAGACTTACTTCAGACATGACAAAACTGAAGCAGACCTACAGGAAGTCAAAGACCAGCACAAAACAAGCATGAAGATCAAGTTTGAAAGATTATTAGAGGGAACCAAACTCCGAGAGAATGAAACCCTCCTAAACAGGATCTACACACAGCTCTACATCTTAGAGGGAGAGAGAGAAGGAATGAATGAAGAACATGAGGTTTTACAGATGGAGAAAACAGCCAAAACACAACACTCACAAGACACTCCAATCTACTGCAATGACATCTTTAAAGCCTCACCTGAACCAGGAAGTGCGGAGAAAGACCAAATCAAGACTGTTCTTACTAAAGGCATCGCTGGAATCGGGAAAACCGTCTCTGTGCAGAAGTTCATTCTGGACTGGGCTGAGGGAAAAGCCAATCAGGATGTAGATTTCATGTTTGTGCTTCCATTTCGAGAGCTGAACTTGATCCGAGATCATCAACTGGTTTTATGA
>MA01Gene00027
GATTTAATGAGTGGTATCAGGTTCTTTGTCAGGAGAGTCTGACCCGGCGCTGTTACTGGGAGGTTGAATGGTTTGAATGGGCTCATATAGCAGTGTCATATAAAGGAATCAGCAGGAAAGGAGGCAGAGACTGTAGGTTTGGACGCAATGAAAAGTCCTGGATTTTGTTCTGCTCTAATAACAGATTTACTGTCTGTCACAATGATAAGTTCATAGACATAGGTGTCCCTTCACCTTTGCCTAACAGAATAGGAGTCTATCTAGACTGGTCGGCCGGCACTCTGTCGTATTTCAGTGTCTTTGACACACACAAAATCACACACTTACACACATTCAGCACCACATTCACTGAACCCCTCTATGCTGGATTTCGAGTTTATGAGTCTGAACTGTCTCTGTGTAAGATTTAACAACAGTGAATGTATGTCTACATTTCAAACACACACACACACACACACATGCACGCACACTGATATTCCTGTCATAATGGGGATATTCAATAGGTGTAATTTTTTTATACTATCCAAGTTTGATAAAATTCCTCATTTCAAATTTAAAAATCATTTAAACTCCGCAGCCAAATATGTGATCCATTAAGTTCATGGATCTTCTTTAGTGATATGCATTTTCTTTGGTGGATGTCCTAATATAGTAGGGATTTCAGGGGCGGAGCCAGAATCTTTTCATAGGGGTGGCTAGGCAGGGGCCAGCAACCAGTCTAAGGTGGCACAAAAATCTTCATTATTTCAATAAGAAAAAAAAAATGAGTTTGACCATAATGTACTGAAATGTTTTAGTGCCTCAAACACAACTGAATACAATTAATTTTTACTTAACTGTAATTGAGATAGTCATGAATTAGACAAACATTGAGTGAATTTTTTTATTATTCCTCACCTCTAGATATATTAATATAGGTGCTCACACTATCTAGGTTTATTGCTCAGTCAGCCTGTTTCTAGTTCTCAAAACCGCTAAAAATTCTCCATCATTGCATACTTACGGTTGCGACATGCAACTACATAATTAGTCAAACTTCACTGAATTTTATATAATCAGTGAACTCTTCAACAATTCTAAGTTAGACTGTAAGGTCTGTTTCTAAAACTTGCAGCTGAAAAAATAAACACCTAATGTTTAACTTTATATTAGTTGCCAAAATAGGCTTAAATTAATTGCATGAGTTATAAATAAATAAAATTCTTTTGAATCCCCATGTGCAAAAATGTGAAATAAGAAGTCAACAGCACATAATGCCAGATTTTAAAAATGGTTATTTTATGCATTTAAATATGATTTCATTTCCATTTGTACTTTACAAATTAATGCAATTACCACATATTTTCTAGTACAAGTGCACAGTGCTCTCATTTACTTATGCATTAATTACAAATTAAAAAATTTGCGCCTTATAT
>MA01Gene00028
ATGCAGATTCCTCAGCAGCAGTCTGAGAGTCTGGATGACTGTAGTGATCATCAGTACCCACCTAATGATGATGGAATAGAGAGGATGGTGCGCTATTTGATGAAAAATAAATCTCTGCCTGTGGACCTTCCTCAAAATTTGGTAATATGTGTAACTATTGATGTTGATATTGTTTTGTCCACTGCTAAAGCAAAATTCCCCAGCAAAGACACAGTGCTCCATGTTTACCTCCACTTTGAAGCCTTGAGCAGCCATGTTTATTCTTACACCTGCATCAATTGTGGTTATTACCCCAAAGTGGTGATTATGGATCTCAAGAAAGGTGTCTTCAGTATTCCTTGTAAGTATGTGTTGTGTACATTCCACACCACCATCAGATTTGTCTCTTTTTGGGAATCCGTAACGATGGAGATGATTGGCCGGGGATTTCTTTCAAGTGGCAGGAAAAATCCCTTTGTAGTTTGCCTAAGTTATGATTGTTGGGCTCCTTGGATTGGCCCTAATACCAGAAAGTCAGACATTGTTCTAAACACTGAGCATGCAAAACTACAAAAAACAAAGTCCTGTGATGTTCCAGATCTTGACGTCACAGATGAAAGGTTAGGTGATGAGCTCTTTAATCTTAAGGTTGATGCAGTGAGGAAGCTGTGCAAAGAATGTGGATTGGACACAAAGGGATCAAGGATGGATCTTGTGTTACATTTGCGAACAGAGATGCAAAACCGCTCTGCATATGACAAAATCTTCCAGCAGATTTGGGGTGCTTCTGGTGGCTGGGCAGTCATTACATGTCCATGTGGAATAGTGTATTCCATCAAATTCAACATAAGAGCAGAGTCTCCCAGAGACTTTGCGGATTTGCTGCTGAGTTGGAAGCACTTTCCTAATGTTGTAATATACAACTTTGCTAGAGGACTTGCTGCAGCACACGTTAATCTTTGTGAAGCAGATTCTCTACCTTTCAGTCCCCATGAAGGGAGACTTGCTGAACCATCTACAGCAAATATCCAGCTAGCAAAGGAAGGCAAGCTCAAAGTTAATCTACCATGGTTGAAAAATAAGAAGGAGGATGAGGATACCAACTGCCATCCTTTGACAGGATCATCAGAGCATTATGCTTTGTATGACAGACTCCATGAATTCAACACCAAAGACCCAAGAGATGCTCTTAGGAGAATCCAAGTAGTCCCAGAACTTTGTGGATGGGTAAATACTCAAACCGCAGAGCAACCTTTTGCTGCAATGCGCAAAAACAATTATTTCCTGAACATGCTCACGCCATCAGGACACACATTTTTGAAGCACAACATCATTCACCATTATAACACAGCACAGAATAAGAAAATGGAGGACAGCCGAAGAAAAGTTGTATCACCAAGTGATCAGTTAACCTTCAATGGTTATGGTACACCTCCACAGTCCCTAAATGATAGTGAGAGACTCACCTGTGATATTACACAAATAGACCAAGTACACTACCCCAGCCAAGGTTCAGTGATTGACAGATCAGATTTTATTACCTTGGGACATCCAAATGATGTTGAAGGGACTATTTTGAATGCCTGCCTTTCAATGGTCAGAGATATTGCTGACTTAAAGTACGCACTCTATGTTGTAATGGGAGGCGTCTTTGATTTTGCTGAGTCTGACATGGCTGCAGTAAGGAGATGGTGGTGCTTGCTCCTGCTAACAAATAAACCTGTGAAATCGGATGCTGAAAGAAAGCTACTCAGAAAAAGGCGCAAAGAAATGAAAACAGGCTGCAGCGAGGACTTCTTGGAAGAACGGGAGTTTGTGTGGAAACAAACGGCTGCCGTGGGGAGCTCCAAGATGGCGCCGTGGATGGTCGTGTTTCTCTAA
>MA01Gene00029
TGTGGATCATGGGGGAGAGTTCAGGATAACAGCAGGACTACACAAATATTCCCATCGGCTCACTCTGGATCTGAACACAGTGAATAAGTGCCTCTGTCTGTCTGAGAGCAACACAGTGATTACTAACACTTACCCACCACAGTCGTATCCTGATCATCCAGACAGATTTGATGTGTCTCAGGTGTTGTGTAGAGAGAGTGTGAGTGATCAACGCTGTTACTGGGAGATTGAGTGGAGTGGAAAATGTGTGTTTATATCTGTGTCATATAAGAGCATCAGCAGGAAGGGACGGGGTGATGAGTGTATGTTTGGAGGTAATGATCAGTCCTGGAGTTTGATCTGTACTCCTGACAGATACTTATTCTGGCACAATAAGATAGACACTGATCTCCCTGTAAAGCCCATCATCAGTAGAACAGGAGTGAATGAGGAGGATCACTATAGAGTGTATGTGGATCACTATAGAATAGGAGTGTATGTGGATCACAGTGCAGGAACTCTGTCCTTCTACAGCGTCTCTGGAGACACAATGATCCTCATCCACACAGTCCAGACCACATTCCCTCAACCACTCTATCCTGGGTTTAGGATTAGTTCTGGATCATCAGTGAAACTGTGTTGATAAATCAGAACAGAGAGACTCTACCCATAATGATTTGAGCTGATGATGAATCAGTGACAGTGAGACTCTACCCATAATGATTTGAGCTGATGATGAATCAGAACAGAGAGACTCTACCCATAATGATTTGAGCCGATGATGAATCAGAACAGAGACTCTACCCATAATGCTTTGAGCTGATGATGAATCAGAACAGAGAGACTCTACCCATAATGCTTTGAGCTGATGATGAATCAGACATGTCTCTTCATTACATTAATACTGAAATATCATGACACAATAAATTGATGAAGAACATGTGACTGTCATCAGTCATGTGATGTTCCTCTAGTGTTTGTGCTCCAATCATAAATCAGATTTGAATTGATGATGAATGTGTGAAATGTCTGAATGCTGTATGAATCATCAGCTGCATGTGAAATATGATCATTCTGACATCATCAAATATGACATTCATCATCTCACTTCATTAAATATATTTACTCTAATTATTATGGATCATAAATCAGTTATTTTATTCACTAAAACATGTAAAAATGTGCAGACTTTGCTGAAGTGATCTGAAGAGGTATTAACTGAGATATAATGCAAATATGACTGTAGCTGAAGTATTTGTGTCAATACTGTATGGAGGACCAAATGACTCAAAATCACATGATGAAATAAATGTTGAAATATTGTAATAAATGTTGAACTCATTTTACATGTATATTGTGTCATGTGGTGTGGTTATGAGGAGCAGGAGTGACACTTACAGATTTAGATCCACTAACCCACTGAAAAATAACATCAACAATCAATTCATCAATTTAATCATTCAAACATTAATGGACATTTTTACATGTATGAATAAATACACACATTTAGAACTGTTTTTTTGATTCAT
>MA01Gene00030
GGAGTGCCACAAGGATCAGTGTTAGGCCCTCTGCTATTTTTAATATACATGCTGCCACTCGGCAATATTATAAGAAAACATGGAATTAGTTTCCACTGCTATGCTGATGATACTCAGTTATATATTTCAACACAACCAGATGAAATCTCTAAATTATCCAATCTGACAGAGTGTGTTAAAGAAGTAAAACATTGGATGACTAGTAATTTTCTTCTATTAAATTCAGATAAGACTGAAGTATTACTTATTGGGCCAAAAACCTGTACACAGAATCTCTCAGACTACAATCTGCATTTAGAAGGATGTACTGTTACTCCATCCTCGACAGTTAAAGACCTGGGTGTTATATTAGACAGCAACTTGTCCTTTGAAAATAAT
>MA01Gene00031
ATGGCAGAACACCTAAAGCATGCTCCAGGAAGAGCTGGGGGAGATTACCAGTTGTACCAGATGTACCTTACCAGTGACCAGGGATTTTTCAGTTCTATGGACCTTATGACTGGAGGGGTCACCTACCAGGTGATGGGTGATGACATGGCCGTGGGCATAACTCTTGAACCGGTGGATGAGCTTGTGGTGCCGAAAAGCCGAAAGCCTCTGGCAGGAGCAGTGTGCAGTCAACCCTGTACAAAGCATATGGAGAGTCTGGAGGTGACACCTGAGATGTCAGGGATCATTGAGGAGGGAACACGGGATCAGTTCAAAAGCCCCCTCTGGGTAAGCATGCGCCGTCTACGGCTTACAGCAAGTAAGTTTTATGAAGCAGCTCATGTAAGATCTGAAACCACTGTGAAGACGCTTGCTGGACGGATCATTAAAGGTGCCCCCCAGACCAAGGCAATGCGTAGAGGAGTGGAACTTGAGCCAGAGGTTCTTCATGATGCCAATGTCAATGTCCTCCCATGCGGTCTCATCATCCACCCCCATGCTCCACATCTTGGTGCCAGTCCAGATGGCAAAGTGGTGGACCCAAATGAAGAACCTCCCTATGGCCTGGTAGAGGTTAAATGCCCTGATGTGGAAGACATTGGAGAGGCATCACATATTGAGTTTGTTGGGGGCCAACCAAAGCTAAAGAAAAAACACACTTACAACTGGCAAGTTCAGGGTCAGCTGATGGTCACTGGCTTATCTTGGTGTGATCTGGTGACAGATACTAGGGATGGAGATGCAGTAGTGGAGGTAGAAGGTGGAGGGAAAATTGATATCACCCTGGAAGATGTGCTTGTGTTTGCGTCTGGGGCATCTGCCATACCTGCATTTGGATTTGGAGAGAATCCTACAATTAAATGTCTTCATGAGGAACTGAATGGCAACCGGCAGATGTTCCCAGAAGCAAACACTTGTGCCATCACCTTGAAGTTGCCCATTGGGCATAAATATGAAGATTTTTTTCATTTTATGACAACTGGAATCATTAGGTCACCAGTGTTTGGGAGTTGGGTCCGAGTCCACCTTTGTCGAGTACGAGTCAAGACCAAGTCCTTAAACATCAAGTCCAAGTCCAAGTCCAAGACCGAGTCCAAAAGGGGCCGGGTTGGACTCAAGTCCGAGTTCTTAAAGGCCAAGTCCGAGTCGAGTCTGCCCTAG
>MA01Gene00032
ATGGTGAGACTGGTCAAAAACAGTCCACAGACCACCTCCAAAGACCTACAACATCAGCTTGCTGCAGATGGTGTCACTGTGCATCGTTCAACAATTCAGTGCACTTTGCACAAGGAGAAGCTGTATGGAAGAGTGATGCGAAAGAAGTCTTTTCTGCACACACCACAAATGGAGTCCCTTGAGAATAGCGCTGGCTCCGTGGGTGTGGCCGCATTAGTGGGTAATGAGCTGAATCACAGACTTCTGACATGGCTCTCTTTTCATACAGATTACATAAACAAGTGA
>MA01Gene00033
CACACTGTGACAAGAGATTCAGTGATTCATCATCTCTGAAAACACATGAGAAGATCCACACTGGAGAAAAACCTTACAAGTGTTCACACTGTGACAAGAGATTCAGTGATTCATCATCTCTGAAAACACATGAGAAGATCCACACTGGACAAAAACCATACAAGTGTTCACACTGTGACAAGAGATTCAGTCAGTCATCATCTCTGAAAACACATGAGAAGATCCACACTGGAGAAAAACCTTACAAGTGTTCACACTGTGACAACAGATTCAGTCAGTCATCATCTCTGAAAACACATGAGAAGATCCACAGCAGAGAGAAGCCGCACACATGTGATCAGTGTGCAAAGAGTTTCTCTTTTAAAAGTCACCTGAAGATACACATGAAGATCCATGGAGTGGAGAAACCACATCTCCACAGTGTGAAATGAAGTAGTTCATTTTTATGTGCTGAACAAAAAAATCTCTTCTGTGTAAGTTAGCCACAGCCAAATCTCTCCTCTCCAGCTATAGTAGGCACTATGGACGACAAGTTTTATTTATTTATTTAATTTTTTTTTGCTGTTACAAAACTTATTTTTGTGGACTCCTTCATCAGCACTGCCTTTATAATGGACTCACTCCCTTCACTCCTTGTCCG
>MA01Gene00034
AGCATTTGATTTGTAACACTCTGAACATACAGATACAGCACACACATCTCCAACACGCTTTAGCTAAAACATTAAGAATGAAGTTAAGAGTAGCAGTTCTTCTGCTTCTGTACAAATGTCTTGTATTTGCGACAGAACCTGCCGCCTCAGAATTGACTTGTCCTTTGAAATGCACAGATGTACTGAAGCAACTACAAGATCTGGAAATCAGACTTCCTAAGCGTGAAGCTCAGATTGAGGAAATCAAAAAGGAAAAACAAGCCCTGGCATCACAGCCCATTGAAGTGGCAGCTCTAGGAAGACCTCTGTTTCCTGGTATGCTGTATGACTGTCGCAAGGATACCTTTATTCCAGTTACTCTGTGGGATAAGAAGTCACTGAGTGAAGATTTGGACAGTCGTTCAAAGCCCATGACAGATCTGAAGTTCAGTAGCTCAGACTCTCTCTCTAGTAAGTCCAGTCTCCTGGATGTAAGTGCTTCCCTGAAGGCCAGCTTATGGGGAGGGCTGGTGGAGGTGGGAGGATCTGCCAAGTTCCTGCATGACACCAAATCCTCAAACCAACAGTCCAGAGTTACAATGTATTACAAAGAAACTACCAGATTCGAACAGCTCACAATGACTCAGCTGGGTCAGATCACCTACCCTCAGGTGTTTGAGCAGAAAACTGCAACTCATGTGGTCACAGGAGACATATTGATTGATCAGAGTCTCTTTGAAGAACATTACTAA
>MA01Gene00035
AATGGCACTGAATGCACAGATCCTACTCTAATAAGTAAGGAAATCTATCAATTCTACAGTGACTTGTATTCTTCCAACTTCTCTCCAAACGAGAGTAACGATTTCTTCGGTGAAATTATAAACTTTATTCCACGCACTGACAATGATTGGAGGGATTGTTGTGATGCCGACTTGCATATTGAAGAACTTGACTCAGCGGTTCAAAACCTTAAATTAAACAAATCTCCTGGCCCTGATGGCCTCACAGCTAATTTTTACAAATTCTTTTGGAATGATATCAGAATATTATTATATAATGCTTTTGTTGAATCCATTGAAGACGGTTTCTTTGGCCCCACTATGAATCAAGGTCTGATTACATTAATCCCTAAACCAGATAAAGATATGAGATATATGGATAATTTTCGTCCAATTACATTGCTTAATAATGACTATAAAATTTTCACACATATATATGTTAATAGATTAAAAGTGGGCATTAATAATTTTATTAACGAATCACAATCAGGCTTTCTTAAAGGGAGATCTATTCATAATAATTTAAGGTTGGTGATG
>MA01Gene00036
TGTGAGGCTTTTCTCCAGTGTGAGCTCTCATGTGGACTTTAAGGCTTCCTTTATGTGTAAAACTCTGTCCACATTGTTGGCAGGTGAAAGGTTTCTCTCCAGTGTGAGTTCTCATGTGGATTTCAAGGTTTCCTTTTCCACTGATACTCTTTCCACACTGTTCACAGGTGAATGGACTCTCTCCAGTGTGAATTCTCATGTGGGCTATAAGGTTTCCTTTTTGACTGAAACTCTGTCCACATTGTTTGCAGGTGTGAGGCTTTTCTCCAGTGTGAATTCTCATGTGGACTTTAAGGCTTCCTTTATGTGTAAAACTCTGTCCACACTGTTGGCAGGTGTAAGCCTTCTCTTGAGTATGAACTTTCATGTGGACTTTAAGGTTTCCTTTTTGACTGAAACTCTTTCCACATTGTTTGCAGGTATGAGGTTTTTCTCCAGTGTGAGCTCTCAAGTGGATTTTAAGGTTTCCTGTAAATGTGAAACTCTTTCCACACTGTTGACAGCTGTAAGGCTTTTCTCCAGTGTGAACTCTCATGTGGACTTGAAGGTTTCTATGTTGGTCAAAAC
>MA01Gene00037
ATGGTACAAGTCAAACTCTTCCTCTTTGCAGTGATCGGTTGCCAGGTCTTCAGAGGGACAAGCAGAGCTCCTGTTAAATGTAACTTTAGATTACAAAACCACGCCGGCCACCACCACTTTGCCCACCGGTGTGTAGAAACTAATGACCTGGAGCCCTCGCCCCAAGGCTCGCCAACATTGGATGTCATTGATTCCAGCGTAGAAGTTGATGGACTTCCTGATGACGGCAGCGTGGCACCACCAGTACAACCAGTGAAGGAGAGGAGAGATCTTCTAAACCGGCTCCTCAAGGATGTGGGAAAACTGAGCCCTCATCATCAGACCTCCTCAGTCGAAGGCTTTCACAGCCTGATTTTAAAGTTCACTCCGAAAAATGTGGCATTCTTTTATCTGGGAATGTTGAACAGGTTGATCCTAGCTGCGCGTCACTATTATGAAAATGCAAATCGTGAATACGCAAGCAACCAGACTGGTGAACCGTCATCATAG
>MA01Gene00038
ATGGATCTGCGAATCTCTGTCGTTCTTCTTTTCGTTTTTCTCACTGGAGGATATTCGCTCAGGTGTTACACGTGCTTGGCTGATTGGTCGGGTTATTGTGCAGCAAAAATGCAAACATGTCCAGATGGATCTACTCACTGTATAAAAACAGAGCACAGAAAATATAATCCAAATGGAGGTTACAGTGTGAGGTCTGTAACTAAAAGCTGTGCGTATTCGTGTATTCGTTATTCTGGAGGGTCAGATAAAGTTTACTGCTGTGACACTGACCTTTGCAATGCAGCAGACGGAGTGTATAAGGGAAGCTTCCTCCTGCTCTTCTCTCCTCTGCTCTCCTATTTCCTGTTTCAGTGA
>MA01Gene00039
ATGCAGGTTATCTTCTTAGGTGAGATAAGAAGAGCCATGGTGATCTACACAGTAACGACACACACTGGACAGAGGCTTCTGGCGGGCACCAAGAGCCTTATCTCTATCCAGCTGCGTGGTACTGAGGCTGAAAGTGAGGAACAGAATCTACAACGCTTTCAGGGCTTTTGTCAAGGATCGGACATCAACCCAATAGCCCAAAGACAAAGGACGAGGCAGCGAGAAGAGCAACAAAAGTTATTTAGGTGGCGAGTGTATGCTGAGGGCACACCCCAAGTGATCGATTACGACACCGCCCTTGCTCTGCCAGCTGAAGTCCAGTTCTCTTTCACAAAGGAAACCGAGTTTTACTCCATTGGTGGAATGCAGTTCGCTGCTCTGAAGCTAACTGGATTAGCTGACAGCAGAAGATCGTGGAAAAGCATCAGCCAACTGGCCATGATCCTTTATGAAAACAGAAACAAAACCTTTGAATACATTCGGGAGCACTGGGATGAGGACGAGTTCTTTGGCTACCAGTTTCTAAATGGCCTCAACCCCATGATGATCCAGCACTGCTCAAAGCTGCCCGAGAATTTCCCCATCACAGACGACATGGTCAAAGACTCCCTAAGAGGGAGCAGCTTGGAGCAGGAGATGAAGAAAGGGAACATCTTCCTGTCTGACTATAAGATATTGGATGAGCTGGTGGGAAATGTAGTCAGTGGCAGGCAGCAGTATCTCACGGCTCCCCTGGTCCTGTTGTACTGCGACCCCCATGGCATGATGCTGCCCATCGCCATACAGTTAAAGCAAAAACCCAGCAAAGAGAATCCCATCTTTCTCCCAACGGATTCAAAGGCCGACTGGAAACTGGCCAAGATCTTTGTCCGAAATGCAGAGTTTGCCGTTCATGAGGTTGACTTTCACCTGCTGAGAACTCACCTTCTGGCAGAGGTGTTCACCGTGGCGACGTTGCGCAATCTTCCCTCTCCACACCCTCTCTACAAGCTCCTCTTTCCCCATATCCGATACACACTCCAGATCAACATCATGGCACGGAATCAGCTGATATCCAAGAATGGGGCCATTACCATGTATGCAGGAATTGGCGGAGAGCCATTGGCAAAGTTACTGAAGCGTGCTACTGCCTCCCTGACCTACAGCGCCCTCTGTCTTCCTGATAACATCTCTGAGAAAGGCCTGGAGAATGTACCCCACTACTACTACAGAGATGATGGGATGAAACTGTGGAACATCATCAACAAGTTTGTTGTGGCTTTCTTGTCACACTACTATCAATGCGATGCACACGTGCAGAAGGACACAGAGCTGCAGGATTGGATCAGTGAGATATTCACCAATGGCTTCCTGGGAAGAGATGGCTCAGTGAGTTCCTCACAGAAGCAGCCTTTCATTCTTCTTCCTAGGAATGCCATCATCTTTTCAGACCGTGACAGAGCTCGTCAAGTTTGTCACCATGGTGATCTTCACTGCATCAGCCCAACATTCCGCTGTAAACAATGGACAGGAATGCCATCATCTTTTCAGACCGTGACAGAGCTCGTCAAGTTTGTCACCATGGTGATCTTCACTGCATCAGCCCAACATTCCGCTGTAAACAATGGACAGTGGTGGCATTCACACAGTCCCCAGTTTCCTGTCCTGAGAAACCTGGCAAGATATTGTGACGGCCAGAAGGAAGCATGTCACCTTCAGCACCATGGAAAGCACCATCAGGGCCACCCCGTGATGTTCAGGACCAGGGATAGCTCCTCCAACACAGGTGTGCACAGTCTCCCTTCTGACAGGGAGCCTCAGCTGCAGGCTGTTGGGCCTAATCAGCAGCCACATAAAAAAGAACAACGAAGCCACAGTAGAAGAGAAGCAGGGGAGTTTGACTTTGGCGGCTGGATGCCTAACTACCCCACTGCCCTCAGAAAGCCCCCTCCCAAGGAGAAAGGCCAGACCACTGAGGACACGATCCTGGAGACCCTTCCTGATGTGAGCACGACGGTGAATGGGACGGCTGTCCTGAGACTGCTGAGCAAGGATTCTACAGACCATTACCCTCTGGGTCATTTCCCAGAAAATCTATATGATGAAGACATCCCCTGCAAGCTTATTGAAGAGTTTCAAAAGGATCTGAGGGAGTTGTCGGACCTCATCGAGGAGCGGAACAAGAAGTTGGAGCTTCCCTACACCTATCTGAACCCCAAAAATGTGGACAACAGTGTAGCCATTTGA
>MA01Gene00040
ATGGAAGAGTCTGAGGGACACATATTTGAAAGAGAGGAGAAAGGAGACGTGGGTCAGCAGCAGAGTCAGCCAAAAGGTGGAAGTACTCTGCGTTCCTGTCCTTCCTCGACCCCGAGACAAGCAGGAATATGGAGAGTAGGGACGGGGATGAGCAGACCGCAGGGTATGACCGCCCAGATCAGGCAGAAGCAGCAGCAGGGCTATCGGAGACAGGAGAGCCAGCTGATTTTTTGGAAAGCAGTGAGCCTGGGTTCCCTCCACCAGATCCCGAGTCCCCTCTGCCAGAGCCTACTGTTCTCCTGCTCAGGCTGGCCCATCGTCTGCTGCTGTACCCACAGGTTTCAGCTTTCTCATTTCATCATTTTCTTTACAGTACCACCAACGAGGAGGAGGAGGAGAAGGCCCCAGGAGGAGCCCGTTAATTTTGAGAAGGAGCTGTTGGCAACACTGAGATCCAGGCCTCAACCTCCTCCCTGCTCCGAGGACGAGCGTTTTCTTTTGAGTCTGCTTCCGTCCCTGCAGAAGTTGCAACCTCAGAGGAAGGAATTCGTCAAATTTCAAATTCACAAATTAATTTATGAAAGCAGCACTGTTCTGCTTAATTTGGAGACATTGGAGCCTACAGAGTAG
>MA01Gene00041
AAAGATGGCGTTTATTAAAGAGGAGACTGAAGACATGAAGATGCTGTTTATTAAGGAGGAAAGTAAAGATATGAAGATAATTATTAAAGAGGAGACTGAAGATGTGTTTATTAAAGAGGAGAGTGAAGACATGACGATTGAAGAAACATTCAGTGTAAAACATGAAGATACTGATGAACAAACAGACCTAATGGCACTGAGAGGGGCGAGTCTTGAACCTAATGAAAAAGAAGAGAAAAAACATTATAATTTGATAACTGAAGAAAGATCAAAACAGGTTTCTTCACAAACAGGAGCTCAAAAGACAGAAACTAAAAGTTATTTAACCTGCCAACAGTGTGGAAAGACTTTTAGTCAACGTAGAAACCTTCAAGTCCACTTGAGAGTTCACACTGGAGAGAAGGCTTACAC
>MA01Gene00042
AGCTCCTGCATCTGCTTTGATTCTGCTGAAGAAAGATGGAGTTCATTAAAGAGGAGACTGAAGATATAAAGATTGAGTTTATTAAAGAGGAGACTGAAGACATGACGATTGAAGAAACATTCAGTGTGAAACATGAAGATACTGAGGAACAAACAGACCTAATGACACTGAGAGAGGCGAGTCATGAACTTAATGAAAAAGAAGAGAAAAAACATTATAATTTCATGACTAAAGAAAGATCAAAACAGGTTTCTTCACAAAATGGAGCTCAAAAGACAGGAACTACAAGTTATTTCTCCTGCCAACAGTGTGGAAAGACTTTTAATCAACATAGCAACCTTCAAGTCCACTTGAGAGTTCACACTAGAGAAAAGCCTTACACCTGCCAACAGTGTGGAAAGAGTTTCATACATAAACACATGCTTAAAGTCCATATGAGAATTCATACGGGAGAAAGGCCTTACACCTGCCAACAGTGTGGAAAGAGTTTCACAAGTAAAGACATGCTTAATGTCCACATGAGAATTCATACTGGAGAAAGGCCTTACACCTGCCAACAGTGTGGAAAGAGTTTCACACAAAAAGGAAACCTTAAAGGCCACATGAGAATTCACACTGGAGAAAAGGATTACACCTGCCAACAATGTGGACAGAGTTACAGTCATAAAGGAAACCTTGTAGCCCACATGAGAATTCATGTTAGAGAGAACCCATTCACCTGCCAACACTGTGGAAAGAGTTTCAGGAGAAAATTACACCTTAAAGTCCACATGAGAATTCACACTGGAGAAAGGCCTTACACCTGCCAACAGTGTGGAAATAGTTTCCGTGACAAAGGAAACCTTACAGCCCACATGAGAACTCACACTGGAGAGAAACCTTTCACCTGCCAACAGTGTGGAAAGAGTTTCAGTTGGAAAAAATGCCTTACAGCCCACATGAGCACTCACACTGGAGAAAAGCCTTAAGCCTTGTTTACGCCGCACACTTGTCACGTTGTGGCTGCGACGCGGCTACTGAAGCTGATACGCGGCCATTCTGGTCAATGCTCGTGTTTACACCAGTTGAGCCGCGGTGTGTTTCAGAAGTGTCCCAGACTATTTTTGACGGACGCCACATCCAAAATGCGCAGATCAAATACAAAATAAAGTAAAAATAATCACCCTGAGTTAACTCCTGCTCTTATTTCACATCACTAGGAGGCCAGAAACTGAAGATTCGAAGTTGAAAAACTTGACATTTGTTTGTTCTTGTCATCCATAACTGGACTTTCTGAGTGTATTAACTTTGTCTGTAGGCTACAGCAAAATAAAGTATGGCATATCAATAAAC
>MA01Gene00043
ATGCTAGCAAAAGGAGGGGGAGAACTTCATGAACCATCTGCTGACATTGAGGGAGTTAAAGCTTTGAATCAACTTACTTCAGTTACATCAGCTTGTGCCCTGCTTCTAGGCCTACAGTTGGAAGCAGCTATTCTCCTCTTGCCTGCACTGTTCAAGGTGGACCTGGGGTTGCTGTTTGACATTGAGGGCCATGCTCAGACCAGCCCTCCTGTCATCCCAACACCTAAGATAGTGCCTAAAGCCTGCGGGAGGATCATCTCATGCAGTATGACCACATTTTGTTCACGTTGGATGGCCAGTTAA
>MA01Gene00044
ATGGCTTCACCTTTTCTTCCGAATCCTGTAGACATCTCTGCGCAAATTGTTAGACGAACACTTCGTAGAGAAAGAGTTTTTAGGGACAGACAAAATCCCCTTGCTTTCCCTGAGACTTATTTGTATGAACGATATAGATTTTCCACGGAAGGAATCTCTTATATTTGCGAACTTCTTGAGCCTCACATAAGAAATGTGACACGTCGAAGCCATGCCCTTACTGTACCGCAAATGATATGTATTGCGTTGCGTTTTTTTGCAAGTGGTACATACTTGTATGCAGTCGGTGATGCGGAGAACCTAGGGAAAAACACGGTTTGTCGAACCATTCGCAAGGTGGTCCTTGCGCTGCAGGGGTCATTCATTCATTGCTTCATTGTGTTCCCCGGACATTTATCGACCATGTCCTTAAAAGAGGGCTTTTATAAAATTGCCGGATTCCCTAGAGTCATAGGAGCACTAGACTGCACACATGTTGCAATCTCCACAGCTCTAGGAGAACATGAGGCAGATTATGTGAATAGAAAATCCTTTCACAGCCTTAATGTTCAGGTAGGC
>MA01Gene00045
ATGCCAAATCGAAATGTCAGTTTATCTGAGCGAGGAAAGGACTCTCTCTCTAAGATGAGTTTCTCAGAGAAACACAGAGTAAGATCAGACTCGCATGTGTCCAGCTCTGTGTCTCTGAAGAGTGACCAGTCAAAAGATGGATTTCCACCAGACTTCAGTGAGAGAAAACCATCATCTAATAAAAGTGTGAGATCAGACTCACATGTGTCCAGCTCTGTGTCTCTGAAGAGTGATGATTCAAAAAAAGGTGATCCACCAAACTTCAGTGGAGAAAAACCATCTAATAAAAGATAG
>MA01Gene00046
CAGGAATCAAATACTGAAGACACTCCCAAGACTCTGACACAAATGTACACACACTTTCTTCGCTTTCAGATCCAGCAGAGCCGCCGAAAGTATGATGGGGAATACACAGCAAATGTTTCCTGGGATAAAAACGCCATCCTTTCACTGGGGAAACTGGCATTTCATCAGCTGGAAAAAAACAATGTGATCTTCTATGACACAGACCTGGAAGCCTGTGGTATTGACGTCTATAAGGCATCAGTGTACTCAGGCATGTGTACCCAGATCTTTAAGGAGGAAACAGGGATCACTCTTGGTACCATGTACTGTTTTGTTCACTTGAGCATTCAAGAGTTTATTGCATCCCTTTATGCACATCTGTTTCTAGACATCAACAAGAAAAGTGTGTTTGTTCACGAGTCTACAAAACACAAAAATAAAAATTCGCTCAAGGCTCGTTATGCATATCTGTTTCTAGACATCAACAAGAAAAATAAAATCAT
>MA01Gene00047
CCTCGGGCTGTCACTCCAGTCCAATCGACGACTCTTACGAGGTCTGTTGAAACAGCAAGACGACAATGACCAGAGCAACAAGGAAATAGTTCAGTACATCAAACAGAAATTAGAAGATAATCTGCCTGCAGAGAGATCCATTAATCTGTTCTACTGTCTGAATGAACTGAATGACCAAACTCTGGTGAAAGAAATTCAGACCCAGCTTACCAAAGGAAGTCTCTCATCTGGTGACCTTTCACCTGCCCAGTGGTCTGCTTTGGTCTTTGTGTTGTTGACATCAGAGGAAGAGCTGGAGGAGTTTGAGCTTCAGAAATTCAAGAAATCAGATGAGTGTGTCATTAGATTATCAGCAGTCATCAAAAC
>MA01Gene00048
ATGACAGATGATCAGGCGGATGACTCGTGGATGATGGCGGGTGCAGAGATGACTCTAACACACAGGAATGGTAGGGATACACTCACGCAGACACTTAGCACGAAGACGAGGAAGATTGCTGGAGTGGAGCAGGGTCTCAGAGTCTGGAGGAAGAGAGGAGAGGCACACAATCCACGTTGCTTGAGGTCCAGTGTTTTAGAGCACTTCATGCTTCCGGCTGCTGACCAACTTTATGGAGATGTAGATTTCATTTTCCAACAGGACTTGGCACCTGCACACAGTGCCAAAGCTAACAGTACCTGGTTTAAGGACCATGGTATCCCTGTTCTTAATTGGCCAGCGAACTCGCCTGACCTTAACCCCATAGAAAATCTATGGGGTAAGACATCACATACAAGGATCTCAGATTGA
>MA01Gene00049
ATGGAAGAACTGGTCATACGGATGTCCTCTAACACACTATTTACACCCAGCATCCAGTGCCCATTAAACAGAGACCTTACCGCATGTCCCCCTGAAAGATTTTGTGTTGACTACCGTAAGCTCAATGCTATCACAGAGAATGATGCTTACCCACATCCCAACATCACTGAGATCCTTGAATCTCTCTCTGGAGCAGCCATCTTTTCAACAATTGACCTCAACAGCGGCTACTGGCAGGTGGCCATGGACCCAAAAAACCAAGGACTGGAGGAAGTCATTGCATACGCAAGCCACACCTTTAACAAAGCTGAATCAAACTATTCTGCTACTGAGAAAGAGTGCCTAGCAGTCGTTCCCCCGAAAACCACCAGCCGTCTCATTAGATGGGCCCTACAATTGCAAAGGTTTGATTTCATCATTGAATACCGAAAAGGCAAACTGAATGTAGCACCTGACGCTTTGTCCAGAATTTCCAGCTTACCTTGTTGCAGCTTGTACTCCAGCCAGGAAGAGGCTGTTGAATTTCCAGTCTCTGCTGTGTCGATTTGGGAGGAACAACACAAAGATTCAGAATTCATAAAGGTGTTTAAAGCATTGGCAGAGAACAACAACAACCACAACTTGAAAGACAAATATGAGGTTAAGGAGGACCAACTGTATCATAAGACCCACCTGTCAGATGGCCAAGTCCACTACAGAGTGTACCTGCCTTGCAGTCTCATACCAGCTGTCCTTAAACACTATCATTCTCATCCTTTAAGCGGCCATGCAGGTATATATAAAACTTACAAGCATCTGCAAGATGTTGCTTTCTGGCCAGGGATGTGGACTGACATGAAACAACATGTTAAGTGCTGTTCCAAATGTCAAACACTGAAAAGTGAAAAAGTATTTTGTGATCTGGTGAAATAA
>MA01Gene00050
TGACAGATAAAGGTTGTTCTGCTCTGACTTCAGCTCTGAAATCAAACCCATCACACCTGAGAGAGCTAAACCTGAGTGAGAATAAACTAGGAGACTCTGGAGTGAAAAACCTCAGTGATCTACTGCTGAACCCACAATTCAAGCTGGAGAAACTACATCTGAGTTACTGCAGTATTACAGAGGAACAGTGTGTCATCCTGACTTCAGCTCTGAAATCAAACCCGTCACACCTGAGAGAGCTGAACCTGAGCAGGAATAAACTAGGAAACACAGGAGTGAAGCACTTATGTGACTTACTGAAGGATTCACACTGTAAACTGGAGAGATTGAAGTTAAGCTGCTGTTCTATGACAGATGAAGGTTGTTCTGCTCTGACTTCAGCTCTGAACTCAAACCCGTCACACCTGAGAGAGCTGAACCTGAGAGAGAATAAACTAGGAGACTCTGGAGTGAAAAACCTCAGTGATCTACTGATGAACCCACAATTCAAGCTGGAGAAACTAGAGTTAGTATCATTATACTGCATTTACTGTTTAAGTCAACAGGACACAAGTCAGATAATTTGTAGCGCTGCATCTCCATCTGAAGAAGATTCATGAATGTATTAGTTAACAGGTTTGTATGTGTATCAGTAGAAAGAGCATTAAACCTTGAATCATTTTAAACTTTGATGCTATAAAATGTTTCATATGCTGAAATCCGACAAATCTTTGCTGTGAAACAAGACAGAAGTAAAAACAGACTAAAAACAGTGTAACAAATGGTCAGGAATTGCAGGTTTTTAATGAAGCTCATGATGGAGAATAATACAATAACACTGTCAGGGTTTTAGTGGCAGTAATGATGCGCACAACGAAGGAGATCCTCAGGAAGACTTTTAATATCACTCAAAACACAAAACAATTGAATATATAACAACTTTAACACATATGAACAGAATTAATACAGGACAGGGACCAAACACAAACTGAAGGCTTAAATACTGATCAGAACAAAGGTAGAAACAAACTAGACACACCTGAACCGATCACTCTAATCAAATAAGGTAGCTTATAAGGTATATTGTTAGCTTTCAATATACAGTTTTATCCTGATTAAAACTTTACTGTAGCCAAATACATGACTGAGTAGTCGCATTTTTGTAAAGGTAGCGTTTAATTTATAGCATGAACAAATGTTTGTCTATGAACATAGACGTTTGTTGGTGTTTGTTGCACTAGAATTTAGCTAACTGGCTAGCAGAAACGTGTTGCTCTTTGTATATGTCCTTGATGCATTACAAATAGCAACAGAACTATAACATTACGTTTAAAAGACAAACAATAAAACATACTTACAGTTTGGGGCCGATAAACAGCAGCTTCTGCTTTTAAAGTAGGAACTGTTTCATCTTTCAGTAAAAGCCTTTGTGCAAATCCAGCATTAAACTCGTGTAGATTCTGGAAGCTGTCTTCAGCACTTCATCCAGTGTAGAAAATATCACAGATTATAATGGGTTCTGTTATCTTTTGTTGCATCGCGCAGCTCGTGTTCGGTGTAAACAACTCTTCCGCTTCCATTATACTGCACCACATGGCCTCGCCTACTTTGTTGCGTGTTCCTGGGGCAGTATTTATGTTAATAGCAAGGGTTTATGATGTCACCAACCCGGGAAGAAGGTCTTTGTAGTCCAAACCGCAAAAAACTGTAGGCAAAAAACTGCCATAACTTTAAAAGACAATATCTCCGTTTGCATTGAACTTTCAGCGCTGTAACTTTGCAGATACTGTTTATGCTCAAGCAGCAACATTACACACTAACTAAAGTTAAAAAAGTGAAATCGCATTGAACCACCCCTTTAAAAATAATTTTTCTTTTTTTATTATTTGACATGGAATAACTCAGGAACACAATAAGATCTGATAAAAATTCTTTTTTTGGTGATGCTCTCCTACATGCGAGGTGCATCTGGTTAAAATTTCGTGGTGATAACGTAAAGGATAAAAAAATTGTTGTTAATTTTTTCTACAGCCAGGTGGCGCCAACGGGCGGTAAACTCCGGTTTAGAGGCACTTCTCAGCAGTCGTTAGGAGTTTTTCAAAATGGTTAGATGCATTAAAAAGATGAGATTCTAAGCTTTAAAATGATACCTATTTTGTGTTATTCCACATTGGAAAACGGACATGGATGGGTCCGGGAACATTAGATACACACTGCATCCCGGAGAGATGAGAGACATGTTTTTAGCCAAGTATGTTAAATCATTCCGTGAGTAATATCTTGTGATCAACGCAATATATTATGTTGATTTTGGATTCATTCTAATCGTGAGCCTTCTAATCTGTTCTAATCTGCCTTAAATATTGATGTGCCATTTTCTATGATCTGTGCATTTTTCATGAAGTTATGAGCATGTGAAATATACATATTTGTATTCAGTTAGCAGCTGTGCTATTTTTGTTTTAGACGCATATTTCTCAGACTCATTAGAGGGTGAAAACAACGTAACAGAAGCATGTTGGAGGCTTGATATGAAAGTTTAACCCTCAGGGGTCTGAGGATTTTTGGGGCCCTGGAGAAGTTTTGACATGCCCTGACATTTGTTCTTTTTTCAGTTGTTCATAAACATATTAATGGAAAAAGTGTCATTACACTGTATTCAGCACAAACTACATCTCCCATTTTGTAAAATGCATTTTTCATGAAAAATGTCACTGGTGTTACTGTCACTGGTGTTACCTTTTTATGAAAACATCACTGCTGGTACCGTCACTGGTGTTACCCGTTTATAGATAAACTTTATTTAACGTGACCTCCGACACGAGGGAGTTAAAGTTACTGGTTTTGTATGCAAAAAGAATTTTTGTGCTACCTAGAGAGAAATGAGAGACACGCAAATGGGAGTGCCGACGCTCCATCCTGTCTTAAAGGGTTAATGCACACTGGGCATGTGCGTACAAGTGTACACAGTTTCCTCTTGTGCATGTCAGTATTAAAAGTTCAGTGCAGTTCAGTCTCATTGTTTACACAGTCATCAAGGACAGACAGAACGGATGTGGGCAGCTGTGCCATCATTTTCAAAAATCTCAGTTTATGAGGGTAAAAACACTGGAGTAGTGTAAACAACAGTCGCAACCATAGCAAAAGTAATGTGTTTTAAAATGAAAAGGCACTAGTGTAAACGGAGCCTTAATCAAAGTGTCCAATCCTGCTCCTGGAGGGTCCTGCAGATATCAGCTCAACCCCAATTAAACATACCTGAACCTGATAATCAAGCTCTTACTAGAAACTTCTTGACAGGTGTGTTGAGGAGAGTTGAAGCTAAACTCTACAGGACTGAGTTTGGACTGATTAAATACACAGAGTAATCAGAGTAAAACAGAACAGGTGCAGGAACTAATTAATCAAGGACACTAACTAGGGAACACACACAGACAGCAACACCATAATAATAAAACACAACAAAACTGTGACACCAATAGATTATTCTGAAATCTTACATTTATACTGGACTAATGGTACTTTTCACTAAATCTTCTTTTATTAAACAAAATGTGTGTTTAGAGATTGTAAATTATAATCTAAAATGATTTAATAATCGATTCGATAAACAAGATTTTCTTTCATTAAAAATGTGAAAATAGACCATTTAAATGTTTGTTTTTCTATTGTTTCTATATTGATCCTATCAGTGTTGGGGAAAGTTACTTTTAAAAGTAATGCATTACAATATTGCGTTACTCCCTAAAAAAGTAACTAATTGCGTTACTTCCTTCAGCTTTGAAATCAAACCCGACACACCTGAGAGAGCTGAACCTGAGTGTGAATAAACTAGGAAACTCAGGAGCAAAGCACTTATGTGACGTACTGAAGGATTCACACTGTAAACTGGAGAGACTGAG
>MA01Gene00051
GTTAAGTGACTGTTATATGACAGATGAAGGTTGTTCTGATGTGACTTCAGCTCTGAACTCAAACCCGTCACACCTCAGAGAGCTGGACCTGAGCAGGAATGAACTAGGAAACACAAGAGTGAAGCACTTATGTGACTTACTGAAGGATTCACACTGTAATCTGGAGAGACTGAGGTTAAGCTGCTGTTCTATGGCAGATGAAGGTTGTTCTGCTCTGACTTCAGCTCTGAAATCAAACCCGTCACACCTGAGAGAGCTGAACCTGAGCGTGAATAAACTAGGAGACTCTGGAGTGAAAAACCTCAGTGATCTACTGATGAACCCACAATTCAAGCTGGAGAAACTAGAGTTAGTATCATTATACTGTATTTACTGTTTAGTTTATTTTAAGTCAACAGGACACAATTCACATCATTTGTAGTGCTGCATCTCCATCTGAAGAAGATTCATGAATGTATTATTTTACAGAATTAAACCTTGAAGCATTTTAAACTTTGTGGCTATAAAATGTTTCATATGCCAAAATCTGACAAATCTTTGTTGTGAAACAAGACATAAGTGAAAACAGACTAAAAAACAGTGTAACAAATGGTCAGGAATGGCTGGTTGTAATGAAGATCATGATGATGAAGAATACAATAACACTGTCAGGGTTTTAGTGGCAGTAATGATGCACACGATGAAGGAGATCCTCAGTAAGACTTTTTATTATCACTCAAAACACAAAATCGGAGAATATATAACCACTTTAACACGTATGAACAGAATTAATACAGGACAGGGACCAAACACAAACTGAAGGCTTAAATACTGATCAGAACAAAGGAAGAAACAAACTAGACACACCTGAACCGAACACTCTAATCAAATAAGGTACTGTGGAGAACGAGGATGACTGAACTATTAACAACCTAGAAGATATACAAAGAAACTCAGACATGAATGGAACAGAAAGAGAATCAAAAAACAAACTCAAAACTTGACAAACATTGTCTTTAATCACAAATCTAACATGTAGGAGAAATAAAGCACAACCACTTCAAATAAACAACACAGAAAAAAGAAAGATAAGAACTAAGGGTTTAAGGCTCCGTTACACTAGTAGGTTTTAAAAAGATCTTCGTCTACACTAGCGTTTCCACAGTGTTTCAGAAACGATCTTCGTCTACACTACGACCGAAATCGCATATCACATGATCATTCATGCACACTGGGCATGTGTGTACAAGTGTAAACCATTTCCTCTTGTGCATGTCAGTAGCTGCAGTATTAAAAGTTCAGTGCAGTTTATTCTCCATGTTATTGTTTATATGGTTGTCAAGGATACACAGAGCGGACATGGGCAGCTACGCCATCGTTTTCAAAAGTCTCAGTTTTCGAGGGTAAAAACACTAGAGTAGTGTAATCAACAGTTGTAACCATAGCAAAAGTAATGCATTTTAAAATGAAAAAGCACTAGTGTAAATGGAGCCTTAACTCCCTGAGGTCTGAAAACGCGCCGGCGCGTTTTCAGGTTTTTTTTCACATTGCAGCAAAACAGACTTAAAATACTCCATCATTTTTTGTCATAGAGACATAAGTAATACATCAATTGAAACTATAGAATATCTTCTTTTATTTGTATACACTCAGAGTAAAAACAAAATGTTGTGCTTTTTGCAAAATAAAGAAAACTAAAAATGATGTATGATCTGTCCTCTCTCTCTGAACAAAGTTTAATCTGATAGTTCTCAGAAAATGAACTATAACTTAGTGACTACTAATCACAAAAAAGATAGACTTAGGTCTAAAGACACGTTGAAATGTCAGGTTTTAAATCATATAAGTCATATCGAAAACAAAAATTCAGTGTTTATTTAATCTGTATGAAAAGAGACACATGTCAGAAATCCGTGATTCAGCTCATTATCCGCTAATGCGGCCACAGCCATGGAGCCAGCGCTATTCAGACGCAAATTATGAGTCAATACAGGCATATACTAAAAACCTATATTCAGACTCTTTGCATCACAGAAATACATTATATTTTAAAGAATATAATAGAATACCATTATTTTAAATTGAGCTGAGACATGATTACAAAGGTTTTTTTCACAGCCTACCTGACTGAAAATGTCAGGGTATGTCAAAACTTCTCCAGGCCCCAAATCAGCCTCAGACTCCAGAGGGTTAATCAAAGTGTCCAATCCTGCTCCTGGAGGGTCCTGCAGATTTCAGCTCAACCCCAATTAAACATACCTGAACCTGATAATCAAGCTCTTACTAGAAACTTCTAGACAGGTGTGTTGAGGAGAGTTGAAGCTAAACTCTACAGGACTGAGTTTGGACTGATTAATCAAAGTAAAACAGAACAGGTGCAGGAACTAATTAATCAAGGACACTAACTAGGGAACACACACAGGCAGCAACACCATGATAATAAAACACAACAAAACTGTGACACCAATAGATCATTCTGAAATCTTACATTTATACTGGACTAATGGTACTTTTCACTAAATCTTCTTTTATTAAGCAAAATGTGTGTTTAGAGATTGTAAATTATAATCTAAAATGACTTAATAATTGATTCATGTACAAGATTTTCTTTCATTAAAAATGTGAAAATAGACCATTTAAATGTTAATTTTTCTATTGTTTCTATATTGATCCTATATCTTAATCTAGAGTGATAAATTCACTTATTTGTGGAGTGAGGACGGATCCAGACTTGGATTGTAACTAGTGTCCTCAAACGCTCCTGTCTTGGTTTGTTCGTTTATATCATTAAGTTTCCATGTTTTTGCTGGTTTATTAGTGACTGTATGACATTTATTCATAATTCATTGAACTCACACATGAACTGAACATGATTTGAGTCATTTTCTCTTTCTGTATTCAGTTTGAATAGATGCAGTATTACAGAGAAACAGTGTGTCATCCTGATTTCAGCTCTGAAATCAAACCCGTCACACCTGAGAGAGCTGAACCTGAGTGAGAATAAACTAGGAAACACAGGAGTGAAGCACTTATGTGATGTACTGAAGGATTCACACTGTAAAGTGGAGAGATTGAG
>MA01Gene00052
GTTAAGCTGCTGTTCTATGACAGATGAAGGTTGTTCTGCTCTGATTTCAGCTCTGAACTCAAACCCGTCACACCTGAGAGAGCTGAACATGAGCGGGAATAAACTAGGAGACTCTGGAGTGAAAAACCTCAGCGATCTACTGATGAACCCTCAATTCAAGCTGGAGAAACTAGATCTGTGTTACTGCAATATTACAAAGGAACAGTGTGTCATCTTGACTTCAGCTCTGAAATCAAACCTGTCACACCTGAGAGAGCTGAACCTGAATGTGAATAAACTAGGAATCTCAGGAGTGAAGCACTTATGTGACGTACTGAAGGATTCACACTGTAAACTGGAGAGTTTGAGATTAAGTGACTGTTATATGACAGATGAAGGTTGTTCTGATGTGACTTCAGCTCTGAACTCAAACCCGTCACACCTGAGAGAGCTGGACCTGAGCATGAATAAACTAGGAGACTCTGGAGTGAAAAACCTCAGTGATCTACTGATGAACCCTCAATTCAAGCTGGAGAAACTAGATCTGAGTGACTGCAGTATTACAGAGGAACAGTGTTTTATCCTGACTTCAGCTCTGAAATCAAACCCGTCACACCTGAGAGAGCTGAACCTGAGTGTGAATAAACTAGGAAACTCAGGAGTGAAGCACTTATGTGACGTACTGAAAGATTCACACTGTAAACTGGAGAGATTGAGTTTAAGCTCCTGTGATCTGACAGAAGAAGGTTGTTCTGCTCTGACTTCAGCTCTGAACTCAAACCCGTCACATCTGAGAGAGCTGAACCCGAGTGAAAGTAAACTAGGATACTCTGGAGTGAAAAACCTCAGTGATCTACTGATGAACCCACAATTCAAGCTGGAGAAACTAGATCTGAGTTACTGCAGTATTACAGAGGAACAGTGTGTCATCCTGACTTCAGCTCTGAAATCAAACCCGTCACACCTGAGAGAGCTGAACCTGAGCAGGAATAAACTAGGAGACTCAGGAGTGAAGCACTTATGTGACGTACTGAAGGATTCACACTGTAAACTGGAGAGACTGAATCTACAGAACTGTGACATTACAGATGTTTCCTCTTTAACTCAGGCTTTGACTAACTCAAAAGCACTGCAGTGTTTAAAAGATCTTGATCTGAGACACAATAATATAGGAGACTCAATGCAGCGGCTCCGTGACGTGCTACAAGACTCAAACTGTGTCCTGAGATGAAGATCTTTGGAATCATCATGAGAGGATCAGAAATAATCAGGTGGAACAGGAGGAAGAAGCTCAGATGAGTCTATCAGCAGAAATCTTCAGGCTCTTCAGTATCAGGCCTACAAATATAATAATGTTTGGATTTTAATCCATAATGATTAAAAAAACATGAGACAAAGTATCAGAT
>MA01Gene00053
TGTCACACAGATGCTCAGTGCTACCTCAACTGCAAACTGTTTTACTCAATTCAGCTCCAAGCAGTTTGTGACCACAGAGGCAAGTTTTTAGACATCTTCGTAGGATACCCAGGTTCAGTTCACGATTCCCGAGTTCTTAAAAACAGTCCACTATTTTGCCAGCAGCTTTACCCACCTGAGAATTTCTGGATCCTCAGGGATGGCGGGTATCCCTGTATATCTCAGCCAATCGCCCTAATT
>MA01Gene00054
ATGATAAGTATTATCATTTTTATCGCCCAGGCCTATCAGAACATCAGCCAAAATTATGAGAATGTTCCCTGTCAGCTGGAAAGAATGGCACATCCTCACACCCCGCTCGTTTTGCTCATCCTCGTCTGTTCATTGTGGCCGAGTGACGGGAAAACATACTTTACTGATCTTGGAACAAAGTGTATAGAAGACTGCAAGCTTGATGATGGTGTGTACAAGTGCAAGACTATTGATGAAGATGGAAAATACCAGACAATGAACTGTTCACTTCAGGAAAACATGGACTCCCAGGGTAGACAGTGTACAGCTGAGAGTATATGTGAGAACAATGGAGAAGACTACTGCTGGTGCAAATCTGATCGTGCTTCTTGGGGCTACTGTGGGCTGGTGAAGGACGAAATGGTCCATTATGGATCCTATTATGAAGGGTTGTGTTATGACTACTGTGCCAAAAGAAATAAAAATTACTACTGGTGCCATACCGAACAAGGATGGGATTACTGCTCTCCAACTGAAAACACAGATTACATGAACAGACAGTGTAAAGAAGAAAGTCCATGTGGGAATCAGGGTTACGGGTACAAATGGTGCTGGGTGAAGGGGGGAAGCTGGGGATACTGTGGGCAGGTGACGACCAACGAGAATCATTATGGATCCCATTATGCAGTGGTGTGTTATGACTACTGTGTAAAAAGAAAGAAAGATTATTACTGGTGCCATACTGCCAAGGGATGGGATTACTGCTCTCCATCTGAAAACACAGATTACAAGAACAGACATTGTGATGAAAACAGTCCATGTGGGAAGCAGGGTGAAAAGTACAACTGGTGCTGGACCTCAGATCGGTCAACATATGATTACCGCGGACACATTGAATCAGAAGAGTGCACTCACTCTAACTTGTGGGACACAGCCACACAAGGGACAGGCACACAGAACGACAGAAAACTGATACGTACCTGTTTTGACAAAGGTAACAAGAAAATAACCACCTTTACTGTTAGGCCAGCTCCTGATGACATCACTGAAGGCAGTCCATGGAGAAACGAGGTGGAAAACTTAATCGGACAGTGGAACAATGAGTACCTGGTGGATCAGGCCAGCTCAAACCTGCTCCACTCTGATAATCTCCAAATCGACATGCAGGGCATTGTCATCCGCGACAATCAGCTCTACTACAACCTGCAGATCCAGGTGAACATGAGACAAAGACCTGGTGAAAGCAACTCCGTGTCTCAGATCATCGTGCCTGATGGAATTCCAGACCGTTACATCCGCAGAGCTTTCCTGGAGAGCTTCAAGCACCAAGCTCAGGTTTTTGTAGAGGTTGATGCTAATCAGAATCAGAGCCTTGTGTTGGAAATGTTCAATCCATAA
>MA01Gene00055
TATACTGGCTTAATGCTTCAAAGATTTTCTTTTAAGGGTGAGCCTAACATTGAGCAAACTCCAGCTATGACGAAATATCTGTCATTCTACAGTGAGCTAATGGAAGATCCACTCGACTTTGCTGTGGGTCTTCTGCCCTGTGCCAGACTCTGGGTGTGGCTGGCTAAAAATCTCAAAACACCTTAAAATAATGCATACTACAATTGGAAGGTGGAGAATATGAATGGCAATCCTGAGGAGGACTACGAAGCTCTGCTGAACAAGCATCTGGACACACCTGAAAAAGTGGAGAAGGCCAATACTATATTCCGTAAACAGATGCAAAATGAGCATGATTTCTTCAACTCATCTTGA
>MA01Gene00056
ATGCCGTGTTGCATGCCGGGGCGGGACAGTGAGGGTCAAATCAGTGACAATGAAAACAGTGGCAGTAGCACCCACATTTCCCCCACTGAGACCAATATTGCATCTGGTGATGGAGGTCCTCCTCCACCAAAGACCAAGAGGACTTCTGCAGTATGGGACTCTTTCACTGTTTCTGAAAATGATCCCTCCAAAGCCATTTGCAAGCTTTGCAAGTCCAAGCTAAGCAGAGGCAGAGATGCAAAACATTACAACACAACATCTCTACATAACCATCTGCTATATGTCCATCACATGAGAAAGCCCACTGTATCAGCCACCTTCTCTCCTCTTCCTTCTCGAGTCACTGGTGTTCAGCTGGGTGCTGCTAAGGGCTCACATTCATCTTCCTCTTCACCAATACTCACTGCATTTGCAGCAAAGCAGCCATTCTCAGTAAACCATCCCCGGTCAAAACAAATTACAGAGATGATTGGTAAAATGATCTGCACTGATCTTGAATCTTTCTCTGTGGTGGAGAGGAGAGGCTTCAAGCAACTTGTTGGCTTTTTAGAGCCCAAGTATAAGATCCCATCGAGGCACTATTTCAGTCGAACTGTAGTGCCTGAGCTGTATGAGGCAATGAGAGGGGAGTTGGTCCAGTCACTTAAGGCAGCTGAAGGAGGTGTCATCAACCTCACTACAGATCTCTGGACCAGCAATCACAATGCACATGCATATCTCTGTCTTACTGGGCACTGGTGTGAACGTGTAGGGGAAGCTTCAGTACAGAGGAAAGCAGGGCTGCTAAATGTTGGTGTGCTGGACATTGAGCACACATCAAACAACATTCTGTGCTGCCTTAAGGAAAAGATGAGAGAGTGGGAAGAGTCTGTTGGTCAGTCTGTCACAATATGGTTTGTTGTTTCAGGTAATGCAGCCAACATGGTGAAAGCTTTGACTGAATATGGGCACATTCGTTGCGTGTCCCATAAGCTTCACTTGGTGGTGATCAAAGCACTGGAGAAGAATGGGGTTGTGACATCCCTTCTCTCCAAAGCCAGGAGCATATCTGGCCATGTTCATCGCTCAAGCAAAGCCAGCAACAGACTACATGAGCTGCAAACACAATTGAACCTCCCCCAGCACACGCTCATAACAGATATAAAAACAAAAACCAGCGGCTGGTGGAGCAGCGCAGGGCTGTGCAGATTATGA
>MA01Gene00057
ATGACTAAGTTGCTGAATCTCTGCCCAGTAAAGAAATCACATGATGTCGCTGCTCTGAGACAGCTTTACGATGAATGTGAAGTGCAGATCCGTAGCTTAGAATTGCTGGGTGTCGTTTCAGAGGCATATGGCAGCCTGTTATGTCCTGTTCTGCTACAGATGATTCCAGATGACATTGCTCTCCAGTACAGTCGTCAAAGAGGAACCAGTGATGAATGGAAGGTCTCAGAAGTTATGGAATTTCTGCAGAAAGAGATTCTGAGCAGAGAAAGAGCCATGCAACTGATTAAGCCAGGTTCCCCTTCAATGACAAAGACAGGTTGCAGCAGTGGATACACTATGTCAAGAGAAAGAACTGGAGACCAAAGAAGTATTCTCGCCTCTGCTCCCTTCACACAGGACTGTTTCATCCCTGTTCAGGGACGAAACACCCTTAAAGCAGACGCGGTGCCAACCATCTTCTACCCCCATTGCCAGGCAAAGGTCAAGGTGAGGCACACCAGAGTCAGTAAGAACACAACGGTAAGTAAGACTGACTCTAACACACAAGCTGTTAAATGCAGGAACTTCAGTCATGACCATGATTACATCAGTTGCACTCGCAGTGAACCACTGACAGTCAAGATGAGTGTAGCCAGCTGCAGCCATAGCCATTCTGCAGATCATGGTGAATACACACTGAAAAAATCCCACAGTCCTCTAAAGAGGAAGGTGTCATTTGGTCAAAGTAGCTTGCGTCCTTACAAGAAAAAATTGAAGCTTCAAACGCAGAGAGTCAGAAGACTGAAGCAGAAAGTGAAGTCTCTTTCTTCAGTTGTCACTGATCTGAAAGAGAAGCTGCTTATTTCCACCAGCTGTGCTGATATGCTGGAGGCTTCCTTTAGCGGTGTTGCTAAAGAAATTCTTACAAGGGCCAAGTGCAAGACTAAATCTCAAAGAATCTCTGATAATTTGAGATCTTTTGCCATGACTCTCCATTTCTACTCTCCAAAAGCTTATCAGTTTGTTCGTGAAAGCTTTGATTGTGTTCTGCCTCACCCTGAAACAATCAGGTCTTGGTACAGCAGTATTCCTGCAGACCCAGGCTTTACAGAGGTATCATTCGCTGCCCTACAATCCCATGTGGAGGACGGAAGGAAAGATGGTAAGGAGACTGTTTGTGCCCTTATGATGGATGAGATGGCCATTAGAAAGCATGTTGAATATGCTGAAGGGAAATTCCATGGGTATGTTGATGTAGGATGTGGCAAAGATGATGACTCTTTACCAGTAGCCAAGGATGCATTGGTCCTTATGGTTGTAGCTGTTAATGGATCTTGGAAAATCCCTGTGGCTTACTTTCTCCTTGATGGTTAA
>MA01Gene00058
ATGATAACTACCTACAAAAGGGCTAAAGACCGGTGTCGGGCAACAGGAGAGGGAAAAGTTACATGGGAGTATTACAAGCAAATGGAAGATTTATTTGGGAAATGTGGAGTTGAGAGTCCACCATCAGGAACAATATGCTCAACTCCTCTGTTCAACAGTACCTCATCCCAGACTACAGCTTCACAGTCCTCAACTGCACAGGCCTCAAGCTCCCAAGAACAGCTTCTCCCAGAAGAGCAACCAGGTCCCTCCACTGCTATCCCCTCTGCAGAAACACACAGAAGGAGACAAGCACTCTATGATGTTTCTAAAACACATTCAGAGAGGAGAACAGCTGCTCTAGAGTCACTAGTGCGGCCTGACTGA
>MA01Gene00059
ATGATCATTTACTCCGGATCTACCAGTGACATCCAACATTACCCAGGACTTGGAATTTCTGGGTCTGTCGTAATGACACTACTGGCACCTTACTTAAGGAAGGGTCATGTCCTTTATGTGGACAATTGGTACAGTAGTCCCACACTTTTCCAGCACCTCTTGTCTCCTGGCACTGGAGCTTGTGGGACTGTGCGTGCAAACCAGAAAGGAATGCCAACATTTACCTGTAGGATGGCAAAGGGTGAGGTGGAATTCAAGGAGAATGGATCGCAGTTGGCAGTCAAATGGCATGACAAGAGGGATGTTCATGTCCTCACCACAGTCCACCCAACTGGTATGGCAGCCACAGGGAAGCGTGATCACATCACTGGTCAAGCAAAGATGAAGCCAGTCTGTGTGCTGGAGTACAACAAAAAGATGGGGGCAGTTGACAAAGCTGACATGATGACTGGCTTTCTTGAATGCACCAGAAAGTCTACAAAGTGGTATAAGAAGATTTTCTTTCACCTACTTGACACGGTTTTGCTCAATAACCACATTGTCTACTGGCAAATTACTGGAAAGGAAATCACCTCCCTGCAATTCAGGAAGAACCTGATGAGAGGGCTGCTGGAGGAGTACAGCACATTGCGGTGTCCATCCAAAGGAGGGCGTCCTGCCTTAGACACTCCTCTGTGCCTTACAGCCAGGCATTTCCCATCTGAAGTCCCTCAGACCACTTCCCAGGGCAGCAAGACCAGGCGGCACTGCAAGGTCTGCCTCTCCAGCACACGCAAGAGCAAGCAGAGGCGCCTCACCAAATACATGTGTGTGCCATGCAACACTTCCTTGTGTTCTGTCCCATGCTTTGAGGAGTACCACACACTGAAGCATTATTAG
>MA01Gene00060
TGTGGATCATGGGGGAGAGTTCAGGATAACAGCAGGACTACACAAATATTCCCATCGGATCACTCTGGATCTGAACACAGTGAATAAACGCCTCCATCTGTCTGAGAGGAACACAGTGATTACTTACACTAACACAGAGCGTCAGTCGTATCCTGATCATCCAGACAGATTTGAGTATCATCCTCAGGTGTTGTGTAGAGAGAGTGTGTGTGATCGACGCTCTTACTGGGAGATTGAGTGGAGTGGATATGGTGTGTTTATATCAGTGTCATATAAGAGCATCAGCAGGAAGGGAGAGGGTGATGAGTGTGAGTTTGGACGTAATGATCAGTCCTGGAGTTTGAGATGCTCTCCTGTCCTTGGTTACTCATTCAGACACAATAACATAAAGACTGTTCTACCTGTAAAGCCCATCATCAGTAGAACAGGAGTGAATGAGGAGGATCACTATAGAACAGGACTGTATGTGGATCACAGTGCAGGAACTCTGTCCTTCTACAGCGTCTCTGGAGACACAATGATCCTCATCCACACAGTCCAGACCACATTCACTCAACCACTCTATCCTGGGTTTGGGGTTTGGTCTGGATCAGTGAAACTGTTGATGAATCAGAACAGACTGATGAGAGATTCTTCTGTTGTTTGAGAAATGATTGACTGAATAATTCACTAAAGCTCTTGAATCGCCGTACGCTAGTGACACCTGCTGGTCAAAACATTATAAATGCAGCGTAAACACCAGCTCCAAAACAAGAGTTTTTTATAAACGTGTTAAAATACAAACGTTTGTAATGAAAGAGTAAATGTACCATCCACAACAAGAACACTGTATGTCTGATAAGAGTTTTTCTGTCAGAAAAGGTCTGCGCAGTTTGGTGTTCATTAAAAGCCCTTCAGTCTGTAACACTTTACAATAAGGTTCATTAGTTAAACATTATTAATGTATTCACTTACATGAACTAACCAGGAG
>MA01Gene00061
AAGTGCGCCAGGTCTTTTGATGAGATTATTCTAATGCTTGGGAAACTGGCCTTTCAACAGCTGGAGAAAGGAAATCTCATTTTCTACAAAGAAGATCTTGAGAAATGTGGACTAGATGTCAGTGAAGGGTCAGTGTTCTCTGGGTTATGCACTCAGATCTCACCATCTGAACAAGCTCAACAC
>MA01Gene00062
ATGTCGGCTGCCCGTGCCGGCGTGCAGAGGCACCACAGCGTTTGCTTTTTATTTAGGGAGGTTGAGGGGAAGCTCCTCGGAATGTCCCGCATGGACTTCTCCAGGAAGCTGATCCAAAAGACCTTAGCTTTTAAATGTGATGATTTGAATTGTTTGATGACTCTGCCCCAGAACAAAGGATTTGATGTAAGTTTTAAAACTGCTCCCCTTCTTAATGACTTTTGGCAAAGGTTTGATTCAGTTAAAGCCCAGTTCTCCATGTTCACTGTGGAGAAACTTTCTGATAACACACTTAAAACTGTGATCGTCAGGATGTTCAATGAAACAGTGACTGGAGATGATATTTGTGTCTGGTTGGGTAGATTTTGCACTGTTCAAGGCCAGCCTGTCAAAGTGTTAGATGAAGATGGCATCTGGACATGCTCCTGGCGAATTCCCATTAAACAATGGGAAGACGCTGGGGGCTACCAGGGCCTGAAACATCTGCCTTCCATGATTGTGCTTGGAGATAACAGAGGCTACATACATTATCAAGGAATGCCTAAACTGTGCAGGAAGTGTGGCAGAGTTGGGCATCTTGCTGAAGCATGCCAAGAGTTAGTATGTGGGAAGTGTAGAGAAATTGGCCACAGTTTTGATGATTGTACCAATGGCAAACAGTGCAATCTTTGTGGAGAAACAAACCATCTCTACAGAGACTGCCCTAAGAGTTTTGCCAACAAATTGAAAGGAAACAAGATGGCCGCCCCACAAAAAGAGAAAATGGAGGAACAAAGAGACAAGGAGGCGGGCGGTGGTCCTAGGGGCAAAGTACGAAACCCACCGCGGCCCAGATGGGCGTCGCCCTTGCCGGCTCTGCCCCCACTGCTTGACAACGGCATCGCTTCTCGGCCTTTTGGCTAA
>MA01Gene00063
ATGGATTTTTGGCTCATGGAGCCGGAACCGGGGCTTGCTCCGTCCACTCCACGCATCGACCTGGTATTGCAGTGTCTCCAGGAACGGTGTGCTTCCCCTTTTGGGGGACTGCATGTTGTTGCGGCTAATAGCAGAGGGAATGTCACTGGAGCTTCACGAGGAGTCTCTACATACCTGCGGTGGGACGGCTGGCAGGGTGGCACCGTCTCTGGTGTCCGTCAAGGATGTCCTTTATCTCCTCTTTTGTATGTGGCTTGCATCGAGCCACTGGCACAGATCTTGAGAAGGGCTAAATGGATCAAAGGACTGGACGTGTCTGGGACGGGTGGACTGACGGTGACCTGTGTTTTATACATGGACGACGTAACTGTTTTAGCCACGGATGTTTTATCCATACGAAGAGCTTTGGACTTGACTGACTGGTACGGTCGGGCCTCGGGCGCTAAGCTTAACAGGAACAAGTCCGAGGCCCAGCTCTTCGGGCCGTGGGGAGGCATAGACACAGTTTCCCCAAACCACCCGGCCCTCTTCAACATCAAGCACGTTGACCAACGAGAGCAGGACATCTGGAAAAAAGGAAAGAGAAACAGCAGAAAGGACCGGGAACCGGTGAGTCCAGTTCCAGGCCTCACATTACGTGAGGCCAAACAAGTTTGGAGGAACGCTGCTCACCCCGCCCTCCAGAACAGGCACAAGGACTTATCGTGGATGGTGGCAAATGAGATCCTCCTGGTCAGGGCGGTTATGCACTCCAGAGGCATGGCCAAAAAACCCATCTGCCCTCGGTCCGGCTGCAATTCCCCGGAGACCGTCCACCATCTGCTCTGGGAGTGCGGCGCTGCGCGGGACCTGTGGGCCAAAACTGGCCCCCTGTATTTCCCGTGCCTACCAGCGGGTGGGGCCCAGTTCGGGTACCAGCTCGCCATCCTTGGGGTGGGCCGGGGCTTGAAGGACTTGACGGCACAGGAATTCACCTCGCTCTGGCTCACCCTCAACGTCATCAAGGATGCCATCTGGGCCACCAGAAACCTGCTGGTAGGGAAGCGCGTTACGGTAACCCTCCATGCATGCGAGCTAAAGGTAACATCAATGCTGCAGGGATACCGGACGACGATATTCGGACGGGGGGGCCGGGGTCGCACGGAGAGGGTCCCGGCCGCCAACAACCCTGGCCGCCCGTAG
>MA01Gene00064
ATGGCAACTAGAGCCGCGTACTTTTCCCCGTCGGAAGCACAAATCCTCATGGAGGCATACGAGGAGGTAAAAGATATAATTAAGAAGAAAGGCAACACCGCCACAGTGATAAAGCAAAGAGAAAAAGCGTGGCAAAGTATTGCAGACCGCCTGAATGCAGACCATGTCAACCTCCAGCTTCATCAATGCTTTGAGGAGATTTACCGCTATCATCCAGGGTCCAGGGATCCAGGGATGCCAGATGTTCTCACACCAGCAATGCTGCTCACTCAGAAGATTTACCCAGTATCTGCTCCTCTGGGGAACATGGATCTTAAAGATCTCTATAGCAAGCAATGGAGACAAGTCCAAAGCCTCGCTGAAACTTTCTGGAGACGCTGGAAGCAAGAGTACTTGAAGACGCTCCAGATTCGCAAGAAGTGGAGATTAGAAAGACCGAACCTGCAAGTTGGAGATGTGGTACTCCTTAAAGACACTCAAGTTAAAAGGAATGAGTGGCCCACAGGTGTTATTGTGGAAACTTTCCCCAGCCGTGATGGCAGGATTCAGAAAGTCAATGTGAGGATCATGAGACAGGGTACTCCCAAGGTGTATTCAAGACCTGTTTCAGAAGTTGTGCTGCTTCTTAGTAATGGGACATAG
>MA01Gene00065
ATGGGCCTCAGATGGGACCTACAAACAGACAGCTTCTCCTTCTGCGTGTCTGATGAGGAAAAGCCATTCACTAGAAGGGGCATCCTTTCGACAGTCAATAGTGTGTACGATCCCTTCGGGTTTGTGGCACCAATTACGATTCAGGGAAAGGCTTTGGTGAGAGATATCTCATTAGAAGAGTACGATTGGGACACTCAACTACCAGAAGACAAAATAATTCAGTGGAAAGCCTGGAAAGATTCTTTGATGGAACTTAAGCTACTCCAGATCCAGAGGACCTACCTTTCTGTTTCTCTGCTTGCGACTGTATACAGAGAAATTTGTGTCTTCGCGGATGCATCGACTCTAGCTATATCCGCTGTAGCATACCTTAAGGCCATTGATGCAGAAGGACACAGTCATGTCGGGTTCATCATGGGGAAGTCCAAGCTGGCTCCACGTCCTGCGCACACTGTCCCTCATTTGGAGCTGTGTGCAGCTGTCTTGGCAACAGAGCTTGCAGACCTGATAATGAATGAAATCGATGTGGATATCCATACAGTCAAGTTCTACACGGACAGCATTATTATTTTCTGTTTTGCTTCTGACTTTAATCTACGGAGAAGACATGCCAGAGCCTGCTCCAAAAATACAGACCACAAACAGAGAATGGGTGAGCTTCCTCAAGCAAAACTCATAATTATGAAAAGCGTACAACAGGACTTCTTTAAACAAGAAATTAAAAACCTCTCAAAGGGTGAAGAAGTCTCAAGACACAGTTCAGTCAGAAGTTTGGATCCCATCATTGATGATAATGGTTTGCTGAGAGTTGGAGGTCGAAAATCGTCAGCAGACATGTCCTGGGAAGAACAGCATCCTATTCTTCTTCCAAAAAACCATCATGTCTCTACTCTGCTGGTAAGACACCTCCATGAACAGGTTGCTCACCAAGGAAGACACTTCACTGAAAGCGCATTTCTAACAGCTGGACTGTGGATAACAGGAAGTAAGAGATTGGTGTCAAGTGTGATTCACAAATGTGTGACCTGCAAAAGATTAAGAGGAAAGTTGGAAGAACAAAAAATGGCTGACTTGCCTCTGGACAGACTCACCATGGATCCTCCGTTCACGAATGTTGGACTTGACGTCTTCGGACCTTGGACCATCTTGTCGCGCAGGACCAGAGGTGGTTATGTAGAAAACAAACGCTGGGCAGTTATGTTCACCTGTCTTAGTACACGAGCGGTGCATATTGAGGTCATAGAGACCATGTCAACCTCCAGCTTCATCAATGCTTTGAGGAGATTTACCGCTATCATCCAGGGTCCAGGGATCCAGGGATGCCAGATGTTCTCACACCAGCAATGCTGCTCACTCAGAAGATTTACCCAGTATCTGCTCCTCTGGGGAACATGGATCTTAAAGATCTCTATAGCAAGCAATGGAGACAAGTCCAAAGCCTCGCTGAAACTTTCTGGAGACGCTGGAAGCAAGAATACTTGA
>MA01Gene00066
CTAACATTATTTCAGCAGTATATGCTAACATTAATGAAGCTTAGAATAAATTTCTCTTTTGAGCTTTTGGCTTATTACTTTGCCGTCAATCCGACCACTGTTTCAAGAATTTTCAAACGCTGTATTAATGTAATGTACAGTAGACTAGTGCCAAGTCTAGTTGTATGGCCTGACAGGGAATTGTTAAGAAAATCTCTTCCATATGCATTTAGGAACAGTACTTTTAAAAATACAGTATGCATTATTGATTGTTTTGAAATA
>MA01Gene00067
ATAGAAAAACCTAGAAACTTATTAGCCATTGCTCAGTGTTATTCAGCATACAAGTCACATCATACAATTAAATATTTAATTGCCATTTGTCCACAAGGCTCAATTTCTTTCATTCCTAATGGATGGGGAGGCCGCACAACTGATAAGTTCATCACAGAGCAAAGTGATTTTTTTTTTTTTTTTTTTACCCATTTGCTCCCAGGAGACCTG
>MA01Gene00068
ACAAGACACTTAGCGTCTCTTAGAATACATATTGAAAGAGTTATAGGAGTTCTCCATCAGAAATACACTGATTTGCAAAGCATTATCCCCATAGTTTTCACTGAAATTGACAGAGAAAATGATGTGACATACCTTGACAAAATGGTGAAAGTATCTTGTGCTCTTACAAATGTCTCAGAATCTGTTGTACCCTTTCAGTGA
>MA01Gene00069
ATGGCAGACAAACGCCAGGAGGACATCAGCAGACAGGATGTTTTGACGCGCATTGAAAATGTCATTCAAACGATAGTCATCACTGTGTCTAAAGATGAAGCACCTGTGTTGAGAGTGACGAAAAGATCCAGCTGGGCCAATGTCAGATTTCAGAAGTCTGTTGGTTTGGTGCTGAAGGCAGATGCCTCTGTAACGGCTCTCCGATGTGACTGCCCTTCGTCAGCCACCAAATTTGCTCTGATTTTGAAGCTCTTGTCTGTTATTTACAAACTTGTACAAAGTGACTCCTATGCTACTAAAAGGGACATATACTATAATGATCCACAGCTGTTTGGGACACAGAGGACCTTGGATTCCATCGTGGATGACGTTTCGTGCTTGCTCAAGCTTGCAACATCCAAAGGCTTTATCTCAGGTGATCTGTGTTATTTGGAGGAAGATGGCACAAAGGTGGACTGCAATTCCAGCTCCACAGCTGTCCCTGTGTCTTCCAATGTTAATGGAATCAGAAGTATCCTTCCTGTTTACTTAAACCATGGTAAAGGTATGCCTGATGTCAACAGCAGACTGATGGTGAGGAAACTGTGGGACGCACTACACATCCCAGTTTTTGCTCTGGTGGATGCAGATCCTCATGCTTTAGGAACTCTAACTGTCATTTGTCCACAGTCAATGGCCTTCGAGGCCCACAGTCTGACTGTCCCCAGTGTGCTGTGGTTGGGCCTCCTGCCTTCAGACATCCAGAGGTTTGGGAAAGTCAACTCATTACTCTGCTCTGTGGTTTGTGATTGA
>MA01Gene00070
ATGGTTTCATTGCTGGATTTAAGCGCTCTTGTTCTGTTGCTCGTGTGGGGATACTGCGTCCTGGCAGACACGGTCTTTACAAACTTTACTCTGGACAACGAGGTCCACTCTAGTTTCATCCACCGGCGCTTGAAGAGCCAGGAGCGCCGGGAGATGCAGCGGGAGATCCTGTCAATCCTCGGGTTACCGCACCGGCCGCGGCCGCACCTCCACGGCAAGCACAACGCCGCGCCGATGTTCATGCTGGATCTGTACAATGCCATGTCTACTGAGGGAGACGAGGAGGGCTTCTCGTACCCGTACAAGCCCGTTTTCACCACTCAGGGACCGCCAATCGCGACTCTTCAGGACAACAACTTTCTGAACGACGCGGACATGGTCATGAGTTTTGTTAATCTAGTGATAATAAAGCGCTGTCACATTCCCAAGCGTCTGCTGTCTCAGTGCCAGCTGTGTCCTCTACTAATATTCAGTAATGATATCAGCTGA
>MA01Gene00071
ACATGACGTCATAAGACTGCGCCGCGATCCTGCATCTGCTGTGATTCTGCTGAAGAAAGATGGCGTTTATTAAAGATGAAGAGAGTGAAGACATGAAGATGGTGTTTATTAAAGAGGAAACTGAAGACGTGTTTATTAAAGAAGAGACTGAAGACATGAAGATTGAAGAAACATTCAGAGTGAAACATGAAGATACTGAGGAACAAACAGACCTAATGGCACTGAAAGAGGTGAGTCATGAACAAAAAGGAGCTCAAAAGACAGAAACTAAAAGTGGAAAGACTTTTAATCAACATAGAAACCTTCAAGTCCACTTGAGAGTTCACACTAGAGAGAGTCCCTTCACTTGCCAACTGTGTGGAAAGAGTTTCACACATAAAGACAAGCTTAAAGTCCACATGCAAATTCATACTGGAGAAAAGCCTTACACCTGCC
>MA01Gene00072
CACTACTATGCTTGCAACACTATTAAATATTTAGTGGCTATTGCACCTTGTGGTCTAGTAATGTTTATATCAGCAGCATATGGGGGCCGCTGTAGTGACAAATCTATCACGTGTGACTTTGGTATTCTTGAATACTTTAAACTGGGAGATGCAGTGATGGTGGATAGGGTTTTTTTGATTAGAGACTTGTTGAATGAAAGACAAGTCAACTTGATAATTCCTCACTTCGCCAACAAA
>MA01Gene00073
CAGCTGACAGAAGAAAAAGTCACATGCAGTCGCAGGATTGCAAATGTACGGATACACGATGAACGTGCAATTAGGAGACTGAAAGTGTACAAGGTGTTGTCTCAAACCTTGCCTATCACTCTTATGCCAAAGATTGATAAAATTCTCTGTTTATGTGCAGCTTTAGTAAATTTGCAT
>MA01Gene00074
GCAAAAGTCCAGGCTATTAAAACATTTCCTGTGCCTGTCACTAAAAAAGAACTGATGAGGTTCTTGGGATTAGTGGGCTATTATAGTTTCTTCTGTTGTAATTGTTCTACCGTTGTAGCCCCTCTTACTGATCTTCTGAAAGGTCACGTGAAGTTTGTTTGGTCTTCCAACTATGAAATAGCATTTTAA
>MA01Gene00075
ATGATGAAACATCACTGGAATCTTGCTAGATACAGAGCAGAGCCCAGCATAAGCCTTGAACAATGCCCTCTACAATGGTGGTCTGCACACAGCAGAAGTCATGACAAGCTGGCAACCATTGCACGGAAATATCTACCAACTCCTGCTTCAACTGTGCCATGTGAGAGACAATTTTCACTTGCAGGACTCATAGTGCAGAAGAAGAGGGCTGCTCTGGCACCTGAAAATGTTAACAGCCCTCCCTGCTGCCATTTCAACACAGCGGTGCCAATTCTGCAGCTTTATTTTGATGAAGCAGCTGACCACCATGAACACCTTCGCCTGTTTTTGCCATCTATAATGTCCCTCATTGCTGCTCCTCTAAATGGGGACATCTTTGATCCAGAGGATGAGGAAGACCACGATGATGAAGGACCCCTGAAACCCACAGCCTTGAAGCAAGAGTGGGAGAAGATGTGCAGGACAATCTGGCTGCTGCTGTGCCTGCTGCAAACATTCATGTGCTCTCCATGA
>MA01Gene00076
GCAATCCTGTATCTGCTGTGATTCTGCTGAAGAAAGATGGCGTTTAAAAAAGAGGAGGAGAGTGAAGATATGAAGATGGAGTTTATTAAAGAGGAGACTGAAGACATGAAGATGGAGTTTATTAAAGAGGAGGAGAGTGAAGATATAAAGAGTGAGTTTATTAAAGAGGAGACTGAAGACATGAAGATGGAGTTTATTAAAGAGGAGGAGACTGAAGATATAAAGATTGAGCTTATTAAAGAGGAGAGTGAAGACATGAAGATTGAAGAAACATTCAGTGTGAAACATGAAGATACTGAGGAACAAACAGACCTAATGGCACTGAGAGAGATGACTCATGAACTTAATGAAAGGGAAGATAATTTAATGACTGGAGAAAAATCAACAAAGGTTTCCTTACAAAAAGGAGCTCAAAGTTATTTAACCTGCCAACAGTGTGGAAAGACTTTTGATCAACATAGAAACCTTCAAGTCCACTTGAGAGTTCACACTAGAGAGAGAGCCTTCACTTGCCAACAATGTGGAAAGAGTTTCATACATAAAAAACACCTTAAAGTTCACATGAGAACTCACACTGGAGAGAAACCATTCACCTGCCAGCAGTGTGGAAAGAGTTTCAGTCGAAAAGAAAACCTTAAGGGCCACATGATGATTCACACTGGAGAGAAGCCTCACACCTGCACTCTGTGCGGGAATGGCTTCACACGGGAACGAAGCCTCAGGCAACACATGAGAACTCACACTGGAGAGAGCCCGTTCACCTGCCAACAGTGTGGAAAGAGTTTCATTAGAAATGAAAACCTTAAAGTCCACATGAGAATTCACACTGGAGAAAAGCCTTTCACCTGCCAACAGTGTGGAAAGAGTTTCAGTCAAAAAGGAAACCTTAAAGACCATATGACAATTCACACTGGAGAAAAGCCTCAAGCTTTGTTTCATTATTCACTAAAATCGAAATAAAATTGAACAGCTCAATATTGCAATAAATCAAGGTTGACACAACAGCCTCTAAAAGTGTGAAACTCTCGCAGTTCACAAAGATTACTC
>MA01Gene00077
GTCTTTATATCCAGATCAGGTGAGGAGGAGAACCAATTGCAGCCTCCAACAGGTTATCACAAGCCACACCCATCTGTAATACAAACATGCAGGCACATACATAGAGAGAAAAAAAAAATACACAAGACAAACACAGGACAACAGGATGGGATAAATGAATAAATAACTTCTGCTCATAACAAGACCTTTACCCAAGTTGTATTAGATTGGTGACTTGTAACTTGTAATGGAGTCATTTTTGCTGTAAGGTATCTGTACTTTTACACAAGTATGGTTTTCAGGTACTCTTTACACCTCTGTTTTTTCCACAGTGACGACTTCTAAAAGAGTTCTCTTTCGAGTGAATTTTCATGTGGCCCTTAAGGTCACCTTTAAATCTGAAACTCTTTCCACACTGATCACATGTAAATGTCTTCTCTCCAGTGTGAGTTCTCATGTGGACTTTAAGGGTTTTTTTACATGTGAAACTCTTTCCACACTGTTGGCAGGTGTAAGGCTTTTCTCCAGTGTGAATTCTCATGTGAACTATAAGGTTTCCTTTCTCACTGAAACTCTTTCCACATTGTTGGCAGGTGTAAGGCTTTTCTCCAGTGTGAATTCTCTTGTGGACTTCAAGGCTTCCTTTGTATGTGAAACTCTTTCCACATTGTTGGCAGGTGTAAGGCTTTTCTCCAGTGTGAATTCTCATGTGGAGGTCAAGCTTTCCTTTTCCATGGAAACTCTTTCCACACTGTTGGCAGGTGTAAGGCTTTTCTCCAGTGTGAATTCTCATGTGGACTTCAAGGCTTCCTTTTTGACTGAAACTCTTTCCACATTGTTGGCAGATGTAAGGCTTTTCTCCAGTGTGAGTTCTCTTGTGGACTTCAAGGCTTCCTTTGTATGTGAAACTCTTTCCACACTGTTGGCAGGTGTGAGGCTTTTCTCCAGTGTGAATTCTCATGTGGATGTCAAGCTTTCCTTTTCCATGAAAACTCTTTCCACACTGTTGGCAGGTGTAAGGCTTTTCTCCAGTGTGAACCCTAATGTGGGCTGTAAGGCTTCCTTTTTGACTGAAACTCTGTCCACATTGTTTGCAGATGTAAGGCTTTTCTCCAGTGTGAATTCTCTTGTGGACTTCAAGGCTTCCTTTGTGTGTGAAACTCTTTCCACATTGTTGGCAGGTGTAAGCCTTTTCTCCAGTGTGAACTCTCATGTGGACCGTAAGTCTTCCTTTTCCACTGAAACTCTTTCCACACTGTTGGCAGGTGTAAGGCTTCTCTCCAGTGTGTGTTCTCATGTGGGCTGTAAGGCTTCCTTTTTGACTGAAACTCTGTCCACATTGTTTGCAGATGTAAGGCTTTTCTCCAGTGTGAGTTCTCTTGTGGACTTTAAGGCTTTCTTTATGTCTGAAACTCTTTCCACACTGTTGGCAGGTGTAAGGTTTCTCTCCAGTGTGAATTCTCATGTGGACTTTAAGGTTTCCATTTACAGTAAAACTCTGTCCACATTGTTGGCATGTGTAAGGCTTTTCTCCAGTGTGAACTCTCAAGTGGACTTGAAGGTTTCTATGTTGTTTAAAACTCTGTTGGCAGGTGAAATAACTTTTACTTCCTGTCTTTTGAGCTCTTTTTTGTAAGGAAGACTTTTTAGCCTGTGTCGATCTTTCTCCAGTCATGAAATCATGATGTTTATTCTCTTCTTCCCTTTCATTAAGTTCATGACTCGCCTCTTTCAGTGTCATTAGGTCT
>MA01Gene00078
AGACCTAATGACACTGAAAGAGGCGAGTCATGAACTTAATGAAAGGGAAGAAGAGAATAAACATCATGATTTCATGACTGGAGAAAGATCGACACAGGCTAAAAAGTCTTCCTTACAAAAAAGAGCTCAAAAGACAGGAAGTAAAAGTTATTTCACCTGCCAACAGAGTTTTAAACAACATAGAAACCTTCAAGTCCACTTGAGAGTTCACACTGGAGAAAAGCCTTACACATGCCAACAATGTGGACAGAGTTTTACTGTAAATGGAAACCTTAAAGTCCACATGAGAATTCACACTGGAGAGAAACCTTACACCTGCCAACAGTGTGGAAAGAGTTTCAGACATAAAGAAAGCCTTAAAGTCCACAAGAGAACTCACACTGGAGAAAAGCCTTACATCTGCAAACAATGTGGACAGAGTTTCAGTCAAAAAGGAAGCCTTACAGCCCACATGAGAACACACACTGGAGAGAAGCCTTACACCTGCCAACAGTGTGGAAAGAGTTTCAGTGGAAAAGGAAGACTTACGGTCCACATGAGAGTTCACACTGGAGAAAAGGCTTACACCTGCCAACAATGTGGAAAGAGTTTCACACACAAAGGAAGCCTTGAAGTCCACAAGAGAATTCACACTGGAGAAAAGCCTTACATCTGCAAACAATGTGGACAGAGTTTCAGTCAAAAAGGAAGCCTTACAGCCCACATTAGGGTTCACACTGGAGAAAAGCCTTACACCTGCCAACAGTGTGGAAAGAGTTTTCATGGAAAAGGAAAGCTTGACATCCACATGAGAATTCACACTGGAGAAAAGCCTCACACCTGCCAACAGTGTGGAAAGAGTTTCACATACAAAGGAAGCCTTGAAGTCCACAAGAGAACTCACACTGGAGAAAAGCCTTACATCTGCCAACAATGTGGAAAGAGTTTCAGTCAAAAAGGAAGCCTTGAAGTCCACATGAGAATTCACACTGGAGAAAAGCCTTACACCTGCCAACAGTGTGGAAAGAGTTTCCATGGAAAAGGAAAGCTTGACCTCCACATGAGAATTCACACTGGAGAAAAGCCTTACACCTGCCAACAATGTGGAAAGAGTTTCACATACAAAGGAAGCCTTGAAGTCCACAAGAGAATTCACACTGGAGAAAAGCCTTACACCTGCCAACAATGTGGAAAGAGTTTCAGTGAGAAAGGAAACCTTATAGTTCACATGAGAATTCACACTGGAGAAAAGCCTTACACCTGCCAACAGTGTGGAAAGAGTTTCACATGTAAAAAAACCCTTAAAGTCCACATGAGAACTCACACTGGAGAGAAGACATTTACATGTGATCAGTGTGGAAAGAGTTTCAGATTTAAAGGTGACCTTAAGGGCCACATGAAAATTCACTCGAAAGAGAACTCTTTTAGAAGTCGTCACTGTGGAAAAAACAGAGGTGTAAAGAGTACCTGAAAACCATACTTGTGTAAAAGTACAGATACCTTACAGCAAAAATGACTCCATTACAAGTTACAAGTCACCAATCTAATACAACTTGGGTAAAGGTCTTGTTATGAGCAGAAGTTATTTATTCATTTATCCCATCCTGTTGTCCTGTGTTTGTCTTGTGTATTTTTTTTTTCTCTCTATGTATGTGCCTGCATGTTTGTATTACAGATGGGTGTGGCTTGTGATAACCTGTTGGAGGCTGCAATTGGTTCTCCTCCTCACCTGATCTGGATATAAAGAC
>MA01Gene00079
ATGCTTCTTTGTGGACATGGTGCAGAGGATGATCCTGATGAGCCAAGCGCACAAAGATCCTCTTGCGACGAAATGAAAGATTATCTTCAGGACAGAAGTAAAGTGGACACTGCTGGGCCACTTGCGTGGTGGAAAAATAATGAGGAGAGATATCCACGACTTGCTCGGGCAGCCAAACGCCTGCTCTGCATCCCTGCAACCTCCACTCCTGCAGAGCGCATATTTTCCAAAGCAGGATTTATTGTTAACAAGTCGAGGAGCTGTCTTTTACCCAAGAATGTGGACATGCTAAGCCTCTCGGGAGACAGCGCAGAGCAGACAGGGGATGATGAGGACCCGTTGGCAAAAAAACAGAAAACGGCAAAAGAGAAGGAGATAGCGATGCTTCTTTGTGGACATGGTGCAGAGGATGATCCTGATGAGCCAAGTGCACAAAGATCCTCTTGCGACGAAATGAAAGATTATCTTCAGGACAGAAGTAAAGTGGACATTGCTGGGCCACTTGCGTGGTGGAAAAATAATGAGGAGAGATATCCACGACTTGCTCGGGCAGCCAAACGCCTGCTCTGCATCCCTGCAACCTCCACTCCTGCAGAGCGCATATTTTCCAAAGCAGGATTTATTGTTAACAAGTCGAGGAGCTGTCTTTTACCCAAGAATGTGGACATGTTAGTGTTTTTGGCCCACAACATAAAAAAGGTGGACTAG
>MA01Gene00080
TCATGATTTCATGATTGGAGAAAGATTGACACAGGCTAAAAAGTCTTCCTCACAAAAAAGAGCTCAAAAGACAGGAACTAAAAGTTATTTCACCTGCCAACAGTGTGGAAAGAGTTTTGACCAACATAGAAACCTTCAAGTCCACTTGAGAGTTCACACTAGAGAGAGCCCCTTTACTTGCCAACAGTGTGGAAAGAGTTTCACACATGAAGAAAACCTTCAAGTCCACACAAGAATTCACACTGGAGAAAAGCCTTACACCTGCCAACAATGTGGAAAGAGTTTTACACATAAAGGAAACCTTAAAGTCCACATGAGAATTCACACTGGAGAAAAGCCTTATACCTGCACTCTGTGCGGGAATGGCTTCACACGGGAACGAAACCTTAGGAAACACATGAATACTCACACCGGAGAGAAGCCTTTTACATGTGATCAGTGTTGAAAGAGTTCCAGATTTAAAGGTGACCTTAAGGTCCACACGAGGATTCACTTGAAAGAGAACTGTTTTAAAATGTGTCACTGTGGAAAGAGCAGAGGTGTAAAGAGTGTCTGAAAACCATACTTGAGTAAAAGTACAGATACCTGACAGCAAAAAGTACTCCCATTACAAGTTAAAAGTGACATTCTAATACAACTTGAGTAAAAATCTTGGAGC
>MA01Gene00081
ATGATCTCAGATGGGAAAGATGAAGATAAAGGAGGATGGATGATGATTCAGAGGAGAATGGATGGCAGTGTGAATTTCTGTCGGCCATGGAAAGAGTACAAGAGAGGATTTGGGAATGTGGAGGGTGAATCCTGGCTGGGGCTGGAGAACATGTACCAGCTGACACGTAACAGGAAGTACATGCTGAGAGATGGTGGAGCAGGCGACTCGCTGTCCTTCCATAATGAACAGAAGTTCACTACCTTTGACAAAGACCAAGACACCTATGAAAATAACTGTGCCAAACTGTATCTTGGGGCATTTTGGTACGCAACCTGTCACCAAGCAAACCCAAACGGTGTTTATTTATGGGGAGAAGATCCCACCATTTTTGCCATTGGAGATGTTTGGTACACCTGGAAGAACAATTACGCTGTTGGTATGAAATCCATCAGCATGAAGATCAAACGTGTGTCTAAGACCTTTGTAGAATCATTACAGTATTTCTCAGAAAGAAATTAA
>MA01Gene00082
TTTATTTTGTTGCTTTAGTTTCCATTTATCAAAATGTATTCTATACCTTATTTTTTGTTTTTTGTCACGTTGTTTCACATGTTTTGTATTGTAGTGGTTAGGCTATTTTCAGCGCCATTTTATTTCCTTGAGCTCGTCAACTGGCAATCACTTAATCAAATGCAGTCACCTGTACCACCTGGTAACTAAAGCAAACATGCCAGGAATATGTCAATTCTGATGGACACAATAAGGTCTCTTAAGGATGGATATGTTTTGCTTTTTGATGAAAGCTTGAATCGGAAGACCCCAACAAAGCAAATGGGCATTCATTTAAGATTTTAGGACAATGATGCTGTCGTTACACGCTACTTCACTTCTGGATTCATGGGCTGCAGCAGAGGATATGGTGGAGGTCTTCCACAAATCAACAGAGGGGTTGAATTACAAAGGTCTTGTACAGCTTTCAGTGGATGGACCTAATGTTAATTTTCAATTCCAAGACCTTGTACAAACTGAACTTGGACAAGATGTCAATACTGTGTTACTAATTGTGGGTAGCTGTGGCCTACATATTTTGCATGGGGTATTTGAAAAGGGTGCAGATGCCTCAAACTGGAATGTAGACCAGTTCTTAAGTAATGCTTATTGCCTACTGAAAGATTCCCCTGCCTGAAGAGAGGATTATGCTAAAGCTGTCGGACAAACATCTCCTCTAATGCCACTCAAATTCTGTAACACAAGATGGGTAGAGAATGTCCCAGTTACAGAAGGAATGATCAATATATTGACGAACTTGAAGAAATATGTGAATGCAGTAGAGGCAGGCAAATTCCCTAACCCTGGAACTAAATCCTATACTACTGTCAAAGAAAGGTGCATAGACCCACTGTTGCCTGCAAAGGTTGCACCTTTCTTGAATCTATATCAAACAGACTGGCCTATGATTCCTTTTCTGGCTGCTGATCTTTCTAAGGTTATCAGGTCAATTATGGATCATTTTATCAAGCCTGATATGATGTCACAGGTCAGATAGATACCCTATTATATAAAAAGGCAAGAGAAAAGGTGTATGAAACACTGTGGAATTTTGTGGCACTCCTCCTAAAGCTCTCACATGGAAATGCAACCGTGGAGTGAGGTTTTTCAGTCAATAAACAAATCGAGGTTGAAAACATGAGGGAAAGTGTGGATCATTTGAGGTCAGTAGGGGGAATTGATAACTGTGTTAAATAAGGCCTTCAGTCTGCATCCTTGTCAACACAGTGATACATCTTTCATCTCAAGGAACAGAAAAGACTTAAAGGAGCAGAAAAACTAAACATGAAAAGGAAAACTCTCTCTGACGAGATTGATGAGCTGAAGAAAAAGAAAAAATGCCTCAGCTATGGAGCAATCTGCTGATGACCTTGCATTAAAGGCACAAAGTGTAGGCAATCTTACATTGATTGCTCAGTCAAACAGTCTAACACAGTCTGCAAAAACTAAATGTGAAGAATGAACTTGATCACAAACAGAAAATCCTTGTGTTTAATCCCTGAAAACAATTAATTTTTGTAGAAATAGTTCAGAAAAATATCAAAGTCCATTTAACAAATAAAAGAAAAAAGTGTGTGTATGTGTTTAAGTTAGTTTTGTAATAAAACAACTGTGAATAA
>MA01Gene00083
ATGTACTCAGCCTTAACCTGCGAAAGAGTCCATGGCAAACACACCGGAGAAAAGATTGCAATGATGTTTGAATGCTGTGCTGAAGAGTATCTGATTAAGAATAAGATCAACTTTGTCATCACTGATAATGCGTCCAATATGAGGAAAGCATTCCAGGCCAGATTTCTGCCAGAGGAAGATGAGGCTGCAGAGCCAGAGCCGGAGGATGAAATCTGGCAAGATCTGACACCAGAAGATCAAGAGGCAGTCAATGCTACTTTGGATGAAAACTGTAAGATGCAGAGACTGTCGTGCTTCACACATTCGCTGCAGTTGGTCATAAAAGATGGTTTGAAAGAAGCCAGTGGGCTGTCAGGCACCCTATCCAAGCTGTCCCGTGCAGCCAACCTCCTCCACAGTGGCACCTCGTTTAAAGACTGCTTTGAAGCAAACTTCGAGGGGCACAAAAGTCTAATCCTTTCACAGCGAGAATATGCTCAGCTTAAAGAACTGATTGAAGTTCTCGATCCATTCTTAGAGGCAACCAACCTGACTCAGGGAGAGAAAATTGTCACTGTCAGTGTTGTTGTGCCCTGTGTCCTCTCTCTGCACAGTCATCTGCAGGAAATAAGAGAAAGAGTCAGATACTGTGGGCCGCTGGTGAGAGCTCTGGAGAACTCCATGAAAGCAAGGTTCACAGAGATCTTCAGTGCAGTGATGATGCCAGGATGTGAGCCAGATGAAGGCGAGAAACAACAGTTACCATCATCAGCCGCTGCAACAGGGCCACGGGTAGGTGATGCTCCAGCATCTCCTCCTGAGGCCCCTCAGAAGAAGCTGAAAATGTTCTCCCACTATCGGAAGACTCCCTCCTCGACTAACAACAAGCCATCTGTCCATGCTCAGTTGACTGCATATCTTGACCTGATCGCAGAGCAGGACTCAGTCCCATGCTTTGGGTTTTGGCAGCAGAACAAAGTCAAGTTCCCTGCACTCTATCAGCTTGCCACACAGGTATTCTGTATTCCTGCCACCAGTGCACCCATTGAAAGGGTATTTAGCCATGGAGGCATTTTGATGAGGCCTCACCGTGCAAGGTTGAGCAATACCATGCTTTCAAATCTGATGCTTTTAAAATGCAACATGAAAATGCAGCATGATTAA
>MA01Gene00084
CCACATGAGAACTCACACTGGAGAGAAACCTTTCACCTGCCAACAATGTGGACAGAGTTTTACACATAAAGGAAGCCTTAAAGTCCACATGAGAACTCACACTGGAGAAAAGCCTTACACCTGCAAACAATGTGGAAAGAGTTTCAGTCATAAAGTAAGCCTTATAGCCCACATGAGAACTCACACTGGAGAGAAACCTTTCACCTGTCAAGAGTGTGGACAGAGTTTCACTGTAAAAGGAAACCTTATAGCCCACATGAGAAATCACACTGGAGAGAGTCCATTCACCTGTGAACTGTGTGGAAAGAGTATCAGTGGAAAAGGAAACCTTGAAGTCCACATGAGAATTCACACTGGAGAGAAACCTTTTACCTGCCAACAGTGTGGACAGAGTTTCAGACATAAAGGTAGCCTTAAAGTCCACATGAGAACTCACACTGGAGAAAAGCCTTACACCTGCACTCTGTGTGGGAATGGCTTCAAACGAGAACAAAACCTTAGGGAACACATGAATATTCACACTGGAGAGAAGCCTTTCACATGTGATCAGTGTGGAAAGAGTTTCAGATCTAAAGGTCAACTTAAGTGTCACATGAGGATTCACTGAAAGAGAACTGTTTTAGAAGTTGTACTTGTGGAAAGAGCAGAGGTGTAAAGAGTACCTGAAAACAATACTTGAGTAAAAGCAGAAATACCTGACAGTAAAAAATTACTCCCATTACAAGTTAAAAGTGACATTCTAATAAAACTTGAGTAAAAAAAATCTTGGAGCATCTGATTTTAACATTACTTTAGTATTTTACTCATGCTAAATGTAGGCTCAGAGATGCACTAGTCTTCGAAACCTGAGAGAAATGCCAGTAAAAATAAACAATTGATTTGATTGATGAGAAATCATGTTTATTTTCTAAAATCAAAATAAAACTGAACACCTCAACATTGTAATAAATCAAGTCTACAAAAAGTCTCAGTTAAGCGCAAGTGCCCAAAAACGCCACAATTTAACCAATATCCTTCATAAAGGTCTTGTCAATACAGCAGATAAATAAAATAATTTTAAGTAGTTACAGTCAACTTGCTCTGGATGTGTTGGTTTCTGTCAGAGCCGAGACTAGAACTCAGGTCTCCAGCGTGAGAGTCAGACTCCCAATCCTTGAGCCAATGGAGAATGGTGAATGCAACAGTAAGACGCACTTTAGAGAAGTTGAGATGCAGAATAAGTTTTTAATATAAGTTCAATTAACAAAAAAAATCCACAGCTAAAGCAAAAACAGCAAAAGAAGTTCTCAAAAAAACAAAAACTGTCCAAATGGGCATGCCACAAGAAATAATCCAAAGATGAGAAAGTCCACAAAAAAAAAAAAAAACAGAGAAGGAATAATCCACAGGCAAGAGAAAAATAAAAAAGTCTCAGAGATAGAGAACACTTACTCAGGCAACTGGCTTCAGAACAACTAAACACCAAGCAAAGAAGCTATGAGACAGAGTCGTTTAAATACACACGGCTGAACGAGACACACAGGGCCATG
>MA01Gene00085
AAAGATGGCGTTTATTGAAGAGGAGACTGAAGACATGAAGATTGAGTTTATTAAAGAAGAGACTGAAGATATAGAGATAATTATTAAAGATGAGACTGAAGACATAAAGATTGAGTTTATTAAAGATGAGACTGAAGACATAATGATTGAAGAAACATTCAGTGTGAAACATGAAGATACTGAGGAACAAACAGACCTGATGGCACTGAAAGAGGCGAGTCATGAACTTAATGAAAGGGAAGAAGAGAATAAACATCATGATTTCATGATTGGAGAAAGATTGACACAGGCTAAAAAGTGTTCCTCACAAAAAAGAGCTCAAAAGACAGGAACTAAAAGTTATTTCACCTGCCTACAGTGTGGAAAGAGTTTTGATCAACATAGAAACCTTCAAGTCCACATGAGAGTTCACACTGGAGAAAAGCCTTACACCTGTCAACAGTGTGGAAAGAGTTTCACATTTACAGGAAACCTTAAAGTCCACATGAGAGCTCACACTGGAGAAAAGCCTCACACCTGCAAACAATGTGGAAAAAGTTTCAGTCAA
>MA01Gene00086
GTGAACACAATCCACCGTGCCATTCGCCGTTGCCGGCTAAAACGCTATAGGTCAAAAAAGAAGCCATATCTAAACATGATCCAGAAGCGCAGGCGTTTTCTCTGGGCCAAGGCTCATTTAAAATGGACTGTGGCAAAGTGGAAAACTGTTCTGTGGTCAGACGAATCAAAATTTGAAGTTCTTTTTGGAAAACTGGGATGCCATGTCATCCGGACTAAAGAGGACAAGGACAACCCAAGTTGTTATCAGTGCTCAGTTCAGAAGCCTGCATCTCTGATGGTATGGGGTTGCATGAGTGAGTGTGGCATGGGCAGCTTACACATCTGGAAAGGCACCATCAATGCTGAAAGGTATATCCAAGTTCTAGAACAACATATGCT
>MA01Gene00087
ATGTTTCTTTTGTGTTGTTCACAGGTTGCTCATGATCACATTGCCTATCGATATGAGGTGCTTGAAGTGATGGGTCAAGGCGCATTTGGTCAGGTGTTAAAATGTCCAAAATGTCAAAAGGACCACAAGACCAATGAGATGGTTGCAATTAAAATACTGCGCAGAATGTTTAACCCAGTATGTTTCTGTTCGTGTAACGGGAAAGATGATCAAACTTCCATGACAGAGGTCAAGATTTTGGAGGCTCTGCTCAAGAAAGACAAAGACTCCAGCACCAAGACCGTCCAAATGAAAGACCACTTCATCTTTCGCAAACATCTCTGTATCGCCTTTGAGCTTCTGGGCCTTTACAATCTGTCGTTCATGAGTCCGTACTACATGAATGAAGACAGTGAGGATAACCCCTTCATCTGCTCCTCCATTAAGGAGAATGGCATGCTGCGCTGCAGTGAGGTGCCCCCCCTCAAGTATGGTGTTGAGTGCACTTTAAATGCATCTCCACCGGGACATGCCTACTCTGGCCTGGATGGGACCAGCAACAGCAGCTGTATTAACTGGGACCAACAGAAATTAGAGATGTCTTCAAGGGCCAACGATCACTGCAGGCACAGGGGTGGCGGACACTTGGTCGGTTCCATCCACAACCTCATCCAACAGCACCAGCGACAGCACTGTCACCTCAGCAATGGCAGCCCCAGTCCTGTGGCCTCTACGGGGTCCGGTGAGGCTCTGGAAATGAGGACTATCACAACGGGGCCGCAACTGACCGTGTGCTCCAGGACTCAGTCAGTGTACTGCATTTATCAAGGTGACTTTCACGAGGCCCCGCAAGGGCGAATGAGTGCCACGGTGGGCGTGCCGCCGCTTGGACGACTAAATGGGGGGGATGAACTATCCGACCATCTTGCCCTCCCTCATCTGCAGCTGTACAGGCAGCAGTTCTGCAGGGAAAGGGAGGAGGGAATCGGATATAAATACAGGATGTGA
>MA01Gene00088
AGACCTGATGGCACTGAGAGAGGCGAGTCATGAACTTAATGAAAAGCAAGAAGAGGAAGAACATTATTATAAACATCATTTCATGACTGGGGAAAGAGCAACACAGGCTTCCTCACAAAAAAGAGCTCAAAATACTGGAACTAAAAGTTATTTCACCTGCCAACAGTGTGAAAAGAGTTTCACATGTGAAAAAAACCTTAAAGTCCACATGAGAATTCATACTGGAGAAAAGCCTTTCACCTGCCAACAGTGTGGAAAGAGTTTTAGACATAAAAAAACCTTTAAATACCACATGAGAATTCATCACACGGGAGAGAAACCCTTCACCTGCCAACAATGTGGACAGAGTTTCACACATAAAGGAAGCCTTAAAGTCCACATGAGAATTCACACTGGAGAGAAACCNNNNNNNNNNNNNNNNNNNNNNNNNNNNNNNNNNNNNNNNNNNNN
>MA01Gene00089
ATGGAAGGGGAGAAACAAAAAAGGGGTAAAAGCAAAATAGGCTCGAAGCGGGAAAAGGGAGAAATATCCGAAGATATCGACGGTGGTGAAGAGGGCCGCGGAAAAGATGGCGAACAGGGGACGGCTACCGAAAAAGTAGCTGACATAACGGCCTTCCGAGAAGAGATTAGAGCATTCAGAGTGGATCTTAAGAGCAACATGGATGAATTTCGTTTTGCTCTTCGGGAAGATATGCGGAAAGAGTTGAACGAGTTTAGGGAAGAAATTAACCAGAAAATGAAAGAATTTTCAGGCGACCTGCAAGCTACCACAGTTAGAGTGACGGAAATGGAACAACGTATCGCTGATACCGAGGAATGGAATGGAGCGGCGGGTGATGCACTTCTGGAGGTGTTGGAGAAACAAAGAGAAATGCAGGCAAAGTTAATCGATTTGGAAGCTCGGTCCAGACGGAACAACCTCCACATATATGGAATCCAAGAGGGATCTGAGGGGAGTAATCTGGTGGAGTTTGTGGCGGGCCTTATAAAATCGGAGTTGGGACTGCCACTAACGGTTTCGGAGCTCGGTATACAGCGCTGTCATAGAGCGCTCGCTCCAAAGCCTCCCCGCGATGCACCACCTAGATCATTGGTGCTCTGTTTTTTAGAGCACAGAGTGAAAGAGCAGGTGCTGTTTACAGCATGGAAGAAAAAGGAAGTGCGATTTGAAGGAAAGAGGATATACTTTGACCATGACTATCCCTCTGAGATTTTAAAGAGAAGAAAGGCATATGTGGGGATACTGAAGGAGCTAAAATTTCTGAAGCTTTGCCATAAGGGGCCGTGTGTGTAG
>MA01Gene00090
AAAGATGGCGTTTATTAAAGAGGAGACTGAAGACATAAAGATGGCGTTTATTAAAGATGAGGCTGAAGACATAAAAACTGTGATTATTAAAGATGAGACTGAAGACATAAAGATGGAGTTTAATAAAGAGGAGTTTGAAGAAATAAAGATTGAAGAAACATTCAGTGTGAAACATGAAGAAACTGAGGAACAAACAGACCTGATGGAAGAAAGCAAGGAGAGTGAAGAATTAAAGACATTTCTAAAGAAAAGAGCCAAGAAGTATTTCACCTGCAGTCAGTGTGGAAAGAGTTTCTCAAAACATTATCTTGAGATTCACATGAGAGTTCATACAGGAGAGAAGCCGTTCACATGTGATCAGTG
>MA01Gene00091
CCTGACAGTTCATACAAAGGAGAAGCCACATTCATGTTCTGTGTGTGAAAAGAGTTTTTCACAGCTGTATAGTTTACAAGAACATCAGAAAACACACACTGGTGTGAGAGAGTACATGTGCTTTGAGTGTGAGAATACTTTTACTACAGCAACCCATTTAAAACAGCACCAGAGAATTCACACTGGAGAAAAACCTTACAAGTGTTCACACTGTGACAAGAGATTCAGTCAGTCAACACATCTGAAAACACATGAGAAGATCCACACTGGAGAAAAACCTTACAAGTGTTCACACTGTGACAAGAGATTCAGTCAGTTAGCACATCTGAAAAGACATGAAATGATCCACACTGGAGAGAAACCTTACAAGTGTTCACATTGTGACAAGAGATTCAGTCAGCCAACAAATCTGAAAACACATGAGAGGATCCACACTGGAGAAAAACCTTACAAGTGTTCACACTGTGACAAGAGATTCAATAAGTCTTCATCTCTGAAACCACACGAGAGGATCCACAGCAGAGAGAAGCGGCACACGTGTGATCAGTGTGGAAAGAGTTTCTCTTTTAAAAACCACCTGAAGATACACATGAAGATCCACATCGCCACACTCTGAAATCAATTACATTTACATTTAGTCATTTAGCAGACGCTTTTATCCAAAGCGACTTACAAATGAGAATAGTAGAATCAATCAAATCAACATGAGAACAACAGTACATAAGTGCTGAGTGAAGTCACAGTTATGACAGTGAAGTGCTCGTAGCAAGAATAATTTTTAATACACAAATATATGGAAGGAAAATAGAAATCAAGATAAGTGCTATTACTGGGTCAAGTGCTGGCGAAAAAAAACAAACGTCTTTAGCATTTTTTTTGAAAATGGCTAAAGATTCAGCTGCTTGGATAGAGCGTGGCAGGTCATTCCACCAGCCAGGAACAGACCCGGAGAAGGTCCGTGAGAGTGATTTTGTGCCCCTTTGTGATGGCACCACAAGACGCCGTTCACTTGCAGAACGGCAGTTTCTGGAGGGCGCATAAGTCTGAAGTAGTGAGTTAAGATATAGCGGTGCAGAGCCAGCGGTCGTTCTGTAGGCAAACATCAGAGCCTTGAATTGGATGCGAGCAGCTACTGGTAGCCAATGCAGACTGATGAAGAGAGGAGTGAAGTGCG
>MA01Gene00092
ATGTTCAAGCCAGAATTAGTCTCTGGTAGTGTAACTGATGAAATGGCCCAAGTAGAACATGTGCCTCCAAATGACCCCCCTGATTTAGAGGACAGTGAGGATTCCAGCAATGATGAGGTTCATGATTTAGGGAAGCAGTTGGAGCACAACCTTGCAGCTCTTTTTTTAAAGATGCAAACTGTCCTTCACATTCCAGAAAGTTCCATACAAGAGGTCATACAACAGCTTGTACAGATTTGTGAACTGTCCCAGCCACTGCTGCATAATTCAGTCAAGGAAATTCTTAAACAATACACAGATATAGATGATTCAATTGTGAGACAGTTAGTCAGGGCTGCCTCGGACAGCAATGCCATTACAAGATTTTGTGGCAAGGAAGGCTCCTTATCAACCACTAAACGGAGAGCAGCATATTTGAGCAAGAATTTTACAGTGGTTATGCCAGTGGAGTATATTATTGATAAAGAAAAAAAATCTAGTGCTGTATATGTTCCGTTAAATGAAATGCTAAAGAAAATGTTGAACAGGGCAGACATTTTAGACAAAGCTCTTCCACTACAGAAGCATGTGCCACACGAGTACAGTACATACAGAGATGGTTCAAACTGTAAAGAAAACAACCTGCTTAAAGGGGAGGAGTTCAAAATTGCTGTTGGACTTTATACAGATGATTTTGAAGTGTCCAACCCTTTAGGAACATCAAAAAAGAAACACAAATTGAATGCAGTGTATTGGGTGATAGCTAATCTGCCATCAAAATACAGATCTACTCTCCATTCTATCCAGCTTGCTCTCTTATGTAAAGCCTCTGATGTAAAAGAATATGGCTATGCTAAAATTTTCCACCCTCTTGTCAAAGATCTGGTTTATTTAGAGCAACATGGCATATATGTTGAGAAGCTGGGAGCTTGTATTAAAGGCACAGTGTTATATGTGGCTGCTGATAACTTGGCTGCTCATTCTTTGGCAGGATTCTTTGAGAGCTTTGCAGTGGACAAGTTCTGCAGGTTCTGCTTGGCAACAAGGAGTGACATCCAAGACACAGACGTCTCTTCAGGCACCTTTGAACCCAGAACTAAAGAGAGTCACAACCAGCACGTACAGGAGATCAAAAAGATTGTGGCAGTCAACTCAGAGATCCTCTTTGTCTGCAAAGACATGACTGCGTGGTACCATGAGCAGTTCAGATCATTTGAGCTCTGTGACAGCACTAACCCCTCTCTGTCTGTGGTGCAACTAAATGAGCTTAATGATGTTTTCCCTCTTCCAGCATACAGATTTAGAGACAATTTCATAGTGACCCTCAGGCGCTATATTCTGTGTTAA
>MA01Gene00093
ATGTCCATGAAGTCATTCTGCCCATCGAAGAGGATTGATGTCAAATTTATGGATGACCTGGGGGCAAGTGAGGGAGCAATAGATTCTGGTGGGCCAAGGAGGGAGTTCCTCACTCTGCTTATGGAGAACCTTAAACAGGGGGCATTATTTGTTGGTCCTGATGAAGCCAAATTCCTGAATTTCAACAGTAGATCAATGCAGAATGATGATTACTTCTATGCTGGTGTTGCTATTGCTCTCTCCATTGTGCATGGGGGACCAGGACCACAGTTCATTTCACCTAGCCTCTTTAAAGCACTGACGATTAACCCTGAGGCCACAGGCATTTCTGTTGAAGAGGTTACAGAGCCAATGCTTTGCCCCAACTTGCAAAGATTAGCTTCTGGGGATTATGATGCCTTCAACAATATAGAGTCCATCATAGATATGGCTGGGACGTTTGCAGTTATCAAGGACCATAAAACAGCCAGGAAGGTTGCCTGCACACTGCTTGACGGCATCCCTTACTTCCAGTGTCCACTACCGGGTTCGGGGATTGCTGCCACGACAGGCACTGGAGACCTTACGGCCACAGCTCCGAACGGCCGCGTCGACAATGGTGGCAAAGAACATGGTCCACTCGGACTCCATGTCTCCAACCTCCCTCGGGATCCGGTCGAGGCTCTTATTCTATGTCTGGGGATTGGGTCACAGAGGCCCCTGCCTTCCTCCCCATTGGTAAGACCCGGCCACCAGGCGCTCGCATGCGAGCCCAAACCCTGGGCCTGGCTCCAGGGTGGGGCCCCGGTTGCGCCATACCTTATACCGTATGATACCATACCGGCGATCTTACTGACCTAG
>MA01Gene00094
AGACAAAGACTTTGTTCCCAAGACCAGGAACGACTTCCTACAATATTCCCGTCAGCTCACTCTGGACCTGAATACAGTGCATAAACGCCTCCATCTGTCTGAGGGGAACACATTGATTACTTACACTTACCCAGAGCTTCAGTCATATCCTGATCATCCAGACAGATTTGATGGTGTGTATCCTCAGGTGTTGTGTAGAGAGAGTGTGAGTGATCAACGCTCTTACTGGGAGATTGAGTGGAGTGGAGAACATGTGTTTATAGCAGTGGCATATAAGAGCATCAGAAGGAAAGGAACGGGTAATGAGTTTGGAGCTAATGATCAGTCCTGGACTTTGAGCTGCTCTTCCTCCAGCTGCATATTCATACACAATAACATAGAGACTGTTCTCCCTGTAAAGCCCATCATCAGTAGAACAGTAGTGAATGTGGATCGCTATAGAACAGGAGTGTATGTGGATCACAGTGCAGGAACTCTGTCCTTCTACAGCATCTCTGGAGACACAATGACCCTCTTCCACACAGTCCAGACCACATTCACTCAACCACTCTATCCTGGGTTTAGGGTTCTTTATTCTGGATCATCAGTGAAACTGATTTGATGAATCAGAACAGAGAGACTCTACCCATAATTCTTTGAGCTGATGATGACTCAGAACATGTTGTTTTTACCCATAATGCTTTGAGCTGATGATAAATCAGAACAGGCTGTTTTTACCCATAATGCTTTGAGCTGATGATGAATCAGATGTTATAGTCTCTTCATTACATTAATACTGTGACACTGAAATATCATGTCAGAATAAAAGTGTGCA
>MA01Gene00095
ATGGAATTGGAAAGTTTAAAACTGGCCGTTCATCCGAAGGAAACTGAAATGCAGGAGCTGGCCTCTAGGAAACATGAAAATAGCGGTGACAGGGAAACGCTGCAAAGAAATTCTCAGGTTACCCCAGTAAATAACTTCACCTGGCGAAAAGACTATAAAATCTCAGGTCAGATTGGCGAACCGGGACAAAAAGATCGACTCACCTTCTCCAGCCTAGCTCGCCAGATTGAAAATGGCCTTAGCCGAGGCTACTCAGAGTCAGAAATAGTCGATGCTGTTATCAGAGCCATTGTCCCAGGTCTGCAGTTGCGCAGTTACCTTGAAGGTAAGAGTGGTCTGTCCCTGCCAACACTTAGGCGAATCCTCCGTTCGCATTATCAAGAAAGAAGTGCAACAGAGCTATATAAACAGCTCACCACCGAGATGCAGAGCAACAAGGAAACTCCCCAGAACTTTCTCATTCGAGCAATGGACTTAAGACAAAAAATACTGTTTGCATCGCAAGAAGCGGAGTCCAGTTTAAAATATGATCCTGTCCTTGTGCAGAGTATGTTCATGCACACCATACTCACAGGCCTGCAGAGCGATAACATTAAGAGTGAACTTCAGCCTTACCTGTTAAATCCTACCACCTCAGATGAGCTCCTGCTCGAGAGACTTAATATAGCATGTAGTCATGAAAAGGAGAGACAGGACAAGAGGCGTCAGACGTCACAACAGCAAGCTGGTGTGCATGCTGTACAGTCTAGCGATGTAGGCGGAGACAGAAAACAGGCATCTCAGCAGCACACTGTTGCTCTGCCCCCAGATCCGCCGTTTGCCTCCTGGAACAATCCAACACGAGTCACAGCCCCAGCTCAGTTTCAGCAGAGGTTCGCACCACAGCGATATCCCACTCAACGTCCTAGACCTAGGTGTCTTGGGTGCCAGCAAAGAGGAGAGGAATATTGTCAACACTGCTACCGATGTGGAAGCAACGAAGATTTCCGTGCCGGCTGCAGAAGATACCAAGCACCTGACTTAAGGAGAGGAGCTCCTTTAAACATGGAACAGCTACCCCCAGGGGACAGGGAGTAG
>MA01Gene00096
ATGCAGCGGGAAACAGAGCAGTATGTGATGAGCTGTGCTTGCTTAAAACAAAAGAAACCCAGCCGAGAAACTAGAACACCTCTTGTAAATATCACCACTACCTACCCATTCGAGCTTGTGTCTGTTGATTTTCTCCACGTTGACAAGTGTCGAGGTGGTTATGAGTACATCCTGGTGATTGTGGATCATTTCACACGCTTTGCGCAAGTGTATCCGACCACATCTAAGTCAGGCAAAGTTGTAGCAGACAAGATATTCAACGATTATGCCCTCAAGTTTGGATTTCCAACACGCATTCACCACGATCAAGGTGGTGAATTTGAAAACCAACTTTTCTCACAACTTAGTAAGTTCTGCAATGTGGCTGGTTCAAAGACTACCCCTTATCACCCACAGGGTAACGGCCAAGTAGAGCGTTTTAACCGTACATTATTGCAGATGCTTAAGACCCTCACAGACAAGGACAAAAACAATTGGAAGGATTCGTTGAATAAACTGGTGTTTGCCTATAACTGTACACGTACTGAAGTAACTGGCTTTTCTCCCTTCTACCTTTTGTATGGCCGCTCACCAAGATTGCCCATTGATATGTTGTTTAATCTTCCTGCTGATGTAACTGGAGCTGGTCCTCAAAATTATGCTGATCATTGGAGACAGGGAATGCAAGAAGCATATGCCATTGCTAGAGCAAATGCTCATAAAGTGGCCCAGAGAAATAAGAAAAACTATGATGCCAGAGTGAGAAGTACAGTGTTGGATCCCGGTGACCGGGTATTGGTACGAAACCTAACTCCCAGGGGAGGCACTGGAAAATTAAGAAACCATTGGGAAGACACAGTTCATATTGTAGTCAGACAGCCAAAGAAAAACAATGCCAGACCTGTTAAAGCAAAGAAAGATTCTGAAGGGAATAATGAGGAAGACGATGAGGATGATGATTACTTTATGGACATGTCACCTCAAGTCTCAGTTTGTGTGCCCCGTGCAGTGACTGAACAGGAAGAAATACGCCATATTGAAAAACCTGCAAGTGAAACAACACAATGTGAGAGAAATTATGAATGTCAGGACACTGGCATGAATCACTCACCTGAAGTGGAGGAAAACTCGGACCCAGCTGACGAGCAGTCAGTGGAGGATGTACCACAGTCCTGTATAAGTAATCCAGAAAGTGAAACAGAGTCTAGGCCTCAACGACCACAAAGAAAGCGGCGACCACCAAAGATCTTCAGATATGATAAAATTGGGTCCCCTTCCTGTTATGGTCTCAATGCATTACCAGTTCAGACCATGCCCCAAGTGTGGTCATATCAGTTGCCACCATACTATCAACAGCCTTTATATTCAAATGGAATGTAA
>MA01Gene00097
ATGCTGTTCTTGTTGCACCTTTCGTTTCCCATGTCTCATTTAGACATGTTCACAGGTGCAGATAACATGAAGACAACTCTAACACCATTACTCTCAGGGATAGTTTTTTACTTGAAAAGGGACAGTGGGAAAATCCTGGACTCTTTCCAGTTGTTGCAAAGGAAGAGGGATCCAGGGCTGGTATTCACAGAGACGGGAGAACAGGAGGTTATGAACAGCAGTTTGATTAAAAGCCTGTTTCCTCTGCTTCTGCACTTTACAATTAACTATTCAAGTACACCACCCACACCTCTTAACACCTCAATGTATTCTGTAAACATGAAGCACATCCTGAAATGGAGCCCCTTGCAGGTGTCATGTTCCACTGTCAACTACTCTGTGCAATTTCAAGGAGAATATGAGTTATACAAACTTAATGGAACTTGGGTGAATGCATATGACTGCCAAGAGATCCGTGAAAACAGGTGTGATCTCACTCATGACCTGGCCTCCAACTCTGACTACAGCATCCGCATAAAGACAAACTGTGATGGCAAAAAATCATGGACACAACTACCAGCAACCTTCAACAGGAGAGACACAGTGTTGCTGGCTCCGAAAATGACAGTGAATGTGGAGGGGGATACCATCCAGGTGGGCTTCAGTACAACACTTTCTGATATGACCATAAACCTTAAAGTCTGGAATGAGGGGGACGAACAGAATGCCTTAATTCATGTGATCAGAGCGTATCCCTATCATTTTTCTATTGCTGCCCATCGAGGGGAAGAGAAGATGTGCTTCAGAGCAGAAGCAATAGTAGAAGCCATTAACAAGATCTGCAGCATTGACACGCAGTGCGTAATCATTCCTGAGCAGACATCTGACTTTGTGAAGCCAATGATAGTGAGCATTGCTGTAGTAGTAGCGGTTGCCGTGGTCTTTATTCTGGGATGGTCGGCAACATATTTTGGTCCACAGATCAAACAAATTTGCCACATGGAGCCTATTCCCAGAGTACTGCTTGATGACTGGCCCACCAGCACACCCATCCTTTGTACTGATGTTTCACTGGAGCCCACAGACCCACTTTTGCTGCCAACAATGCAGGTGGAGGGAACAGTTTGAGTCCGGTGCAGCACAGAACCAGTAGAGGCCTTTGCTATGTTTCACCCGTTTCACTTAAAACGGGCCTCTGCTTGTGCTTGAAAGGGGCCTTGGAAATTATTGGGCTTGGGGCAAAAATGCCACATTTTTATTGTATTTTATTTTTTTAAATAGACCTTTAATGAATATAGTTAAGTGTAGTGGAAATTTTAATTTTTCACGTGATTTTTACCTGTATGCTTATGAAATATAATGCATATGGAACATGGTATGATGTTTGCTTAAGTGGTAATGTTTAACATAGTGTTTAATGTAGATGTTAGAAATAGAAAGAGCAAGAACTGTTATGGGAACATGCAAGATGTGTGTTAAAAACATGTTTGTGCTGACAATGTGTGGAAAGTTACAGTTGCTAAGAGATGTTCGTAATATGGTAAAAGGACAGAGGCTTCAGAGTTTAGAGATATAAAAGTGAGGGGAAGCTTTCATTCTTTGTCTTACACTCTGCAGCTACTTGTGTTTCTGTTGACTGTTCGACCTTTCTTACAAGAAATAAAACTTTAGAAAGA
>MA01Gene00098
TCCGCCTTAAACTTCCTCCGGCGTACAGGAGGATTCATCCCGCCTTCCATGTCTCTAAAATTAAGCCCGTGTTTCATTCCAACATTAATCCGCCAGCCCCGGTTCCCCCACCGCCGCGACTCGTAGACGGGGAACCATCCTATTCGGTCAACCGTATTCTGGACTCTAGGCGGAGGGGACGCGGATTTCAGTACTTGGTGGACTGGGAAGGTTACGGTCCGGAGGAGAGGAGTTGGGTACCTGCCCGAGACATTCTGGATCACACCCTTATCGATGATTACAATCGACAGGTAAGGGAGTCGGGGAACGCCAGGAGGCGTTCCTAGGAGGAGGGGTACTGTCACGGTTCGCAGATGCATTGTTTCCTTCCTGTCGCGTGTTCTGTGTTGTGACAGCAGTGGGCGTGTATGTGTGTGTGTGTGTGTGTGT
>MA01Gene00099
ATGCAAAGTCGAAGAAATCGCGAGGGAACTGGCAAAATAACCAATGCCTTCAAGCCTAGCCAAGCGGCTAGCGCAAATGTTAACCAGGATGCTTCCAATGACTCGCCGACCTCTGAAATTCTCAACGAAATGCGTGGCATGAGAAAGGAAATAAACGAGAAGTTTGGAAAATTGGAGGAATCGATCAAGCAAGTAAATGAAGGGATAAAAGGACTCGAAAAACGATTGGAGGAATCCGAGGAAAGAATCGGCATTACTGAGGACAGATGCGAGCGATCGGACAGGCTGTTGACATATATGATGAAAAAACAGCTTCAGATGGAGGAGAAGTTAGAGGACTTGGAAAACCGATCAAGGCGTTCAAATGTGAGAATATATGGACTGGAAGAAGGAGCAGAAGGAAACAGAAACATGATTGAATTCGTGTCGACAACATTGAAGCTGATACTTGATCTGCCCGAGGATGAGGACTTGGGTATAGAACGCGCACATAGATCGCTCGGGATGAAACCGACAAATCCAAACGCGGCCCCGCGATCAGTCGTGGTTAAGTTTTTGCATTTTCAGACGAAACAACGGATCTTGCAAAAAGCCTGGGCTACTAAGGATTTGCAGTTTAATGGGAGTCGTGTCGCACTGGATCATGACTATTCCAACGCAGTACAACGCAAACGAAGAGAGTATAAAGACATCAAAAAGCAGCTGAAAGAACGCAAGATCAAGTTCAAGTCACCTTACCCAGCGATACTGAAAGTTCAGCTTGAAGATGGAGAAGTGAGTTACAGCTCTGCCTGGGAGGCGGCGGAAGGTCTTCAACGTCTGGGGATCCGAGCGAAGCTTTCAGAGGCCGAGATGCGAGAAAGAGACTTGTTCAAGCTGGGCTTGCTGCCGCGGAAGCGCGAAGAGACACATTTATCTACAACTCTAGTTGGGGATATTGAATCGCTCTCAAACTTGATCAAAAGTCAGACTGAGGAGAGGCAGGGAGACAACAGCATTCAGAGTCAAACCACTGTCACACCATATGAACACCAGGCCCTTGAATGCCATCACAGACTGACAGAGCAAACACATCGGATGAGGAGGGAAACACTTAAACAGCAGCCCGACCAGTTCAACTGA
>MA01Gene00100
ACACTGGAGAAAAACCTTACAAGTGTCCATACTGTGATAATAGATTCAGCGGGTCATCAAATCTGAAAACACATGAGAGGATCCACACTGGAGAAAAACCTTACAAGTGTTCACACTGTGACAACAGATTCAGTGATTCATCACATCTGAAAACACATGAGAGGATCCACACTGGAGAAAAACCTTACAATTGTTCACAGTGTGACAAGAGATTCAGTCAGTTAGCACATCTGAAAAGACATGAGATGATCCACAGCACAGAGAAGCCGCACACGTGTGATCAGTGTGGAAAGAGTTTCACTATTAAAAGTCACCTGAAGATACACTTGAAGATCCATGCAGTGGAGAAACCACATCACCACAGTCTGAAATCATGATAAGTAGTTCATCTTTAT
>MA01Gene00101
ATGTTGAAATGTACTTCAGGAGGTCTTGCAGTCATTTACAATGAGAAGTGGAAAGTGTTGCGTGACATCAACCCAATAGCCCAAAGACAAAGGACGAGGCAGCTAGAAGAGCAACAAAAGTTATTTAGGTGGCGCGTGTATGCTGAGGGCACACCCCAAGTTATCGATTACGACACTGCCCTTGCTCTGCCAGCTGAAGTCCGATTCTCTTTCACAAAGGAAACCGAGTTTAACTTCAATGCTGGAAAGCAGTTAGCTGCTCTGAAACTAACTGGATTAGCTGACAGCAGAAGATCGTGGGAAAGCATGAGCCAACTGGAACCGTTTGTGTATGCAGGAATAGGTGGAGAGTCATTGGCAACGTTGCTGAAGCGTGCTACCGCCTCCCTGACCTATAGCGCCCTCTGTCTTCCTGATAACATCTCTGAGAGAGGCCTGGAGAATGTACCCCACTACTACTACAGAGATGATGGGATGAAACTGTGGAACATCATCAACAAGTTTGTTGCGGCTTTTTTGTCACACTACTATCAATCTGATGCACACATGCAGAAGGACACAGAGCTGCAGCAATGGATCAGTGAGATATTCACCAATGGCTTCCTGGGAAGAGATGGCTCAGAAAATCTGCATGATGAAGAGGTCCTCTGCAAGCTCATTGAAGAGTTTCAGAAGGATCTGAGGAAGTTGTCGGATCTCATCGAGGAGCGGAACAAGAATTTGGAGCTTCCCTACACCTATCTGAACCCCAAAAATGTGGACAACAGTGTAGCCATTTGA
>MA01Gene00102
ATGCCCAGGGGAGTATCAAAGAGTAAATATAAGAAATCGCTTAACTCTCTGGACTTTCAAATTAGTGAGGACAGTGTCTCAGAACCCGAACACAGTGAAGGAGACGCCATGTCGGTGGTCACAGACAGCGCGCAGGTGAACGAGGATGTTCAGGCGAACATACATGAGTGCAACGGGCGCATCACACAGGCTGAAGAGCGGGTATCCTCGGCAGAGGATTCAATTAGCGGCCTGCAGACAAAAGTCAGTGCGTTGGAAAGAAAGGTGAAGTTTTTGGAAACGAAGGCAGATGATCTGGAAAACAGAAGCCGTCGCAATAACATGAGAATCGTGGGCATACCAGAGAAGGAGGAGGGGGCGGATTCTTGCGCTTTTATGGAAAACTGGTTTACCGAAAATCTAAATGTGCAGCCGCCGGTGGTATTGGAGAGAGCTCACCGCATTACCGGATCGACGAGCGCCCCCGCCTCCACCCCGAGAACCTTCATTGTGAAGTTCCTAAACTATCGAGACAAGGAGCGTGTATGGAGAGCATCAAGAGCAAAAGGCCAGTTGATCTACAAGAATAACAGCATCAGGTTCCACCCGGATTTATCGGCTGAAGTATATAAACAACAGCGAGAATTCTATGAGGTGCGGCAGAAGTTAAGGGAGAAGGGAGTTGACAAACACAAGATACTTTTCCCAGCCAAGTTGCTTGTGACCCATGGGGGACGCACATACACTTTCAACACGCCTGCTGCAGTCTATCAGTTCATTAGTGGTCTGGGAGGAGACGCATGA
>MA01Gene00103
GGAGCGGCAATATTGTTGCACAGCTCACTGCAGTTTTGTTTACACTCAGAAACTACTGATAAAGAGGGGAGATTTATTTTGGTAAATGGATCCATCTGTGGTGTGAATGTCTCTATGCTGAACATCTACGCTCCAAATGAAAGCAATCCTAATTTTTTTAAGAAAATTTGTGAAATGATTATAGAAAAAGCTAAAGGAATCATTTTGATTGGAGGTGATTTTAATTGCATTTTGTCAAATAGGATGGATAAAAACCCACCATCATTTGCCAGGCTTTCAGGGACCAATAGGATTTTAAAACAAATGGTGGAGGATCTGGGTATGATTGATGCATGGAGACATATACACCCAAGAGATCGGGACTACACATTCTATTCAAACCCACACTCCTCATATTCCAGGATTGATTATTTCTTTGTTGCTAAAAATGAGTCTTACAGAGTCCTAGATTGTAAAATACATAACATAACTTTAAGTGACCATGCCCCAGTTAGTTTGATTTGGGATTTGGGTAGGGGTTATAACCCAAGTTTATGGCGTCTAAATGTCTCACTTCTAAACGATAATGCATTTAAAGATCATATAAAGGCGGAATTGGACCAATACCTTCACTTTAATGACACGAGTGAGACATCACCAGTGACCTTGTGGGAGGCGGCTAAGGTACTTAAGGAAGCCAGGAGAGCTTTGGGAGACTTGCTCACAAATAATACTGAGAGAAATTTAAGATTTTTAAAACAGCGCTATTATGAACATGGGAGTAGATCAAGTAAATTATTAGCATTCCAACTAAAAAAA
>MA01Gene00104
ATGGGGAAATGTAAATTTAATGAAGCCTGGCTGGATAAGAACTCTTTTCGTCATTGGTTGAAACCAGTGCACCACAACGTTTTTGAGGCTTTTTGCACCATATGCAAAAAAAGGATTCAGCTAGGTACAATGGGAATGAAGGCATTAGAGTCTCATGCCAAGTCGTCCAAGCACATGAATGCTCTCAATGGACAAAAACAAACTCCTTCCATCGCCTGCGTGTTTCAACCAACTAATGTTAGCCAGCTAGCTGCTAATATGTCTGAAGCGGCAGCAGGAGCTAATGTTAGCCAGCTTGCTGTTAGCGCTGCAGACCCTCCAGCTATGACCGCAACTAGAGTGGATCTGCGCACAGCTTTTGGGTCCACACCAACAATGAAAGCCGAGGTGTTGTGGACTCTTAACACAATCGCTAAACTCCAGTCCTACAATGGAAATGAGAGTATCTCAGAGCTTTTCAAGTGCATGTTCCCTGATTCTGACATCGCTAAAACGTTTACTTGCGGTCCCGACAAAACAGCTTACATAGCCAAGTTTGGTTTAGCTATTCACATCAAAGAAGAACTGGTGTCCAAAGTCAACAAATCGCCGTTCGTTCTGATGTTTGATGAGAGTCTCAACGAGACAACGAAAACCAAACAGCTGGATGTGCATGTCTGGAACGAGGGACAGGTTCAGTCCAGATATCTGGGCTCTCAGTTTATGGGACATTCCACTGCACAAGACCTGCTGTCGCATCTCAAAGAATTTATGGACAGACTGAACCTCAGGGACTTGGTGTCCATCTCAATGGATGGGCCCAGTGTGAATTGGAAACTCTTCGACCTTTTCCAGAAAGATCACGCTGAGCAGTATGGAGGTGAGCAGTTTAGAATGCTATTACTGTTTGTGGGTGTTCAGCTCATTTGTGTGGGGAGATGTGGCCTACACACGCTTCACAACGCATTCAAGTGTGGGTTCACTGCATGGCAGCTGGACAAGTTGCTGAAAGCAATGCACACATTGTTCCTCAATGTGCCCATCAGGAGAGAGGATTACATCACAGTAACCAAGTCTACTGTGTTCCCCCTTTCTTTCTGTGCCCATCGTTGGGTGGAAAACCTTCCGGTTGTGGAGAGAGCCCTGGAAGTCTGGCCATCACTGCTCTTGTACATGGAAGCCGTGAAATCAAAGAAACTCTCGAACCCTGAAACAGCATCTTATGACACAGTTGCAGCAGCCACGAAGGATCCACTCATCTTGGCCAAATTGCAGTTCTACACGGCACTCGCCAGGACCTTCACTCCCTTCCAGAAAAAAATATCAGACAGATGA
>MA01Gene00105
TCTTCTGAAGATACAGATGCAACCGATAGTGAACGTGAGGTTCAAATGCCAACAGATGATCCACTTCACAAAATTGGCACAGACACAGGGATGGACACAGTTCTCAAATCAACAGGCTCCATCACAAAGGCAGAGGCTCTGCTGCTGATAATGACTCATGCTGCTGTACATAATATTACTGGCTGTCAACTAGATATCTTGCTGAGACTGATTAATTTCCTTTTTGGTAATGATGTAGTCCCAAGGTCCAAACATTTGTTTAATAAGGTATTCAAGAACAACTCTGAGATAGTTGAGTTTCATCTTTACTGTCGAGCCTGCAAATGTCACATTGGAACACAAAAACTAGTTACTGACCAGAACATCACACAATGTCCATCCTGTAATGAAACAGTTAAGATCACTTCTTTAAACAATAGTAGCTTCTTTATCAATGTGCCAGTTGCAGCACAGGTTCAGAACCTTCTGGAAAATCCAGAAATTCAGAAGCACCTCAGTTATCGATTTGACAGACCACACAGTGTTGAGAATGTTATCTCAGACATCTTTGATGGAGTTATGTATGAAAAGTTGTCACAACCTGGTGGGATTCTTTCAAATCCTGATAATTTTTCATACACTTTTAATTCTGATGGGTCCCCCATTTACAAATCTTCAAAATTCTCTATATGGCCTATTCAGCTACACTTGAATGAACTGCCCCCTAAAATGAGATTTAAGCATGTAATCCTTGCTGGCCTGTGGTTTGGAACTCATGAGCCATATATGCAAGTCTACCTGAAGCCATTTACAGAACAAGCAAAGTCACTCATTTCTAAAGGTGTCTTGTGGAGAAAAAATGGTGTTCAAGTAAATAGCAAAATTGTTGGCATCTGCTGCTGTGTAGACTCCAAAGCAAGACCTGCAATGCAGAACACCACTTAATTTAATGGTTATTACGGTTGTGGCTTCTTTCTTCATCCTGGTGTTTTAGTTGAAAGACAGGTTAAGTACACCTTGTCAGCTTCAGGACATGATGATAGAGACTCAAAGTCTATGATAAGAGATATGGAGGTAGCCTTAGTTGAAGGTAGGTCTGTCAGAGGC
>MA01Gene00106
ATGACACAGGATCCTTTTGAGGAGGTCACACGGGCACTCTCAAAACACAGCGCCTCCATCTTTGAGGTCCTCCCCCTCCTGCATGGCCTCTGCTTCATCATCAGGTCACTGCATGTGGGAAGTCTTGCAGCTGGTGAGGAATCTGAGGATGAATCTGATCAGTTCATGGCTGGTGATGATGATCAGGATGCCACAGTGGGGCTGGGCCAAGATGTTGCAGCTGAGTCCAGGGAAAAGTTAGGCACAGCAGCAAGGAAACTGGCAGCCAGTCTGAGCAAGGAATTAGAATGGTGTTTCGAACCAATTTTTGCAAACTCCACATTTCTGCTTGCCACTCTCCTTGACCCCAGATATAAGGTCAGCTGTTTTCCAAACAATGTTGATGTAGAGGCACTGAAGAGGACATTACTCCTCAGGATGGAGCTCTGTGACCCTGTGGCTACACCTGCAAGAAACACAGAAGAGACACCTGCCACCAGCAGCACTTCAGTCTTGTCTTTCCTGCAGAAAAAGAAATCGGCTATGCCAATGAGGACACATTTACCATCAGGTGATATGGAGGCCTACCTGACAGATGGGGACATCAGCCTTACCGATGACCCAGTGAAATACTGGTCAGGCAAGCTTCAGTGCTGGCCCAATCTTGCACGCTTTGCACTGCAGTATCTCAGTTGTCCACCTACAAGTGTCCAGTCTGAGCGTGTTTTTAGCACAGCTGGAAATGTGGTCAGTCCACAGCGTGCAAACTTAGACCCTAGCCATGTGGAACAACTGGTCTTCATTAAAGTCAATGCAGATCTGAAAAACAGCGTCGGACTATTTGATCCGTAG
>MA01Gene00107
AAAATACTCCTAGATCGACTACAAAATTACACTGGTATTCAGGGCCAGGCATTGCGGTGGTTTAGATCGTACCTATCAGACCGTCACAGATTTTTCCCCGTTTATATGAACAAAATTAAGATCACGATAGTAAACTATGGAGTGCCGCAAGGATCGGTGTTAGGCCCTCTGCTATTTTCAATATGCATGCTGCCACTCGGCAATATTATAAGAAAACATGGAATTAGTTTCCACTGCTATGCCGAT
>MA01Gene00108
ATGACAGTGTGTCTCGGGCTCATTTGTGTTCTTCTGCTGGTCTTCATCACACTGCAGCACATCTCCATCACAGCAGAGAGAGAATCTCTGTTCAAGAGCCACAAGAACACAGTTGAAGAGTTCAATCAGACCATCAGCAGATTACAGCACAATTACACTGATCTAATGACTGAGAAAGACCTACTGAAGAACAGCCTCAACTCTCTGAGTCAGAAGAAACTGGAGTTAGAGACCAGAGTCGATGATCTTACTGCTGAGAAAAGCCAGTTACAGGGAAGCGTTGACTCTTTGAGTCAGAAAAAAACAGAGCTACAGACTCAACTAAGGAAGTTATACGAACAAGGAAAGGACAGGTTTTCTATATCCAGTGAGTGGAAGAACTGGTCTGAGAGCCGGCAGTACTGCAGGGATCATGGTGGTGATCTGGTCATTATCAACACTGAGGAGAAGCAGAGGTTCTTATCTTCATTCATCAAGGACAGAGTGTGGATTGGTTTGACTGACATTGAGAATGAAGGCAGCATGAAATGGGTGGATAATTCACCACTGAATGAAGGGTAA
>MA01Gene00109
ATGTCTTATGCAGCCAGCCAGCAGATGCTACTTGGCCAGATTTCAGATGTGTTGGACATACTGGCAGCTGAAATTCTAAAGCCGCAAGTTGAGACTGATTGTGTTCTCATTGGCTTAGAGAACATCAGTAGTATCTTGGCAGTTTTAGCTGCAATTGGAGAGTTGCCTAATGAAGAACGATTGTTTGCTCTCTTGAAAACGATAATTGATGACCTTGAGGGAAGCAACTCGATGACAGTGAGGTCAAGGGAACAGCTGCTTTTCCTCCTGGAAAGCCACTTCAGAGTTCCCGACATAGCCCGGATTTTTGGTGTGAGCATCAGAACAATTCACAGGAGAATGTCTGAATATGGCCTGTCTGTACGACAGACATATTCTGATATTACTGATGAACAACTTCGGCAAGTGGTATCTGCCTTCCTTGTCAATTTTCCAAATGCTGGAAGAAGGAGTGTTACTGGACATCTCAGTTCTTGTGGAATTCGGGTCCAACAACACAGGGTGCGGCTGACTCTGAAAGCTGTTGATCCTGTTGGGAACTTTCTTCGTGGGCTTCAGCTTAATATCATTCCAAGGGTTCTATACTCTGTTCCAGGGCCTCTCTCCGTTTGGCACATAGATGGTAACCATAAGTTGATACGTTGGAGAATTGTTATACATGGAGGGATTGATGGCTTCAGCCGGCGCATTATGTATCTTTGTGGAAACAGCAATAACAGGGCTGCAACTGTTCTCCAGTGTTTTCTCACTGCTGTCAGTCAGCATGGTTTACCCCACCGTGTTCGAAGTGACAAGGGCGGAGAAAATGTTGAGGTTGCTAGATACATGCTGGAACATCCAGAACGTGGACCTGAGCATTAG
>MA01Gene00110
NAATTCCCAAATGCTGCTGAACAGGCCACCTACAAGGTAGATTTCTGTGAATATGGGAACTTCCCTGGAGTCATTGTTTGTATCGATGGCTGCCACATTCCCATCAAGTGTCCCTCTACAGCAGATGCTGAGGAATTCAGAAATCGTAAAAACTGGTTTTCTATAAATGTACAAGGAGTGTGCACTCCCATTATGCAGTTCTCCAATATTGTTGCACGTTGGAAAGGTTCAACTTATGACTCAAGGATTTTCCACAACTCCTCTTTGTACGGTCAGTTTGAAACAAGACAACACTCTGGAATTCTACTTGGTGACAGTGGGTATGCACAGACAAACTTCTTGTTCACCCCTTATCTCCATCCAGTCAGACCAGAGCAACAGCGCTATAACCAAGCTCACATGCTCACCAGAGGGCTAATAGAGCGCATGTTTGGTGTATGGAAGAATCATTTTCAGTGTCTCCGAAATACACTGCGGTTTGAACCTAGGAGGTGCTGCGTTGTTATTATTGCAACAGCAGTGCTTCATAATTTTCTTAAACAGTGCGGCTGCCCAGACCCTGATATTGAAGATGATGATGAT
>MA01Gene00111
ATGGAATCAGGGCCAATTGAAGTAGCAGCCCTTGGAAGACCTCTGTATCCGGGAATGCTTTATGACTGCCGCATGGATTCCTTCATTCCAGGTGTTACTCTGTGGAATAAGAAATCCTTGAGCGAAGATTTGGACACACGTCCGCAGCTCCTGACAGATTTGAAGTTCAGTAGCTCAGACTCTCTCTCTAGTAAGTCTAGTCTCCTGGATGTAAGTGCTTCCCTGAAAGCCAGCTTCATGGGGGGGCTGGTGGAGGTGGGAGGATCTGCCAAGTATCTGCATGACACCAAATCCTCAAACCAGCAGTCCAGAGTAACAATGTATTACAAAGAAACCTCCAGTTTTGAACAGCTTACTATGACCCAGCTGGGACAGATCACCTACCCTCAGGTATTTGAACAGAAAACAGCAACTCATGTGGTCACAGCTGTGCTGTACGGAGCTCAGGCCTTCATGGTGTTTGATCGGACATTTTCCAAAGACCAAAACAAGCAAGAGATTGAAGGAGAACTGAATGTCATGGTCAAGAAGATCCCTCAATATTCAATTGAAGGAAAGGGAGATGTACAAATGACAGAGGATGAAAAGAAAAGGGTTAACAATATTAGCTGTACATTTCATGGTGACTTCCATCTTGAGCAGAACCCCACCACATACATGGAGGCCCTGAATTTGTTCAAGCAGCTCCCCACTCTGCTAAAGAAGAATAAGCAGAATGGGGTTCCCATAAAAGTCTGGCTGTATCCTCTTCATTTATTGGATAACAAAGCAGCTCAGTTGAAGAGAGAAATCTGCACAAGTTTGGTTTCCATCACTGAAGATATAATTGAGGGCCTGGGAGAAGCAGAGAGGACATGCAAAGACCTGTCCAGAAGTGCAATGGAAAATTCTTTCAGTGATATCAAAGAGAGGCTGCTCTCATTTCAGGCCTCATTTAGCACTTACAAGATCATGTTCATGAAAGCAGTGGCAAAGGTCTTGCCTGGCATTCGAGAAGGACAGATGGAGGAGAAATCACTGAAAGACATCTTGGGAATCCACAGAAGCTCTCCTTTTAATGAAGGCATGCTTAACCAGTGGTTAGGTAATGCAAAGTCTGAACTTCACCTCTTGAGTTCTCAAACCGAGAAGCTGAAGGGGATCGCAATTAAAGACTTGGATGGTCTCAACTCCATCCTCCTTGATCCTGATATTGATGATGTGGTGTGCTTGACTTTCACATCTCTGAAGTATGAAGACCCGTATCTTTTAACACTTAAGGAGTACCTGAATTCTGACAAGTTTCAAGAGCAAGATGGGCAGGGGAAAATGTTTTCTATGGCACCTTTCAAAAACTGGTTCAATGATTCTGATATCATAGTAAAGATGAGAGAGAACATGTGTCATTTCAGGCATTTGTCAGAGAGCAATACAGATGCAAAGAGAATCTGCTTCATTATTTCTGCCATTTCCGATCCCTCCAGTCAAGGCTCCTCCATCTATCTTTATGAAAAAGGGAAACTGACATGCACACAGGTAAAGTTCATGTCACTGCCACCACCGATAGTGAAGGTTGTCTCGGACAAATCTGTGTCCCTGAAACTGTGGAAGTCCCCACGTGAAGAAATAGTGCAGTACAGAGTGGAGTACAAGGAGGTAAAAGCAGGTTCTGGAGCTGAGGAACAGTGGCTTGCCAAAAACACAGCTTATGAAGACTACACTCTGACTGGATTGGAGCCTGGAAAGCAGTACTTGATCCGCTACATGACAGTGCACAGAATGGGAGCGAGTCAAGCTAGTGATACTGTCAACATTGTATCTTCTTCAGAGGATGTTAGGTCTCATGAGCTCAGCATCACCAGCCCTGCAGTTGTGTCTGCTTCATATGCACCCACTACAGATTAG
>MA01Gene00112
ATGACACTGGACCTAAGAGATGAAACTAAAGATCAAGAAAGACACCTGATATCTTTTTATAAGAGGTCAAATATGGAGTGGGCCTGCCCTGTTGAGTGCAAACTTCATGGAGATTCTGCTATTGGGGAAGGAGTGACCAGAATTTTCTTCTCAAAGTGCAAATCATTGCTTCAGTTTGGATTTCATCTTAGTCTTGGTATAGTTATAATGAATGAACTTTTCACTGTCTAA
>MA01Gene00113
ATGGCAGGACAACTGACAACAAGTTATGGATGCAAACATGAAGCACAAGCCAGAGGAGCATATGAGAAGCTGATGGTTCGGGAGCATGCAGGCTTCTCCTGTATGGACAGTGGTCTCTGGCTGAACCCCAAGTGGCCATACATGGGGTCCTCCCCTGATGGGATTGTCGCTTGTGACTGTCACGGAACTGGCATCTGCGAGATTAAGCCTAAGCTGGACTGCTGTGAACAGCGCTGGGTGGCCAAATTGGCCGGCTTCAACTTTGATATAAAGTATGTACCTGGCCCTCAGAATGTCATCGCTGACTCCCTCAGCAGAGTTCCTTTTGTCAAGAGTGGGGTGACACAAAGACTGCTTCAAGTGCCTTATGATTCCATGTTGACCGACATGAAAAGGATATCAACTAACTCTGTGCAGGATGCTTTCAGATGGTCCTGTGGTAAAAATCAGGAAGAAAGTGTTATCCAACAACGACAGTCATGCACAGTCAATAATGGTTTTGGCGTGGATCATCTTACTGTTGCAGGCTCGGATGTCACTGCTGTCTTGACTTCTCATATGGAGTGGGAATCTGGTGCTGATACACGGGCTATGGCAGTCGTGGATCACCTGCCTCAGTTGGTTCCTGCAGGTCAGGACACATTGCCAGCATTTTCTGTGGAGGACCTGCGTGACAAGCAGATGAATGACAGAGTGTTATTGAGAGTCATGTCTTACGTTGAGAGTCGCCAGAGACCCACAAGACGGGAAAGAGCAGGAGAGGCAGCTCCAGTGCTTCGTTACCTCAAACATTGGGAGAAATTGATTGTGAGGAATGGTGTTCTCTACAGGGTGTCTCATAACCAGTCATTAAGGACGAAACGCTTCCAGTATGTTGTTCCAGAGTCGTTGGTGGATGTGATCTGA
>MA01Gene00114
ATGAGACACCCTGTAGAGAACACCATTCCTCACAATCAATTTCTCCCAATGTTTGAGGTCCTCCACAGAAAATGCTGGCAATGTGTCCTGACCTGCAGGAACCAACTGAGGCAGGTGATCCACGACTGCCATAGCCCGTGTATCAGCACCAGATTCCCACTCCATATGAGAAGTCAAGACAGCAGTGACATCCGAGCCTGCAACAGACCATCTGAAAGCATCCTGCACAGAGTTAGTTGA
>MA01Gene00115
ATGTTGAGATTCGCCTGTTCTTCAGAGCTCTTGGACCAGACCCCGCTTTATGGGTGGGGTCCAACCATCGAGGTCATTGAGGGCATCAGACGTCTGACACCACATGTGATAAGTGTCCCAAACACCTTGGATGCACAAAGTGAGGTGGGTGAGGGTTTCAGGCAGCTGGCTGTTCCACTCAACTGTTTCACTCAATCCAGCTGCAGGCTGTATGCATCCACAAAGCGAGGTTTATTGATGTCTTTGTTGGCTTTCCTGGCTCTGGCCCATTGCCCTGGTGACACCCTACAAGCAGCCTGCAAGAGGAGTGACACAACAGAGGTTCAATACTCATCATGCCAAAGCTCGTTCTGTCATTGA
>MA01Gene00116
ATGGCAAAGTGTAAAACAGATTGCATTGAAAGGCCTCTATCTCTGGCCTTTGAAAAACTTGGTTGGGTTATTGGAAGACATCCATGTTTATTTGTCTTATTATCTTTATATGTGGCTGCTGCTCTTGGAGCTGGTTTCATCTTTCTTCAGGAGAGGGAAGCAAATGATATTGAAGACCAGTTCACACCTGTCAATGGACCTGCCAAGTTGGAGAGGGAGATTGTGGTGGAAAATTTCCCACAATCAGAAGAGTTTACTGAGTTACGGCTTGCTTCTGAAGGCACTTATGCCTCTTTGATCATCACAGACTTGCATGGAGGAAATATTTTAAATGAAGCAGCTTTTAGCGACATTATAGACTTAGACAGACAAGTGAAAAGTATATCGACAGGAAACACTTTTGAAAAACTCTGTGCCAAAACAAACGAAAGGTGCAAGTCAAATGCAATTTTAGACATTATAAATTACAGTGCTACTGAAATAGTTTCTTCAACCATAACATATCCGATGAATAATGCAATATTTTTGGGAACAACCATCGGCGGTGTAGAGCTGGATAGCTCAAAGCTCACTAGTGCCAAAGCGGTCAGGCTTTTTTATTTCTTAGACGAGAAGAATACAAAGGAAAACACTTACTGGCTTGATGGCTTTCTAAAACTCCTCTCAAACTACACACAACAGAAAATGTCAAGTAAGGTAAGTCAAAGAAATGACTGTGAGAAGCACATTCATGTATACAGTAACTATACTAAACTGTTTTGTGTTGAATTTCTACAGGTCCATGTGTCTTACTTCACATCAATATCAAGACAGAATGAGTTTGAGACCAATTCAGACTCTGTGATCCCCCTCTTCTCTATTACGTATATCCTGGCTATTAACATTTCTGTTCTGTCTTGTTTGAGGTTAGACTGTGTCAGGACGAAGATATGGGTGGCCATGTTCGGCGTCGTCTCCGCTGGTATGGCCGTGTTGGCCAGCTTTGGACTGCTGTTGTTCTGTGGGATGCCGTTTGCAATGACCGTGGCCTCAGCCCCCTTTCTGATCCTCGGTATTGGTGTTGATGACATGTTCATTATGATCTCCTGCTGGCAGAAGACTGAAGTTAATAAAGCTGTTGAGATTCGTTTAGCAGAAACATATAAAGAGGCTGGCGTGTCCATCACTATCACCACACTGACAGATGTTCTGGCTTTCTACATCGGTCTCATGACTCCCTTCCGCTCAGTTCAGTCTTTCTGCGTGTACACCAGCACAGCTCTTCTGTTCTGCTACATCTTCAACATCACCTTCTTCGGCGCGTGTCTTGCACTTAACGGACGGAGAGAGAAAGGCAACAGACACTGGCTGACCTGCATGAAAGTCCCAGAAGCCACTGGTGATGATGGAGGTTGTTGTGTTGGTGGGGCATACAATAAAAACACACTGAAGGAATATGAAATGCCAGTGAATTCATTCTTTAAAAACTATTACGGCCCTTTTCTGACAAGAGTGTGGGTTAAGACACTTGTGTGTCTGATCTATGCTGGGTATTTGGCAGTCAGTATCTATGGATGCTTCCAAATGCAGGAAGGTCTAGATCTGAAACATTTAGCAGCAGATGGCTCATATGTTGGTACTTACTATGACAAAGAAGATGAATTCTTCTCTGCCTTTGGTCCAAATGTCATGTTAGTTATAAAGGATAAAGAGTTTCAGTACTGGAACCCAACTGCTCGCAACAGTCTTGACTTGTGTTTGGAAAGTTTTCAAAATCTGCCAGTGGCAGATTCAGGCATTTCGCCTGTTTCTTGGCTGAGTGAATACATGCAGTATGGAAAGAATGCAAGTTTAAGTTTAAACAGTGAAACTCAATTCAAAAGCCATTTAACTGCATTTCTTAATCAGTCTGGTTTTAGTCAAGATGTTAATTTCACTAACAATCAAATTCATGCATCACGCATGTTCATTCAGACTGTGGACATCCGCACAGCAATCGATGAGAAGAATATGCTGGCTGTGTTTAGAGAAACTGCAGAAAATTGTGGGAAGTTGCAGACACCCGTTGATCTGATAGTGTACCACCCTGCATTCATCTATTTCGACCAATATGCCGTCATCATCAGTAATACAATCCAAAACTTAGTGGTTGCTACATGTGCAATGTTAGTCATTTCACTCCTGTTGATCCCAAACCCTCTTTGCTCTCTCTGGGTGACATTTGCCATCGCATCTGTCATTGTGGGAGTGGCCGGATTCATGGCATTATGGGATGTTAGTTTAGACTCTGTGTCTATGATTAATCTTGTTATCTGTATCGGGTTTTCTGTCGACTTCTCTGCTCACATATCCTATGCTTTTGTGTCAAGTGAAAAATCCTCAGCAAATGAGAAAGCCACGGATGCCATCAATAAACTGGGTTATCCCATCATTCAGGGTGCCGTGTCCACTATTGCAGGTGTGGTGGTGCTCGCGGCTGCTAAAAGCTACATCTTCAGGACCTTCTTCAAAATCATGTTCTTAGTCATTCTGTTTGGGGCCGTCCATGGCATCGTATTCATACCAGTGTTCCTGACCTTCCTCAGCACTTGTAGTAACAGCCGAGTAGAGAATAAACAAAATCAGCTGGACTGCAATAACACAAACAAACAGCGAGCGAAAGCAGTCACGGGTCAACCTATGCAACAGGATGGATGTTGTGCTGATCCTGACTGTTACTAA
>MA01Gene00117
ATGGATGATGATACAGAAATCGCTGTTGTTGGCATTGGATGCCATTTTCCTGGAGGTGAGGGACTTGAAAACTTCTGGCGAGTCCTCCTTCATGGAGAGAACTGTGCAGTTCAGATACCAAATGACAGGTTTAATATCTCTCAGTGGTACGATCCAAATGAGAGTAAGGCAGGAAAGACATACACAGCAAAGGCAGCACTTATTGATAGTTTAAATGAGTTCGACAACAAGTTCTTTGGCATCACTGATGCTGAATCGATCAGTATGGACCCTCAGCACAAACTGTTGCTGCAGTGTGCCTACAGGGCCCTAGAGGATGCTGGAATACCAATGGAAAAGGCCAGTGGAACGAGAACAGGAGTATTTTTGGGCCTAATGAACAGGGACTTTGAGCTGGCAAGTGTGAGGATCAATCCAAAACACATAGACCACACTGCTGGCACTGGTTCCGCTATGAGTATAGCTGCCAACCGCATCTCATACGTATTCAACTTCACTGGCCCCTCACTGTCCATTGACTGTGCCTGCTCCTCATCCCTCGTTGCCCTTCACTTTGCTTGTCAAGCCATAAAACAAGGATCCTTCGCTGAATCTCACCGATGCAAGGAGCACCTGTGCTCCACCACAGGACACCTGTGTTCCACTACAGGACACCACAACCAAGCCTCCAGTACCACCGCGCGGTCGTCGGTGCAGCCGCTCCGCTTCTCGTACCCCAAGATGCCGTGGCTTGCCGTCCCCTCCACCTTCAAGACATCCACCATCATCTTCAGCATCCTCCTACACTTCAGCACACCCCACAATCCCTGCAATAGAAAAATGGACAGTTATGGGTCGGCATTCCCATCTCCAAAATCCACTCCACATGCCAAAATGGCTAACAAGGCAAATAAAAATCGCAGGGCCCGGAACCAACGATCTCAAAAAACACCATCTCCTTCCCTTGCGAGAAAGGGCCTTCGAGCTTCAGGCCGCGGCAGCCGGCCTCTGCAAGCCTGGGCCACACCCCGGATTCCGCCGCTGCCAGTCCTTACTCTCATCTTTGCTCCGCAGAGCTACAGACAGCAGTGCCTCACGTCACAACACCAGCCTCCATCGACACAAACCACCCTGGTAACATGCTCAGAGTTCACTATCACATCCAACTTCAATCCAAAGGTCCAGCCGACATTTTCAGATTTATCAGTGCTAGATGACGACACCATTTCTTATTTCATCAAACAAACTTACCTCCATTTCAGGAGCTTGCAGGCCAAATTCCCATCTGACCCACTCTTCACGGACGACTCCAACCACCCCATCACACTTTTCTGGATCCAAGTCCATATGATTCAATCTGGCATCCCAGCAGACAACTATTCTAGCCATTCATTTTGCATAGGTGCAGCAACCACAGCTGCTCAAAAAGGCCTCTCCCAACACCAGATTCAAGCACTAGGTCGCTGGTCGTCAGAAGCCTTCAAGAGCTACATTCGCTCCAATCGCTTCCACATCAAAGAAGCTCAACAAACCCTCATCAGCTAA
>MA01Gene00118
ATGATCTCCCCTGATGGCACCAGTAAACCTTTCAGCAGCCAAGCAGATGGATATGGAAGAGGTGAAGGCTGTGGGATTGTTCTCCTAAAGCCTCTGAAAAAAGCTCTTGAGGACCAGGATCACATTTGGGGCATCATCAGCAAAACTGCAGTAAATCAGGATGGCCACAGCGTTAGTCCAATCACCAAACCATCCATGGAACAGCAGGAGGAGCTGCTTAGAAAAATCTATTCAACAGAGACTGACCTGACTAGTGTCCAATATATAGAGGCTCATGGGACAGGGACTCCAGTTGGAGATCCAATAGAGGCAGGTAGCATATCAAAAGTAATTGCCAAAGCAAGACCTCAAAAGTCAGGGCCACTTATCATTGGTTCAGTTAAGAGCAATATTGGACACACAGAATCTGCCGCAGGTGCTGCAGGGCTCATAAAGGTTCTCTTGATGATGAAGCATGAAACTATTGTGCCATCATTGTTCTACTCCATTGAAAACTCCAGCATAGACACTGAATCTCTCAATATGAAAATCCCCACCAGAACAGAAAAATGGATCAGTGACTGCAGAGCAGGGAGGTCTGCAGGAATCAATAACTTTGGGTTTGGTGGAACAAATGCACATGCAATTGTCAGACAATATGTGCAGTCAAAAAAGCCAAAAGCTCAGCTGATAAGTAAATCCCATCAGTATTTTGTGGTCTCTGCAGCCTCAGAAAAATCCATGAAAAATATTATTGTAGATACGGCAGAACAGATCAGTGCAGGAAAAATATCGGATCTACAGTCTTTACTGTACACATCCGCATGTAGAAGAAGTCACTTGAAACATAAATACAGGAAAGTATTTCAAACATCATCATTGGCAGATCTGCAAGAGAAACTAACTGTTGCTGTGGAGAAAAAGCTTTTACCATCAAAGACAGACTCCAAGCTAGTTTTTGTGTTTTGTGGCAATGGTGTTACATATCAGGGTATGTGCAAGCAGCTCTTAAAACAAGAGCCATTTTTTAGGGAGGAAATCTTGAAGATTGAAACTCTGTTGCAAAGCTATAGAAGTTTGAATCTGATAGAGATGCTGAAGAGTGAATCTGAGAAAAGTACAGAGCTGTCTGATCCAAAAATTGTCCAGCCTCTTCTGTTTGCTATTCAGGTTGCTGTTGTCAAACTTCTGAAACACTGGGGCATCAGTCCTGATGCTGTTTTGGGGCACTCTATTGGAGAAGTTGCTGCAGCTCATTGTTCTGGTTTGCTGTCACTTGAAGATGCAGTGAAAGTCATCCACTATCGCAGTTCTTTGCAATGCACTGTGACAGGAGGAAAGATGCTGGTAGTTAGTAATATGGCTGTTTCTGAAGTTTTAAAAATTCTCCCATCTTTTTCAGGAAGGGTTTGTTTGGCTGCTTATAACAGCCCTCAGTCATGCACCCTCTCAGGAGATGCAGATGACATTGACAGGTTTCAAATGAATTTGAGCAACTCAGCCAGTGGAAAAGATTTGTTCCTTCGCATTTTGGATGTACCTGCAGCATACCACAGTCACAAGATGGATCCCATTTTATCCAAAGTGAAACAGAGTATAGGCTCATTGCAGGCACATCATTTGGAGGCAGAACTGTTCTCAACAGTGACAGGTGTTAGTGTGTGTTCCTCAGATTTTATTACTGGTGAATATTGGGCAAGGAATATCAGAGAGCCAGTTGAATTCGAACAAGCTGCAAAGTCTGCAGTTAAAAATAAAAGGAATGTGGTATTTGTTGAAATTGGCCCAAGAAGATCTTTGCAGAGGTACATCAATGAGACTCTGGGAAATGAATTCACTGTGATTCCCTCAGTGCAGCCTGATAAAGATCACGAGACAATGCTTGCAGCTGTTTCCAAACTGTTTGAACTTGGGGTCAAAGTGGACTGGAAAATGTTCTACAAAGGATTTGAGGCTAAACCAATTCCCTACCCACGATACCAGTTTGATGATGTGAAGAGAGATGTCTTCACTTCACGTTTGCAGTCAATCGGTCCCACCGGCAACCATCCAGTAGTTACACAAATGGGTACAGACAGTACAGTGTTCAGCTGCGATTTATCCTTCTCTGAATCAGTGGCCTTTCTGCAGGACCACAAGCACAATGGGGTTGCCATCATTCCTGGTGCATTTTATGCAGAGTTGGGTTTAGCAACTTACATGGTATATGCAAAACCTAAGGTTCCATTAAGTTCTCTGCAGCTCAGCATAACATTCCAGAGTCCATTTGTTTTCACACAGAATGCCCCAGAAATAAAAGTACAGCTAAATCCATCTGACCATTTGGCAGATAACACATGTAACTTTAAAATACAGTCTACTTCTGCAGTCTATGCATTTGGCACAGTAAAAGCAAAACAAGGTAGAACACCTGAAGAACAGTTCATTTCAATAGACTGTATTTCCAAAAGATGCAAATTCCACATGATGTCTGGAGAGCTCTACAAACTTCTAAGTCAAACAGGATTTGAATATGGGTCTGTCTTCAGAAATAAGGCAGATGTTTACTGTGGGGAAGAATTTAGAGAGGCTATATCTGTTGTGAAGGTCCCAAAGGAATTGCTGCCTCAATTACATGAGTATCATCTTCACCCTGTGATCTTGGATTATCTCATGCAACTTGTTCCTATAACTATAGGGCATGACCAAACAGCAAGACCCCAATTTCCTGCACAAATAGGAAGCCTGACTGTATTTGAACCATTGCAAGAGGAGATGGTTGTATATCTGAGAGCAGTACATGTGGGAGAAGATGATTTTGACATTTGTGGCTGCTTAGCCAACAAACAGGGTAGGGTGTTGGTTGAGCTCAGGGATGTGAAGATCCGCATACTAGGGAGCCGTTCCCAAGTACTCAAAGAGTACTTCTACCATAACAATTTCAGTCTCATCTCTGAAGTTGCCACGTTTGATACTCAGATTAAGGCACTTGTCTTTTCTGACAGGGTAGGAATTTCTGAAGCTTTGCAGCAGTACTTGGACCCAACATCTATATACGTGTCCTCCTCAAAGAGTAACATACTGTTAGAAAGTGGAGTCGAACTTCTTTTGTCAAAACTGAAAATTTCAAGTGTAAAGAAAAACTTCCAGGACATTTTATTCATGTTGGGTGATTCAGACTTAACCTCTCTCTCATCAGAGAATATCTTGGACAGCATGGCGGGGTGTTGTGAGATCTTCCGAAAGATTGTCAGATATCTCATGGCAATTCGTTTCCCAGGTGCTATCAGAGTAATAACCTATAGGTGCTCTGAGAGCTTAGTGGACTTCATCAATCCTGGATTTGTTCTGTCAGGCATGACAAGAGCATGTGCAGCTGAATTGTCAGAACTTTCCTTCCAGCTGATTGACATGGGCTCTCCCACTATTGAAGACATCAAAGCTTTGGTTCAGGTCCTCAGGTCTTACCCCTGTCACAAATATCCAGAGTTAGTAGTGAAGGAAGGCAAAATTCTCAAACCTGAAATCACCCACACACCTTTGCCAACTATGGCAATCTCTTCAAGAAATGTCCATATGTTGCATGATGAAGTCTTCGTCTTGCAAACATCTGACCCATATATAATGACAAATCTGTCAGCAACTCAAATGGATAATTCCATTGAACCAAACCAAGGGAAAAACATTGAGCTTCTCCTCAGTAAAATATGTGTTCATTCATCAGACTACTTTCCAGTCAGCATTTCTGACCTCAATTATGGCCAGACATTGTACTGGAACAAGCACACAACTGAAAACCATAAGATCTTAGCCCTTGACTTCAGTGGCACTGTCACAGCTGTGGGCAAAGATGTCAGCAAATTTAAAGTTGGAGATTGTGTTGTGTCTTGTTACCCTGTGGCTGCCACCTCTAAAGTAGTTCTCCCAGCAGATGTTTGCTGCAAAGCTAAAAGGCTTTCATTCCTGAATGAAATCCCTTGTGTCTCTTATATGGTACTGGCTTGGAAGATCTTCCATGAGGCTTTACCCAAGGCTAAACAGCAAATGACACTGGGTATTTTCTCCACTGTTCCTGACTCAGCTTTGATAAATGTGTTAATTGCTGTTGCAAACAGATCAGGTTGGAATGTCAGAGTGAGCACGCAGGCTGATCAGCTGTCTTGTGATTTTAGTGAGGTACTAGGGGCTGTTCTTCTACCTCCTTATAATGTTGAAATTGCTAAAATAGCTAGCAGTGTTAGAGGCATCAAAGACATTGTTATTGTCTATGACAACCAGACAGAATTTCCATTGAATACTACAACATTCCGTGGTACAAATGAGGATGTCCACTTCCATGTCCTCCTCATGTCCCAGATAATGCAAAAAGGGTCTCTGCAAATGCAAATGCCACACATCTACCGTTGGCTGAAATCCATGCATTTGGACAGAAAGTCCTTGTCTTTGGATGCAACAGCTGTTCAAAGAGTAAAATCTCAAGTCATTGATCTTTTGTCTGTAAAAGAATCTGAATCATACTTCACATGCCAGATCCTACCCATTATAGTCCTGAACAGTGAAGACAAGAACCAGCTGTCTGACATTCCAGTGATGTCCAAACATAGTCTATTCCAGAAAAATTCTGTCTATGTTGTCACAGGTGGTCTAACGGGGTTGGGGTTTGAGACAGTAAAGTTCATTGCTCAGAAAGGAGGAGGAAACATTGTCATTCTGTCTAGAAGAAATCCAGACCCCCAGATGCAACAAGAGTTAAGTCAAGTCAGTAGCCGTTGGGGTTCTGTCATTAAGTGTCTGCCGTGTGATGTTTCTGTATCTGAGCAAGTGGACCAGACAATTATTAAGATCGGAAAACTTTTCCCATCCAGTCCCATCAAAGGGGTATTTCACAGCGCAGTTGTCCTGCATGATGGGCTGATTGATCGTCTTGACAAAACTCTTTATGAGAAAGTCATGAGGCCAAAAGTGAATGGAGTGATTAACCTTCATCGTGCTACCATACAGTGCAATCTGGATTACTTTGTGTGCTATTCCTCCATCTCTGCCTTCATTGGCAATGCCTCACAAACTAATTATGGTGCGGCTAATACATTTCTGGATACTTTTTGTCACTACCGCAGAAATATTGGGCTTTCTGGACAGTCCATTAATTGGGGAGCTTTGAATCTTGGCCTTCTTCTGAACAAATTCCATTTCCAGAAATTTCTGGAGGCAAAGGGAATCATGCTTTTGGAGATTCCAGAAATCTATGAAAGTCTTGAACAGTGCCTCTTGATCAATAAACCTCAACAGGTTGTATGCAGGTTCAATTTTAAAAACAGCTGGAATAACATCCTTAGTCAGAACAAATCGCTGAGTGTACGCTTGTTTAAAATAGCACAGGAAGCCATTATTAAAGCTGAAGTGACCATGTCTAGACCTAAGCAAGCCATGACATCATCCTCACCACGTGATTATCTGAAGCTCATGATTAGTGAAATAGCTGGTGTTGAGATGGACGAGCTAATTGATGATGTTCATCTTTTCGATTTAGGCATTGACTCAATGTTAGCCATGACTCTGCAGAATATTCTCTTCAGTGAAAGAGGTGTGAATGTCCCTCTAGTGACTCTGCTGGATCCAAATAGCACACTGTCAATGCTCATCAAAATCCTGGAGCAGAGCAGTGTAGAAGAATATCAGATTGAAGATGAGAGCAATTCCACATACTTATAA
>MA01Gene00119
ATGATAAAGGCTTTCAACCTCCCAGGGTTTGAGGAAAGTGCAGTAGAAGAGGAGGGAGAGGAAGAGGACCCAGAGGAAGAGATTCGCGAAATGTTGGTGAAGGAGGCAGAATGCAATAGTGTAGACAAAGTCACAGAGGCCAGAAGCGTTCCAAAGAAGGTACGCATTTTCGGCTCATATGAAAGTAACTCGAGTGTAGCTAACACCGCCATAGGTCAGATGGAGGAGTACCTGGGCTCAATGAGAAAAAGTCCACAGGAAGATGTACTAGGATTTTGGAAAACCAGTGCTGGATCCCACCCTCAACTAGCCAAGGTCGCCCGCAAAATCTTCAGCATCCCCAGTGGTTCTTCCAGCGCTGAGCGAGTGTTTTCTGCCGCTGGATTGCTTTCCCGGGCACACCGAATGAGCCTGAAGCCTGACACTTTGTCCAAGCTAATGTTTCTTAAAGGAGAGGAGAAGAGAAAAGGGCAACTAAAGGAAAGATTTCAGTGTCTGAAGGGTCTGAGGGTTGCACCTGACAGGGCCTGTGGCATTATTGTTGCATGTGCAGTACTCCACAATATTCCCACCATCAGAAAGGAGAGGACCCCTGTGGTGGAGGTGCAGCCTGATGATGATCTCCAGCCAGTGCACTTGGACCACCCTAGTGGCAGAGCTGCACGGGACAGAATTGTGGAACACCATTTTTGA
>MA01Gene00120
ATGTGGACTAAAGTGGTTGTACTGAATAGATGGGAGGCCATCAAAAAACACCTGCACTTCAATAACAATGAAGAGAGACAGGAGGATAATAATGATCCACTCCACAAGATCCGACCACTGGTTACTCATCTAACCTCAAAACTGACATCAATCCCAATGAGTGAAAAGCTGGCTGTTGATGAGCAGATGGTCCCATTCAAGGGAAGAAACAGACTGAAGCAATATCTGCCATCAAAACCAAAGAAATGGGGCTACAAGATTCTGGTCTTGGCTGGCTCTGATGGTGTCCCGTACAACTTGGAAATCTACACAGGGAGAGTTGTACAACCCCCTGAGCTAGCAGATGTGGGAGCAAGTGGCAACGTTGTCCTCTGCCTGGCCCAGCCTATACCCAAGCATAAGAACTACAAGGTTTTTTTCGACAACTGGTTTACAAGTGTCCCTCTTGTGCTTACACTGGCTCAGCAGGGAATTCACTGCACTGGTACTGTGGCAACAGACTACCAGGTGTCAACTTGA
>MA01Gene00121
ATGGCCATGGTGAGAGAAACCACCTTGTATGCTGTAAAGTGGTACGATAATCGCTCAGTGACCCTTCTCAGTGATTACACTGGAGCCCACCCAGTCACCGAGGTTGACAGGTGGGATCGCAAGCAAAAGATGATCACCAAAGTCCCCTGCCCTGCTGTGGTGAAAGAATACAACAAGAATATGGGTGGGGTGGATCTTCTTGACTCACTGCTTGCACTGTATAGGATCAAAATCAGATCAAAGAAGTGGTACCACCGGCTGGTGTTCCACCTTCTGGATATGATCATCGTGACCACATGGCTGCTCTACCGAAGAGATTGTGAAGGTACTGGCATGAGAAAGAATGAACATATGAAGCTGTATACCTTCAAATCCTACATTGCTGAAGCCCTATGCAAAAGTGGAAAGAGCCTGGAGCGCAAGAAAGGTCGCCCCTGTTCCACAATTGCTGGTGAGTATGAGGAAAAGAGGAGAAAAGGACCCGCTGCTCCAATTCCACTCTCTGATGTGCGCCTGGATGCCACAGCCCACTGGATGATTATGGCTGAAAAGAAGGGGAGATGCAAGGTACCAGGGTGCACAGCTTTATTTGTGGCTGCTGCTCTTGGAGCTGGTTTCATCTTTCTTCATGAGAGGGAGGCAAATGATATTGAAGACCAGTTTACGCCCGTCAATGGACCTGCCAAGTTGGAGAGGGAGATTGTGGTGGAAAATTTCCCACAATCTGAAGAGTTTTCTGAGTTACGGCTTGCTTCTGAAGGCACTTATGCCTCTTTGATCATCACAGGCTTGCAAGGAGAAAATATATTAAATGAAGCAGCTTTTAACGATATTATAGAGCTAGACAGACAAAACAAAAAACGAGATTCCACACAATGA
>MA01Gene00122
ATGTCTTGTTTAAGGTTGGACTGTGTCAGGACAAAGGTGTGGGTGGCTACATTTGGCGTCGTCTCCGCTGGTATGGCCGTGTTGGCCAGCTTTGGACTGCTGCTGTTCTGTGGGATGCCATTTGCCATGACTGTAGCCACAGCCCCATTTCTGATCCTCGGTATTGGTGTTGATGACATGTTCATTATGATCTCCTGCTGGCAGAAGACTGAAGTTAATAAAGCTGTTGAGATTCGTTTAGCAGAAACATATAAAGAGGCCGGCGTGTCCATCACTATCACCACACTGACAGATGTTCTGGCTTTCTACATCGGTCTCATGACTCCCTTCCGCTCAGTTCAGTCTTTCTGCGTGTACACCAGCACAGCTCTTCTGTTCTGCTACATCTTCAACATCACCTTCTTCGGCGCGTGTCTTGCACTAAACGGACGGAGAGAGAAAGGCCACAGACACTGGCTGACCTGCATGAAAGTCCCAGAAGCCACTGGTGATGATGGAGGTTGTTGTGTTGGTGGGGCGTATGATAAAAACACACTGAAGGAATTTGAAATGCCAGTAGATTTATTCTTTAAAAACTATTACGGCCCTTTTCTGACAAGAGTGTGGGTTAAGACACTTGTGTGTCTGATCTATGCTGGGTATTTGGCAGTCAGTATCTATGGATGCTTCCAAATGCAGGAAGGTCTAGATCTGAAACATTTAGCAGCAGACGGGTCATATGTTGGTAGTTACTATGACAAAGAAGATGAATTCTTCTCCGCCTTTGGTCCCAATGTCATGTTAGTTATAAAGGATGAAGACTTTCAGTACTGGAACCCAACTGCTCGCGACAGTCTTGACTTGTGTTTGGAAAGTTTTCAAAATCTGCCAGTGGCAGATTCAGGCATTTCGCCTGTTTCTTGGCTGAGTGAATACATGCAGTATGGAAAGAATGCAAGTTTAAGTTTAAACAGTGAAACTCAATTCAAAAGCCATTTAACTGCATTTCTTAATCAGTCTGGTTTTAGTCAAGATGTTAATTTCACTAACAATCAAATTCATGCATCACGCATGTTCATTCAGACTGTGGACATCCGCACAGCAATCGATGAGAAGAATATGCTGGCTGTGTTTAGAGAAACTGCAGAAAATTGTGGGAAGTTGCAGACACCCGTTGATCTGATAGTGTACCACCCTGCATTCATCTATTTCGACCAATATGCCGTCATCATCAGTAATACAATCCAAAACTTAGTGGTTGCTACATGTGCAATGTTAGTCATTTCACTCCTGTTGATCCCAAACCCTCTCTGTTCTCTCTGGGTAACATTTGCCATCGCATCTGTCATTGTGGGAGTGGCCGGATTCATGGCATTATGGGATGTTAGTTTAGACTCTGTGTCTATGATTAATCTTGTTATCTGTATCGGGTTTTCTGTCGACTTCTCTGCTCACATATCCTATGCTTTTGTGTCAAGTGAAAAATCCTCAGCGAATGAGAAAGCCACGGATGCCATCAATAAACTGGGTTATCCCATCATTCAGGGTGCCGTGTCCACTATTGCAGGTGTGGTGGTGCTCGCGGCTGCTAAAAGCTACATCTTCAGGACCTTCTTCAAAATCATGTTCTTAGTCATTCTTTTTGGGGCCATCCATGGCATCGTATTCATACCGGTGTTCCTGACCTTCCTCAGCACTTGTAGTAGCAGTCGTGAAAAAAACAAACCAAATCATTCAGAGCCCAGTGACAAAAGCGAACAGCGAGTAAAAGCAGTCGTGATTCAGAATGTGTGGTGTTCTGATCCTGACTGTCCTTAG
>MA01Gene00123
TCCCAGCCCACCCATCATGACGCCAGACAACCCATAATGCTAGATATTCTCACAAAATGCATTTATACCCTCCGCATAGGCTACCAGCCCCTCCGCACAGGTTTTCATAGATGCTCAGAACTTGCTATCACTTCCAAATTCGATCCAAAAATCTACCCCACCATTGCAGACTTATCAGTACTCGATAGTCGCACCCTCTCTCGCGAACTGTCAGAAAAAAAGATGGAGAACCCCCGTATGGAGACTATTGAGACTTCTACCCTTATCTTTGATTTAAGCTCTCAGCCTAAATCCCCATACAAACCCCTATTCATAGATGACTCCAACAAACCTGTTACACGGTTTTGGTTCCGAAAGCACCTCAGATCCGTTCTTCAACAGTCAGGCATTCCAGCAAAAAATTACTTCAGTCACTCTTTCCGTATTGGTGCAGCAACCTCAGCAGGCCAAAAAGTCCTT
>MA01Gene00124
ATGCCAGGGAGGAAGCGGGAATTCTCGCTGGTGGTAGCGAGGGTAGGCCTCAGCATCTTGGCAAGCGAGTGGCTGCTTGAGCAGGCCGGTGCCCATGTGATGAAGCCTGGGGCTCAGTGGTGAGTGGCATCAAAGGAGAAGCGCTTAACGGAGGCCGAATGCAGAATCTCTGCTGCTGAGGATGGCATGCTGTCTCACGATAATAAAATTGCGTCTTTGGACAAAGAATTGACTTCACTTAGAGCCAAAGTAGACGACCTGGAGAGTGGCAGACGTAAAAACCTACGAATCGTCGGCCTCCCTGAGAAAGCTGAAGGCTCTGAACCCGTCACACTGTTTCTTACGAAGATGCTGCCGAAATGGCTGGATCTTTCACCTGACTCAAATTTTGAGATCCAGAGAGCTCATAGGTCTCTCGGCCCTATCCCGGGATCAAACCGCCCACCGCAAAGTGTTCTGGTCCGCTCCCTACGATACATGGATAAGGAATCGATATTACAGGCAGCGCGGAAAAAACGCAATGTCAATCACGACGGGAATCAGCTGCGATTCTTCCCAGATGTATCCGCGGAGGTGTTAAAGAAACGCAGAGAGTTCGACGACGTCAGGAAAACATTGTCTGCTAGCGATATGTTTAGAGGCTTCACCTATCCAGCTAAACTTCATTGTCTCCATGGAACTGAGATCATGTCTTCTCCACTCCAGCGGCCGTCACGGAGTCTGGAAGATAAGTAA
>MA01Gene00125
ACAAACATTACTGATGTATTCTGTAACTTATAAGTATCTCGGTTTTGTTTTTCATGAAAATGTTAATTTTTCAGAAGGCAGACGAGTGTTATCAGAGTCTGCTGGGAGGGCACTTGGAGCTGTGGTTAATAAGATGAAGGTCTGCCCTGAGCTGAGCTTTGACACATTTACTAAACTGTATGATTCAATGGTTAGATCTGTGCTGTTCTATGCTGCTGGAGTATGGGGCTTTTTTGAAGATGCTCCAGAATGTAATACGGTCCAAAGCAGAGCTATGAGATATTTTCTTGGAGTACACAGGTTTACCACTAGGGTGGCCATAGAGGGGGACGTGGGCTGGGAGCCCTGTGTGGTCAAACAAAGAGCAGAAGTCCTTAGGCTATGGAACCGCCTTGTGTGTTTACCAGAGGAAAGACTCGCACGAAAAGTGTTTAACTGGGATAGAGCTCACAGACATCTTTGGACAAAGGAGGTCCTTGAGATCATCTCAGTAGTAAATTTACAACAATTGTTTTTGAATAGTATACAGTGCAAGATCACCAACATCAGACAAACATTATTTGAAACTTATAAAGAACAGTGGAAATTAGAGATGCTACGGAAGCCTAAATTAAGAAATGATGTACAGTTTAAGGAAAATTTCTTTACTGAACCTTATGTCAAATATAATCTGAAAAGAAGACAGAGGTCTCTGTGTGCTCAGCTCAGAGCTGGAGTGCTGCCCCTAGAGGTGGAAGTGGGG
>MA01Gene00126
CAGGCACGCTTCAACACTGCTCATTGCAGAGCAAGATGTGCAATTAAGCATTTAAATGGAGTTCTTAAGAGGCGCTTTGCATGCCTTAACTACCTGAGAGCGGAGCCACAGAAAGCATGCAACATAACCCTTGCCTGTATTGTCTTGCACAACATCGCTACTAAGCGCAATGTCCCTCTCTGTGCTGACAATGATGCACCTGAGCCCCTTGGAGACCCTAACCAACCTTCTGCATTCTGCCAGAACGAGCAAACAGGACGTGCAACAAGGGACGCAATAGTTAGACACTATTTCTGA
>MA01Gene00127
CTGACTGAAGTGGAGGAGGAACATCATGTCAAACCTGAAGAAAAACCTTTGAGTCGCTCAAAGACTAAAAAGACATTTTTAAAGAAAAGAGCAAAGAAATCTACAACCTGCACTCAGTGTGGAAAGAGTTTCACATACAAACATTATCTTCAGCGTCACATGAGAGTTCATACCGGAGAGAAGCCATTCACATGTAATCAGTGTGGGAAGAGCTACACACGATCATCAAGCCTTAAAGAACACATGAGCTTTCACACTGGAGAGAAACCGTACACATGTGACCAGTGTGGGAAGAGCTTCACAAAAAAAGGACATCTTAAAGAACACATGAAAGTTCATACAGGAGAGAAGCCACACACATGTGATCAGTGTGGGAAGAATTTTACAACAAAACGAAATCTTGAGATTCACAGTGGAGTTCATACCGGAGAGAATCCGTTTGTA
>MA01Gene00128
GAACCAGTAATGGGTGTGAAAGGCCCATTGCTTCTGATGAAACTTCAGAAGTTTAACATTATCAGTGGATTTGTTCCTGAATATCAACATAGTGTCTGCCTTGGCACAACAACACAACACGCCTCTCTCTGGCTACACAGTAAGCACCATGACAAAGACTGGTACATAGGCACAAAAACCAGTACTGTCAATAAAGAGCTGCTTGCTATTAAACCACCAGATGTCATTAAAGTTTGCAATATTGATATGACAGAGCAGGCACTTCACAAATTTGTGCTAGATTTTGAAAGGTCATATGGACCTGTTAATGTTTCTTTCCATGTGCATTTACTGATTCATTTGACAACAAGTGTGCGCAACTGGGGACCATTGTGGGCAACCTCGACTTTTCCATTTGAGTCATTTATTGGGTTTTTCAATGATTCTACACATGTGCCCACACAGATAGTGCGAAGATTTCTCAGATGGAGGATCCTCTCCAAAAAAGGTGAGAGGATCATGGTCACAGCAAGTGAGAATGTGAGGAAACTTTTTAACAAATTACAAAGTAGCTCTAGACTTACAAACAAGTCTGAAGACTTTCAA
>MA01Gene00129
TCCTGCATCTGCTGTGATTATGCTGAAGAAAGATGGCGTTTATTAAAGAGGAGACTGAAGACATGAAGATTGAGTTTAATAAAGAGGAGACTGAAATTATGAAGATAATTATTAAAGATAAGACTAAAGACATGAAGATTGAAGAAACATTCAAAGTGAAACATGAAGATATTGAGGAACAAACAGACCTGATGACACTGAAAGAGGCGAGTCATGAACTTAATGAAACGGAAGAAGAGAAAAAACATTACAATAAACATCCTGATTTCATGACTGGACAAAGATTGACACAGGCTAAAAAGTGTTCCTCACAAAAAAAAGCTCAAAAGACAGGAACTAAAAGTCATTTCACCTGCCAACAGTGTGGAAAGAGTTTCAGTGGAAAAGGAAACCTTCAAGTCCACACGAGAATTCACACTGGAGAAAAGCCTTACACCTGCCAACAGTGTGGAAAGAGTTTCAGTCAAAAAGGAAGCCTTATAGGCCACATGAGAATTCACACTGGAGAGAGTCCATTTGCCTGTGAACAGTGTGGAAAGAGTTTCAGTGGAAAAGGAAACCTTGAAACCCACATGAGAATTCACACTGGAGAGAAACCTTTCACCTGTCAACAGTGTGGACAGAGTTTCACATTTAAAGGAAACCTTAAAGTTCACATGAGAGCTCACACTGGAGAAAAGCCTCACACCTGCAAACAATGTGGAAAGAGTTTCAGTCAAAAAGGAAGCCTTATAGGCCACATGAGAATTCACACTGGAGAGAAACCTTTCACCTGTCAACAGTGTGGACAGAGTTTCACTGTAAAAGGAAGCCTTACAGCCCACATGAGAAATCACACTGGAGAGAGTCCATTCACCTGTGAACAGTGTGGAAAGAGTATCAGTGGAAAAGGAAACCTTGAAGTCCACATGAGAATTCACACTGGAGAGAAACCTTTCACCTGTCAACAGTGTGGAGAGAGTTTTACACATAAAGGAAACCTTAAAGTCCACATGAGAACTCACACTGGAGAAAAGCCTTACACCTGCACTCTGTGCGGGAATGACTTCACACGGGAACAAAACCTTAGGGAACACATGAATATTCACACTGGAGAGAAGCCTTTTACATGTGATCAGTGTGGAAAGAGTTTCAGATTTAAAGGTCAACTTAAGTGCCACATGAGGATTCACTCGGAAGAGAACTGTTTTAGAAGTCGTCGCTGTGGAAAGAGCAGAGGTGTAAAGAGTACCTGAAAACCATACTTGAGTAAAAGCAGAAATACCTGACAGCAAAAAATTACTCCCATTACAAGTTAAAAGTGACAAATTCTAATACAACTCGAGTAAAAAAATCTTGGAGCATCTAATTTTAACATTATTTTAGTATTTTACTCATGCTAAATGTAGGCTCAGAGATGCACTAG
>MA01Gene00130
TCCCATCACTTGCCAACAGTGTGGAAAGAGTTTCACACGTGAAGACTACCTTAAAGTCCACATGAGGATTCATACTGGAGAAAAGCCTTACACTTGTCAACAGTGTGGAAAGAGTTTCAGTCAAAAAGGAAACCTTAAAGACCACATGAGAATTCACACTGGAGAGAAACCTTTTACCTGCCAACAATGTGGACAGAGTTTCAGTCAAAAAGGAAGTCTTAAAGTCCACATGAGAATTCACACTGGAGAAAAGCCTCACACCTGCCAACAGTGTGGAAAGAGTTTCCCTGTAAAAGGAAGACTTATAGTCCACATGAGAATTCACACTGGAGAGAGCCCATTCACCTGCCAACAGTGTGGACAGAGTTACAAAGAAAAAGGAAAACTTGAAATCCACATGAGAATTCACACTGGAGTAAAGCCTCACACCTGCCAACAGTGTGGAAAGAGTTTCAGTAGAAAAGGAAGTCTTACAGCCCACATGAATATTCACACTGGAGAGAAGCCATACACATGTGATCAGTGTGGAAAGAGTTTCACACATAGATTGACCCTTTATAACCACATGAATATTCATACCGAAGAGAAGCCATTCATGTGTGATAAGTGTGGTAAGAGTTTCAGATTAAAAGGTAACCTTAAGAGCCACACGAGGATTCACTTGAAAGAGAAGTCTTTTAGAAGTCGTCACTGTGGAAACCTAAAAACAATACTTGAATAAAAGTTCAGATACCTTATCTGCCTCATCTCCTAAATCAAATACCTTTGATTCACAACTACCTGCTAATGTACTCGCATTCATGTAAAGTAGCCTTGTTGACAAGTTTGGGTGGGTAAAGGCAAACGTACAAGATAAAATACTTTCAATGCCTTCTTAATAGCAGGAACTGCTGCAGAAAATGTAGTGGAGTAAAGTACATTTATTTCAAAAATGTTGTCAAGTAGAGAGTAAAAGTTGCTAATATCTTTGAAACAAAGTAGGCAAGAAGATACGTAAGTACAGTAACTAATTACATATACTCAAATACTTGACAGTACTGGGAAATAGTTTCAGGAAAACTATGAGAATCATGTAATAACTCACACCAGAGAGTTCCCATGTCTTCAGTGTGAGAAGAGCATCCCATATCAAAAAGACCTGTGCCTCTCAAGAATAGTCTTAAGCTTTGACTTAAGTGTCAAAGAATTCCTGAGCACTGTCTCACGTTTTTAGATGCAAAGACGCGTTCTGTGTGAATGGCCCCTAAGAGTGTAGGAGGAGGCAGGACTTCAGATTCTACACAGCATTTGATTGGACCAAAGATTTGACGAGAAACAAGTGAGATGTGATGTCACGAAAATCCGAAACAGCGTGCCGCTCTCAAGCAGCTCTGTTCTACATGCCTTTTCTTTCTGCAGCTGCAGTTGGAAAATAAAAGAGCATAATCTCTAATGAGCAGATTTCTTGCGCCATTGTTTCAACGTCCCTTTGCACATGGATGAACGGCACAGTGAGTGCGTGCGATGTATGGGCAAGTCCCACACAGAAGCCACGCTCACTGAAATGACCTGCTCTTATTGCGAGAGCATGAGTGTAGCCTCCTTGTGCTTGCGGACAACATTCTTTTCAGAATGCGGCTCTGTCCCTCGTGCCCTCACATTTTTCTTCCTCCCAGGAGACCTCTCAAACCCATCCTCGACCTCAGATATTTGAATCAGGCCCTGATAAAGCGCTCATTCAAGATGATTGCTTTGAAACAGATCTTCTTGCAAATTTGCCAAGGAGATTTGTTCTTTTCTCTGGGCTATCTCTGGTTCCCTACACTTTTACGAAGTGCATGGACGTGGCTCTCTCCCCACTCCCCTCAGATGGGAGTATGCATACTCTACTGAATCTACAACTGGCTTGTTATGGCCCAGTCAGAGGTGGAGCTAGTGTCACACAGAACCCTCCTCCTCAACCACTTAGAGTGCTTGGGGCTCAGGGTCAATTTTCCCAAGAGCTCATTATCTCCCAGCCAACGGGTCTCCTTCCTGGGTATAATTCTCGACTCAACCCGCATGAAGGCTGTAATCTAGCCAAAGCAATCCCTTACAGAGGATGCTAGGTCTCATGAGCTCAGCATCACCAGCCCTGCAG
>MA01Gene00131
CAGTTAAGCCACATGAGATCACCAGATCATACAAGAACTCAGGTAATGGTGACAGGTTGTGACAGGAATCTCCTTCATATTGACATTCAAACAGGTCTCCTTGTTGATGATTTCACGATGTCAGCACTTTTGATGTACCTGAAGCAGCCAAGCTGCATCTACTGTGCATATATATGGTTGGCAACCCTAGCTGTGGTGAATGCACAGGAAGTGTTACATCCCAAACCTGATGAGGTTCAGATTTTAAATGAAGACAGCGGAGGACTTCACTTCTTAGCAGACCAAGGAAACACAAACTATCCAGCTGCCAGGCTAGGGGTGGGACTCGAGGCCAGAACTGTAGTGGGCGCATATGAAGCAGACACAACTGCAGGGCTGGTGATGCTGAGCTCATGA
>MA01Gene00132
GTTGCGATGTTTGGCGTCCAAGAATCCTTCCTCCTGGAGCCAACAACTCTCTATGATTGAGTACGCACACAATTCGTTACCAGTGTCTTCTACGGGCCTCTCTCCGTTCGAATGCAGTTTAGGTTACCAGCCACCTGTGTTTCCCAGTCTGGAATCCGAAGTCGCGGTCCCCTCTGCTCACGCCTTTGTCCAGAGGTGCCACCGCACTTGGAACAGAGCCCGCGAGACTCTGTTGCAAGTGAGGGCGCGCACCAAGGCTAAGACTGATCGCCACCGGTCAAAGCCTCCCGTATACGTCGTGGGTCAAAAAGTGTGGCTTTCTACCAAGAACATTCCGCTCCGTTCCGTTGCCAATAAGTTAGCTCCCAAATTCATTGGCCCGTTTCCTGTCACTAAAATTATTAGCCCAGTGGCAGTCCGACTCAAATTGCCTCCGGCGTACAGGAGGATTCATCCCGCCTTCCATGTTTCCAAAATTAAGCCTGTTTTTCACTCACATCTTAATCCGCCTACTCCGGTTCCCCCACCGCCGCGGCTCGTAGACGGGGAACCAACCTATTCGGTTAATCGCATTCTGGACTCGAGGCGGAGGGGACGCGGATTCCAGTACTTGGTGGACTGGGAAGGTTACGGTCCGGAGGAGAGAAGTTGGGTTCCTGCTAGAGAC
>MA01Gene00133
AGGAAGGGGGATGAATGGAAGACCGCTTTTAACACCCCTCGAGGGCACTTTGAATACTTGGTTATGCCCTTCGGGCTTTCCAACTCGCCCGCGGTCTTCCAGGCACTCGTCAATGACGTGTTGAGAGACATGGTTGATCAGTTCATTTATGTCTACCTGGATGACATATTGATATTTTCGTCGTCTCTCCAGGAACATGTTCAACACGTCAGACGAGTGCTCCAGCGTCTGCTAGAGAATGGGCTTTTTGTCAAGGCGGAGAAATGCGAATTTCATGCACAGTCTGTTTCCTTTCTAGGGTACATCGTCTCGTCCAAGGGAATTCGCATGGATCCTGACAAGGTTAAGGCTGTGGTGGATTGGCCAAGTCCAGATTCCCGTAAGGCCCTACAGCGGTTTCTGGGGTTTGCCAATTTTTACCGGCGTTTTATTCGCAATTTCAGCCAGCTAGCCGCGCCTCTGACCGCCTTGACCTCACCACGAACGACCTTCAGGTGGTCAGATGCAGCTCAGGTTGCATTTGCCAAACTGAAGAGCCGCTTCGTTTCGGCTCCCATTCTTATCGCCCCTGATCCTTCGCGTCAGTTCGTGGTGGAGGTCGATGCGTCAGAGGTGGGGGTAGGAGCAGTTCTTTCCCAGCGGGCGCCCTCGGACGATAAGATGCATCCCTGCGCGTATTTTTCTCATCGTTTGTCTCCCGCTGAACGCAATTATGACATTGGTAACAGAGAGTTGTTGGCAGTCAAATTAGCGTTGGAAGAGTGGCGTCATTGGTTGGAGGGGTCGGGGGTACTCTTCGTCGTTTGGACTGATCACAAGAACCTAGAATATATTCGATCGGCTAAAAGACTCAACTCCAGGCAGGCTCGGTGGGCACTTTTTTTCGGACGTTTTGATTTTGCTCTATCGTACCGCCCGGGCTCCAAAAACATCAAGCCCGATTCTTTATCTCGTATTTTTGATCCATCCGAGCGCCCGTCTACTCCCGAGTGTATTCTTCCTGAGACATTAGTAGTCTCCACTCTTACATGGGAGGTCGAATCGAAGGTCCTGGCGGCCTTAGAAGGGGTAATGCCTCCGCCCGGGTGCCCACCGAACCGTTTGTTTGTGCCGGAGGAGTTAAGGTCCTGCGTCATCAAGTGGGGGCATTGTTCCAACGTGGCTTGTCATCCAGGGGTTAATCGAACCAGATTTTTGGTTAAGCAACGATTCTGGTGGCCTGCTATGGCTCGGGACATCCGCAGTTTTGTTTTGGCTTGCTCGGTTTGTGCCACTGGTAAGACGTCCAACCGCCCTCCAGATGGGTTACTCCAACCGCTGTCTGTCCCTTTGAGACCCTGGTCCCACATCGCTCTAGATTTTGTCACCGCCCTCCC
>MA01Gene00134
ATGGATGACAAGAAACGAAATAAAAACGTCACTAGGCAAGAGCTAGAGGTTCTTGTCGAGGAAATTAGTGCAAGAAAGAAAGTACTCCTTGGGAGACTGGATAACAGTATCTCGATGCACAATAAGCGACGCGCATGGGAACGGGTGGCGGAGGCCGTTTCGGCTGTGGCCAACTCCGTTAGGGATGCGGATGGGAAGATTTTGTCAGTCATCTTTGAAGCAGAGGTGACAGGCGTCAAATTTGGTGTGGATACAGAAGAAGTAGAAAAATGTCGTAAAAAGTGGAAATACCTGAGGGACACTTACAAGAGAGAGAAAAATGAAGAGAAAGAGAGAAAGAAGTCAGGTTCAGGGGCAGCAGGAGGCAGTTGGAGGTGGAAGTATATGTCCGTCCTCAGCTTCCTGGAGCCATACATCACGGACAGGGACACCTCTAGCAATTTCAGGCAGAATAGTGATGAGGATGTCAGTGTAGTGGCTCTCCTTGAGTCTATGGTAACACCAGAGGTAGTATAG
>MA01Gene00135
ATGTATTTCAACTACAAAGGGAGCTTCTCAATCGTCCTCCTAGCTGTAGTTGATGCCCGGTACCTGTTCCAGATGGTGGATGTGGGGGCATATGGAAAAAGCAGCGATGGTGGGACCCTCTGTGCCTCAAACTTCGGCAAGGCCCTCCACCAGGGGACCCTTGACCTGCCAAATGATGCCGCTTTACCAGGAGCAGAAGACCTTCAGCCTGTGCCACATGTGTTTGTGGGTGATGAGGCTTTTCCTCTGAAGAGGCACCTTCTCCGACCCTACCCTGGAAAACACCTTGACAGAGAGAAGCGTATATTCAATTACCGTCTTTCCCGTGCCAGGAGGATGGTGCACATTCGGGATCCTTGCTGCCCAATGGAGACTCTACCACAGAGTGAGGAAGGATATTGTGCCCCCCTGCCATCCGAGCCACAGTTTGCCATGCAGCCCATCCAGCGAGTAGGCAGCAACAATGCCTCTAGGGAAGCACTAGAAGTTAGGCAAAAGTACACCACCTACTTCTCCTCTCCAGCAGGTGGAGTTGCATGGCAGCATTCTGTCATCTAA
>MA01Gene00136
AAAATTGAACCTTCTATAACAAGGAGAGACACAAAGTACCGAGAGGCCATCAGCTCGGAAGAACGTCTCTGCATTTGCCTGAGGTATCTGTCAACAGGAGACTCATTCAGATCAATAGCTTTTAGCTATAGAGTGGGTTACTGCACAGTGGCAAGGGTGGTGAGAGAAGTTTGTGAGGCAATATGGTCTGTCATGGTCCAGGATTATATGCCCTACCCTGAACAACACCACTGGAAGAGGATTGCTGAAGACTTTCATAGGCTTTGGAACTTCCCCAACTGTCTTGGAGCAATCGATGGGAAGCATGTA
>MA01Gene00137
AATTCACACTGGAGAAAAGCCTTACACCTGCCAACAATGTGGAAATGGTTTCAGTCAAAAAGGAAGCCTTATAGCCCACTTGAGAATTCACACTGGAGAGAAGCCTTACACCTGTCAACAGTGTGGAAAGAGTTTCAGTCATAAAGGAAGCTTTAAAGACCATATAACAACTCACACTGGAGAAAAGCCTTACACCTGCACTCTGTGCGGGAATGGCTTCACACAGGAACAAAGCCTTCAGGAACACATGGATATTCACACTGAAGAGAAGCCTTTTATATGTGATCATTGTGGAAAGAGTTTCTTATCTAAAGGTAACCTTAAGGTCCACATGAGGATTCACTGAAAGAGAACTGAACTGAACTTTTAAGGCCAGAACACACCAAGCCGACGCCGACGAACTAGCGGAGACGAAAGCAGACTGTGGGGTTGGCTCACGTCGGCAGCGTCTATGTCCAAAGTTGCCCTGCCACACCAAACCGATGCTAAACAGCCGACGGCCAAGCAGCACGTCAGTTCTGCGCCTGCGTGAGATGAAATGCCTTTCCGAAACAGCAGGCGGCAGTAGCTGAGCAGCCAATCAGAATGATCAGATGGCTCGATGGCCGGACGAGCTCCAACGGCGATTCAACATTTCAAATCGGCCGAAAAAAGGCCGACGAGGACCAACTTCAGCCGACGGTGCGGAACACACTGAGAAAACTTAGTCGGCCGACGAAGAAAAACTGCTCGACGGCCGACCGTCGGCTTGGTGTGTTCCAGCCTTTAGAAGTCGTCACTGTGAAAAGAGCAGAGGTGTAAAGAGTACCTGAAAACAATTCTTGAATAAAAGTACAGATACCTTATAATGAAAATTACTCTATGACAAGTTACCATTTCTAAGACAACTTGAGCAAAAGTCTTGGAGTATCTGATATTAACTGTACTTAAGTATTTTACTCATGCTGA
>MA01Gene00138
GATGGCATGGGTCACCTGCGTATCACAGAAAGAGGCCTGAAACTGGAGGGCGATTCGGAATTCCTTCAGCCGCTGTATGCCAAAGAAATCCAGTCCAGACCAGGAAGCCCATTGTTCCTGCAGTCTTCTAAGAACGTGTCTGTCAACATCCTCAACGAGAAGAAGCAATTAGTATCTCAACTTGTTGCAGGTTCTCATGGAGTTCATGCACGGGGCAAAATGCTGGAGGTAAAATCAAGTGCAGGAAAACTGCTTTTCTCTGCGGACGACCATGAGGTGGTAGTTGGTGCAGAGAAATTACGAGTTATGGGTGAGTGA
>MA01Gene00139
ATGGTCAGGATGATGACCCAGGAACAGTGCCCTCATAGGAACAATGTCCAGAGTACTGAAAAACCGCAAGTGTATAAAGTGGGGATCTACGGCTGGCGGAAACGTTGCCTTTACTTCTTTGTCCTCCTCCTCATGATCCTCATAGTGGTCAACCTTGCTCTCACCATCTGGATCCTCAAAGTTATGAACTTCACTATAGTTCTCAAGGGGCCTGTGGAGATCAGGACTGTGCAGAGTGCAGATGCAGATGAGCAGCTGGATGTTTTGCTGATTTATGTCACCTCAGATTGCAGGATGGCCGATGTGTCAGGGCTGGAACGGAATTAA
>MA01Gene00140
ATGAATATGTCACTGATAGAAGGCACCGAATTGGGAGGGTTCGTTCTCAGCTCGATCATATGGCTCAGGAGATTACTGCTGGCCCATAGGGAAATGAAGAAGCTTTCCTTAAATCATCTAACTCTATTCACTCCAAAAATCCCAGCCGTCGCTGGAAGGCTTTACGTGACACCCTCGACTAATGTGGCCTTTCCGATGACCTTTCACAGCAAACTGACACAATCACCTTTTTCCGTCAGTGTCCCATTATGCGCTAGTGATTTTCCCAGCACCCTGCATGATGAAGACAGAGTCTTTGTGCACAGTGGAACTAAAGCGAACAGAATATTTCAGGAAGGTCAGTTCTGTCGAGCCCTGTCAAGTGTAATAGCTACAATATCAGTCGCAGAGGGTTTCCAGCTCACTTGTCAATGTGTTGTGTATCTGTGGAGGAAATGGGTTCAGCAAAGAGCTTATGTGGGGACCGATGGTGCTATCAAGAGAGGTCACTGTCAAGCCTCCCACCGCCCCGCAGCTGACAGCTTTAGTTTAGCGAGTGCAGATGACTGGCTGGCTTTTCTTTGCTGCTGGACACACGTGGGCTACAAGATTCCGTCATCTGTGGGAGAACCGGACCATTTCAATTAG
>MA01Gene00141
ATGGAGAAAGAGACTGAGTCTGAGGCACCGCCATCATCAATTAAAAAGAGAAGGTGTGGGTACAATAAAAACTGGGAAAATGAATATTTGTGGCTGAAAGGTGTTGAGGGGGATACCGAGAGGGCTTTTTGTGACCTTTGCAAAACATCCTTCTCAATCGGACATGGAGGGGAATACGATGTCAAACGACACAGACTCACAGAGACTCACAAGAAACGTGTCCAACAGAAAGAGACATCCAAATCAATGGATGCTTTCCTCCAACCTAAAAACGACTTTCTAGCTGACAAAGTGACTGCTGCAGAGGTGACGAGTGTGTATCACACTGTCCAACACGCTACATCATATTGTGCAGGAGATTGTGGCACAAAGCTAGCCCCAACGATTTATCCGGACTCAGACATTGCTAAGAGGATGACCTGTGGTTGGACGAAGGCAGAAGCCATTGTCACGGATGTGCTTGCCCCTGCCTCCGTCGAAGATTGCTTAAAAGTCCTCAGAAGATCACTGAATGAGCAACGAGAGGCAACAACCAAAGATGCCTCCAATCATGGGACCACCAAGCTCTTCCCACTCTCAGTGCGTTACTGGACGCCAGACTTAGGAGTACAGACGAAGGTCCTTGATTTCTATGATGACAGTGATGAAACATCTGCCGCGATCCACAACCAGATAGTCACCAAGCTGGAGGAAAACGGACTGGGACTAGACATGATATCTGCGTATTCTGCTGACAATGCTAGTCTGAATTACGGGAGATACAACTCTGTCTTCCAGAAACTGAAAGAGAACAACAATTGCATTTTGAAGGCAAACTGTGTGGCCCACATCATTCACAACAGTACAAAACACACAGGAGATCGGCTAAATATCGACATCGAAAATGTCGTCAACAAGACCTTTAGCCACTTATCCTCATCTGCAAAATGCATTGAGGAACTTAAGTCAATTCACACTTTTGTGGAGATAGAGTACCAGTCCCTGCTTAGACATGTGCCCACAAGATGGCTGAGCTTGTGGCCTGCAGTGAAGAGGCTTCACGACAGCTGGGCTCCTATCAAAACCTACATTCTCTCATTGGGAGAGGACCAGTGCCCAAAGTCACTATGGCGGCTGTTCAAGGATGACCAGGATGGTGAGGGCAACCCCCTTGATCTACAGGTGTACCTATCCTTCCTCAGCAATGCGCTGAAGATTTTCCACGACACTGTGCTGGTGCTGGAGCGAGAAGATGGGACTGTCTGTGAGCTCTACGATATGATGTTCACCCTAAAAACCAAGCTACAGCAACGACAGAGTGATGGTTTCTTTGGGGCCCAGACAGGTGTACTCCTCCAGCAGTTTCCAGACAGACAGGCAGCTGTGCTCAGAGAGGACATGTGCAACTTCTACCAGTCCTCTCTCACCTACCTGGAGCAGCGCTATGACTTCTCAGACTCCAACTACCAGAAGAAAGTGGCTAGCCTGGCACTAAAGAGCCCATTCAACTTCTCCCATCTCTGTGAAGCTGTAGAGGTCCTGCAGCTTAGCAAGAAGTTGGACATGGATGCGCTATATGATGAGTATTGTGTCATTCTGCCACACCAACTGGCCATCATGCAGTCAGTTACTCAAGCACACACACACACACCAAACACACTAAACAAGTTCAAGAAGAAACCTGAAGGTAAGAAAACTAGTTATGTAAGACCACATTTGTCTAAGATGAAGTTTGATTGA
>MA01Gene00142
AAGATATTAAGTCGTTATAACGACATAATATCTCGTTATTTCAACATAATAAGTCGTTATAACGACATAATATCTCGTTATTTCAACATAATAAGTCGTTATAACGACATAATATCTCGTTATTTCAACATAATAAGTCGTTATAACGACATAATATCTCGTTATTTCAACATAATAAGTCGTTATAACGACATAATATCTCGTTATTTCAACATAATAAGTCGTTATAACGACATAATATCTCGTTATTTCAACATAATAAGTCGTTATAACGACATAATATCTCGTTATTTCAACATAATAAGTCGTTATAACGACATAATATCTCGTTATTTCAACATAATAAGTCGTTATAACGACATAATATCTCGTTATTTCAACATAATAAGTCGTTATAACGACATAATATCTCGTTATTTCAACATAATAAGTCGTTATAACGACATAATATCTCGTTATTTCAACATAATAAGTCGTTATAACGACATAATATCTCATAATGAAGAGTTATTATGTTGAAATAACGACTTAATATCTTGATATAACGACATAATATCTCGTTATAACGACATAATATCTCGTTATAACGACATAATATCTCGTTATAACGACATAATATCTCGTTATAACGACATAATATCTCGTTATAACGACATAATATCTCGTTATAACGACATAATATCTCGTTATAACGACATAATATCTCGTTATAACGACATAATATCTCGTTATAACGACATAATATCTCGTTATAACGACATAATATCTCGTTATAACGACATAATATCTCGTTATAACGACATAATATCTCGTTATAACGACATAATATCTCGTTATAACGACATAATATCTCGTTATAACGACATAATATCTCGTTATAACGACATAATATCTCGTTATAACGACATAATATCTCGTTATAACGACATAATATCTCGTTATAACGACATAATATCTCGTTATAACGACATAATATCTCGTTATAACGACATAATATCTCGTTATAACGACATAATATCTCGTTATAACGACATAATATCTCGTTATAACGACATAATATCTCGTTATAACGACATAATATCTCGTTATAACGACATAATATCTCGTTATAACGACATA
>MA01Gene00143
ATGGCGGCCTCCGCATTGACATGGGCTGGTTTAGGCTCCTTTGGTCGTGCTTGTGGACATATTCGCTCTAGGTTGCTTGGATCTTCATCCACGTTATCTCAGGTGTCATGTCTTCACACAAGCCCAGAGTTAAACAGCAAACACTGGGAAAGGAGAAATCTGATTGTATATCCACCACAACAGAAAGATGAAACTCGCAGACCAGCTGAGATCCATCACTGCAGACGTCAGATTAAATACAGCAAAGACAAGATGTGGTACTTGGCTAAATTGATCAGAGGTATGACCATTGACCAGGCACTTACTCAGCTCGAGTTCAATGACAAGAAAGGAGCTAAAATAATCAAAGAGGTTCTTTTGGAAGCTCAGGACATGGCGGTCAAGAACCACAATGTGGAATACAAATCAAATCTATATATTGCTGAATCGTTCTCTGGCAAGGGAAAATACCTGAAGCGCATTCGTTATCATGGACGTGGCATGTTCGGCATCATGGACAAAGTGCACTGCCACTACTTCGTAAAGCTTGTTGAGGGGGTGCCGCCCAAAGTCGAGCAGAAGACAGGATTCGACCAGGCCAAGGAGTATGTGGAGCAACTGAGGAACCGAACAATTATTCACTCACTGTAGTGTAAAATTACCCTTGATTTTTGTTTTGTTTTTGTTTTTTGTTTTTGTGTTCATGTAAATAATAATTAAAGAATAAAGAAATCATG
>MA01Gene00144
GTTTTCGGCAGCATGAGTACATGTGAGAAGTGAATTCACTGTCTGTCACCATCCGTTTATTTATTCTTTAATCTTAATGCAGCGATCATTTGCTCTTTATAATGCACCAAAGACATCTGCCAGCCTCTCCAAACTGGTACTGTTCACGCTGCAGTGACATAAATGGAAAGGGAGTACTGGGTTTTGGAGCAAAGAATACAATCTATCTGTTAAATGTGACCGCAGCATCTCCAGCAGTCACAGGTGAACTCAGTGGACACACTGAAAGAGTTTCTGGTTTTGCATTTTGCTCCCATGATGGTCAAGAGCACATTTGTGCCAGCACTTCAGACGACAAGACAGTCAAAATCTGGGATTCTGAGCAGAAAATTCTACTGAAAGAGCACAATGTCCACCAAAGCACCATCTCTGCAGTCCACTGGTCTCCGGTGCAGAAACTTCTGCTGGTCACAGGAGATGAGAAGGGCATTGTGGTGTGCTATTGGTTCAGCAGTAATGACACCCAGAGCTTCTTCCCTGAACCCCGAACAATCTTCTGCTTATCCTGCTCTCCACATGAGGAAAACTACATCGCAGTGGGGTATAAGGATGGAATGATAGTAGTAATAGACATCAGTAAGAAAGGGGAGGTGATCCATCGGCTGAGGGGGCATGATGATGAGATTCACGCGTTGGCATGGTGCCCTCAACCCAGAGAAGAGCCTCTATACGGACGATCAGAAGACAACGCAGATGGAGGCAATGGGGCGACAGAGGGAGCAGAAGTGGGGTGTTACCTGGCCTCGGGTAGTCGAGATCAGACCATGCGGATATGGAGCACAGCCAGGGGCAAAGGTGTAATGACCCTGAAACTTCCCTTCCTGAAAAGACGAGGAGTGGGAGTTGATCCAGCGTTGAAGGAAAGACTTTGGCTGACAGTCCACTGGCCAAAAAGGAGACCTTCACAGATTGTGTCCAGCTGTTTCGGCGGTGAGATGGTAATGTGGGATCTCATGAAGTCAGGGAAGCAGAAGTGGAGTCTGTTGGGCAGTTCCCCAGAAGGACAGAATCACAGCCGTATCGTCTTCAACATGAGCTCGTTTTGCTCGGGGGACAGAGAACTTCTGCTCAGTACCTCAATGGACCGAGAGATTAAGTGTTGGGACCTGGCGTCTCTGGAGTGCTGTTGGACTCTGCCCACTTTGGGTGGGTTTGTGTACTGTCTCAGCTTCTCTCCGGTGGGCACCGGCTGTCTGGCTCTAGGGGTCGGAGACAGCATGATCCGGGTGTGGAACACACTGTCTATACAGAACCAATATGACATCAAGACATTCTGGCAAGGGATCAAATCTAAAGTCACAGCTTTGGCATGGCATCCACTGAAAGAGGGCTCTCTGGCGTTTGGTACCGATGATGGTAAAGTGGGCGTATATGAAGTTTACTCTAACAAACCTCCTCAAATCTCAAGCACTTACCACCGCAGAACCGTCTACTCCTTATCATGGGGCCCTCCTGTGCCGCCCATGTCTTTTGGGGGATCTGGAGACAAACCGTCCTACAGCTTATACAGCTGCGCCGGAGAGGGTGTCATCTTCCAGCACGACCCCTGGAAACTCTCAGGAGAGGCCAGTAACATTGACAAACTCATCCGAGACACCAACAGCATCAAACACAAGATCCCCCCACACACAGACCTCAGCTGGAAGCCGGATGGCAGCATTTTGGCCATTGGAAATGAAGATGGGTCCATAGAGGTGTTGAAGGCTCCCATGCTGAATCTCTTGTGCACAGTGCAGCAGCATCATAAGATCATAAATTCACTGTGTTGGCACCATGAACACTCATCTCAGAATGAGCTGCAGTATCTGCTGGCATCCGGCTCCAATAATGCCACAGTCTATGTCCATGACCTCAGGAGCGCAATAGAAACTCCATCAGAGAGTCCAGTGCTGGTGACTGAACCTTTCAGAACTCTCTCTGGTCACACCAACAAAATCACCGGCCTAGCCTGGAGTCCCCATCACGATGGGCGTCTGGTGACAGCGTGTTATGATGGAACCTCTCAGGTGTGGGATGTGCTGAAAGAGCAGCCGGTGTGTAACTACAGGGGTCACTCAGGCCGACTGCTGTGCGTGCAGTGGTCCGCCGTTCACCCAGATCTGGTCTGGACCGGTGGAGATGACTTCACCCTCCAAGAATGGGCTGTATCCAAGCAGGAACACATCACACCTCCCAAGAGTAAAAAACGTGTTGAAATAGAGAAAAAGAGAGGACCGCAGAAGAAGTCCAAGAAGAAAAAGAAGGCACCAGGAAAAGGAGGGATAAAGCCCGAAGAAAGCGAATTGCCTTTAGGTGAAGAAATGAAAGGAGCAGCAGGCAGCGGAGCAGAAGAGGGCCAATCAGACAATGACGAGGAGGAAGAGAAGGAGAACGCAGACGGTCTGTCCGTCACGGGCTGGTCCAGAGAGAGCAGTGTGGACACACGTGGCACTGAGACGGTTCAGAATGGAGAAAAGTTCATCCATGCAGTTAAAAGGGAGGTCAAAGAGGAGAAGAAAAGAGAGAAATCAGATCTGTCTTTAAAAAAGAGAAAGCCTCGGTCCATTCTCCCGCTCAGTACTTCTATGGATCACCGACCCAAAGAGGAACTTCAACAGGACTGTCTGACACTCGCTGCTGTGAGACACTCACATGGGCAAAGCAGAGCTTGTGTTCCAGGATCTGGAGATCATATACAGCTTGGTCTGTTCACAGACAGGGATGCCCTCTACAGGATGTTTCAGGAGGAAGAGGAGAGCCACATGGAGGCTGGTCATTATGACTCAATGGTGTATCTGAGGCTGTGGAAAGGAGACTTGATTGGAGCAATAAATCTTGCTGTGGAGAAAGGAGAACTGACTGACCATCTCCTCAGTTTAGCTCCAATGGCGGGCTACCAGGTGTGGGCCACGACTGTAGAGGCGTATGTGAAGCAGCTCTGCCACCACGAGCAGTTCCTCAAAGCGGCATCACATCTTGTCTCCATCCAAAAACTCTATGAAGCCATCAACCTTCTGAAGAGCCACCAGTTGTACCGTGAGGCCATCGCTTTAGCCAGAGCCAGACTCCAGCCAGAGGACCCTGTGCTGAAAGATCTCTACATGAGCTGGGCTGCAGTGCTGGAGAAGGATGGCCATTATGCTACGGCGGCAAAATGTTACTTCGCCACAGACTCTAGCTTTGATGCAGCTAAAATCGTTGCCAAGAAAGGGGATGTGATGTCACTGAAGACCGCGGCTAATCTGGCATGGATATCAGGAGAAAGTGAGCTCGCACATTCTCTCTCTCTGAGGTGCGCCAAAGACTTGATGCTTTCCCAGGACTGGACCGCAGCCCAGGAAGTCCTGAGGACGCAAGACTCGCTTTTGGGTCACAGACTGATGTTCTGTGTTAATGAGATCCTCACTCATAGACTGGCAGATACAGATGTGGTCACCTGGACTGTGGCTTCTTCGCACACCTGGTCTAAGTCCTGTGAGGAGAACTTCCTCTCCACGGTGCACAAAGTGTGGCAGAGCGAGTTTGGAGTGGCGGCTGCTGACCTGGTCAAAGTGAAAACGCTTCATCAACAGCTGAGAGCCATTGAGAATCCTCCTGCCACCACTAGTGTTCCCATGAAGCAACTCTTATTTCACATCTCATTGGACGTGACACTGTGTGCCTTGAGTCAGCTGTTGGGTGAATGGCCGTCTACACTTGAGGAGCTACTGCAAGGACTGACTCGAGGTTCAGAGGCAGGACACTTCACGCTCATGACGGAGATGTGCCAGCTGCTTTTACCACAAGGTTTGGAGTCGGTGGCACTTTACAAACAGAAACTAGACACAAGTGATGAGAGAAGCGTAGCGATTTCTCAAAGTGTGGAGGCTTTTGTCTGTTATCAGCTCATGTATAAGAAATGGTGGAACTACAGTAAAACATCAGCTTTGACTAATAACACCATCAGCAACGGTCATCATTTAACAGAGAACAGCCACAATGAAGATGAAGCAGAATGTAAAGGAGAAGCTCAATCTGATGGCACTTTCTCTGAGGGCCTCTGGAAGGTTCTTCTCTCTGAACCTCATGCCAACCTTCAGGCCACCCAGAGAGCCATAGCAGAGATTCAGAGGAGAGTGACGAGCCTGATTCAGCAGCACAGCCAGTGTAAAGAGACTCGTGTGAGCCCGGAAGCTCTTAGTACTTCAGAGGAACCTGGAGGATCTAGTAGTGGAAATGGCAGTGAATCTCTCGCTACACTGACTGCCCAGAAATACCCTTTTCCGGACGTCATGGAATGTTGTATCGTCTCTCTGCATATGGAAAAACACTTTACTCTATTTCCACAGCACATCTGTGCCGAAGCCACAACTTTGTTGCACAAATACGGAACTGCAGAATCACTCTGTAAAGCCTGGCAGAGACTGACACACTAACACCTAATGTCCAAATAGCACTTAGTGTTTTTGATATGCAATTACTGTTGTTTGATATGTAAAATTCACTTGACTAATGCCTGTAATAAAAAAAAAA
>MA01Gene00145
ATGTCCGAAACTAGCGTGGAATCTGGTACGGATGATTCAGTACCCATCATCTGCAATCTGTCCAGCTGCTTCTACATCTACGCTTTAACAACACTTAACAACCTGCCAGAGTTTCTTTTGCCTGTGAGAGCTTCAGGATCGCTGGGATTCTCGATCAGTTCCTCAGCCTTCATCATCATCATGCCAGCCGCACTTGCAGATACCAGTCAAATTATCTGTGAGGTCTGGGCCAGCAATGTGGAGGAGGAGATGAGGAAGATCCGACAGATAATTCAAAACTACAACTACATCGCCATGGACACAGAGTTTCCTGGTGTGGTGGTTCGTCCCATTGGAGAGTTCCGCAGTACTGTTGACTATCAGTATCAGCTCCTGAGGTGCAACGTGGACCTTTTAAAAATCATCCAGCTTGGCTTGACGTTTATGAATGAAGATGGAGACTACCCGCCTGGAACCACAACATGGCAGTTCAACTTCAAGTTCAATCTGACAGAGGACATGTACTCCCAGGACTCCATAGATCTTCTCCAGAACTCTGGGCTGCAGTTTAAGAAGCACGAGGAGGAGGGCATCGACACACTCTACTTCGCAGAGCTCCTGATGACATCAGGCCTGGTGCTGTGTGAAAATGTCAAGTGGCTCTCGTTTCACAGTGGGTATGATTTTGGTTACCTGGTGAAGCTCCTCACAGACTCCCGGCTGCCAGAAGAGGAACACGAGTTCTTTCAGATCTTAAACCTTTTTTTCCCAGCCATTTATGATGTAAAATATCTAATGAAGAGCTGCAAAAACCTAAAGGGAGGACTTCAGGAAGTGGCGGACCAGCTGGAGCTAAAAAGGATCGGCAGGCAGCATCAGGCTGGCTCAGACTCGCTGCTCACTGGAATGGCTTTCTTCCGCATGAAAGAGCTGTTTTTTGAAGACAACATCGACGATGCCAAGTACTGCGGGCGGCTCTATGGCCTGGGATCCGGTTCCTCTCAAAGTCAGAATGGAATCTCTAATTCCTCGCAGGAGGAAGCCAACAACAAGCACTGACTAAAATCAAGTGGATGACGCACTTGTTTTAATCCCACTCAGCATTGTTCTTTCCTGTTCTTTACAAAGATGATTTCAAATGATTCATGCATTCTAAAGGGACATTGGGAAATGCAAACAAGCTAATCTCAGATTCTGTTCTGCTCTGTAGTCCATCACACTGCAACGTTCCAGGACTCCAGATGTGCTCCTGTTCTTCCCATCGGCTGCTTTTTGAAAATTTTATCTTTTATTTTACAGTATTAAAAACACCATCGTTTTAAGCATGGGACCAGCGCTTGTGTATCTTATTACTTACAAGACTCCAGGCATTTTAATATGCTCAGTCCTTTTTAGAATTGTTTTGATATTTTCTATAAAGGCTCAAGATTTAATCATCACTGAGATAAGAGGATATGCCTTCTCAATGTTGGAACACATGACTTTGGGGTTGTGTTTTTAAAATATGCCAGCATGTATGTATATTAAAATATAAACTTTCAAAAGAAATTGCTATCTTTAAGCATTTTTCCTGTAATAAATACATTTTAGATTGAGGTTTGGGGCATCTTTGAGAACACGAGTCCACTGGTCCTATGTAACAGTTTTAAATTTGTTCGTCACACGTTCTCGACTGTTTGTGGTACGTGTTTTTATTGTATCTGTTGTTCGAGGCAGTTATGTATTAAAATGTTTTCTATCGCCACAGTGGTCTCATGTC
>MA01Gene00146
CCGAGCTTGACTACGGGGGAGAACCGCACACAGCCACTTAAAGGAAAAGACAACATTTGGAAACAAATGAGAAAGAAACGCGCTACTTTTCAAAGAATTTGCCAAAATGCACCGGAGGTGATATGAATGCATCGACAAAACGAGAAGATACGGAATACGTTTGCGTGGAATAACTAACTGTTTGCGTTGCCCATACAACGAGCTTTTGGGCTAACAGGCTAGCACAGTTGTCGCTAAAACATGGTGGGCAGACACTGAGCGAAAAAACCCTCTATACTCGCTCAAATATTCGTGGATAATACTGGGAAATTAACTCGGTTGCTAGTTTTCTGTTCGGAGGGAATTTTGTGGACTTTAAAACTGCCCATTGACTTCTTTTCTTGGAGGAAAACTCGCGCACGACCTTTGAAAGTTTTTTGACGTTTCGCGCAAGTTAACCATCCATCAAGCTCCGCGAGAAAAGATGATTGAACGATTGATGTAGTGCGTGCTTGACTGAGAATGCACAAAAAACGAGGAGTTTCTCACCATAAAAGCGCAATTCCTGCGGCAAAGTTACGAGATTCAGAGCATCACACCCTCATCCATTCATTTAACATCATTTGCTTGTGAAAACAATGCTCAATATAGGCTGCACGAACTGAACTGGAATATTGGAACACGTGTCATGGATCATATGGAATAAAACTCTGTCAGTGGTTAATTAATGGCACTTTCCTTATGCGTTGAGTTTAACTTCTTTGGACTAGTCCACGCAAAGCAACACATGGTTTGCTTTCAAATCAATTTAGAAGACTTACAGAGAAAATTACATGGAGACTAGTTGGTCATGCCAAGGAAGGAGTTACCATTGCCAGAGGGTTGGGAAGAGGCCCGAGATTTTGACGGGAAGGTCTATTATATAGACCATATTAATCAAACCACCAGCTGGATTGACCCAAGGGATAGGCAGACTAAGCCTCTGACTTTTGCGGACTGTATTGGAGATGAGCTGCCGGTGGGATGGGAGGAGGCCTACGACCCCCACGTTGGAGCCTATTATGTCGACCACAATACCAAGAGCACCCAGTTGGAGGATCCGCGGGCTCAGTGGCAGCGGGAGCAGGAGCTCATGTTGCGGGATTATCTGAGCATAGTTCAGGAAGCACTGAGCGCCCAAAAGGAGATCTACCAGGTCAAAGAACAGCGACTTCGCCTTGCCCAGCAGGAATATCGGCAGCTAAATGATGCTTGGAGGGACAAGTCGTCCTCGCAGACCAGCTTAAATTCCAGATCCTCATCAAGCAGTAAATATGACCCTGAAATCCTCAAAGCGGAGATTGTTACAGCAAAAAGCCGGGTAAATAAGCTGAAGAGAGATTTGGCCTTTATGAGGCAAGAACTACTTTATAAGGAGCAAGGCTTTGAGACATTGAAAGAAATTGATCACAAAGTGTCCAGTGCCTCGCATGGCTACAAACTGCATGAAGCCCAGGCCATCCTGAAGGAGGTGAAGACCATTAAAGATGCCATTAGCTCTGGGGAAAAGGAGAAACAGGAGCTCATGCGGAAACTGGCTGTGCTGAAGGATGATTTCCAGTTAGATTATGGCTCTCAGTCTGACCTGTGGGCCAGCAATCCGTCCCTGGCCAACTCAAACCTCTCTCTGCCCCGTCTCTACTCAGATGCCGAGTCTCAAACAGACATACCTGCTGAGTTTGTATCAAGCTCAAATAAACTGGCTGAGAAGGTACGACTGAGTCTGAAATATGAGGAGGCAAAAAGAAGGATTGCAAATATTGAGGTCCAGATTGCTAAACTGGATAGCGAGGCATGGCCGGGCCTTCTGGACCCGGAGAGAGATCGCTTAATCCTCATCAACGAGAAGGAAGAGCTGCTAAAGGAGCTGCAGTATGTAAAGCCATGCAAGCGCGCACCCAACGAGGCAGAGAAGATTGAATCTGAAAAGAAACGACTCGAGAAGGACCTGCAAGCTGCACGGGACAACCAGAGCAAAGCACTGACCGAGAGGTTAAGGCTGCACTATAGGAGAAACAAACTAGTGAAGGAGCTGGAGGAGACGGTGAGGTTGGCGTCTTCCCTGCACACCCAGCTGAAAAGTCTGTCTGCCAGCACGCTGTCATGTTCCTCGGGCAGCAGCCGTGGATCACTGACTTCCAGCCGAGGATCCCTGGCCACCTCCAGCTTGGGCTCCACTTCCTCTCTCAGCTTCACCGACATCTACCTGGAGCAGCCTGAACTGGGCGACCCTGACTTCCAAAACAAACTGGACTCTATTCTGCAGGAGGGAAGCACCTCTGGCTACAGGCCCTCCAGCTCCATCACCACCATCCATGAGAATGAGGTCTCATCCTCATCCAGGCAGGTGGGCAGCGGGCCGGGGATGGGCCAGAGAGCCCAAGTGTTGCGGCTGTCGGAGACCCCTCACTCCATGAGCTCCCTGTCCCCACGTTCCTCACTGTCTTCCCTCTCTCCTCCTTGCTCGCCCCTCGTTACTGATGCTTCCTTCCTGTCAGGAGAGGCCTTTTCTGGTCCGGCCTCACAGTTGGATTTAGATCTGCAAACCAGGCTGATGGAGCTCCGGCTAGATGAGGACCAGCAGCAGGGGCAGCTGGCCTACCGTGACAACAAACAAGACAACATTATGGCCGCAGTAGAGCCTTCAAAAGATGCTGTTACGCAAATGAGGGTGCCCGGGCCTGGATCGAAGAAGGCGGGAGTAACGTCGGCAGTGTCTGACGAATCGGTTGCAGGTGACAGTGGGGTATACGAGCCCTCAGAGAAAAGGCCTGGGCTTCCTGTCGAGCAGCTGCTGGGTTATGATGACGGGAGCTCATCAAGCAGCGCTCAGATCAAACTCGGCCTGAAGTATGAAGCGAAAGAGAAGAAGTTCACAGTGTTCGTAATGCAGCTCTCCAACTATAGCGCGCTCTCCCTGCCAGCCAACCAGAACATATATGTTCGTGTGGTGGTGCTGCCGTGCTCAGAGCCCGTTCGGTGTCTGTTCCGCACCCACGGCGCTCTACCGCAGGAACCCTTAGAGCTCAAAGAAGCTTTTAGCCTGCAGATGTCCTCCACTGCTCTCAGACAGAAGACCCTACGCATTGATGTCTGCACCACCAGCAAATCTGGCCGAGAGGACTGTCTAGCTGGTGCTCAGATCAGTTTGGCTGATGAGGAGTATTCAGAGGAGTGGTGCTCCAAGTGGTACAACCTCCTCAACTGCACGTACATGCCAGAAATGGATAGAAAGCACAAGGAAACAGAGGTCTCCGCTCAGCAGGAGCTGACTTCAGCTCCCAGCACCTCAGAGACCACCACTGCACACCTGGAGAACGTTCCTCTGGAGGACTGGCCCACAGAGGATTTAGAGGGTGACGTGTTTGATGATGGAGAATGTAGTGAGGTTGAAGAGGATGAGGAGTTCTACCACGATGAGTGCCAGTGGGAACAGGAGGAAGAGCCAGTTAAACCTGGACCAACAACAGTCATAACGGAAAAGGTGAATAAGGAGACAAGTATGGATGGACTCCCCCATTCTGCTTCTGTAGTTCGGCCTAAGGAACGACGACATGATGTTCATCAGCAAAACCCTTTTATGCGAGGAAACACCATCATCCGGTCCAAGACATTTTCCCCTGGACCTCAAAGCCAGTATATCTGCAGGATCAACCGCAGCGACAGTGACAGCTCTACCCTTTCTAAGAAATCTCCATTTGTCCGGAACGCTTCTGAGAGACGCAGTGTTCGAATGAAGAAGCCACCCATGCAGGTCAAAGGTCTGGACGGGCTTCTGCGCACTTCTCTGGATCTGGAGCTAGACTTGCAAGTCACTCGCACACGGCACAGCCGATTAAATGAGGAACTGCGTGTGCTGCGGGAGCTAAAGGAGCAGTTGGAGAACGCCCGACAGCAGGGCCAGCACGTCCTCCCCACATGGGTACAGGAGGATGAGCGCTTTCGTTTGCTGCTCAAACATGCTGAGAGACAAACCCAGGAAGAGCAGCTACAAGAACAGAGGGTAGAGAAGATGATGCGAGCAGCAGCCAAGGATGTGCACAAGATCCGTGGACAGAGCCTCAAGGAGGTCCCTGGGGTCCAGTCCTTTAGAGAAAAGATGGCCTTCTTCACCAGAGCGAAGATAAACGTTCCTGACCTACCAGCCGACGACGTGTAG
>MA01Gene00147
CTCTGATCACAGCATTTCGCTTCAGGTGCGCTCATGGTTGTACTGCGTCATATCTCCGTGGCGTGCAGCGCCGCGATGGCTGCGGTCGGGACCGCGCTGTTTATCGCACTCAATCTCTTTTATAAAAGACGAGTATGGACACCAGAGTCAGACTACTACACGTTCCGAGAGGAGGAGGAGGAGGAGGAGGAGCGCAGTGAGAAGCAGGTGCTTGTTCTTGGGTTGGATGGCGCTGGTAAGAGCAGTGTTCTGCAGAGGTTGAGTGGAGCTGGCTACAGGACGGGCTGCCGGCCCACACGCGGCTTCAACTTCATCAGCCTACACACACCTGCATGCCAGCTGGACTTCCTCGAAATTGGAGGTGGAGAAGACTTGCGAATGTACTGGATGGATTACCTAAGGAAAACACACATCTTGGTGTACGTGGTGGACTCCTCTGATAGAGGCCGGCTCCCTCAGGCCAAAGACGAGCTCCATCGATTACTGAAAGCACACACTGATCTTCCAGTGGTGGTCTTGGGAAACAAACAGGATAAGCCTGATGCTGTTAGCGTCCCGGAGCTGCGTGAGGCTCTTTCCTTGAGCTCAGTGGAGGATCAGAGGAAGCTCTTCCTGCTGGCTGCTCAGTCGGGATCTGACGGATTAAGCAGAACCTGCAGCCTCCAAAAGTTCCAGGAACTGCTTCTGACATTGGTGTGACTGGTTGGCACTGCGGTGCCAGAGAGGACTGGCAAAGGGATCTTTTGTAATGGGAGCATTCCATGTATGGTTTTCATCCTCGAATCCTGCGAGGAGTAAGGAACTTTTACGTCAGGATAACACTACTGTTGTAACGGTTACAGTGTACAATATCTTACTTTGCATTAATATGATTATATCCAGCATTTCAAAGAGTGTATTACATATTATGTTTTATCTCTGCATGTGGAGTCATATTTCCAATAACAAACTTATATATCGCTGACAAGTTCTCCTGCTTGCAACAGGATGTATTTAGTGTGAAAATTAAGCCTGTTTTAAGGGCAATTACAAATGTTCCTCATTTGTAAATATACACACACGCACACACATTTTTACAAATGAAGAATAGTTGAAATATATATAATTGTCTGATTTAAAAATTCATTTAAAAATATGCTTATATTTCAGGACAGGGATGTTTTTTTGTATTATTGATATGATCATTTAGGACATGTCCGTAATTATCATGACAATAATGTCACAGTGCAAAAACATTCAATATTTATTTTCTTTATGAGAAGTCTAATCTTTCTTTGGATTTTGGAGTGAAATCGGGACATTCCATGAGTGATTAACCCAACTAATCCTTGAGCGCTTTATTTTGCCTCCAGCATGCCAGACTGTGTAGTTGATAGTGGATACCTCAGATAATTCTCTTTTCATAACTGTGATTTAGGCTTCAAATAGAGATGTTGTTTTGAAGTTGTACAGCTGTTTAAAAATAAGGCCTCTTCACTGTGAAATCAATTCAGTCTGGTTATGCGAGTGCTTTGAATTAGCATCACAAGAGCTAGTGCAACTATATGAAGAGTTTCTTGAAAAATACAGCTTATTTACACCATATTAACTGCAAATTACATTGGCTACAGATGAAATGCCACTATGTAATAAATGTCAGTTTTGCAATGCAATGCTTTGGAGTGTATTTTTAGTCTTGTGAGGATTCTGTAATGCTGATTTGTAATCAGAACTCTTATACATCTGAAAATCCTGAAAAACAACCGTGTGGCCAATGATAACTTTTATAACAGTTGGTCGAGATTTTTATTTTATCTCATTCGCAACCACTCATGCTCTTTTTATTCAGTATGCATCATGTGACATCTCTAAGATACAGTGATGAAGCAACAGCAGTGTCTACAGGAGCACTACTGCAGTGCAAACATGTACAAACCTCTGTAATTGTTCTGTATTAAAGGAATGCTTAATATAAGTTGACAACTCTATTAATGGCATTTTTGGCATAATATTGAATACTGCAGAAAATAATTGACATCAGATAAAAAAAATACCTTTAAAAAATAATGTGACTATATTTAAAACATTATTTACTATTTATCCTAATGTTTTTTTTTTATTAATTTTGCGGTTACATTTGCCATTGCTCGGCGGAACTTAGCGGATGAAATCCAGTAATTTCAATAGGAATCTGTGTGATGTGGAAATTTTGCACAAGGACGAAACATTTCAAACAAGACTGTTGCAACTTCCAATAGTTTTGCGGTTTTCACACAAATTAGCTTTTTCTTGACCAACAGAGTGCTGCTTTGTTTGAAAGTGACTTGTCGTGCATCGCTGACAGTGGACACTGGACAATGAACCTTTTTTGCTAGTGACATTTTGCTAATGTGACCGCGCCTTTAGTGTTTTTGTGATTACAACAACAAAAAAATACAAATGGAGCAATGGAGTATCATGGTTTCCACAAAAACATGGAAGCAGCACAACTGTTTTCAACATTAATGAGAAGAAATGTTACTTGAGTAGCAAATCAACATATTAGAATAATCTTTGAAGGATCATGTGACACTAGCTATGTTTCCATGCAAATTTTGGGATATGGCATAAAAAACACTGAATGGAAATTGCGGATCACCTCAAATCATCTCAAATGTTTTAGTTTTTCTGAAATACATGAGCCAAAGGCTGCATCCAAAATTGCATACTTCCCTACTGTATAGTAGGTGAAAAACAGTATGTGACAATAGTATGCCCGAATTCACAGTACAGTGATATTCAACAGTGATTTGATCTGCCTGCATTGACACCATTGTATGCGAACTGAACTGAGCTGGACGATGACATCACTGTTTACTCCAGTGCTG
>MA01Gene00148
ATGACTGGCCCAGGTGCTGGGCCCGCCGAGCTTGTCAACAGACAGCGCAGAGAAAGGTCAGGAAGCGATGCTGCGCGTGGGACACGCTCGTCGGGAATGGAGAGGACTCTTGTGAAAGCTGCAGCCAGGTGGCGATATCGTCCCATGTTGATGTGTTTTGCCTTTGGAGAAGAAGTCGCTATTTCCGCGTTCCTCAAACACGCGTGTTGCAGAGTTAAGACTGGTTTACTGGTGTATTATACAGGAATGGGTAAACTCAAGAAACAAAGTAAACGTAACACGTTTAATTACAATAAAAACAAAAAGAAACTGAATAGGAAGTTAAGAAGAAAGGAGAAACCGCGCATTGAATGTCCTCAGATACGTAAAGCTTGGGATGACCGCAAAACAGTGAAGCAAAATCTACAAGACATGGGGCTGTCACCTGGGACCAAGGGATTGCTTCCTATTAAAGCTAAAAAGGACACAAAAAGTGAACCGATGGAGACACATGTGTTGAAACCCTATGTCATTAAAGAAATGGAGGCAGAGGCCAGTCTCCGTGGGAAAGACAGAACCACATGCTCTACTGACATGACTGAATATGTTCAACACATGGTGAAGGAACACAATGAGGATTACAAGGCAATGGCAAGGGACGAGAAGAATTACTACCAGGACACGCCAAAGCAGATCAAACGGAAAGTGGAATTATACAAACGGTGTCATCCTGAGGAATATGCTGCGTTCATTGCATCTTTGCAATCTCAGAAGTCTTCATGATGTCATGGTGAAGAACTGGTGTCTCAAACTGCTAGTCACTATATCACCTGCAGAGATCCTCAATCCTGCTCCTGGAGAACCACTGTCCTACAAAGTTTATATCCAACCTGCTTCACCTCACCTTCATGTGATTTTCAAGGGATCCTGAAGAGATGATTAGCAGGTTCAGGTGTGCTTGTTTAAAGTTGGAGCTAAACTCTGCAGGACAGTGGGTCCCCTGGAGCAGGGTTGAAGATCTCTGACCTAGGGAGTCTTCAGAATGAGTATGGACACAGAAAAGATTTTCAACAATTCCTTTCTACTATGGCATCTTTAAGACCATGTTAACTTTTAAGTGTTTATATGAATCTAGTGAGCAACTTGAGTATTTGCAGATGTATATAAGCTTTGAATTTGTAAGTGTATGCTGTGAAGTGAAATGCAGACATAAAAAAAAAAAATCCTAGAAAATAAGTTAATTCTGACTTTTTAATGGATGCGTTTAGTGTGTTTTGGCAATTAAAATGAATACACAAGAGTGAAAACAACCCTCTTGACACTGCAACATGAAAGAAAAATCTGGGTTCGGTATATGTTCAGCCATATCTCAAGATAATTGATATTTTAAAGAGCTTTATTGTGTACATGCACTACCATTCAAAGGTTTGGGGTCGGTAAGATTTTTTCATGTCTTTTAAAAGTCTCTTATGCTCACCAAGGCTGCAGTTATCCAAAAATACAGTAAAAATAGCAATATTGTGAAATATTAAAATTTAAAATGTCACCCAAAAATGAAATTTCTGTCATTAAGTACTCACCCTCATGTCGTCCCAAACCCGTAAGACATTCGCTTGTCTTCGGAACACAAATTAAGATATTTTAGATGAAATCCGACGGTATCTGATCCACACGTAGGCAGCAACGACATTGCACCTTTTGGGGTCCAGAAAGATACTAAAGACATCGTTAAAACGGTCAACGTGACTACAGTGGTTCAATCTTAATATTATGAAGCGACGAGAATACTTTTTGTGTGCGAAAACAAAACAAAAATAACGACTTTATTCAACAAATTCATCTGTCCTGTCTACTACGCTATTTTCGTTGCAGAGCGTCAGTGTTTACGTCTGAATGGCATCTCAATATTGGCCGGCTCTGGTCACGTGAGCAGCACGACGCATGCGTGTGATGCTAACGCAGGAGCTTGCGAAAATAGCGTAGCAATATGACGGGACAGGTGAATTTGTTGAATAAAGTCGTTATTTTTGTTTCATTTTTGCAGGTTTGGGATGACATGAGGGTGAGTACTTAATGACAGAAATTTCATTTTTGGGTGAACTAAACCTTTAATACATTGTAAAATGTAATTTATTCCTGTGTTGAATTTTCAGCATCATTACTCCAGTCTTCAGTAACTATGTTTCCATCCAAAAGTGTGAATTTAACTTGTGTACAAGATTGGAATGTCGCATAAAATATTTGGGAATAAATGATGTTTTATTAACAAGATTCGGGAGGAGCAAGTTCAGATAATTAACCTGATTAGCACAGGTGGAGAGCATTCAGTTAATCAACTCAACCAATAACAAGAGGTATAAATACAGCAGACTTACCTCTGTTCTTCTGAGAGTTTATCAGCGTCTCTCCTCCACCCTATCGCCTCACTGCTAGTTCTATCTATTTTTACCACACTGGGGGTAGTACTCTGTGTTCGGGCCAATATTCTGAGCTTGGAGCCCTCACCCTGGACAGCACGCCAAATACGCATAACTTTTATTCTTGAATTATATGTACGCGTGAACTTGTGAGAGTAGAGTTTCCAAGTGTTTAAGAGAACTAACTCATCAATTCCTGTGAAATGGTCAGAAAATGTCTGTAATAAAAAATGTAAG
>MA01Gene00149
ATAATATTCCGCCGTGGGGGGGAGCGGGGGAGGACACACATACACATACACACACACACACACACATACACTGCCAACCCGGCGACGAGGTTGGGCCTGCGGTGCCTGCCTGCAACCCAGGAAACATGGAGCTCGAGAATATCGTGGCCAACACTGTTCTGTTGAAGGCAAGAGAAGGAGGGGGTGGGAACAGAAAAGGCAAGAGCAAGAAATGGAAACAGATGCTTCAGTTCCCTCATATAAGCCTGTGCGAGGAGTTACGTCAGACTATAGAGAAAGACTACAACAGTCTTTGTGAGAGGCAGCCAATCGGACGCTTGCTATTCCGTCAGTTCTGTGACACCAGGCCGGAGTTGAGGCGCTGTGTCAAATTCTTGGATGTTGTGGCGGAGTATGAAGTAACACCAGACGAGAAGAGGAAGGAATGTGGACAGGAACTCCTAGACAAGTACCTCAACCCAAAGTCAGAGGACTATGTCCCTGAGGTAACAGAGGAGATGGTGACTAAGTGTGCAGAACGCTTGCAACAGGAGGCATGTAAAGAGCTCTTCATGGAGTGTACCAAACTGATCCATGACTACCTGAGCGTGGCCCCCTTCGCAGACTACCTCGATAGTATGTACTACAGTCGCTTCTTACAGTGGAAATGGCTTGAGAGACAGCCAATCACAAAAAACACATTCCGTCAGTATAGGGTTTTGGGAAAGGGAGGCTTTGGTGAGGTCTGTGCATGCCAGGTGCGGGCCACAGGGAAGATGTATGCCTGCAAAAAGCTGGAGAAGAAACGCATCAAAAAGAGGAAAGGAGAGTCCATGGCCCTGAACGAGAAGCAGATTCTGGAGAAAGTCAACAGTCTGTTTGTTGTGAGTCTCGCGTACGCGTATGAGACAAAAGACGCCCTGTGTTTGGTGCTTACGCTGATGAACGGAGGGGACCTGAAGTTCCATATCTACCACATGGGAGAAGCAGGTTTTGACGAGAAGAGAGCTGTGTTTTATGCTGCTGAGATCTGCTGCGGGTTAGAAGACCTCCATCGGGAGAGGATAGTATACAGGGATTTAAAGCCAGAAAATATACTGTTGGATGATCATGGTCATATACGTATATCAGACCTGGGCCTGGCTGTGCATGTACCAGATGGTCAGACAATCAAAGGCCGGGTGGGCACTGTGGGGTACATGGCTCCAGAGGTGGTGAAAAACGAGCGTTACACATTCAGTCCAGACTGGTGGGCTCTCGGCTGTCTCCTCTACGAGATGATTGAGGGCCAGTCACCCTTTCAGCAACGCAAGAAAAAAATCAAGCGAGAGGAAGTGGAGCGGCTAGTCAAAGAGGTGGAGGAAGAATATTCCAGCAAGTTCTCAGAGGATGCCAAATCACTCTGTAAAATGCTGCTAGCCAAAGACCCTTGTGAGAGGCTTGGCTGTCAGGGGGGCGGAGCCTCAGAGGTGAAAGCCCATCCTATTTTCCGTTCCATCAACTTCAAGCGGCTTGCAGCTGGCATGCTCGAAGCGCCCTTTATTCCAGATCCTCAGGCCATCTACTGTAAGGATGTGTTGGACATCGAGCAGTTCTCCACAGTAAAGGGGGTGGAGCTGGAGCCCAAAGATGACTCCTTCTACAGCAAAGTATCCACTGGATGTGTTCCCATCCCCTGGCAAAATGAGATGATAGAGACTGAGTGCTTCAAAGAACTCAACATCTTGAACTTGGATGGCACTGTGCCCCCTGACCTGGACTGGAGAGGTCAACCCTCCCCCCCACCCAAACAGGGCTTACTGCAGAGACTCTTCGGCCGGCAGGAATGCTGTGGAAATTGCAGCGACATCTCAAACCCGGTTGACCCGACCGATCTTGTACATTTCGTAGAATCTCGCAAAAGGCTTTGGGACTTTGTATTGAAGCCTAGCTGA
>MA01Gene00150
CACGACCAAGGAATGACGCGGAACACGAAACGCTTTCTATTTATCCAGGTAAACATTAGTGAAGACACTAAAAAACACACGTATCTACAGACAAGTCTGCTATTAACATCCAGTGCCACTGACAACTACCGCAACTTTATTTGGATTGAGTCACGTCCCGACCCGACCATTCAAACGGTGTCACGCGTCTGAAAATGAACTCATCGTGACTGGAAGACGCTTATCATCGTGACTTCTGATGTCCTCTGGAGATCTAAAGAGCCCTGATCTGCTCAGCGGAGGATCACAACACAGGAGGAGACCCAGGCACTGTGAGACGTTAGCATTCCCTCATTGCACCAGCTGTCACGAAAAGAGCATCTGCAGATATTCATTTCTTCTTGTGAAAGAGCCCCTGGAGGACCTTCGGGAAGTGCCTCTTCAAGTTCACTTTTGCAATATATCAGACATTTTGTGTTTTCGTGGAACGTGCTTCAAGTGAAATCAGGTCACTTTCTTTGACCTCCTGTCAGTGGGAAAGCTTTCCGTTGGTTAACTTTGAAAAAATGAGCTCAGCAAATGCTTGGATAGACTCTTAATGGTTTTAACCAACAGGATTCATAGAAATATGATAGCTATGGTCTGTTCATGTGCTTTGAGACTTGGTGCGTGAACTCTACGACACAACCAGCAGGTCTCCTTAAGACTTTAAATCTTCCCACTGGATCCTGGAGGGCACAAATTTAATCAAGGTGATCATCATGGTGATGTCGCAGGGCACCTATACATTTTTGGCATGCTTTGCCGGATTCTGGCTGATCTGGGCTCTCATTGTCATGCTTTGCTGCTTTTGCAGCTTTGCCCAGCGCAAGCTCAAGCGCCGGCGTGAAGAGAGGCTGAGGGAACAGTGCCTGCGGGCGCTGGAGATGGAGCCTCTGGACTGCACTGGTGGAGGATACCCTCCTAGAGAGCCCCCTCAATTCTGCCCTCCACTTCAAATGATGTCTCCTCCGCTGCCTGTTACACACACTCTCCCTCAAGCAAACTGGACCGTCTCTGAAGACACCGATGTCTTTGGAAAACCTCCATGCTACGAAGAGGCCGTGTTGATGGAGGACCCACCGCCCCCTTACAGTGAAGTTCTGGCGGACCCCAGGGGAGGAACTTACACCAAACCTACAACCAGGTCCTCCAGGGAGCACCAGGAGTCGGAGACCAGCAAGATGGCCCCCGTGACCGTGTTTCCCGAACGTGGCTACTCGTCCCTCATACGCCTACCTTCGGCCAGACGCTGGGACTCGCTGGGGCACCTCCTGTCCACCATGGACCTCAACCACAACAACCTGCCAGTCGAACCCCAGGGCTCTGCCATCGCCACCATGCCTCGTGAGGGCCGGACTCACACAGACTTGGGCTTGCGGGGACTCCACGGTCTGGATCAACACTATGGTTTGCCCACCGCATTTCCGCTTTTGGGTAGAAGCACAGCAAGCAGCAGCTATTATGTGAATGCTGTTGCCATGGCTCCCAGGAGCTGTCTGCAGCCCACCAACGCCTCGCCCCTCACATCCTCTCTTCCTCCTTTCTCATCTGCAGCTCACTGA
>MA01Gene00151
ATGGGGAATGAGATTAGCTGTGTGCTACAGGCCTTATACACATATGAAGATGACAGTAATGATTTGATCCTGTCTTCATCAGGAGATGGTGGTCTGGCAGAGATCGCAGTAACCTTCGATAACACCCGGATCATGTACGGTTTCTGCAGCCTGAAGGACCCCACCGCAGCCCTGCCGCGCTACGTCCTCATCAACTGGGTTGGTGAAGATGTGCCCGATGCCAGGAAGTGTGCCTGTGCCAGCCATGTAGCCACCATAGCCGAGTTTTTCCAGGGTGTTGACGTCATTGTGAACGCTAGCACCATAGACGACATCGACCCCTCAGCCATCGGACAGAGGCTGACCAATGGGACGGCTCCAGTGGCCAGCCCAGTGCTAAACCGCCTGCGAATGAGAGACGAGGAGAACGCAGAGAACGTTGGCACCACCTACCAGAAAACAAATGCAGAGATCGAGATGAAGAAAATCAATCGAGAGGAGTTCTGGGAACAAGCCAAGGGCACCACCTACCAGAAAACAAATGCAGAGATCGAGATGAAGAAAATCAATCGAGAGGAGTTCTGGGAACAAGCCAAGCGGGAAGAGGAGTTGAGAAAGGAGGAAGAGAGAAGGAAGGCTGCGGAGGAACGGCAGCGCTTTGAAGAAGAGAGGATGGAGCTGGAGAGAAAAGAGCAAGAGGAACGAGAGAAGCGGTACCGCGAGAGGGAGCGGCAGATCGAGGAACACAGGAAGAAGATGCTGGAGGAGGAAGAGGCCAAAGAGAGGTCAAGGAATCAACCCTTGATTACAGAGCCCAGCTATGACGATCCTACCCTGGAGAAAAAGGAATCAGAGGTTGAGGAGGCAGCAGCCATCATTGCCCAGAGGCCCGATAACCCACGGGAATTCTTCAAGCAGAGAGAGCGAGCCATAGCCAACAGTGTGGACATCTCACCAGTCACCACACACAGGACCGATGACTCTGATGAAGGAATCCTCGAGCGCAGCATGACCACTGGATGCACTCCCATTCCTAAAATCGCCATTCAGGAGGACAAAGATGACTTCTTTCGAAAGGAGTTTGACTTTGACACTCCCAAGCAAACTCCAGTGCAGGAATCCGGCTTCACCAAGACCTCTCCGAGTGATTCTCCCCAGCCCAGCAACGCTGCTCCATTATCCAGCACAGATGACAGCCTGCTAGACCTGTGGGACAGCAGCCCAGCGCCAGCTACTGCTCCCTCCCAGGCCCCTTCTCACATTATGGACCTGATGGAGGACACCCCGGAGCCTCATCTCGCCAGTTCCTCCCCTGCTCTCCCGCAGCCGCTTATGAGCTTCGATGAGGTGCCTGACGCCCCCTACTGCACCGGCACAGAAGACGACCCCTCCAGCCTGGTGGATGTGGCCGGACCCCACCAGATGACCCTGAGTTACCAGCAGGCCCTGCAGCATGCTTCCGGCTCCGACAGCCAGGACCTGGATGACGGACAGCTACTGTTGACCAATGGAGACACGCTGCTTAAAGAAGGGACCCAGGCGAGTGAAGGTTACTTCAGCCAATCACAGGAGGAGGATTTTGCCCAGTCAGATGACTGCACTGCAAAAGTCAACCCAACACCAGTTTTTTATAACAAACCACCAGAAATCGACATTACGTGCTGGGATACAGACCCCGTGATGGAAGATGATGATTAGGAGCGACTGAGGGGAACAGAGGCGACACCTCGACGAAAACTGATTTTACAACAGTTACTGAAGTCTTGCATCAAAATGTTTTAGAGAAAAAAACAACAACAATGTTAGCCACAGAAGAAAAGGACTCGGGTTATTGTTAAAGATGCCAGTGGGTATGAGTGCTCTCGGTTTGTGTATGTGTGTGTGAGTGAGTGTGTTTATTATTTATTTCTATCTCTTTCTCTTTTTTTTTTTTTGCTATGCAGAGTATAGCACAGTGCGTCTCTAGCGCTCACCTGTGTTGTATCGATCCCTGTGCCTAACAGGTGTGTGTAGTAGCAGATTAGATCATTCCTTAATCGACGCTGAGCTTAGGTCTGCTCAGCAGTTCAATCAAGTTCCCCACAATCTTAGTTGCTTAGTTGAATCACATGTGTTTGAGTGTTATGCCCACAGGGGTCTTTGCTTTGATGACTCAGTCGGTCAGGGACGGTTGAACCCTCACCCTCATCAAAGCAAAGACATTTCAGAACTCGATTTTAGCTTCAGTTGAGTCAATCGTATTTAGCAAACGGAAAATGAGGGGGGTTTATATGTGATTATGAAACAATTTTGTGTTGTGCCAATTATTTTGAGTATGATGTGTCAGTGTAACGGCCTTTTAGGACTTTAGCGCCAGGTGGCATATGTATATTTTGACTACATATGAGACAATGTGTATAAACAATGGCTGAAACTGACTTTTTTTTTTGAACAACTGCAATAGAGCTTTGATTTGTTGAGAAACTTAGGCAATAACAATTATAGTGAACTCCTTTGGGAATTGTTTTAGTTACATATGCGGTAGTGTGTGTACATATACTGTATGTGTGTACATCTAGTTTAAAGATAAAGGGAGAAGAGAGTCCCGTATTATTGGAGAGGCTCAGGCCTGAAACTCTACATAAGTACGCAAGCATTGACGCGAATGCTAGCACACAGTCCCGGTGTACATGTTAGCATGCGGACTTACTGTGGTGTTAACAGACCACAAGTTCTCAAAGGGATAGTTTACACAAAAATAAAAATTCTGTCATTTACTCGCCCTTGTGTCGTTCTTTCTTCTGTGGAGTATAAAAGAAGATCTTTTGAGAAGTCTGTGTTTTTTTTTGTTTTTGTCCCAAAACTGTTTGGTTACCAACATTCTTCAAAATATACTCTTTTGTGTTTCACAGAAGAAAGAAAGTCATATGATGCAGCTACAACTATCCCTTTAAGAAGCCAAATACCTTCGATTTGCAATTATCCAAGTTGCTAGCTATAAACTTGCTTACCAAGATTCAAACTGTCACTCCATTATGAGAGTAGTCAATGATCTATGGTCTTTTTTGTCTTTCGGAAGACTATTTATGCTAATGCTAGCTATAGCGCCCCTTGTGGCTGAGAATGCAGTGCTTAGCGTCGTGTTATGAATTGCATTCTTCTAACACATTTCAGCAAATGGAGACGTGTGAAACCGAAGCATTTTTGTTTGTGTACTTGCGTAGAGTATGGTTTTGACCTCAATTTATCGTGGATGTGATTTTGATCCTTTTAGTTTTATGCTCCAAAAGAAGGAAATTCCTAGTAATTACACATTTCAAACCCTGGTAACCTCCTCTATTGAATATAAAATTAAAATGACCCCAGTAATATTTTTTATTTTATTTATTTATTTTTTTTAAGTTTTGTTGCTAGTTAAAAATGCTTAACCCAGGACTTCCTTCAGAGTGATGTTACCCTTATGGACGTCTAGAATTTTTTAAGACTTTTTTATAAACCTAAAATGATTACAAACCTTCAAATCAAATTTGGATTTTGTAACTTTTACACAAGTGCAGGGACACATCACCTTGCTCAAGGGCAGAATAGTGAGAGGTTCTCACTAACTCAACACTGACTCAAACTGTAATCTTTGTTGCACCAGCCCACATCCTTAACCGCCAAGTTATCACCACCCACTGTCTTCCTCATACTTTTAGTCATGTTAAAAAGCCACATCACAATATCTTGGCTTTACATTACAAAGGGTTGTTTTGAGTGGAAAAGCGAGCAATAAGCCTAAACCAATAGTATTGTTCTGTAAATAGCTCTAATTTTGTGCTCATGTAAAATGTACTACAATTCACTAACATGTATTGATTCTCCACCCATGAAAAACGGGGGTTGGCGTACGTTTGGATTGGGTTTCTTGCATTTCTTTGGTGAGAGAGAAAACGAGGTTGCTCAGTATGAAACCTAGTAGGAAGTAACCCGCATCTTTAACAGTAACTTAGCCCCTTTTGAAATGACTTCCGTGTATCCTGTTCACCCTCCAACCTCCTTAGTAGTGATTATTATTCTCTTTCTCCCTCAAACTACTAGGAGACTACTACTACCACCACTACTATTATTACTATTACTAGTACTGTTCTACTACAGTAATTTCTTCTTTGCCCCTGAAGCAAGGCTTAGCGACTCCTGAAAGTTCTCTTTTTTTAATTATTTTTTTTCTATCTCTTCCTTTTTCCGTCCGCTTCTCACACGCTGTTTTTGAAACAAGCACAAGATCTTTTGTGACATGCTATGTGCTTATGTATGTTAATAAAAGACTTTAAAATCC
>MA01Gene00152
ATGAAACTGCACCAGGCCACGTCATTCCTGGCTAGGGATCTCTTTTCTGCTCTGGTGGGGGCAACCGGATTGCCGCAGTGGAATTTTAATACCCTGCAGGCATCAATCAGTCGGAATGGAGCTCGGTACATTCCACCTGTGTTTGCTGTTTCCTGTCTCCCTTCTTGGTCACAGTCAGAAACTGAGCCAGAGTTAGATCTGCACAAAAAAGATAGAGTCGTTCAGAGACACAGCAAACCAACAAAGAACTGA
>MA01Gene00153
ATGGCTGTGAATCTCAGCAAGAACAGACTGGCCCTCTTAACAGCCTACCAGGACGTTATCAACGAGACGTCGGTAACCGACTGGGATGGGCGAGGCGACGTCTCTCTGTCAATCTTTATTGTGCGCTCTCATCTTTATCTTTTGTACGAGACGGAAACGGTACCTGTTATAATGACCGCAGCCTCAAAGTATTTCAGCTTTTTGTACTGCGTCTATGCTTTTTGTATGGCGCTCGTGGTTGTGGACCTTGTACAGGACAGTGTATGTGATCTCTTTGTGTTGAAACGAAACTGTGAATCATTAGTAATGCGTTGTTGGTTCAGCACCCCAGCCAAAAAGTTTGGTTTGGATTATTTTTAG
>MA01Gene00154
AGCTTTTCTTCAGCTACGTTTATGTGTGTGCCGGTGCTGTTAGTACCCGGCTGTGTAACTTGATAGGGGGCATCGAGAGGGATAAGGGAATGTTGAGTTGCAATGGAGCAGAGTACGATACAGTGGTTAGGTGCTCCTAGCTGCCTTCGAGGCTCCTTTGCCTTTTATAAGTCAGTGGGTTGCAAGCAGGAATCCGGGGGTCCGACTCAGGTCTGGAAGCTTGGGGAGTTCTACTTCATGCGCTGTGGCCCTCAGGAGCCTGTGTGTATAGCGGAGGTCACATTGTTGTGGGAAGATCAGACGCAGCGCCGCCTGCTGGCCAGTTCCAGACTCTACTTCTTACCTGAGGACACTCCGAAGGGCAGAGCAGTGGAGCATGGAGAGGATGAAGTCCTCGCTGTATCAAAAAAGATTGTAGTGAGAGTGGAGGATCTGGTGAAGTGGACTTGTCAGGAACCGCCACAGTGGAAGCGCAGCAGTCAAAACATTCATGGGCCTCTGATGTCTGATGGGTCACAAGATGCTAGTTATCCACAGGAAGGAAAAACAAAGAGTGAGGATGAGTCTCTAGGAGTGCAGCAGAAGGTGAAAATTCTCAGTTACCCCCAGTACTGCCGCTTTCGTTCCCTTCAAAGACGTGTCCCGGATCAAGCTAGCTGCCCTGGTCTGCAGGACCCTCATCTGTTGGCTCTGGGGGGAATAAAAGTGGCCCTCCAAAACACACGAGTCCTCTACTGTCGGGATACCTTCAACCACCCTACTCTAGACAACAATGCTAGCATACTGACACAGCTTGGATGTTCCTCTCTCAGTCTAAAAGGGAGGCCTCGTAAAAGAAAGGGCATGGATGGTAAAGGATCCGATCAGCAAAACCATAACCATTTATCAGAGTCATGGATGGAAAGAATGAAGGAGAATGTGATGGGCAGTGTGGAGATGCATTGGGATGGGAACTGGCTCCCACATCCAGAAGAGCAGCTCTTCCTGGATCAGCTATATATCTTTATGGAGCGGAGGGGTTCCCCTATAAGCAAAGTTCCCAACCTGGGATTCAAAAAGATTGACCTCTTCCTCATGTATTCAGTTGTAAAAAGGCTGGGGGGATATGAGAGGGTGACATCGCACCGTTTGTGGAAGACCGTGTACAATGAGTTGGGTGGAAGCCCAGGCAGCACCAGCGCTGCCACCTGCACAAGGAGACATTATGAAAGGCTGATGCTCCCTTATGAACTCTATGTAAGGGGAGAAAACCCAGAACTTAGCAAGGCCAGAGCTACATCTGTCTTTCCCACTACCATCAAAAAGACTGTACGGGGCAGAGGGGTGTCAAACAGCCCAAAAAAGAATGCAGTTACAAACCAGGCCTCACCACCAGATGGTGTTGTTGTACGTAAAAGAGGAAGACCACCTGGAAAACGCAATGCTAAAGTTCTGGCCAGAGGCAGAGTTGGAAGACCGCCCTTGCATCCCAAACCTCCCTCGGAGAAACCAGCAAGACCCCATCAGGAAATCGTCCAGCCATTGACTATTTTTCAAGAACTGAAGCTCACCAGCCATCCTCATGGCCAAGGTCTGTCCCTTGTATCCTCTACTCCGGTGCCCCACCAGCCTGTACTGGGACGAGATGTGAAGACGGAGACTGTAGAACCTCATGCTCCCTCTTTTCTGTCGGTTCCTTGCAAGTTGCTGGCAGGTGGTTCCCTGGAAGGATTCAGTCCCACTAAAGGACTGTGTCCTTTGGACCTCTTTAGAGCCCGTCTGGGCCTCAATGGAGTGAGTGCTCATGAGGTTACTCCTCAAGATTCTTCTACACCCCACCAGACAATTATGGTCCATCAGCCCAAAGTCAGCACACCCGAGACCCCTGAGAGTCTCCAGCACCAGTGTTCAGGGTGTAGTTTGGATGCCTCATCCCAAAACGGAGGACCCACCATGACCAGAGCTCCCCTGCCTCCTCTTAGGATCCTTCCGCTTGACATAGGCTGTAGTCTGCAATTGCGTCAACTGATGCGCACCCGTCTTGGCTCGACACACATGAACACCTTCACCAAGAGACTTTCTGAAGTTCTGGCTCAGGATCTCAGCAAGACCTCCCAACCCAACGGGAGTGTTCCTCAAGAGCAATCCCTTCCACTGAACCTGAGCAAGAGAGCCATTACCAAGAGGTCTGCTGGGGACATGGAGCTCACAGAACTGCAGGGTCGGGATGTACAGTCTATGACCAAGAGACCAAAGGTGGAAACTGAGGATCTGGAAGCATCCCTAAAGTGGAATGGCATGCCCTTTCTGGTGCCTTTGAATCAAGATGAGCCAGCTGATCTTAGCTCTCCTAGCAGGGCCAGAGCTTTAGTTCAGGACAGGACCAATGTGGCTTTGACTCTTCCCGAAGCCACTTGTTTCTCTTTTGTACCCAAATTGGATGTCCCCATTGAAAAGCCCTACAGTATTGGTGTTTCCCCAGACACTCTACCTTGTATTTATCACATGAAACAAGGGGAAGACAAGACCAGCACAAACACAGTGACAGTTAAGAAAGAACCAGAGAGCGCATCTCTGGATCCAAATCTAGAACCTCAATCAAACAGTGACCTCTACCCGCAGTGTGTACCTACTGATGATATGAAAGAGTTGGATGCAGTTTCCTCTCTCAAAGTACTCTCTAGTTCCCTCCTTTCGAAGCCATCTAGCTGTTAGCATGCAGGCATGGGAGTGTTACTAACTCTTGCATACTTTATCACTCCTTTCTGCTCTGCCTTTCCCGCAAGCACGTTTGTGTTGTGTATGATCAAAGAGACAGTTCTGCAGATGCATTGCTATCTGCTAAGTACCTGCTTTTAAAACACTACTAAACTTTGAACTGATGCAGGTGGCCATGGTTTTACCAAAGATAAGGTGCCTTGAACTTGATTATTCTATATTTTAGTACTTTTTAAGTTGAAACATATGCTGTAGATAGTCGATCGTTAAGTGGCCAGCCAATAAAGGACATTTAATATGACTCATGGAGCATTTAATTTCTTCTTTGGAAAAAAACACAGATATTTAAGAAAAACATGGACACAGAATCTGGGTCTGGTTACTGTTGGATTCAGATATCAAAAACATTGTGACATCATTGCAGAAGATTTGGTCAGCTACTGTACTTTTTCCTTAGGCATAAATGCTTTGTTTATAAATGGTAATTTGTTCTTATTTTATAAAACTGTGTCATTTTGTGGGTGTAGGTTATACTCTCAGTTATTATTTATCTGTTTTACACCTTTATCTGGGTTCTTCTTTACTGTTCTGTTCTTAAGCAGTGTGATTTTTCTCCTCTTTGTGTGTATTTTGTTGAACCTTGCTATTTAAGAAATGGGCACCATATGACCTCTGTGCTGGATCTTATCTTATTTTCCCTAGCTACTCATTTTAAAACAATGTACTGTATTGTGCAAATGGTATGCATATTTTGGGTCTCAATGCAAATTTCCTCTTGTTTTTCGTTTATCATTTTAAAAGTGCATTTTATTACATATAGTCATATATTGTAGTTAATTACTATGTGTTCCTGATAAACCATCGAATGGTTTACCATAGACATCATTGACATGTGTTTACAGAGAAACTGATGTAGAACCGACTGTTGTGAGAAAATGGGTAACTTAATTAGCTTTTCACTCCTCCTTTTAGTCCGACCTCTCGATGCAATGCATTTCACAGGTTTACAGATGAAATTATATTTAATAATTTTCACTTGGTTTATAATGAATAGTGATTAATTACTTGTGTAAAACACATTTGTATGATCATTCTTTATTATTCTGTTGGTTGTATTTTTCTTTCATTTAATTTCTGTACTTGAAAGGCAGCCAAACAGAACGCTAATCCCTATTTAATGTTCTATAAACTGTTGTAATACCACCAGGTTACAAAAAATATTTTTTTTCCTTATTTTGCATGCTATGCTAATGGAACATGGACTCTGTGACACTTTGTCACTGCAGACATGTTTAAACACTGAATATTTATAATAAAAAAATATG
>MA01Gene00155
TATCACGTGACCTGACAACCGCTTGTGAAAATATCCTGGAATCGAAATCCTTGTTTTTCGAACCTTTGACTGGGCGAGCTAACATTGTATTACCGAATATGAACACTGAACGTGTTCAGTAAAAGTTTCTGAGCAGTTAGCTGAGGTAGCGTTTCAGAGTGCGTGTCTAGGTGTGTACAGAGAGGGAAAATTAATGTTATCGAGGTCGCAGGATGCCACGCCGGAAGCGCACACCGGATGAAAGCGGAAGAAGAGCGAAAGTCAGCAAAGTGGATCACAATGAGGAGACCCTGGTCATTTCTGATTCTGAACAAGAGGAGGAAGATTCTCCTGTTAAACGGTCGTCTCGGACAGCCCGATGGAGACGAAGGGAGAACAAGTCGCAGCTACAAGAGCTGACAGAAGAAGAGATGCTGGACCTGGCCCTAAAACTGAGCGCGCAGGAAGCAAGCAGTGCAGCACAGAGACGAAGGCTGGAAGACAAAGACATACAGAAAGCCATAGCGGAAAGTCTTAATGAGAGCACTGTAAAAGCATCAGAGGGTCAGGATGAAGCAGCCAGCTCTTCAGATCAACCACAGCAGAATGTAGCAAGTGCGATATCACACTTGAGACGAAAGCTGTCTTACCCCAGCCAAGATCAGACAAACAGCGAGAATGAGAGGGAAACGACTAGTCCGCTGCCAGAAATGCCTGATCTCTCACCGATGACCTCCTCACATCTTTCATCAAAGAGCTCAGCTCAGGTCTCCAGGACTCCTGCTACCACTCAGGACAAGACCTCAGATAAACAGACAGTCATCAGTGACACTCCGGAGGACGAGCTCTTCAAATCTCGCTCAGAGTCCCAGACATCCCCTGTCTTTTCCAGGCATGGCAGCTTCAATCGCCTGCCTGTAGTATGTGTGGAGAAACTGAGTCAGGAACTCATCCCGGAGAGCGCAGGCTCAATAAACTTTTACACACAGGACAGCACTGTCATTTCCACCTGCCCTGACAGATTTCGGTCCCCCCAGCAGGATTCGCCCTTTTCCAAATTGCAAGTCTTCACTCAGGGTGACTTCAAACGAACAAGCGATTTGCTAGAGGACAAAGATGACCATCAAAATGCTAAAGGGAATGAAGATGATACTCAAATACCTGATGAAGATACTCATTTACCAACACAGCTAAGCCAAGATTTGAGCACAGATCCAGATACGTGCCTTTCACCTTCTAAAAGATCCCAGATATCAAGCCCCAAATGTGTGCCTGAAAACAACAATGAAGATGTCACTGAAACAAGTAAAACTCCTGACCAAAAGCAAGTGGAGGATCAAACCCCTCAGGGTGAGAATGTAAAATCTAACACTGCTGCAGAAACTGCTCCAAACACTCAGTCTTGGAATGAATTTACTAGTCACATGGTCTTGCATTTAACAGATGATGATGATGATGAAGATGATGGCAGTGAAGAGGTTCTCTCCCCGAGCCCAGTCAAGAAGATTTTTCGGCCAATCAGGCCTGAGCTTTCCCCAGACCAGTCCTGTATCTCTTCAACTACCATCACCCTCGATCCTTCCACACAAGACACACAAATGTCTCAGTCTGTCCTGGAGGAGGTCTCAAGAGCATCCAAAGCTGCTGAATCCAAACCCTCTGATTGTAATCCTCCACATACTTCAGTGGAAAAAGGACAATGCACAATCTCTTACTACTGGGGAGTGCCTTTCTGTCCTGTGGGGCAAAACCCGGACGAGTACACCCGTGTAATCATGTGTCAGATGGAGGTGTATGAGAAAAGCCTAAAGGAGGCCCAGCGAGAGCTGCTGCGCAAAGCAGATTGGGGACAGCCAGTGTTTCCTCGCTCATCAGAGAGGCCGTTTGGTGGGAGGAGATGGAAGCGCCACAGAGCTCCTCAGCTGTCGGAGGATGAGGAGGAGAATGAAGAAGAGGGAGAGAAGGAAAATAACAGAATAGAGGTAGAAGAAGAGAGGGAAGAAGCAAGGCAGGAGTCTGTGGTGGGGTCACAGGAGGAAGCTGAGGGAGGACAGACTGAGACATACGTAGTTTTGTCTTCTCCAGAGACAAAAGATGAGCAAGTGGAAAAAAACCCTTTCTCTAGCCAAGAAGAGCCTATAACTGCAGCTACAAATAAATCTTTCAGGAAAAATGCTCCGTGGGATATTTCGGATGAAACTCAAATAAAGTGTCCAGCTGAGCTGGAGGAACAGGAGGCCCAGACTCATGAGGCTTGTGAAGAGGATGATATAGTTTGTCCAGAGACTCAGATGACTGAAAACAGCACACCAGAGCTAATGATGACCAGTCCTGCCAGTCCCGCACAGCCCCAGTCTCACGCTGACAGCGAGGTGATGGAGGTAGAGGAGGGAGGAGGTGCATCTGTGGCAGTGGAGGAGATGATGGAGCAGGAGAGCGATCCAACAGAAGCAGCTCCTCCTCACAGTCAGAGGATGGAGTGCCCCATGTGCTCTAAACTCTTCCCCCTCAGCAGAATCGAGGTGCACGCAGCTTTCTGTGATGGTGAAGCAGACCAGCAGGAAGAACAATCACAAGTTGTTGCCCGACGGAGGAGGACCAGAGGAAATTTAACAGAGGAATCTCAGCGATTTGGCAAGTCAGCAGAGTTGGAGAAGTGCTTCCTGTGTCAGGAGTTGTTTTCACCCCAGGAGTATCAAGATCATGTCGAGTTGTGCTTAAAAAAGAACTCAAGAACTAATGAGGAAAACGGCCTACTTTCTGCTCTGGAACGGACAAAACGAAGACATACTGGCAGTGATGAACCTGGGCCATCTGATGTTTCAACAAAGAGCAACTGTGGTCTTGCCAATCCTGCAGTGATTGGGACGTCTCAAAGTGTAGACTGTTCAACAACAACTTCCTGTCCCAGTAACGCCTTCACTTCTCGATCAGAAAACACTGACTGCCTTATTGACTCCTCTAAGAACAGCCTAAGACTTTCAAGAAAAAGAAAATTCAAAAGATAGTGTCAACATGCTTTTACTAACACTGGTGTCTGTGCTTTTCAATGCCTCTCCATTTGTATGGCCTTTTATAAAATGAAAAAATGACAAATTTATATATTTAAAGTCTTTGTTGTCTTATAAAAGTGTATTAAATGATATTGGCACCTCATGAAGTTTGTATTAAATCTCATTTTGATCTGCGAAATTCAATGGGAATCTGTGCAATTGGAGTTTAACGTGAGGGCAAAAAAGTTCCCTAGTTGGTCACGC
>MA01Gene00156
ATGGGTTACAGGCTACAGCATATCGGTATGAAGAGACTTGTGCAGCGCATGTATCGTCTGCGCATGCGCGACCCGCCTCCTGCAACCATCATGGCGCAGCAAGAGTCGAATGGAGATTTTCCATATTTACCTTCAGGGGCGGCCGAGGTGAACCGAATGATAAAGGAGAACAGTGACTTGTTCTCTGATTCTCAGTGTAAAGTGTGTAGCGCTGTCTTAATCTCAGAATCCCAGAAACTTGCACATTACCAGAGCAAAAAACATGCAAGCAAAGTACGCCGGTACATGAGCATTCACGGTAATGAGGAGCCCATTGCAAAACGTTTCAAGTCTTCAGATGATGCTACAAGTATTGTCGATGAAGGGGGCAAATACAAAGCCTGCAGTGTGTGCAACATGACATTCTCTTCCCCAGTGGTGGCACAGTCACATTACCAGGGCAAAGTTCACTCCAAGAACCTTCGCTTGAAGACCTACGGTCAGCAGACTCCAGCATTACCTCAGCCCAAAGTACAGGTGAAGAAGGATGAAGGGCTACCTAAAGGTGTGCAGGGGCCGGCAGAGCGTGACCCCAACCGCTTCTGCTCCATCTGCCAGGCCTCCTTCAACAATCCCCTCATGGCTCAGCAGCACTACAGTGGCAAGAAACATAAAAAACACCTGACTAAACAGAAGCTGATGGAGACATATGGGCCGTCCTCTGCACCAGCCTCCACACTGAAGGGCTACCCATGTACTGTGTGCAATATTGAGCTAAACTCCGTGGAGCAGTACCAGGCCCACATCAGCGGTTCCAAACACAAGAACCATGTCAGACCCAAGAAAGGGCCAAATGCATTTGCGTGCCCACCTGATAACTACCAGCCCAATTTCCAGTATCCGCCCAACCAGGAGGGGCTGGAGGCCGCAGGGGACTGGGACAACTTCAACGAGGGCTATGAGTGAGAAAACGCCCTCAGCGTTGGCTGCCCTCTGCTCATTTGTGACAAGCTTCCTCTGTTTAGGCACAGGTCAATGTGTGTCTGCACTGTGCATCTCCTAATGCCAGCTATTCACAACAATACATCTCTTCCCGTCCATTGATTCCTTCTGTCACTCTCACACACAGTTGAAGGGACCACAATAAACTTCCACAGCTTTTTTTCTCCTCTCCATAACCGAAAACAACGGAGGCAAAACTTAAGAGTGCTGCTTTTTTCCAGTGTTAGGAGTGTGTTTATTAGTGTTATGTATTAGTTTGGTTTACAAAAATTCATTTCCACATACAGAAGCAGGTCCTGGAGGTGGTTTCGGGAGATGTTTTGTCTTTATGATCGATACTCTTATTTGTTGCTGTTTATCTTAAAATACTCAAGCTCCATGTTTTGTGTTAAATGAATGTCTGTGGAGTTCAAAACCGCTGAATTTGACATTTGGAAAGTTTTTTTGGGGGGAGCTTAGAGTGCTTTATTTCTTAAGTTCTGATTTTCTATGTCAGTTTTGGAGAAGTGTATTTTTAAGCAATTTTAGTCATTTAATCTGTTTAGGCTGGTCAGTAGTTGTCTTTCATTTTTACATGGCTCCTTTCCATTTCCGTATAAACGTAAATCTTTAAGTAGGAAGAATATTGTCAATTTCATATGCTTAGAGGTTTAAGCTAAAGCTTCAGTTCTCACATCCAAACTGAATTTGTCCTAGTGATTAAAATTGTCCAATCATAAACAATTAATGCCACTCCATAAGGGTGATTTTATTTATTTAGTGTCCATTTAGGCACAAACACATGAGTTCATCTTGACGTTGTCACAATGTAGATTCTTGCAGTATATTCTGGTGTGTTACTCTTTTTACAGTCAAACTATTAGGAAATTGATTCGTTTCAAACATGCTTGTAAGATGAAAGCCTTCGTTAGGGTTTAATGTGAAAACGCTTTGGAATTTCAAGTAGGAAAAGAAAATGCAACAAGTTTTCGATGACTGTTGAGCATATGTGTAATGTATGGCTTGCATTGTTTATTTTTGCAATGTACATTGCAGATTGTTCTCGGTATAAGAGACTGATGCCAACGCTAAGACATCAAATCAGCAATAGTCCAGTTAGTGTTTAGCACCTCCATATTAAGCTTCTGAATACAAATGATTGTTTAAGAGTCTGTTTATTTGGGGGAATTGTATCTTAAGTCATTGTGAATGGTTGAAGCGCTACTTTGTCACTAAAGAACCGAATGTGAGAGACCATTAATCTTTTTGTGTTTTCTCAAGAGCGTAGTTTTGTTTTTTTTTTACTCTCTTGAGCCTATGTTAGATGAATGTTTGATGGGGTGGGAATTCATACAGACTCATAATCCGTTATGCTATTGAACACAATAGCAGTCCGCAGAAGAACTACTGTAAGTGAGTACAGACAGTTGCTTAGCTTAGGAGCCTGAGATGTTATGCTGACAAATGTTTTTTGAATCTTAAAGGCTTCTAAGCAGCACAACAGCAATTACGTGCTGGATTAGGGCTTTTAAACTCGGTAGCATTTATGTTTTTGTTGTAATTTTGCTTTTATTGGTCAATTTTTTTTTTTTTTTTTTTTCAACAAAGTGTGAGCCTAAAAAATGTATGTTACTTTTCATCCAGTAAATGTTTTGAGAAAACTCTTGTATTTCCGACATGTTTTAATGAACATACCTGAAATTACTCTATCTACCTTAATTTGCAACGTGGAAATAAGCTATTTCTCATAAATGTGCATAAAACGGTAAACCAGCGTGTTACGATAGCAAATGAATGTTATCGTATTAATGTTATCAAATAAATACCAG
>MA01Gene00157
GCCAGATAGAGACTCTTCAGTTCTTTAGTATTAAACTCACCTAAGCTGTGTGGAGCAAATCATTCTACAGGAACCCAAGCGAGAGAGAGAGCAAAACCCCACTACACTGTCACTGCGCGCAAATCACATTATTCATGTGAAATAAGACAGAGGGACGCTACAATGTGTTTGGTATTGGATGCTTTCGTTCACACAATCTAAGGCTGGAGTTTTTTTATTTTTTTTATTTTTACATTTTAAGAAAAACAGACACGGTCTGAATCCTCCGCGTGTTCATTTCTGTGGATATATAGCGGTTTTTGGAGTCGGGAGCGCTCACGAGCACAGCGCGAGACGCGGAGAAGCTCATCAAAGGAAAGCAGCACTGGACTTTGAATCCGAAGATTAATAGTCTTACCCTTGCACTATCAGCCTATTGGTTTTTTTTTTTTTTAAATGGATTTACCAGCGTAACTCAGACTTTCCCAAAAGTTGCTTATTGGATTTCCAAGCATAAATAATTGTGAAACTGTAAGGAAAAAGGACACATGAGTATCTCGAGGGCCACCACGACCCAAGGGCACTAAGTGCTAGGCTACTGGTGCCTTATCGAACCTATACGGACCGGGCAAAGGGCACACGAAAATAGGTTTGTGACTGCACTGAGGTTGCCAATGCCTGGAGTAGGCCTAAGCATTTGAAGCTGACCAGCAGTCTTCCACACACACAAACATTACCTCAGCAAGATGTTGAGCATCTTTAAGGTTTTCATTACCATCTGCTTCACGGAACTGGTGTTTTCAAGAAGCATAACATCTGGGGAAGTCCGGGCAAAAGATATCCGAGTTTCTCGACCAATTCTTATTCCTGGATTTCCTGAGAATGCTACTGTGTTAGTTGGAGGACATGTGAAGCTGGTGTGTAAACTCCACCAGCCAGCCTCAACACGTCTTCAGTGGTTCAAAAAGGACAGCAATCGCCAGGGGCCTGACGGATCACCACTTCTTACAGCGCTTACGCCTCTTCTTGAGAACCTCTCCAAAGTCAACATACTTCCTTTAGTGAATGTCTCAGTGGAAGATGCTGGAGAGTACGTATGCAAGGCAGAAAACTCAGTTGGTCAAACTATGCGCTCTGCCTGGCTGGAGGTCTTATCAGTTTCTGAGGAGCCAACTGAGGAAACATCAGAGCATCTACTTCTAGAGCTTGGAGATGTACTAAAACTCCGTTGTGACACAAACCGTCCTGGAGCTGTCCAGTGGTTCAAGGGTGGTGTACGGGTGCAACACAATGCTCGTATCCAGATAAGGGCAGCAGTCATGGAGATTGCAGATGCCACCTATGAAGATTCAGGAGTGTATGTGTGTATGCTGCGTGGCACCAAAGAGTCTCTACGCAACTTCACTATCACAGTGGCTGATGCTGTAGGATCAGGAGATGATGATGAGGACAATGGTATTGATGACGCTGGTCCTGAGACTGAAAATGACCAGGTCTACATCTCCAGAGCACCATACTGGACTCATACTCAAAGGATGGAGAAGAAGCTCTATGCAGTCCCAGCTGGAAACACTGTCAAATTCCGCTGCCCTGCCACAGGGAACCCTCTTCCCACCATTCGCTGGCTAAAGAATGGCAGAGAATTCAGAGGAGAGCACCGGATCGGAGGCATCAAGCTACGACATCAACACTGGAGCCTGGTCATGGAGAGTGTGGTTCCCTCAGACCGTGGGAACTACAGTTGTGTGGTGGAGAACAAATATGGGTCCATTGCTCACACCTACCTCTTGGACGTGTTGGAACGCTCTCCACACAGGCCCATCCTTCAAGCTGGTCTACCCAAAAACACTACAGCTGTAGTGGGTGGAGATGCTCAGTTTCTGTGTAAAGTCTACAGTGATGCCCAGCCTCACATCCAGTGGCTAAAGCACATAGAGATGAATGGAAGCCGTTATGGGCCTGATGGCATTCCTTATGTGAAGATCGTGAAGACAGGAAGCTTGAACATGTCTGAAGTTGAAGTCTTATATCTTACCAATATTACAATGGAGGATGCTGGGGAATACACTTGCTTGGCGGGAAACTCCATTGGATTCTCTCATCAGTCTGCTTGGCTTACAGTCTTATCAGAGGAGGATGTGGCCAAGGAGATGGACCTTATGGAGGCCAAGTACACTGACATCATCATCTATGCATCTGGCTTCCTGGCACTGGTGATGGCCATAGTTATCGTGGTCCTCTGCCGCATGCAGGTTCATCCCAGTCGGGAGCCTTTTGATACGCTCCCAGTGCAGAAACTCTCCAAATTTCCACTACGCAGACAGTATTCTGTGGAGTCCAATTCTTCTGGAAAATCAAGTGCGTCACTGATGAGGGTGGCTCGTCTTTCCTCCAGTTGTTCCCCAATGCTGGCTGGAGTTATGGAGTTTGAACTGCCTTATGACCCTGACTGGGAGTTTCCAAGAGAGAATTTGACTTTAGGGAAACCACTTGGAGAGGGCTGTTTTGGTCAAGTGGTGAGAGCTGAGGCTTATGGGATAAACAAAGAAAATCAAGATCAAGTGGCAACGGTAGCTGTTAAAATGCTAAAAGATGATGCAACTGACAAAGACCTGGCAGACCTCATCTCTGAGATGGAGCTAATGAAGGTGATGGACAAGCACAAGAACATCATAAATCTTCTTGGTGTTTGCACACAGGATGGTCCACTCTATGTGCTGGTTGAATATGCTTCTAAGGGCAGCCTACGGGAATACCTCCGAGCACGTCGACCTCCAGGCATGGACTACACCTTCGATGTGACCAAGGTTCCGGAGGAACAGCTCACCTTCAAAGACCTAGTTTCCTGTGCCTACCAAGTAGCAAGAGGCATGGAGTACCTGGCCTCCAAAAGATGTATTCACAGAGATTTAGCAGCAAGGAATGTTCTTGTGACAGAGGACAACGTGATGAAAATCGCAGATTTTGGTTTGGCAAGAGGAGTGCATCAGATCGATTACTACAAAAAAACCACCAATGGACGTCTGCCAGTGAAATGGATGGCACCAGAAGCCTTGTTTGACAGAGTCTACACACACCAGAGCGATGTTTGGTCTTTTGGAGTTTTGATGTGGGAGATTTTCACACTGGGGGGATCACCGTACCCTGGGATACCGGTAGAGGAGCTTTTTAAGCTGCTGAAGGAAGGTCATCGAATGGACAAACCCTCCAACTGCACCCATGAACTCTACATGAAGATGAGAGAGTGCTGGCATGCAGTACCAACACAAAGACCTACATTCAAACAGCTTGTGGAAGAGCTTGATAGGGTGCTGGTGTCCATTTCAGATGAGTACCTGGACCTATCCACCCCTTTCGAACAATACTCCCCATCTTGTGAGGACACCTCCAGCTCTTGCTCTTCAGACAATGATTCAGTGTTTACCCATGATGCTATGTCAACTGTCCCATGCCTCCTTGGCTACCATGATGTGCGCTCTAGGATGGACCTCAAGACAACAATGCGATAGTCCTTTTTGGCTGAAGGCTTGTGGACATCAGATGTTGCTATGAAAAGCGGTACAAGGATTTTCGCCTTTGTTGCTATGCCTAAGAACATTATAACGATGCTTGGCACTATGAAACATGGTGATGAATCATTTCACTCTCATATCATCAAATTTCTACTAGAGGACTGGTCATGAGCTTTTTGTTTAAAGTTTTAATTGAATGGGTGCTGCTAGATGTAGAAAGCTACATTGGAGCAGCATACAGGAGCGTTTTCAAACCAGATTTTAAAAAAAAAAAGAGAACATTTATTTTGATATAAAAGCGAATAGCGTTAATAAATATAAATCTCTCTCTATATAAAATTATTCTACATTTTTATTTAAAAAACTTAAATCTCAGGATCTTGCATGTTGTAGTGGCAGCAAAGTGCCTGATTTTTTGATTTCCTGTGAATATCTTAAAATATTTTATGTACATATCATTACAGAAGACAATTACATTTTATAAATTATTCTAAATGATATAAAGTGAAGGTGTTACGTAGGTGAAGAAATTATGTAAATCTGTTCTGAAGCTATCCCTGAACAATTCATCATTTCATCAACACATTTACAATAGCTATTGTTCGCTGCTCATACCATTGTACACTGTCAAGGCTAAACCTCTGAGCACTCAACTTCCTGTTGTTCTGTTCATTTCATGCCTCACCATTTGGTAAGCATGGTTTGTCGTGGTCTTCTCACCGACCATTCACCCCATTCAAACTAAGACATTGCGGGGACCAGCAATGCTTCCATTGTCAGTACTGTACGGAAGAAAAGGACTCGAATGAATGTGAAATGCCTTGATATTGATTGATTTCAAATAGTGAATCCTCCATTGTTTGGCTGTAACCTTTTAACCACCCCGACTTGTTTGCGGGTTCCAAGCATAGGCCCGAGGTGGACAATGGTCTCATGCAGCTGTAATGTGTGTGACTGCTGGCTAGGGTGATTGGGGGGCTGTCTAAGGCCTGTGTGCAAATGAGAAAGCCCCTTATTATGCTAATGGCTACAGCTGCCCATCTTTATCCTGCACTATCTTTTAATATACAAATGCTAATGCTGGCCTTTCTAAACAAACTCAGCAATGTCCTTCAGGGAATGCAAAGCCTCATCCCACAAGCTGATAAGAAACCAATGGCTTTTCTCAAGTTAATTTACCCAGTACTTTGCATTCTCAGCCAGGGACGCTCCTATGGTTCCCTTTGGGCACATTCTGGGACAATTGGTGGTTGATTTCTTCAATGAGAGCAAAACTGTTCAATTTCGATTTATCATCAGAGCTCAAAATCTTCTTTTCAGGCAGCTACATTGGTGTTTGACCTTTAAATGACAAACAAACTCTATGGACTAACAAATGGACTAACTTAAATAGTCCATGACACCTCTAGAACTGTAAGAGCACATTCTTTGTGTACAAAAAAAAATGTGCAAAGAATTATAAACCACATGACATTCCATTTGTGTATTCCCCATTGTAACAATCGATGTTATTATAAATTCCCCTCAAAAGAA
>MA01Gene00158
ATGCAAGCTTTTCAATATGCAGAATCTCTCTTTTATTCATCCAAGTGGCAGAAAGGCAGCCACTCTGCCCAGCGTGCCACAGTGCACTTGTATATAAAGACCTGGAGGGTGGCATTGGGCACTGAGCAGCACACTTCTTTCTGGCATACAGTATTAGACTCTGAGCGGGCTTCTCCTCTGGACTTGACCGCAGGGCTCGTTATGCCACAGACCGCTGATGAATGGGAGAAACGGGATCATTTCAAACCAAGTGTTCCCCTCAGATCCGTCTCGGCACACGAAAATAGGTTTGTGACTGCACTGAGGTTGCCAATGCCTGGAGTAGGCCTAAGCATTTGA
>MA01Gene00159
ATGGATGCAGCTCTGACTGACAGCTGCACGTCCCCACCTAGCCCTGATTTTAGTCTGGATTCATCCAGTCCATTTGCAAATGGACTGCACTTTGATTCAATTCTGTTTGAAGACGAGGATGAGGATGAAGTTATGGATCCAGAGACATTGTCTCAGCTGGAAAGAGCCTCGTGTGGCTCAACGAGAGATCATACAACAAATACAAATTCAAAGACAAAATTGGATGTCAAGCCTAGAAGCAAAATTTCAAAGGCTAGCTCATCCTTGGGGCAAGAAGTCGTCTTTGAAGACAAGTCTAAAAGTGATTGTGGGCTTTCTTCTCTTCAGACAAAAAAAATGAAAACAAAGGCTCTACCACCAGTGAAATATTTAGAGGGTGAAGTTATATGGGCTAAATTCAACCGTAGACCATGGTGGCCATGTCAGGTGACTGTTCACCCAGTTGAGGGAGTTTACCACAGAATTAAAGAGCCACCAGATAGGACCAATCGTCAGTATTTCCTCAAGACATTTGGGGAACCTGAAGAACAAGCATGGGTTCCTGAGCGATCTACTCATATATTTGTGGGTGGATATCAGTTTAACAATCTCCCTTTTATACCCAAGCGTTTTCTAAACTCTTGGAGAGATAGTGTGGTTGAAGCGGAAGCACTTCTCCTGGAGAAGCCAAGGGTCACCACTCCATGCTCAGACTTCTCCAAAACAATCTCTGAAGGAACCACAAATAACACAGAAAACAAAGTGTCTGTGCCAGTGGAATTACCCAACATTAGTCTTCTGAGCAATGGAACAGTTACACAAAAAGACCACCTGAACACCTTACCACATAATCAGGGGTCTAAAAACAAAAAGAAACAAAGAAAGTCATCAACACTTTTAAAAACATCTGAAGAATTTCATTACGAGAAGGATAAGATTATGGAAGGGTTGGACAGTCCCTACTCTGACATTGATTCAGTACCACAGATCCGCAGATGTCCCAAAAGCTCTGAGCGAATATCAAATATTGAACAATCAAACTTAACCCCAAGTCAGCTTCCTATTACAAATGACAAAGAAATAAAAAAGAATGTGGAGAAACAGGGTGGCCTTTGGTTCAGTAAAACAGGGAAAGGTCAAGTCAATGGGGGACTTGGTCGTGCTGGAATTAAATCTGTGAATTGTTCCTTCGGAAAGGTATCTTGTAAAATTAAGATGCCAGATTCAGCAAGCATGAAATCCAAGGACAATCACATCACCGGACTTGAACATCTATCTACCGAAGCCAGGAAAGCTCTCGGTAGGAGAGTGAAGTGCCTTCCAGCAAGTAGTCGCCTCATGACGAGAGCACTGAAGGCGATGGAGGAGGCAGAGTGGATGAAGAAACAACTGGTAAACCAAGAGTCAACCTCAAATGTTGATATAGAGAATTGTGTATCTTCTTCTGACTTTACATTACCTGAAGCAACAGATGTAGACAACAGTGGCTCTTCACAGAAGATGCCAACTACAGCAAGCAGTGATCTGAAAGAGGACTCAAACATTAGCACATGCACCCAGCTGTCATCCGATCCTCTGAGTTGTAAAGACAATGAACATTTAGTCAAATCTGAAGATGAAGCTTCTTTGATATCTCAAGCACCTGTTGCCTTTCATTCATCCAAATTCAAACAAGAGAGTCACATTTCTAATTTATCTTCTAGTTCTACACCAAATTTGTGCTTAAATATGGAAGATATGGAGAACATGAAAGAAATAACCTTCAAATCACTAGCAAATGAACACAGTGGCCAACCTCTGTTGTTTCATCCTAATGCAAACTATAAGTTTAGCACATTCCTAATGATGCTTAAGGATGTACACGATAGCCGGGAAAAAGATGGAACAGCATTGGTAATAGAACCGTTACCCAAAAATGAACTTATTAAAGAGGAGCCATCACTGATTCCAAACATGAAGGATGAGCTGACCACAGGAAACACAGTAGCAGCACAAAAATGTCAACAGGGCAAAATCACATCCAAACAGAAGAAGATGAAGCTGAAATCTGGGACCAATATTATCCCAGAAAATCAGTTAAACTCTACATTTTCAAAAAATGCTCAAAGTCTTAGTAAAAAAATGAGTTCAAAAAAGAAAACCACTGAGGTTACAGCAAACACCCACTCCAAAGATGCATTTGACAAACTGATATCTGAGCATCACCTGCCCTCAGAGGAACCAGAGACCAAGTTCTCAGCAAATGTGCCCAAAAAGCGTTGGCAGAAGTTTGACCAAGTCAGTAACAAAGCATTGCATGCAGACGAAGGTAGTTGTATTCAAGAAACAGAAAGATTGCCCTCAGAAAATTGTGACATTTTGGTGGGTGGCACAAATAAGTCTTGTTCTTTTTTGCCTGAGAAGGCAACTTCCATCAGTGCATCAGAAAATTCTCAAGCCAACTGTCAAAAAAATGACACCCCTACAGAATGTAAACGTATTAGAAAACCTAGCAAAAGACTCATAGAATGGACAGAAGAATATGATCAATTGTTTTCTACTAAGAAGAAAGCAAAAAAGAAACCTGAGTCGTTTAATAAGGTCGAAAACCACAACTGCAGTGGCCCAGTGGAGAAAACATCTGGTGAAAGTATTCAGAATCCTCAGGTAACAGAACAAGGTATGTCGAGGCCCCTGCCAGAATTACAGACTCCTCCTCCAGAAGACCTGTCTCGGAGCACTCCTTCAATAAATACCACACCATGTCAAGAGAGTCAAGTGTTGTCTGTTGACACGCTAACTCCACCTCCAGAAACAATCCCATCACCATGTGCTGAAATGTGCCATAGGGAGCAGCTTCAAAGACAAAATGCTTTAGCCATTGGTGATGGTGTGTGTTTAAGCACAAAGAGACAACGAAAACCCACCAAAAAGATTCTAGAAAGCTCCATTGAAGCTGAACCAATTCTCATCCCTAAAAGAAAGGTGAAGTCACAGAAGATTTGCTCATCTGGACAATCTACAAGATCAGGGATGGGACAACATTCATCAAAAAGTAAGAACAAGCTGTCTTCTGAGTCCATCGACACACCAACTGACCCAATACTAAAAAGCACAGAGCTGGATATAAAAGTTGCCCCCGCAATGCCTCATACAGTTAACCCAGAATCAGCTGAGGATGGCTCTGATGTTCTCAGATGCTCAAGTTCAGAGATGTTTGAATCTAGTTATGGCTTGTGTTCTGAAAGAGAAGAAAAATCACAATCTGATGAAGGACTACCGGATAATAAAAGACTGCCAGAGGAGAAAGGTGGCAGCATCTTATTCATGGAAAATGTGTGTCAGGCGTGTGAGAAACAGGGAGATCTCCTTCTGTGTGAAGGGCAATGCTGTAGGGCATTCCACCCACAATGCACTGGTCTGAACGAGCTTCCCACAGGAAAGTTTTTATGTCAGGAGTGCACGTCTGGTATACACTCATGCTTTGCTTGTAAGAGCTTGGGTGAGGACGTCAGGCGCTGTATGCTTCCTGGATGTGGGAAGTTCTACCATGGGGAGTGCGCTGCCAGCCATGCACCCACTGTACCTCTGAACCGGGCCTTTCGTTGCCCTCTACACGTCTGCCTGTCGTGTTTCATCACAAACCCTACCAATCCATCCATATCTAAAGCTCAGCCGCTGAACCTTAAAGGACAACCAGAAGACTTGATGTTGCGAACAGTCAGACAAGATAAGCAGGTGCTTCATGGGGCGGCTGTGTCTTTCACAGTGTCTGTGTCTAATCTTCACAAGAAATTCCTCATCAGAGGTGCATTCACAGCCAAGAGACTGGGCCTTGCTGAACATACCTACCCAGTGGCATCCTTACAGAAGTGGTATCGACACCTCGCTGGTATCCCACTGCAGCAGATGGATAAAGTGCAACTTGTGCTGTTGATTGGTTCAGACCACCCACATCTTATCACACCTGTTGAACCTGTCCTGTTAGGCCCACCAGACCTGTTTGCTTACATTGAGAGACTGGCAGATGGATGTGATTCCCTTCTGCAGCAACAAGATAGTGACGAGATCCAATCACTACTAGTGGTTCTGCTCTGCTTCAGAACCACTGCTCTGATCCTAGAGACCAAGTCGATAATTGTCTGCACCGTCTTTACTCCCCCCAAGAAGCCTGAGAACTAG
>MA01Gene00160
ATGGATGGTAGCAAGCAGTGTGGGATCAAGGATATCATTTCATTGCCCAACGAGGGAAACCATCAGAGTCACCTCGCCAGCCAGCAGATCAAGTTCGTCTACAATCCTCCAAGTGCCCTTCACTTTGGTGGCTGCTGGGAGAGGGAGATCTGCTTGATCAAGGCAACCCTTAGAGTGACCATCGGGGGCCAGACTGTCACTGAGGAAGTGTTGAGAACAGTCTTGGTCGAGGTTGAAGGCCAGCTAACCTGCTGTATCAGATGCCCTGTGGCATATCACGCCAACGATTACTGCGTACCTGCTGGGAGTGTCACGCTCACAGACAGCAACATAGTGTGTCCCAATCACTTCACACCAAGAAAAGGCTGCCGCAACCACGAGCATGTCAACGTCAGCTGGTGCTTCGTCTGCTCAGAAGGAGGTAGTCTACTGTGTTGTGAGTCATGTCCTGCAGCATTTCACAGAGAGTGTTTGAACATCGACATGCCAGAAGGCAGCTGGTACTGCAACGACTGTCGTGCTGGAAAGAAACCACACTACAAGGAGGTAGTGTGGGTGAAAGTGGGCCGCTACAGATGGTGGCCAGCGGAAGTTAGCAATCCCAAAAACATTCCTGAGAATATCCTCCGCATGAGACATGATGTTGGAGAGTTCCCAGTTCTTTTCTTTGGTTCTAACGACTACCTGTGGACTTACCAAGCTCGTGTTTTCCCTTACATGGAGGGTGATGCCAACAGTAAAGAGAAAATGGGAAAGGGAGTTGACTCTACCTATAAGAAAGCTTTGGAAGAAGCTGCACTAAGATTCAAAGAACTGCAGGCCGAGAAAGAACTGCGGCAGCTCCAGGAGGACCGACGAAATGACAAGAAACCTCCACCATACAAACATATTAAGGTGAACAAACCAATTGGCAAAGTGCTGATCATCTCGGCAGACCTTTCGGAGATTCCCCGCTGCAACTGCAAAGCATCAGACGAGAACCCCTGCGGTATGGATTCAGAGTGCATCAACCGCATGCTGCTGTACGAATGTCATCCACAGGTTTGTCCCGCAGGGGAGCGCTGCCAGAACCAGTGCTTCACCAAACGGCAGTACTGCCAGGTGGAGATCTTCAGGACACTGTCTCGAGGCTGGGGGCTGCTCTGTGTGCACGACATTAAAAAGGGAGGATTTGTTAACGAATATGTTGGAGAGGTGATTGACGAGGAAGAATGCCGTGCCCGGATTAAACATGCTCAGGAGAACAATATCGGCAATTTCTACATGCTTACATTGGACAAAGATCGAATTATTGATGCCGGGCCCAAGGGAAATGAAGCCCGTTTTATGAACCACAGTTGCCAGCCGAACTGCGAGACCCAAAAATGGACGGTCAATGGAGACACGCGTGTTGGGCTTTTCGCGCTTACGGATATTCCTGCTGGCACAGAGTTAACATTCAACTATAACCTTGAGTGTCTGGGCAATGGGAAGACCGTGTGCAAGTGTGGTGCATCTAATTGCAGTGGATTCCTGGGAGTAAGGCCAAAAAACAACCCCCCATCAGACGATAAAGGCCGTAAGCTGAAGAAGAAGTCCCAGATGAAGCGCAAATCCCAGCAGGAAGTAATCAAGGAGCGGGAGGATGAATGCTTTAGCTGTGGAGATGGAGGACAGATTGTGTCCTGCAAGAGGCCAGGCTGTCCTAAGGTTTACCATGCCGACTGCCTCAATCTCACCAAGAGACCTGCAGGCCGTTGGGAGTGTCCCTGGCATCAGTGTGACTTGTGTGGACAGGAAGCAGCTTCCTTCTGTGAGATGTGCCCTAGTTCCTATTGTGTCGAACATCGAGATGGCATGCTTTTCATATCCAAACTGGATGGGCGATTGTCATGCAGCGAGCACGACCCCTGTGGCCCCGAGCCCCTGGAGCCTGGTGAGATCCGGGAATGCCCTGCAGAACTCGTGACAACGTACCCTATAAACCTCATCAGAGCTGCCAAAACCAAAACCACAACCCTAAACACCACGGCTGTCCCGCAGGCTCCCTCTCCCCCTGATATAGCCCCTCAGGTCTCATTTAGCCCCCCCAGTAGCCCTCTACCACTTAACATCTCTTTAAACTGTGCATATTCACCCATTTCTCCCTATGGAGAAGAAAAAGAAGAAGAGGACGACAGTTTGATGCGTTTAGAAATGGATGGTGAGAAAAGCGCATCTCCAGATAATTCGGAAAGACTAAGGATAAAGAAGAAAACCGAAGTATGAAGGTTTAATTTATTGACTATCGAAGCAAACTGACATGTGGTTTAAATGTCCCAACAGACCTCTTTTTAGCCATGTTCTTGTTTTCTCAAACTACTTTCACTGAGGGTATCTGGTGTAATTTGAGTTCCAATCACTACAACTTACTTGAAGATGGCACTCAAAAAAAAAGTTTGCATCTCCATCTGTTATCACTTGCAGATTTTATGAGGTTGATTTTAAGGAAGATGAAGATGACAGTGCTTATAAAAAAAGATTCAAATGATGATTGAACAGTATCTTCTTCATACAATGCCATCAACAGTTACAACATCATAGGACGTCATGAGATTTTGGCCATCTTATTATTTCTTGCTACATCTGGCACTATGAAAGATGTTAAACATCACAAAAACGCAACATTGAAGAGAATGAAAATACAGTATTGAGGGAAGGGAATATATTTTTCCAAGGAAATGCCATTGCCTTCTTCATCGAGTCAAATAATAATGACTATAAATAATAAGTACCGTTACCAAAACTCATTTGCTCTGTGAGCAAATGGTACATAACCTAAGCTTAGGTTCAATTTTACTATTGAATAAGTGGTTGATATATTCAAATCCAAAGTATACTTTGGTTTTTACAAACAAATGCTACATGCATACAGTGCGTGTGACGTAAATTTCATCACCAGCCCAATTTTTGTAACCGTGTGTACTTAATTTGCGCTAATAATCTGGTACACAAAGTAGCAACACTGGGCTGAACTGTTTGAAACTAAAAAGAAACGTAAGAGATGGAACAACAAACTACCGAAGACCACATTAACAACAGAAATGCACATTGATGAGCGATTGCGTGAGAAGGTTTAGAGATATCGCAACTCTAGTTTAAAAGAGTACAAAGAGTGTAGATTCTAGAGAAAAACAGCACGGACATTAGATAAAGATGAAAATGTCTAGTGAATGTGTCAACCGCCTATGTTGGCATAAGTTATCAAATTGACTATACTTTGAAAGGCTATGCGTTTGGCATATGCTAAGCATTTGCATTAAAACTGAAATATACTTTGGTGATGGTAATTAATAAAATTAAAATATCGGTGTCTTGATCCTGTATTTTTTTCACATCGTATTATAGAGCCTGCTGTTAAAATGACTTCAAGACTATCGGTTTGTTGAAGCACTTTTGTATAATAATCCAAAATTCGCCTGCTAACATGTTTAGACAAAGGCAAGAATGCTTGTAATTTATTTGAGATAATTTTAGGAGAATTCCCAGAAATGTCTCCGAATTAATCTTAGCCAAATTGTCACAAAATTTTCTGGTGTAAATTGTGCTGTAAATTTAAAGGTGAACAGTGTGATTTTTGAAACACTTGTGGCATCCAACAGTTACAAAACATTCAAACAAACAGGAAGTTCTGTCCCAACTCACACCAGTGGTTGAGCCAGAAGTTTAAATGTTGGCTGCTCAACCAGAGCAAACTTATGAAAGCGCAACTATGAGGTCTAGTTAGATGAAAAATATGAGCTGTTCTATCCTGTTGTACGTTTTTATACATTTCAGCTAAAAGGGAGAAAGTAACAGACTTTGCAATTCTGATAATGAAACACTCCCAGCCAAGTCTTTGTCATTTGTTGACTTCATGTTAAATCAACATACAATTTGAACTGAGACTGCAAGTGTAAAACACTAGAAGACAAGTCCTCTATCATCATTTGTGAAGCTAATGTATTGGACAAATGATATTGGCCTGTTGCATGTCTACACTCCTGAATTTCCTCTTCTGGTTTTCCTGACCCCCATCTAACTGATCATGTGTTCATGTTGAACAGCATTTTAGCTTTTATTTTTACTGTATTCATGTATAGCAATGTTAACTTATTAGTTTTCTTGCTGCTCCTAGAGTCATTTCACTTCAGTATATTTCAGACAAATTATCAAGCGAAAGGGTAAAAAAAATCTGTTGCCTTGTCAGAGATTTTAATTGTGCTGTAGTGCTTTGTACAGAATAAACAACAGTACACACTTGTTGCATCCTTGCTGCTGTTTTTACTACATTCCTGTATATGCTTTGATCTAAATTGTATTTCATTTATTTATTGCATTTGCCAATCATTAATTGTCATTAATCAAATGTTAGAGGAACTGAAACTATTAAATCTCACAAAAACTGTCAAGAAAAAATAAATTCTATTTTACATAAAGAAAATGAAACCCATTTTTAGGATCATTGAAGTGTTTGGCATTGCAACATTAATGTCGTAACAATTAAGCACATTTCCACATAATGCAGAAAAAAGGAGCATTACTGTAACACAAAACTATTCCATTTACATTGTAAATTCTAAGTAAGCCTATAGATAATGGCAGCATTTGTTGTACTGTACTTTATATTTAATGATTTTAATAATAATAAAAAAAATGTCCAGACAGGATGATTTAATTTCTGTATTCTATACAGTAATGAGAATTTTAATGAGAATTTG
>MA01Gene00161
ATGAGCTCAGAATCTCCTCCCCTGAAGGCTCGGGTTGTGTTTCAAAACGGACTGAGTTGTCTACCTAGACAGCATTTTGGCCACCACAGGCGGTGCCGAAGCAGCGCAGCCACTGTGGATGAAGAAACAATGAGTGGCGGAGACAAGCAACCAATCACAGAGAGATATGCAAATATTCAGCCAACTGTGACTCGAGCATCCAATCAGCAGCGGCTTAGACATTCAACGCGCCCAAACTGCAGCACTCACTCTGAAGTCCCGTCAACTGATACGTTAAAAGCGCAGTGTCTTTTTCTACAAACCCAAATAATCATGACTGCCATGCGAGTGGATGCTAAAGTGGTCATGCTTGGCAAGGAGAGTGTTGGTAAAACCAGCCTGGTGGAAAGATACGTACATCGCCGCTTTCTTGTGGGACCTTATCAAAATACTATAGGGGCTGCGTTTGTTGCAAAAGCCCTCAATGTCGGTGACAAAGTGGTTACGCTGGGAATATGGGACACTGCTGGGTCTGAACGTTACGAGGCCATGAGCAGAATCTATTACAGAGGAGCCCGTGCTGCCATTGTCTGCTATGATTTGACTGACAGCAGCAGTTTTAAAAGGGCCAGGTTCTGGGTGAAGGAGTTACAGAACTGTGAAGAGCACTGTAAAATATATTTGTGTGGTACCAAGAGTGACCTAATTGAAGCCGATCGAAGTGTGCGGCAAGTAGACTTCCATGATGTTCAAGACTTCGCAGATGAAATAGGTGCTCAACATTTTGAGACCTCCAGCAAAACAGGAAAAAATGTTGATGAGGTGTTTCAGAAGGTGGCTGAAGATTTCAGTAGCTGTGCTTTAGAGTTCATGCAAGAAGAGAAAGGGGTGGATCTCGGGCAAAAGAAGGACTCTTATTTTGACAACTGCTGCCATAACTGACCTATCACAGGAAAAACTGCTGTATCATATGATCTATTTTGGGATGACTGGAAGCTCTCTGTCTTTTATACTCCTCACAGCATCAGCTGGAGTGTTTTGCTTTTTCCTTTTTCCTTGTTCTTTTTTGCTGTGCAGTATGTTGAGATTGGGCTTTTGAAAGTGAAGGATTCTTCCTTTTCTTGTGTTCTAGCAATGAACATTTTTTTTCTTTGTCAGGAACACTTTTTGGACCTGAGAATATTGACTACAGCAAATATCAACAGTGCATGGCAATCCATTTTACCAAAAAGAAAAGACGCCAAGTAAGCTTTAGGGACAGATGCCATTGCATGGAGATGATCGTTGCCAATTTTCACAAACAATGCCTTGTGATTCATCACCTTTTATAATTTAAAGTGTCTCCATTTTATAGATCTTTTGAGGATCGCCATGTTTACACCCTTCATTTATCACACTCTACTGATAAATGCACGTCCACACTAAACTGAAGCCATTTAAGTTGCAGTTTTCACAGATCTGAAACCAGATCTGAAAACACTTTCTCATGATAATGGTTTGGATGTTGATGGGGTGGAAGATCACAGAGAGTAAAAGGCAGTTTCCCATTCATGCTCGGCTGAAAAGCTGCTGTCAATATGTTAAAGGCTAATAACTATGGTCACTTGAACATTATATCATGGTGAATTTGATATCTGGAAATATCACAAAAACTGTTTGCAGTTTGCAGTGTTTGATAATCAAGCCCAAAGTTTCCTGTATCATGTTGTCCATTATTTGCAGTTGACTGTTTGACATAATAGATCTATCCTGCATTCCAAAAGTGAGTTTATGTGCAGCCTTTGATGAATGTGATGTTAATGTTTACAATGTTATTTCAATTATTATTTAATTTTACGTCAATATAGTTTGGGTAAGATATTGTAAACTGGGACACTAACTGTTGTGAACGTGTACTTTACGTGAACTTTACAGCCTTAGTTCGTTCTCAATTCATATTGTGAATGTATTAAATACTGCTCAAAGAGGCCTGTAGCTAAAAATATGGTTCTTGTGAAAACATTTGCGTAATTTACGTCGGATCCTGATATTGTGCCATTTTTTTACCGGGCATCCTACAGGAAAGAAGGGCCCAATAATAATTTACTTTCTTACAGATTATGTGAATATTATCAAAAAAAAAAAAAAAGCTAAAGCATGTGATCTTAAACACCTCTTGCATATACAGAGCATTTTTACCAAGTTTAAGTGTATCAAAATTATATAAGCTAAGCAGCCCAAGTCATTATCAGATATTGGAACAATAAAATATCAAGTGTGCGTGCAGTATGCTTATCAATACTGTAAATGAATCCTAGAACTTTGAGGGGTAATCGCCTAAATTCAACATGGATTTTTTCCCCCAACATATCATATTCATCCTTTGCTGCCTATTCCTGCTTGCCCTCACATGTGTAAGTTATTTTTGTTTAAGATCGACTCTCTCACCAAAATAATTAGCAATTCTGTGTACTGCATCAGAGAACAAAATTCATTGAATATTCTGTATCATTCTTGTACATTACCAAATACTCATATATATATATATGTGATTTTGTAGAAATTAAACTGAAAATTTAGACATTTAGACATTTTCTGCACTTTCAAGATCTTTTACACAAAGAAAATGAAATTAGCTGCAAGAGTTTTGCGTGGTGACACTATTGCCATGACAGTTGCCT
>MA01Gene00162
CAGGGGAGGAGATTCTGAGCTCATATGAAAATGGCGTCTCCGAAAACAGTACCTAAAGATGCACAGGTTATGATGCAGATACTTAAAGACATGGGGGTCACGGAGTACGAGCCTAGAGTGATCAATCAAATGCTGGAGTTTACATACAGATATGTAACCACCATTATTGAGGATGCAAAAATATATTCCACCCATGCCAAGAAGTCCACTGTGGATGCAGATGACATAAGGTTAGCAATCCAGTGTCGAGTGGATCAGTCGTTCACATCTCCTCCACCACGAGATTTTCTGTTGGACATTGCAAGGCAGAAGAACCAAACACCTTTGCCTCTGATCAAACCGTACACAGGTCCACGCCTTCCACCAGACCGCTACTGTCTCACCGCACCAAACTACAGACTGAAGTCCTTGCAGAAAAAGGTGTCTTCGTCCGCGGGCAGGATAACAGTGCCACGGTTGAGCGTGGGGGCCGTGTCCAGTAGGCCAAGCACTCCAACTCTTGGTACTCCATCAGTGCAGACAGTGGGGACAAAAGTGGGAACACCTGTGTCACTGACCGGCCAGCGCTTCACTGTTCAGATTCCCAACTCACAGGCTGCTTCTGTCAAATCAGCTACTCCTACCACTCCCACGGTTCAGAACGTCCTCATCAACCCCTCTCTCATCGGCTCCAAGAACATCCTTATTACTACAAATATGGTGTCACAGAATTCATCTAGTGACTCTACGTCTCTAAAGAGGAAGCATGAAGATGAAGATGACTATGATGCTTTATGACCTGCTGCGGTTTCTTACTAGTATGGAAGAAAAAGTGATTCTGTAAATAAGCATTTGATAACTCTGAATTTGCCTTTCAGTAGTCTTGTCTTGTTTAGAATAGTACCATTACAT
>MA01Gene00163
CTATGGCGGCCATGTTGTATCCGCGGGGGATTGGAGGCTGTTCGGAACTGAGTCTGTCTTCAGTCGGGAGTATATGGTGAGGCTCTCGGGCTTGAACTCGTCTGGGTTTTACACCATCAGAGATCTACACTCCTCGCCATGAGCCGTCCGTCCTCTACGGGTGGCGCGGCCGGGGGACTCGGAGCTGGTAAAGCAGGAGGAAGTAAGCATGGAGGTTCTGGAGGAACAACCGCCTCTGCCGCCGCCGCCGCTGCAGCTGCTGCCGCCGCGGCCGCAGCAGCAGCCGCCGCGGGGGTATCTGGCTCTGTCCCGGGCTCTGGTACTGTGCCCGCGGCCGCTGTAGCCCTTCCAGCCGCTGCCCTACCAGGACAGTCAGCCGAATTGACAGCGTTGTTTGAATGCCCGGTGTGTTTCGACTATGTGCTGCCTCCGATCTTGCAGTGCCAGGCTGGACACCTGGTTTGTAACCAGTGCCGGCAAAAGCTCAGCTGTTGTCCAACCTGTCGCGGCCCTCTTACGCCGAGCATAAGGAACTTGGCAATGGAAAAAGTTGCATCTACTCTGCCGTTTCCGTGTAAGAATCAGTACTACTGTATGATGGCACACAGGCAGCCATAA
>MA01Gene00164
ATGTTTTTCCGCGTCCGCAGCTCTGCTGAGTTGTCACCCTCCGGAGCGCAGCAACAACAGAGAGAAGAAAGAAAGGAAGGAAGGAGAAAAGATTGTTTTGCAGAGATCAGTCTTTTGGCCAGCTATATTTGTAGGATCTTCCACAATATGAGAAGAGGGATTTGTCCCAGTTGCGGTGCCTGCTCGGTTGGCCACGACAACGAGGTGTTTGTGTCACGGGCACAAATCGACCAGTTTGTCATACCAAGCCACTTCCAGGGAGCAAGAGTGGGAAAGCGAGTGTCTGGGCTTCCATTGCAGTGGCTGAAGTGGGTGCGACGGCTTGCCACTGATCAGGAGAAATCAGATTTCTCTGTGCCTGATGCACAGGCCTTTCGTTTGGGCTATTTGAAGGCCCCCACAGACATGATTCTAATTATAAGCTGGGACTGGCTGCTTCCCAGCAGTGATGAGCCTCCCACTCACCATTCCTGCTACTCTGTCAGTGTTTTCCCATTACTTACCCGAGCACTCTTGATCCAAACTCTCTTCACTCTCACTTTTTTGTACCAGTGCTCATGCAAGCTTTTCATTAATCTCTTTTTCCCCCCCCTGCAGTATGCCTCGGCTGGATGTCTGCTGTCCCTTCACCACAGTGAGAAGCCAGAACACGAAGAAGTGTGCGAGTTTCGCCCATACACCTGCCCATGCCCGGGGGCCTCCTGTAAATGGCAGGGCTCCCTGGAGGCCGTCATGCCACATCTCATGCATGCCCACAAATCCATTACCACCTTACAAGGCGAGGACATTGTCTTTCTGGCCACGGATATCAACCTACCCGGGGCTGTGGACTGGGTCATGATGCAGTCATGTTTTGGCCACCACTTCATGCTGGTTCTAGAGAAGCAGGAGAAATACGAGGGACACCAGCAATTCTTTGCAATCGTGCTGCTCATTGGCACGCGAAAGCAAGCAGAGAACTTTGCTTACCGCCTCGAGTTGAACGGCAACCGTAGGCGGCTCACGTGGGAGGCCACGCCACGCTCAATCCACGATGGTGTAGCAGCAGCCATCATGAACAGTGACTGTCTTGTATTTGATACCTCTATTGCCCACCTGTTTGCAGACAATGGCAATCTGGGTATCAACGTGACCATCTCCATGTGCTGA
>MA01Gene00165
GTTTGTTCAGAGTTAGTAGACTGATTCCATGCTGGTAGAGAGACATCTCCGATTTGCGGACATCGGCACATCACAAAGCTCTGATCTTTTGTCTTCATCTTAAAGCCAACCAAATATGAGAGATGCAAGAATGACTACTCACTTGGAATCCTTGTTCTGGACATTTTTTTCTCAGCTGGAATAGAGTTCATCTGCTTCTCGTCGTTGTTTCAGGCAAGGAACACTCTTAAACATCTGGAAATTGAATAGTATCCTTAATGAAATATTTCTAAATGAAAAGCCAAGGATAAAGATTTCATCAATAGATCAGCATTGTCTTTGTACTTCAGTAAGGTTAGGTTCATCATAATCGAATCCTCATGGATATAGATGCTTCCAGTAGGAAGCATACTCTTATGGGACCTGAATAACAGCCAGATAGAACAAGGGTCGGACAAACGGAACTACAGCAGCAAAAGTTTTGCTTTTCCCAATGGGAGCAAAGAAAAATCTACATCCTTGTGTCCATTTCCTCCTTTTGAAACCATCAGTATCTTGGTCTGTTTAAAGTCTCAACTTTGAAGTGAAATGAGATATTTGATGCAACAATGATCACTTTCAACTTGTCTCAGGAGACTTCCTTGGAAACTATGAGGGAGAACAGAGTGACATCAGCCAGTCCTGAGTTCACAACCCCTGACATGAAAGGAAGAGTAGTAGTGACCATTGGCTATATTCTTAGTGTAGGATCCATTTTGATCATCTCTACCAACCTTCTAGTTGCCATTGCCCTGGTCTTGCTTATCCGCAAAAGGGGCTGCCAGAGTTGGTGTTTTGTTTTAAATCTATCCATTGCGGACATCCTAGTTGGCATGGCCATCACTGGCATTGCCACTGATACACTCAAAGGAACGACGGCCTCCATGGAGAAGGGCCTTTGTCTGTTGCGCATGACCTTTATCATCGCACCCTCTGCAGCCTCCATCCTAACCATGTTCTTGATCTCACTGGACCGCTACATGGCTATAAAGTTGCCACTGCGCTATTCGCAGCTAATGAATGAGAAGATGATTGCTGGGGCTCTGGTCCCTGTCTGGCTCATCTCATTGATTGTGGGATTTTCGCCCAGTGTTTTGAAACCGTTGCAGAAAGAAGACTATCACAAGGATTGCACATTCTTCTCCGTCATAGAGCCCAAGAGCATCATTGTGGTCTTCTGCCTGTTTTTTTTCCCACTACTCTCGGTCTTCATCTATTTCTACATGGACATCCTAAAAATCGCCTGTGGCCACCAGAAGCGCATCCGCGCCCAGCAGTCAGGTACACGCTTTCTGTCGTCTAGCTGCTACTGGGGTCATGTAAAAGCCCTGCGGACTGTTGCCGTGTTGGTTGGCTGCTTCACTCTCTGCTGGTGCCCCTTTTTTGTGGTCAGTATTGTGCAGGCGTCATGTCCAGACTGTAAACTTTATTACCTTTTGGAGAACCATCTCTGGCTTCTGGGTCTCTCAAACTCACTTATCAATCCTCTCGTCTACGCCTGCTGGCAACAAGAGGTGAGGAACAAGATCTGCGAGCTCTTCGCTCATATTAAAGTTGTATTGTGTTGTGTGACACACACTGAGACAACGGACAGGTACCCCTCAGACCACCCGACTGTCGCTCAGGCAGTCATATTTCATGACAAGATGCCAGCCACTCCAGTGAATTATAGTAGGTCTGTCACAATTCCTGAACAACATCCAGAAAATATTTCCAATAGAATGGGAATGTCCTTTTAGTCCTCTGGTCATAGGAAACTGTAAAAGGTCTTTGACAAATGCTTAATCCCTTAATGGATGTAGAGCCCAGTGTATATGTCCAAATAAAACAGACGACTTTATTTGCTTAACATTTCCACCTGCAATGAACACATTACATTCAAAATATACCTAGCACTTAGTTCCCCGTTTCTTGTTTTGTTTTTTGTTTTCCAATTGTAAAATATATGGCTGTAATATAGATTAAACTCATATTCAACAGAACAGTATGTTTTTGTCATTCATTATTGGAACTAAATGCTTCCGGAGTGACTGCGGCTTCATCACAATGAATCCGCTCACCAAAGTGAAACTCATCAATGAACTGAATGAAAAAGAGGCTGAACTGGGTGTCAAAGACAGTGTGTCCTGGCATTCAGTCTATAAAGACAGCGCCTGGGTCTTCATCGGTGGATTTCCATATGAGCTGACAGAAGGAGACATCATCTGTGTTTTCTCTCAGTACGGAGAGATTGCCAACATCAACTTGGTGCGAGATAAGAAGACGGGCAAATCCAAAGGATTCTGCTTCCTGTGTTATGAAGATCAAAGGAGCACCATTTTGGCTGTGGATAACTTTAATGGAATCAAGATTAAGGGCCGAACCATACGTGTGGACCATGTTGCAAATTATCGACCACCAAAGGACACAGATGACATTGATGATATCACTAAACGTTTGCGAGAGGAGGGATGCGCTCCCAGTGTGCCCCCACCTTTCTCCTCTGAGTCAGAGTCTGAGGAAGATTATGCTGTACCTGTGAAAAAGCCAAAAAAAGATAAAAAGGAGAAGAAGAAAAAGAAGAAGGAGAAGAAAGAGAAGAAAAAGCTGCTAAAGGAAGAGAAACATGAGGCACGGACTGAGACGTCAGCGTCTTCCCCTGTCAAAGTGAAGAAGGAGAAGGAGGATACGGCATATGAGAAGTATGCTGTGAAAGGACTGGCAGGAAGCAGAAGGGACAGACCAGGACAAGATTCCAGGAATCCACAAGACAGAGCAGATGAGATGGACCGATTCAGAGATAGGTATGGAGGCGAGCGAGACAGGGATGGAGAAGAAGATAAAAAGACAGATAGAAACAGAGAGGACAAAAGACATGAAGACACTCGACAGCGAGACAGGGAGGGGGACAGAGAAAGAGACAGGGGAAGAAGGGGTGATAGAGAGAGAAATGGAGAACGAGAGAAGGAACGAGACGGAGAGCGTGAGAGAGAAAGGGAACCTGAAAGAGACCGGGAACGAGAGAGAGATAGAGACAGAAGGGAGCGAGACAGAGGTAATGACCGAGGGTTTGCCAAACACAGAGATCACAGTCGTGAAAGAGAACACAGGCGAAATTGAGCAGAGATAATAATTTAACTTTTTTTAATACAAATTTTGTTATTTGTTTGTTTGTTTTTTGTGTATACACCTCAGAAATGTAAATACATCTTTAGAATTTTTATTAAACATCTGTCTGGAATAATTAACTGTATAATGTCCACCTGGTATTACATTACATACACTCATTTGCAGTGTTGGGGATAGTCACTCTTTAAAAGTAATGCGTTACAATAATGTGTTACTCGCTAAAAAAGTAACTAATTACTTTCTTTTTATGGAAAGTGACACGTTACTTTTACATTACTTTTTCTCATTTGGGCTGGGCTTGTTTGTTTTTTTAATAACCTAAAAAAAGTTCTATTATGGGCAAATATAAATGCCCTTTCACACCACAAGTGAAAGCCTCAGGCTGAAGGAAATGCAAATTCACGCCTGTACAGTAGGGTGCAGCTCAAACAAACCTTTTAGCTGTGCTAGAATTCTGGATTGCAGAATAGGATGCAGCAGAGGAAAGTTCAACATTTTTACTTCAGCAATAAACCAAACCAAACAAACAAAAAGAAACAAATGTGATGTTTCTAAAGTGATTTTTGCTTATTAGTATGGAAATGAATTGGATCATCGAAGGTCAGCAGCAAAGACATTGGTTAATGATT
>MA01Gene00166
ATGTCTCTCTACCAGCATGGAATCAGTCTACTAACTCTGAACAAACAAAAAGGGGGAAGAAAAACTAATGAACATAGAGAGAGGTTTGGGTTTGGAGAGTGGGCTGAGAGAAAGCTCTTGGATGCGATTTGTGCAGAACTGTGCCTACCCCACACCTCCACATCACTGCCCATCTTCACCTTGAGCTGGATAAATAAGGAACGTCTTGAGCTCTTTGAAAGGAATACTGAAGGTTCTTCAGGTTGTTTAGAGCACTGGGAAGATGTCTTTAAAGCGGAGACTGCTTTCCATGTTGTTGTGCTGTGCGTATTGCGTGGCGTCACTCTTTTGCCTTCACCCGGACAGAAACAACTGTGTCTCGAATGGTGCCCGGAATCTGGTATCAGTTGTTCAGCAGCTGTACCAGCGTGTGATGAGGCTCCTACGCACCACTCTGTGACATCACAACTGCCTCAAACTAGAGGGAAGCGTGAGAACTTTAAAACATATTTCCCAACATCATTAAAAGGTTGA
>MA01Gene00167
ATGATGCACCAAGCCTCAGTAGGACTCCATCAAGCCGAGGGGGCCGCAACAGAAATGGCAAACCTGAACTGGAAGCCGTTTGTCTATGGGGGAATGGCCTCAATTGTCGCAGAATTCGGTACGTTTCCCATTGATCTCACAAAAACACGGCTCCAGGTTCAAGGGCAGACGCACTGTATGGAGGTCCGATATCGGGGGATGTTCCATGCTTTGTTCAGGATTGGACGTGAAGAAGGCGTCCGGGCATTGTATTCAGGAATTTCACCTGCGCTCCTCCGACAAGCTTCCTATGGAACGATCAAGATCGGTACATACAACACACTGAAGAAACTGTTTGTTAGCCATCCTGAAGATGAAACTATGGTGATAAATGTATTTTGTGGGGTGGTGTCTGGTGTTTTGTCCTCCTCTTTGGCAAATCCAACTGATGTGCTAAAGATTCGCATGCAGGCTCAAGGCAGCCTGTTACAGGGAAGCATGATGTCTAATTTCATCAACATTTACCAGACAGAGGGCACTCGAGGCCTGTGGAGGGGTGTCATTCCTACTGCTCAGAGGGCAGCCATTGTGGTGGGTGTAGAGCTGCCAGTCTATGATATCACCAAGAAGCATTTGATTCATTCAGGCCTCATGGGAGACACGGTGTTCACTCATTTCATTTCCAGTTTCACATGTGGTCTGGCAGGAGCACTGGCCTCCAACCCAGTGGATGTGGTGAGGACACGTATGATGAATCAGCGCGTGCTCGCCGGTAACCCTCTGTACAAGGGCACCCTGGACGGACTCATGCAGACCTGGAGAAATGAAGGATTTTTTGCTCTTTATAAAGGCTTCTGGCCCAACTGGCTGCGCCTGGGGCCCTGGAACATCATTTTCTTCATAACCTTTGAGCAGCTGAAGAAGCTTCCATTGTAGCTGAGTCTGTGACTTCGCTGAACTGTTTGTGCGTGTTTGTTTGTGTGTGTATGGAGCTTCGTCCTTAGCATTCACCATCCCTTCTCCATCACGTACCTATAAGTATGTTTATTTAAGAACTTGTTTTATTCTGTTCTCATTTGTATTGTACATACTTGACATATTTAACACACTCATTTGCACCTAAATGCTTTATTTTTCACTCCTGGCAGCTATCTGTCCGTCAGCGCCATGTTCACAGGCCCAGTGGTGATATCATAATATATGCATAGCCAGCTAGAAGTCACACTGGTGAATATTTGAGGTAAAGCGCTATAGCTGGAAACCATCAGGCATAGTTTCTCCTCACTGGCTTGAGAGCATGGCATCATACCATAATGCTCAAGTTAAGTTACTAAAGACACGTCCGCTGGGTGAGAATGTAGAGCAATAGTTAGTGTATTACTGAATATAAGCATAGGTTATATAGGGTATATATCAGATCCCCCAGGAATATTTGAGGTCAAAACACTCCAAATTAGACATTATCTTTTGTAAGTTAAACTGTTCACATGTAGACACCAGAAATCTTTTTGCTTCATCTGTGGACTGCAGATATGATAGGAAATGTCCATGTTACAAACTTGTATACAGGTCAAATTAATACCAAAGGAACTAGTAAGGGGGTGATGTGGCCTCACATCCTGGATCTTTGAACTCAATGGGCCTTATTTATAAAACACAAGCAAATTTTAGTGTAGCCTCAATCATTCACATGTCCGTTCTTGCTCAAGTTGTCACATTTAAATCAACATTGCTCGTTCTATAAGGCCCAATGTGCGCAGAAAGTTTCTTTTATCCAATATTATGTCTAAAACTTCTGAAATGGTCCACGAAGATGGATGAGGAGTTTATGCTTGAACATGCACAGAATTTAAACACTTGTACACAAGATATGTACTGTTTTTATTCGTTTCTGTTTTTGCAACGATCTCTTTGTCACGTGAATGTGTGTTTGTAGTTTGTGTTTTGTGTTCTGAGAAGCACATGCAAAATGTTAAATATTTTGGCAATTGTCAAGTGTGTAAATACGGCTACTGTATGATAGAATAAAATAATAGCATATAAAGTTTTTTTTTTTTTTTTTTTTTTTTAATTTTGTGGGAAGAGGGGTCGGTAGCATTTTGGGTGCTTGCCTCCTTTGCCAAAGTGGACATGTTTTGAACCAGAACTGCACTGTTGTTGCTGAGTTTTTAAAAGTGACATTATCATTATTATTATTATTGGGAAAGTACTGTTACATATTTATCATTGTATGTCAATATATTTCAAGCCTTACCACTTCCTGCTTTTGTATTTATGCCTTTGCCTGATTGTTTTATGCCTCTTGGTGTGTTAGCCAAACATGAAAGGTTGAACTTCTGCTATACTGTACTGTAAACTATCTGTAATCAAACATTCTTGCTAAAGTTATATGGGCAAACAGTCCTTCATACGATTTTAAGGTGACAAGTTTAAATGGCTTAATGTATATGTAATGCCTGGGTTATTCAGGGGTTTCCTCTATAATATACTTGCTTCTAATTCTTTCCCAGACTTAGGCTTTTGCTAGATTGGTCACTACAGCATGGTGCATGATATATTCCTCTCTGGATAACTTTTGAAAATGCTTATTTCATTCTGTAGCAAAGACCAAGAACCACATTAACCAATGTGCCAGTGTTTTTATTTCAATATACTGCAAGTCACCCACAGATCATTTTTTGTTGTTGTTTTTGTTTTTTTTGTTTTTATTTGCAGATTTTCAAAATTATTTTTTATTTAGCAGATATTTGCTGTTTTATTAAATGAAATGTTCTTTTGTGTAGATGTAATTTAAATTTGTGGGGGTGTTCATTTGGACGAATAATGGAAGTCATGATGAATGTTCTAATACAATGATGACAATTGTACTATTTACTGCCCCAGTTTTTTAAAGTGTGTGTTAGAGAGAGAGAGAGAGAGAGAGAGAAAAAAAGAAGCAAATAAAATCCCCAACACTGCTTTTTTTTTTTTTTTTTCCTTCCCTCAAATTGAAATGCAGCCAATACCCATTGCTGGGTATTATATTTGCTTGGAATTACCAATTTCCTTGTGATCCACTCTTTGGTTAAGTGTCTTTGAACACAAACATTATTTATTATGATCTGTTGGTTGAATAGACAATGAATTGTTTTAAGATTCTTTTTTTTTTTTTTTTTTAAATAATGGCTGGTTTAAATTTTGCTTTGTCCGATGTAACTGCACC
>MA01Gene00168
CGCATAAGGGCTTCGCAAACTTCCCACAACCATTTTTTTCATATCAGTGATATTTCTTTTTTAATTTTCTGGACTTACACAACTGCAGAAATGACTCTACCATACTCCCAAAGCGTGACAACACTTAAAAGCGTGACCGTCGGGGAACCGAGCACACAGACTGTCTTTACATCCACTCCTGTCGGGTTAAGCGAAGGTTCGACGACTTACCGAACGGTAAACCTCGGTGGAGCTCAGCTGCAGCCATCAAGTCCTATCGGGATAAGCGATGGTTCGACGACTTACCGAACGGTAAACCTCGGTGGAGCTCAGCTGCAGCCATCAAGTCCTATCGGGATAAGCGATGGTTCGACGACTTACCGAACGGTAAACCTCGGTGGAGCTCAGCTGCAGCCGGTCCAATACATTAACAGCCAAATGGAGGGGAACGTGATGTACGGGGGCGCGCGTTACCTGGTGCCCGTGCAGCAGCGGCCCGCGGAGTCATTAGTGTACCTGAGTCAGGCGCAGGCGCCGCGCGTCATGCAACAAGTGTACTTACAGAACGTTCAGCCCATGAGCGTTAGCAGCGTCGACGAGACCGACGTCTACAGACAAGTAAACATAAATGGACAAACGTCTTTCTACAGCCAGTTATCCAGTCCAGTCAAGAGCCCTGAACCATCTGAGTCGGAGTTGGTGGAGAGTTCAAGCATTCGGGAGGAAGTCGTGGACTTAAGAGAAATAAAGAATGGCTTCTCAAGTGAGATCAAGACCGAGGTAATCGAGGTGGAACCGGTCGCCAAGCTGGACAACCGCTTCTTTGGTGAGCTTCTTGCCGAGGTTTACCGCAAGAACTCCGATATTCACACCTGCATCTCTGAGCATGTAGCGAAGATCCGGGGAAGGAAACACCTTCTGGACCCCACCATTGACTACAAGGTGGAAAAAGAAGAAATAGAGAGTCTTATTCCTAAAGGAGTGTCTGAACTGACTAAGCAACAGATCCGCTACCTGCTGCAGACTCGTGTGACAGCTGATAAGACCATGCGTCTGTTGATGGCCACGTTCAGCAGTCTGCGAGAGGAGCTAGTGCATATGCAGGAGGATCTGAGGCGTCTGGAGAGTGAGAAGGAGGAGCTGGAGAGAGATCTAAGCTTTAAGGCAGATCAGGCTCTGCAATATGACAGACTACTGGAGACCGTACGTGAGCACAACAGACAACTGCAGGCGGCTGTGAAGGAAAGTAACAATGCTCAACGTACTCTAGAAAGTCAGCTAATGACCTTCCAGAGCAAAGACCCCAGCAAAGACTTCCGTATCAAAGAACTGGAGGGCAGCAAAAGAGCCCTGGAGCAGGAGAATGAGCTACTCAGGAAGAAGTTGGCAGGGCAGTGCAGTAGCTCCACCATCCAAATCAAAACACAGGAGCTGTCTAGAGAGTACGAACAGATGCTGAATGATCTACGGGAAGAGAAGGACAAAGAACTCAAGAACCTGCGGACTCAGCTTATAAAAATCCAGACCGAGCGCACCATAACACACACCACTGACAGCACCTTGGAACTGCGCATCACTGAGCTCCTGTCCAAACTGGAGCAACGTGAAAGCGTCATCAGACACCAGGAGGAGGAGATCAAGCGACTCAAACAGCAGAAGGTTGACAACTCCAGCAGTACGACGAGGACTGTTGTTACCAAGAGATACATGAACCAGTACCCTATACTGGGTCTGCTGAGTGACGATTACCAGTACACACCACCCATTAAAGAGGACAGGACCGTCGTCATTGAGAGAACAGGAGAGGTCACCACACGACTAATCTAGATTGAATCAACAGGAAGAAGAAGATTTAGAGGCCTCTGCGTTTTCTCTGTCCAAATCTTATTCTCTCCCTCTCTCCCTGCATGCCGCCCTCTTCCCAGTGGCTCCTATCGGTGATGGTGGCGCTGACTTTTAGTGTTTAGGCTTTAGAATTGGATAATGCCGTATGGAGTATGAACCAAGAAAAGCATTTAATGACACAAAATCTTCCAGAAACATATTGTTTATTACGATATAGCATGACTACTGATATTTGTGTGTCATCTCTTCATATGATGTACCACAACCTCTAGTCAACACTACTGTAAGGATGTAAATATTTGGAGAGAAATGACTTGCAAGTATCATAAACCATGACTGGAATGAAAGTAAAGCATTGTCAGTAATGTAAAAGGTGATTGCTGGTTTTCTTATTCATTTGGGTACATTAATTATGCTAATTTTATTCTGTTTTTTATTCTTATGTCACAGAGGTGATGCTCTATATAGAAAATAATGCATAAGGTAATAGTGGTCGACCAATACATGTTTTTCAATGGCCCACGCAGATATCTGGAGAGCAGGATGACCCACTAAATACAAAAAGTTTGGGGTCAGTAGCATTTTCTAATGTTGCTGAAAGAAGGCTCAACAAGGCTGCAAAGCATATATGATCAAACAACATTAAAAACATTGTGAAATATTATTACATGTTGAAAGGACTGTTTTCTATTTGAATATATTTTAAATGTAATTTATTCCTGTGATGGTAAAGCTGTATTTTCAGAATCATTACTCCAGTCTTCAGTGTCACATGATTCTTCATAAATCATTCTAATATGCTGATTTGCTGCTCATGAAATTTATTACCAAAGTTGAAAACAGTTGTTCTGCTTAATATCGTTGTGGAAATCGTGATACTTTTTTCAGGATTCATTGGTGAATATAAAAGTTTCTTGTAACAATGTAAAATGTTTTACTTTTTTTGATCAATTTAATGCATCCTTGCTGAATAAAAATAAAAATAAAAATCTGACTGACCCCAAACTTTTTAATGGTAGTTTACATAGAAAATGTACATGAGAAACACAAACATGTAAAAATAAATAAATTAAATAAAAGTAAAAAAAATAAGAAAAATATTTTTTCAATATTTTTTTATTTATCTGTTTACAAAGCTGTTGGATATTGTAACTAACACAAGGGGGCGCCAACACAGTTATCAATCGATGGCAGATATGGTTTTTTTTACAATCACTAGGACCCATTTCTCAATACTTGGGTGACTTTTTCAAAACTCTTCACACAGTGATTACAACCTCAGTCTATGGGGCTAAACTGTGGATCATTTATCATTGCTTTGGCACAAAATGCATTCAGTGACTACATCTTTCAAATTACATGAATTCTTTTCTCACACAATTACTGCCTAAACTCCTGTACCTGGCCAATTTGCACATACTCTTTTCAAAACTGTTAAACTTAAGTCCAAACCTTAGCATAATACAAAATTGAATAAGACTGAAATCTGCTACATTTCTACAGTAATACCATATTGAAATATAGTCTGAATCTAAAAAAAAATATCAAATACTATAACTTAAAAAAAAAAAAAAAAGCTTGAACAGCTACACAAGTGTTGTCTTTCAATTTTATCATCTAAAGAAAACTTGGGAATAATTTTTACTGTAATCTAAAGTTCTGTAAAGACATTTTACAAAAGAAAACATTGTATAATGCTACATGGCATTGTTTTATGAGTGAAAAAGTGTTTGTTGGGTGAAAAACTTGCAAGTGTTATGGATGAATAAGTTGATTTGAGACGTCACATGTATGAAGTGTTTTGGTAGTTTTAGTGCATTTTAAATGTGAAATCAACTGCTGTTGCCAATTTGAAAGTTGGTTAGGAGAACTGCGTGAAGAGTTTTTAAAAAAATGTAAGTATTGAGAAATGTGTCATGATTGTGAAAAACTAGCTCTGGCTGATACATTGGTAGACCACTTATATGTAATGAAAGCTGGTGATGGGTTTTACTGCTTTAAAGTGATTGGTGTAAGCTATATAAATTCTCACAGCTATATGTAACTTTTTTTTTTTTTTTTTTTTTTAAATTTGTCAAATGGTCAATTTTAGTCTATGTAAACATTGGTCGTTTTAAACAAAGTTAAACAAAAACCTCCATAAACGTTTCTGTTTTTATAGTCTGAAACTGCTGGGATGTTTTTGTCATGGTATACATTGAATCTATTTCTACAGAATCTGCCTGTGTTTTTACACATGAAAGGACATTTTTTGATGTGAGTACAGAAATTCTCTTGAACTGTAAAGAAAATGATCTTTGATGTTAAATGCATCTTTTTTTTCCATTTGAAATGTGCCCTTTCAAATTAAACTTCACAGACATCTACAGAATGTATCTCTTTTGGATGAAACTCTACATATTCTAAATATCTAAAGGT
>MA01Gene00169
AGTCCGAGAGAGACGATCCAGCACTCACACTTTCAGCTCATACAGAGAGACGACAAACTACAGAGCTGTTGCTGTGGTCTTTCCACACTGTTTTGTGGAAGTACTTCTGAAAAGCGAAGCTCCTCTCAGTTACTTTGCCCTGGGGACATTTTTGTTTCTTATTCAAATAAATTGGGATATTCCGTGTGACATGTTGCCCTCGTTTCCAAGAAAATTGTATCTTTCTTCTTTGAACGTGCAGTGCTCTTTGAACTTGCAGTGCTCTGGCTGTTCCCTGATAAAGGCTGTTGGTGTTCTTCAGAGGGAATGACTGAGTGTTGAGGAACCAGGATTGCTTGCACGTGTGGGACATTTGTGAAGAAGCATCAGGAGGCAGAAGAGAAAAAACTGCTCAAGAAAACATAAAGGAAAGAAAGAAAACAAGCAAACAAACATAAAATACTGTTTTGGTGCAAAATGGATCTCCCTCCTTTTAGGGGTTTATCCGATGTACCCTGATATTGGTCAGCCTTGCAGCTCAGCCCCTACCCTGGTGGCCCTGAAAGAATGGATCCAGTGCCACCTTTTCGGATGGATCCTGAAAGCCTGGATCTTCAGCAGGTCCCTGTATTGTCCATTGACCAGATCCATGCTATAAGGGCTAATAATGACTATGTGGAACGCCCAGTGGCACTGGAGCCTGCATCTCAGGTTGGTGTCTTCTATGTGCATGATGAGCGACATCCTCAGATGTCTCGCAGTCAAAGTCAGCATCAACATTCCCACTTGGCGTACTTGAGTCGCTCCAGTACCGTGAGCTCCATGTCCCGTGGCAGTGCTGCTTCAGACCAGAGACTTCTTACAGGACTAACGCCTTCCCATTCTGGTCTGGCCACTGTGGTGCGGTCCCAGCCCAAAGGTGACTTGAAACCTGACTCGCTAGGCAAAGGACTGGCTGACAGTGAGGACTTGGGCCTGCATCTCTTCATCTGTGAACGTTGTGGCCACTGTAAGTGCCAGGAGTGCTGTGCCCCTCGTAATTTGCCCTCCTGCTGGACCTGTGGCCAGCGCTGCTTATGTTCAGCTGAAAATGTCTTGGAGTATGGCACTTGCCTGTGCTGTGTGAAGGGTCTGTTCTACCACTGCTCGGCAGATAAGGAGGACAACTGTGCCGACCGACCATGCTCCTGTGCCCCGGCTCATGCCTGCTCCCGCTGGAGTGCCATGGCCTTCCTGGCGCTATGCCTGCCTTGCCTGTGCTGCTACCCTCCTGCCAAGCTGTGCCTCAGTCTTTGCCAGCGTGGCTACGATCGCGCCACCCGTCCAGGCTGCCGATGTAGCAACACCAACACTGTGTGCCGCAAGATCTCTGCCACCAACCCTGCGCCCTTTCGTAAAACCCTGGAGAAGCCTAGCAAGAAGGGATGGGGTCGGTTGATCTTCTACCATCCTGACCTCATGGCCTCTGTAACCAGTGAATCCCTCTATGTGGCCCTTGTCTGGCGGGGACAGGCACTGTTGAGGACACTCCAGGGGTCGGAGATGGAGCTATAG
>MA01Gene00170
ATGAAAAAGTGTCACTTCTTCAAACAGCAGCTGAAGTTCTTTGGACACATCATCTCAGTGAGAGGAGTTGAGGTTGACCCAGAGAAAACGCAGGCTGTTACTCTGTATCCTCCACCCAAGGACCTTAAAGCCCTCCAACGCTTCTTGGGATTGGCAGGATGGTACCATAAATTTATTCCCCATTTTGCAGACCTCACAGTACCCTTAAACCACCTGAAAAAGAAGGGAGTGAAATGGGAGTGGACCCCTGAGTGCCAGGTCAGCTTTGAAGCTGTCAAACAAGCATTACAAAACCCACCTGTGTTGATGCAACCCAACCTCAGCCAAAGTTTTCAGGTGCATACGGATGCTAGTGAGGTTGGGTTGGGAGCTATTCTGACTCAGCAAACACCTGAGGGGGAAAGGGTGATCGCCTACGGTTCAAGAACCTTACGTGGAGCTGAGCTGAACTACTCTACTTCTGAAAAAGAGTGTCTGGCTGTAGTGTGGGCAGTCGAAAAATGGAGACATTACCTTGAAGGGAGGCTGTTCGACGTCTACACGGACCATGCAGCTCTGGCTTGGGCCTTCAATAGCCCCAAAACCTCCTCTCGTCTGACCCGCTGGACTCTTAGGCTGCAACAATTCCACTTCCAGGTCCATCACCGGAAGGGGTGCCTCAACCTAGGTCCAGACGCATTATCTCGTGCCTGTGAGCCAGATCATGTGCACTGCTTGGCCATAATAACATCAAAACATTCGTCAGACATTCCTAATACACTGGATGAAATATCTCAAGCCCAGAAGAACGACACCACCATATCTCACCTGCAATCAGATCAAAAAATCAGGAAAGTTCAAGGACAGCACATTACCTTCGAGGACCACCAGGGGGTATTGTATCGCAGAGTACCTGTAAGAAACAATGGAGACAAGTTTCAAGTGGTCGTACCTCAGGCATTAATACCAACTTTCCTCCATTACTTCCACGATAACCCTCTGGGGGGACATCTTGGCCGGTTAAAAACACTGCTGAGGCTTTTGGAGGTTGCATGGTGGCCTAGTGTCCGCAAAGACGTCTGGCAATACGTCAAGGATGACCGGCTGAGGGTGAGTCAAAGAGAGGGAAGGGAGACCAGAATCCATGGGGGGACAGAGTGGCTTCGGAGTGCTGCTTAA
>MA01Gene00171
ATGGAGAACACAGGTGTAAATATACAGGAACGAGATGCAATTGTGAATACTGTCAATGTAACTGAGGCTAAGAGTAGTTCTGAAACACCCAATGCAGATTTCACTGCAGGCCCATTTGTTACCAGACGCAATCCAACTGCAGAAATAACTTCTATGCTGAGCTCATTGTATATTTCTGATGATGAAGAAACCGATGATGATGATGATGATGCTAATGGTGAAAGCTGTGTATTGAATGTGAATGTGGTACAAAATATGCAAACTGACATAGCTCAAGTCAAGGTGGATTTATTGGCCCTTAATACTAAAGTGCAAACATTAGAACATGACTTTAAACAGTCTGTAGAAAGCACCCTTAATCGGGAGTCCAGTTTTAGGGATGCTGTGGACGCTAGCTTAGCAGACTTAGAGGATTACTTCCGTAACTCCTTGGAGAAGTTGGAGAGGGCGGTGACTGACTGTTTTCTGAGGAGAGATGCAAAGTGGGAAAGTCAAATGAAGAAGTTACAACTAACTAGTACCCCTTCTCTCTCCAGATTACGCTCCTATACTCCAGCTCACTCTATATCCTCTGTACATGTTCCCATAACCCCAGTGCCAGCCCCTAGAGTTCAAGTACCACTACCAAAATCTGCCAATACAACCTATGAGGTTTCCCCTGTGTCTACACCACTAACCAATGTGCTTAATCCTCCAGTTGCTCCGAGTACATCCTCTTTCTGCACTCAGCCCCCTATTCGCTTGGAGTTTCCCACTTTCGGGGACTCCTGTGAGACATCAGATGTGCTCAACTTCATCGAGCAGTGTGAGAACTACCTGGACATCAGGCCCCTTCCCAGTGGAGAGCTCTACGGAACCCTCAGCACGGTCCTGAGAGGGCCTGCTCTCAGCTGGTGGAAAGCGGAGAAGAATAAGGTAACAGATTGGCAGTCTTTCAAAAAGGCATTTATGGCGGCTTTTCTTCCAGATGATTACCTCACGGAGGTGGAGGATAAGCTGAGGTCTTTAGTCCAGCAGCCACGCCAACGCCTGAGAGATTTCGCCTATGATTATGGGGGCCTCTGCCTCAAATGGAAGCCTGATATGGCGGAGGACGAGATTGTGGGCCGCATCCTCAACAACATTAACCCCAGGGTCGCAGGCTGCTTGAGGGGGACGGTGAAGACAGTGGAGCAGCTGGTGAAGGTCGGATCTATGGTGGAGAAAGACTGTATGGGGGCAAAAGATTATTGGCAGAAGGTTGGTGGTCAAAACGGCAAAGATAAGGCCAATAAAAAATTTGTGGAACGCAGTACCTCCAAAAACCTGGCTGGATTATCTATCGCACAACCTCACTCCATGACATCACTCCTCTTGGTTCCTGTAATGGTAAAAGGCAAAGAAGTTAAGGCTGTAGTGGACACAGGTAGTACCTACACCCTCATGCAGGAAAACCTGTGGAGACAGTTGGGTGGCACTGCTTCATCACTCACTCCAAACACCCCACAAAGGTTCATCATGGCTGATGGGAAGGTTCACCAGGCTGTTAACCAAAGTTTAATCAGTTACCAGTGGCATGATAAAGTCTGCAGTGTGGACACTTATATAATGAAGGGAGCCCACCTCGCGTTTCCCCTGATTGCCGGCTTGGACTTCCTGAGAGCCGCTGAAGCCCTCCTGGAGGTGGGCGAAGGAAGATATGGTCTAAAAACAGGAAAAGGCTATACCTACTACCAGGTTGTTCCTTGCTGGGACTCTGATAATCAAGACGAGTTGAGGAAGCTGATGGCTACCTGGCCGCGCGCCACCTCAGAAGTCCTGGGGAAGACATCGGTAGAACGGCATAAAATCATCTTGTCTGATGAGGTACCAATTAAGTCCAGAGCATACAGAGTCTCACCCTTTAAAAGGAAGATCATTGAAGACCAAGTAGATCAGATGCTCCGTGACCACATCATTGAACCATCCTTTTCTCCATGGTCCTCACCGGTGGTGCTAGTTCCCAAACCTGATGGCAGTTACAGGTTTTGTGTGGACTATAGAAGGCTGAATAGTAAGACCATACCTGATGCTTACCCAATGCCGTTAATACATGACATCTTGGAGTCCATGGATGGCGCCACCTGGTTCAGCACATTGGACTTACAGTCAGGATATTGGCAGGTGGAAATGGAGGAAGGTAGCAAGGAGAAGACTGCTTTCATCACTACTAAAGGGCTATACCAATTCTGCTCCATGCCGTATGGGCTCAGGAATGCCGCTGCTACATTCCAGAGGTTGATGGAAAAAGTCCTGGCAGAGTTAAGGAGAGAATTCTGCTTTGTATACATCGACGATATCATCATCTATTCAAAAATCTATTCTCGCCCAAGAGGACTTTAA
>MA01Gene00172
ATGGCTGTCCCTACCCGGGACCAGAGGGCGGAGACTGTGGTAGGAGTATTGGTGACGGAGTGGTTTTATAAGCTAGGGGTGCCTGGTCGAATTCACTCAGACCAAGGCCGAAATTTTGAGTCCCAGCTTATGCAACAGCTGTGCAATTTGTACAAGGTTGAGAGGTCTCGCACTACACCTTACCATCCGGCCGGTAACGGCCAGTGTGAACGATTCAATCGTACGTTGCACAACTTGTTGCGTACTCTCCCAGTCTCCCGAAAGAGGGATTGGGTGTCTTGTCTCCCACAAGTATTGTTTTGTTACAATACTACTCCCCACCAGACCACTTGTGAATCGCCCTATTTCTTGATGTTTGGGCAGGAACCCAGACTCCCAGTGGACTTCCTGCTGGGAAGGGTTCAGGATGTGGTACCTGGTACAGTACATGACTGGGTGGCAGAACATCAAGCCAGGCTCCAGGTTGCTTATGATGGGGCTCGTGAGCGGATAAAGGCGGCTGCAGACCGCCGAAAGGCTAATTATGATCAGCATGTTCAGGACGCTCCGTTGGTCGAAGGTCAGATGGTTTATATCCAAGATTTTGGTAAGAGAGGTCGTAATAAAATTCAAGACGTGTGGAATTCTGTGGTGCACCGTGTGGTGAAGGCGCCGAGGGAGGGCGGTGCCGTTTACTCGGTTGTACCAGTGCACGAGCCAGATAAGGTAAAGCATGTTCATTGGCCCTTATTGAAGGCCCAAAATCAGGGAGCGTTGCCTGAGCAGACACAGGAGGATAGTTCCCCTGAACAGCAGGTGGTTGTACAGGAGGAAGAGCTTGAGGAGGCAGACTGGTTACTGGTGGGTTCCAGAGAGCATCAAGCTCCTGTGGTACTGTGCCCTGAAGAGCCAGGTGGTGAGGAATTACCCTCTGCTGGAGTGGTGGTATTAGAACTTCAGGCTCCTGTTGCCCCACGCCCTGAGGAGCCAGGTTGTGTGGAATTCTCTGCTAGTTTGGAGGTACCAATGGGAAGGGCACCCTCAGTGCCCATAGGACCTGAATCGGGTGCACAGTCGGTTAGTGAGGTACCTGTGGGTACTGGGGTGCTTAACCATTTTTCTGTTGAGGAGGATGGCGCTCGGCGGTCAAGGCGAACGACGGCCGGCTATCATCCTAATATTCATCGGCTTCCTCGGGCAGTGGGACATTCTGCATCTGATGCTCCTATAGGAGTGCGACTGTGCGTACGGTCAGTTCTATGTTTGGCGTTTTGCCGCGGCTGCCCTGTTCAGCTGATGAATGTGACTGCATCTGTCCTTCTCCAGGAGCTGCTGGCCTCTATTGACCAGGGTCGACGACTTCCTCTTTAG
>MA01Gene00173
ATGATGTCCATGAATAGCAAACAGCCGTTTAGTATGCATCCAATTTTGCACGAGCCTAAATACACACCTCTACATTCCAGCTCTGAAGCTATCCGGCGAGCATGTTTGCCCACGCCCTCGCTGCAGGGTAACATCTTTGCCGGCTTTGATGAGACTCTGCTCCAGAGAGCCGAGGCACTGGCGGCGGTGGACATCGTCGCTCAAAAGAGTCATCCGTTCAAGCCAGATGCCACCTACCACACCATGACCACCATGACGAGCATGACCTGCACGCCCACGTCCTCTACTGGGCACCTTCATCACCCGTCTGTGCTGACCTCTCACCACCATCATCCCCACCACCAGCCGACGCAGGGCCTGGAGGGCGACCTGCTCGACCACCTCACCCCCGGCATCTCTATCGGAGGCATGCCGGGCTCCGACGTTTGCTCCACCGCTTCCCACCCGCATTCACACATGTCAGCAATTAACCACATGCAGCATCACCACCCGCAAAGTATGAACATGCACCACCACAGCCTGGGCTCGCACGCCTCTCTGGGCGGCGGTGGAGACTCCGAGCCTGATCCCCGGGAGCTGGAGTCTTTCGCCGAGCGCTTCAAGCAGAGGCGGATCAAACTCGGGGTCACGCAGGCCGACGTGGGTTCGGCGCTAGCCAATCTTAAAATCCCCGGGGTAGGCTGCCTGAGCCAGAGTACTATCTGTCGTTTCGAGTCTCTTACTTTGTCCCACAATAACATGGTCGCCCTCAAGCCTATCCTGGAAGCGTGGTTAGAGGAGGCAGAACGGGCTCAGAGAGAGAAAATGGCCAAACCGGAAATTTTTAACGGCGGGGACAAAAAGAGAAAACGCACTTCGATCGCTGCTCCAGAGAAGCGATCGCTGGAGGCTTACTTTGCCGTCCAGCCAAGACCCTCGTCGGAGAAAATCGCTGCCATTGCCGAGAAACTGGACCTGAAAAAAAACGTGGTCCGCGTGTGGTTTTGTAATCAAAGGCAAAAGCAGAAACGGATGAAGTTTTCGGCTACGCACTAG
>MA01Gene00174
TGGATAAACCGCGCGTCTGGATGTACCGACAAGGACGTTTACAATAGTCCCGTATATGTGTATTCGTAATTAAGAACAAGATTTTAATATAATATTCGTTATTTTCATATAGAAATGGCAAGTGTAGGACTGGCCGTTAGCGCTCCGAATTTAGAAGAGAGAGCCGTTTTCACGCAGCTTAAACCCGTGCGGATGTGTAGCGCGGATGGGCCGGAGGACTCGTCTGTATTTGAGGACGTCAAACCCGCTGTTAGACTCGCAACAAACGCTGTTGAAATGGCTCAGACACGGATGGAGATGGATAAATATCTGCCCCAGAGCGGCCCGCTGCTTTCCCCAAACATGATGGATAAGAAGTACCGTCGGGAAAGTGCCTCAGTGGTGGATGAGTATTTTGCAGATGAGAAGCCTGCCCCTTACAGTCTCAACATCAACGTTATCCTGCCCAATACCACACATCTTCGCACTGGCCTTTACCGTCCAAACAAACCTCCGGTGCATCAGATCAAAACTGAGCCGGGTGTGGACGAACCTTGCAGCATTCAGACGCTTCCCGAATTCACCTCTGTCTTCAGTGTGCCCCAGACGGTCAACAGCCTCTTCATCAAACCTGACATGTCTGTCACAGATGAGCTCCACATTGGCCCTCAGCAGCCATCAGTCTACCAGATGCCCGTCAGCAGCAGTGACCTCACCACAATGACCTTTTCCCAGAGTCAATCGATGAACGGCTCGTCCAGCAGGACCATGCTCAACCTGAACACTGTGGCCTTGACAGCGCAATCTGGTGAATTTGTCATGCCCGAGCCATACTACGTTTCACCCCAGCCGCACAGTTTGCCTCCATCGCCCCCCAACTCCCAGCCCGGCAGTCCAGAGAACCAGGCAGAGCTTATTACCTCAGTTCCCCCTCCCCCACCGTACCAGGCTAGAATCGGAATGAAGGTTGGACAGATGACCCCTCACTCCATGCTAATGGCTCACGGTCAGGGCGTCCTCACGGGGCCCAGATACAACCGACGGAACAACCCTGAGCTGGAGAAGAGAAGAATTCATCATTGTGACTTCCCAGGATGCACTAAAGTTTACACAAAGAGCTCTCACTTGAAAGCACACCAAAGGACTCATACAGGTGAGAAGCCATACCGGTGCAGTTGGGAAGGATGTGACTGGCGTTTTGCCCGCTCAGATGAACTGACGCGGCATTACCGCAAACACACCGGCGCAAAACCCTTCAAATGTGTTGCCTGCAGTCGCTGCTTCTCTCGTTCAGACCACCTGGCACTGCACATGAAGCGCCACCAAAACTAACAGACTTTACATCCTTACTTTTTCAATGTTTATAACAGTTTTCATGTTCTAAATATTTCACAGTCATTCACATACGAAGATCAAACTAATGAAAGCTCTGCCCTATATCAGCACTCCACACATTTTGTCATGAAGAGGACTGGACATCACAGCAGAGCTCCAACAGAATGTATACTACTGTACATATGTTTTGTATGTGTTTGTATGTCTGTAGATTAATGTGAAAAGATGCTATGAATTTTATACTTGACCTCCATCCACTTTGTCTGACTAAATTTGAAAATCTTCCTAATAAGAGTCTTCCTAATAACTTGAAATGTAAAGTTTGATTTATTAATTCCAAAGTAATAGTTAATTGTTCATTTTAGACAATACAATACTATTTATATGGAATTTCCCACTCACAAAAAGTTGTTTGCTTTTGGGTAAGATGCT
>MA01Gene00175
ATGCCAGGTTCAGGCCTTCTCCTCTGCAGTGCAGAGGCCCAATCTGGCCAGCAATTGTTCCTGTGTTTTGTGGAGCTGCTGCTTTGTACCCTCCCTTTCCTTTCTGTCCCTCCTAATCTTCTTCCTCACCTCATTTGCTCTTCCATATTCCTTCCTTATCTCCTTTATACCCTCGTATTCTTCTCAGTTTTCTTTCTTGTGTCTCTACAGAAAGAAGAGCCGTTAGACGATTGTCTTGAGCCCACAGACCTCAAAATCAAATCCTCACCCCCTCCGCTCTGTGACATCAGCACCCAACACAATGATGACGACCAGACGGAACCTGTGGACCTGTCCCTCAACAAGCCCCGCCCATCCCTTCCGGTAGCCACGGCGACCTCTACTCCTGCAAACCCGCCTCTCCAAAACATCACGGCAAGTGCCACCATCCCGGCGGTGCTGTCACCAGGCTCCATACTGGCATCCACGCAAGGGGTCGGAGGTCAGCAGATCCTCCATGTCATCCACACCATACCCTCCGTGAACATGCCCAGTAAAGTGGGGCAGCTGCAAACCATCCCCGTGGTGGTACAATCCTTACCGGTGGTTTATACAACCGTACCCACAGATGGAGTGGCCACTGCTGCCATCACTGTACCTCTTATTGGAAGCGACGGCCGGTCGGAGGGATCAGTGCGTATAAAGCCAGGCTCAACCTCTCCAGTGGAGTATCAGTCTGACAGTGATGCTGAAAGCGGCACAGAGTCTGGATCAGCCTCTTTTAGCACGCAAGGGATGGACCCCAGTATGAATACAGATGTGGACATACAAGTTGACCCCGACTCGCCGGACATGAAGAGAAGACGTGTGCACATGTGCGATTATGATGGTTGCAACAAAGTCTACACCAAGAGCTCGCATCTGAAAGCCCACCGGAGAATACACACAGGTGAAAAGCCATACCAGTGCACATGGGAGGGCTGTACCTGGCGCTTTGCCCGCTCTGACGAGCTGACGCGACACTTTCGCAAGCACACCGGCATCAAACCCTTTCGCTGCACCGACTGCGATCGCAGCTTCTCCCGCTCTGACCACCTGGCACTTCACCGACGGCGCCATGTCATGATGTGATTTTTGCGCCACCCTCCCCAGCCCTCACCTCCCTGCCTGCTCCTCAGGAGACATGCGCGCCCATCCGGGGATTCCAAATGCTGTTGACGCCACCTCCCCAGTCTCCGGATATGAACATATGTGTTGAATATGGAGAAGGATATGGTGCAATCATATTGGTTACCCCTCCTGGTCAACATGTCTGCAGTTTTCTGCCAAGCTTCTAAAAGCCACAAACCACCCGTCCACTGGTGACCTTCACCTCCATCTTAATGCCTGATCATTAGCCGTTACTTGAAGGGACTATAAGAAAGGCAAACCGCTCGCAGCATTGCTATAAGCAGAGAGTGAAGATTGGGGAAGGTACCCCTTATTGAGATGATTCTTTTGAAACAAGTATAGAAGTTTATGAGAAAATAAAGGATTTTATGCAAGATGGTTAGGAAAAAAGTAGAGTTATGTAATAAATTTGGTCAACAAGGTAGAGTTATGTAATAAATTTGGTCAACAAGGGTTGGATATACATCTACAGCTGCCTTTTCGAATTTTTACATTTTATCCGAACTTTTTGTTGTCCTAAATTTGTATACAAAGCTCTACATGCATCTTGGGGCCTATACGTTTCTGTGTGGATGGAAGTTAACATAGAGTGCATTGTAAAGACAGCTGAAGATGTACCTTGATTTAGATGTTTTTTTGTTTGTTTTTGTTTTTTTGTTTTTTATAAATAGTTTTGGTTTGAGTTTTGAAATGAGAAGTAGAGGCAGGGAGCTGACAAGACTGTGAATTTTTGTAAAATATTTTCCTTGATTTGATTAGTATGTGTTGTCTAAGCATCTTCCCAAAAATAGTTTGGCGCAAAAACAGTATTTTTCTTTTTTCTTTTTTTTCTTTTTTTTTTAAAGACATTTTAATTGCCAATAATGGAGTTTAACATAAAAAACACCTTTTGATATGTGTAAATCTAACCTTCAGATATTATTTCATAAGGCTGTGAAAAACATTTTAAAAAAACAACATAACTCGCAGGGAAAGGGGGGATCTTACTAAATTGGTGTGTATGTGTGTGTATGTCTGTGTATAAGCACACTTGTTTGCATATTTGTAAAGAAGACATAATCGGAGATATAATAGTAGAGATGTCTAGATGCATTGTTACTTCTAGCCCATCAGAGCCTTAATTGAAGTAAATGTGCAAATTTGATTTGCGCAACAGGTTTTCGGAGTTCCTCGGGGTTCGATACTGGGACCCCTATTTTTGTGAGGCACCTTGAAAATCCCTATTTGCACCTAGTTCACAGTGACAAAACATGTCTTAACAGTTCCTGCCCTGATATGCATGATATGCAAAAATAACCCCTCAACCCCAACAATATGTTGAAGTTATTGGACAGTGATATTATGAAAATGTTGGGCAGAGTCCATATAAATCTGACGAGAGGGTATCCTGGACACTTCTTCCCTCTAGCTAGCACTCATTGCCATGGTCATAATTTCCGTTGCTAGCAGCTGAGCAAGTGTGCATTATGCTTTTTTTCAGAAGAAATGCTTGTTTGATTCCAGCCTTTGAGAGCTAAGTGCATGTCTGCAGCAGCTACAAAAACTTTGGTCCAGAGAGCAATGTAGTCGCAAGTTTGTATTGTTCTCTCGCTTCAACTTAAACGTTACTAAGCACATCTTTCTAGAAGAGTATATGCATTTGATTGCAATCCCTTTCTTTTTTAAAACTGTTCATAGACATACAGACAATGAATAATTAAAGAGTTAATGTACATATTGTATATAATCTACAAAGTTCTTGAATAAATGTAACGGGTGGATTTCTATTTTTAACACTGACTAGATAATGTGAAATACTCATTTTCTTTCTCTTTTTAGTTTTTTCTTTGAAATGTATTTTTTTATTTCTTTTTTAATCTCTTAAATTGAATCCCTAATGTGTTGTACACCCCTAAAGTGTTGCATGGAGAGTAGAGTTTTCTTTACGTCGGTGAGCATGTCAAAGCATTGGTGCCCTGACAGATGTGGCCTATAAGCACTGATAATCCACATGAAATCCATGAAATGTGTGCAACCATGGCCATTCATAGCACATGCATGGCCTATTTCTAATTACTACAAGACATGCTGGTGACATGTACCTTCATATCATCCTAAATTTAAATTATTGTTTTCCAAGATGGCATATTGTTAGGAGTCAGCCCCTTGTCAATGAAGTGCCCACGACTGAATTTTGTGACATCCTTGTCTATCTGAGCATGTTTGATTATCATCACTTGTATCTGATTTGTTTAAAATAGTATGCAATCTTGTGCTTGAATCATGAAAGGGTTTGGGGTTTCGTGTGAGTGTATGTGTGCAAGTGTGGTTATCATTAAATTCTCTTTTAAACTTTCAGAATCATAGGTATTTTATATTGAATGCAGTAACTTATGGGCCAGTACTATATTACTCAGTGCAATGCAGTTATCATTATAACAAGACAAGTAATTAATGTTATTTCTTTTGTATTTGTACAGAACAAGTGTGTAAAGATCAGCAAGGAAAACACAAGGTTTTTGATACTGTGAGAAATGGTGTTAAAAGTCAGTTTCCCTTGTACAGTTGTGATTACCCACTCCTTTTATAGAATAAAATGTTTTGGTGCAGA
>MA01Gene00176
ATGGAGAGGCCCTGCCTTCCCTCCCTGCTGTTTGGAAAACTGTCCCACACTGCTCAAACTTCTCAACCACTCCTCCTCCTGTGTGTGTGTGAGGGGGTCCTGTTGGGCCTAGTCGTGTGTCAGACGAGTCCGAAGAAATCCACTACAGCCACCTCTGAGCCTGTTGAGGAGATGCCATCCATACAAATCAAGTCGGAGCCAGAAGAGGTGGAGTGTATGGTGAAAGAAGAGCCGTTAGACGATTGTCTTGAGCCCACAGACCTCAAAATCAAATCCTCACCCCCTCCGCTCTGTGACATCAGCACCCAACACAATGATGACGACCAGACGGAACCTGTGGACCTGTCCCTCAACAAGCCCCGCCCATCCCTTCCGGTAGCCACGGCGACCTCTACTCCTGCAAACCCGCCTCTCCAAAACATCACGGCAAGTGCCACCATCCCGGCGGTGCTGTCACCAGGCTCCATACTGGCATCCACGCAAGGGGTCGGAGGTCAGCAGATCCTCCATGTCATCCACACCATACCCTCCGTGAACATGCCCAGTAAAGTGGGGCAGCTGCAAACCATCCCCGTGGTGGTACAATCCTTACCGGTGGTTTATACAACCGTACCCACAGATGGAGTGGCCACTGCTGCCATCACTGTACCTCTTATTGGAAGCGACGGCCGGTCGGAGGGATCAGATGACATGCCTTGA
>MA01Gene00177
CCTTTCTGTTGAAACAGGAAGTGTGGTTCTGGTGTAAACATGAAGCGGGTTACACGAGATGCCTGTGATGATGTGCCCATCCCTGAAGAACAGCAGACAGAGGGCCAGAGACAACTACACAATCTGCTGCTACAGCAACTGGATACAGATGTAAACATCGACCGGTGTGTCGCTAAGAAGAAATGCTTTGCTCCAGCAGCAGTATACAAGCCTTTTGGGGAACAGGCAGCAGGTGTGAGGAGTCTGTCCCAGTTCCAGGCCTTGCAGGACGGCGATCAGGAACTGGCCGCTTTAAGAGAGTTGGGCCTTACAGATGCTGAAATAGAGCTGTGGAGATGCAGGGACCAGCTGGAGAGCTCTTGGAAGGAAAGAGGGGTTTGTGTGGAACCAGAGGCAAGGAATGAGCGCCTGCAGGCCATCCGGGATAAAATGGTGGCACATGCAGAGCTGCTGTCCCGGCCTCAGCGTTTCTCGAGCAGTCGGCCACTTTCCCGTAGGGAGATGGAAATCGAAAAGGCTCTTTTCCACGGCAGTGACCGTTGCAGCTTCCTCACTGCCCTTTACCACCGAGGCATCAGCTATTTCAAACTCAACACTATGCACATCAGCATCAAGATGGTATAG
>MA01Gene00178
ATGAAAAATGCCAGAGGGAAGGAAGTTAAGCATAAGGAACTGTTTCTTGCCTGTGACAAACTTGTATATCAGAATGGTATGACTGTGTACTGGAAGAAGGTAAAAGGGCATTCACAAGCACCTGGGCCAGACAAAACAGGCAATGATGAAGCTGATAGGCTAGCCAAAGCAGAAGGCAGGAATAACATTTCCCTGGTCCAACATTCAGATGGATTGGATCGGTCCTGTAGTTACATCCTCCAGAGCCGGTGGGGGCTACCCCTCTCTGTAGATTCAGATCGAGGTACTCATTTTACAGCCACTGTAATGACTGAACTGTGGAAAATGTTGGGAGTTCAGGTAAAACTTCACATTTCATTTCACCCCCGGGCATCGGGACAGGTTGAGAGGTCAAACCGCCATATTGTAGGGATGTTGAGGAAGTACATTTCAGCTAATGGAAAAGACTGGGATGTAAAACTACCCCTGGTCTTAATGGCAATTAGGTCCACACCTCATAACTCTACAGGTGTCACACCTTTTGAAATGATGACAGGGTGGCAGATGACACTCCCCCTGCATCTCCTCTACCAACCTGAAGATGTCAGTGTAGCCAGCGCATATACTGCCCACCAGTATGTGGCAGACCTGAGGGCTCACCTCAGGCAGACATTCGCATGGGCACAAGAGCATCTGGAGCAAAGTGCTGAGGGCAGGAAAGCATACTACGATCAAAAGGCTAGCTCTACAGAATATCAGGTGGGAGACAAGGTGATGTATTTTAACTTCACAAAACCAGTGGGTGTTCCAAAAAAGTTTCTCCCAAACTGGTCTGGTCCTCATGAAATTGTAGGAAAACTATCACCAGTAGCATACTGCATCAAAAAAAAGGGAAAAGATCCCCTGTGTACAAGTGGGTCCACTTCAACCAGATTAAGCCTTACAAACCCCAGATGGGAATAA
>MA01Gene00179
ATGGCAGAGTTAACCCTACCTGAACAGCTGGTTGTAGACCTGACCAGTGCTGTGAATCCAGGTTACATAGAGACAATCAAAACAACACAGCTAACAGCTGAAGCAGCAGGCCAGGCCTTAAAGGGTGCCTCGCTAATCAAACTCCTCTCTAGCTTAGCACTAAATTGGGCTGCTCAGTTAACCCAAGCAATAGATAGAGTATCCCTTGCTAATGAACAGATAAAAGATAGGGATATGGTGATCCAACAGCTAAAGAGTGAGCTGGCTGATCTGCGTCATGCAAATGACCATTTGAAGGTTGAAGCCAATAGGTTGTCTGCAGAGAAAGAAGACTTGCAGTATATTACAGACAGCCAAGGAGCAGAAATCAATAGGCCAAAAGATGAAAATCTAGACCTAGAAACTGAGCTTGAACAGCTCAGGAAAGAACGCTCAAGTTCAGTCACTGTGCCCAGTAGCCAGGATACAGCTGCTCTGCAAACAGAGCTGGCTCAGGCTCAAAATGATTTGTCAGCACAGGCAGACAAATTAAGGATAGTGAAAGATTCCCTACTTGATAGCCCCTCACAGAGACAGCGCTATCAGATCCATGGTGATGCGGTAGCTGCCAGTGGCTCAACCCCCACTGCTAGTCCCAGCCATCCTTATGGAGTAGATTCTGATTCACCTGTGTGGGGAAAAACTAGTCGCTCCATCCCGGATTTCCATAGTATAGCACAGTCCAGAGACAGTAGGCTGCGTCAGCTTAGGGAATTAGCACGTGACATTGAAGTGTTTAATCCTGACACCCCGGTTCAGAGCTTCCCCAAAGCGGACCAGCTCGTCCTAGTCGCCCCTCACAGCCAAAGTCCAGGTGGGGGGAAGAGCCAAGGGAAGGGGGAACCATGCAACAGATTGCCTAACCAATCAGATGTCAGTAGACCAAATCCCAGTCTCTGTCAGTTCCTTGGTGACCTGACACAGAAAGGAGAGCTTCCTGACTTGCCTATAGAGAGTGAAAGTGAAAGTGACAGCAAGATAGTGGTACATACTGTGATGGCCCAAGAGTCGCATGCACCAGTGAACTGTGAGAAAGATGCAGGAAATAGCACTGAACCATACCCTGGTTTTGAGTCAGAAGTGCAGCAGCAGCAGTTAGACCAAGCAGACGCTCTTGACACAGAGATTCAGCGTCAGGAATTAAGACAGGTGTTTTATGAGCACAAGGAAATCTTTTCTAAGGATTCCTATGATTGTGGAGTTACAGATGTCCATACTGTCCGTATTCCCACAGATCCAAATGCACCGCCTACCTTTGTGCGGCAATACAGAATTCCACTCACTGCTTTTGACTCCATTCAGGAAATTATTGATTCCCTGTTAGAGAAAAAGATCATACGTGAATGCAATTCCACCTACAATTCTCCAGTTTGGCCTGTCTTAAAGCCAAGTGGAAAGTGGCGTTTAACTGTTGATTACCGGCAACTCAACAAACAGGTTCCCCTGTCACGTTGGCCTATGATACATCTTGACCAAGAGTTAGCAAAGGTTACTACAGCTAAATATTTCTCCACAGTCGACGTTGCAAATGGATTCTGGACAATGAAGGTAGACCCAGCAGATCAGTATAAGCTAGCATTTTCTTTTGGAGGTAGACAGTTCACCTGGAACAGGTGCCCATTTGGCTATTCAAACTCTCCTGCAGAGTTTAATATATTTCTACACAAGGCAATGGGTGATGCAGCTACACGTGGAAACTTGATCTATGTGGATGATATCCTTATGCGTAGTCAGACCTGGTCAGACCATCTAACTGAGATACGACATGTTCTCACCCAGCTCACTGAGGCAGGTAGAGAATTTAGATGGGAGGAAAGTCAGGCACAGGCTATGAAAGAACTGAAGGACAGGTTGTGCACTGCCCCATGCCTAGCCTACCCTGACAAAGACAAAGAATTTTTCCTTCAGGCTGATTTTTCAGAGCACTGCCTCAGTGCAGCACTCTCCCAAAAGCACGACCAGGATAAGCGGGTTGTAGCCTATGCTAGTAGGGCACTAAGTAGTGTAGAGATTAAGTTCTCAGACTGTGAGAAAGCCTTACTTGCTACAGTGTGGGCAATTGAACACTTTCGTGGCTATATTGGGGGTCAGAAAGTCATTGTTCAGACATGTCATCAACCTGTCCAGTTCCTCAATAGCCAAAGACTCAGGGAAGGTAGAGTTTCAAACAGTCGCATTGCCACATGGATGATGGCCTTGCAAGGTTATGAGGTGGAGGTGAGATATGCTCAGAACAATAAAATGGCATTAGGACGTGGACTAGCTATGTGCCAGCATTGTGTTGATGGAGAATACACACAAGAAGCCAACACAGTTGTGTTCCGTGTTTGTCAAGTGTTCATGAGATTAATTGCTTGA
>MA01Gene00180
TATTTCGTATGTGTATGTCTCTATGTGATAGAATTATTATTTGATGCAAATAATTCTAGCCGGCTCAGCCAAACTTTTTCAGATGGCGGCTCAATTTGCCTTAGGAAATTATTGGCTGGCGGCGGCTGAAATTCTAAATGGCGCAAATGGCGGCGGTGCATCAGTGCAAACGGCATGGGTGACTTGCATATGTGTGAAGGTACCACTGGCGTGGAGGCATTTATTGGGATTGTACAGAGACACATTTTACCATCAAGATGACGTCTTTCCTGGGAAGCAAGACATCCATTCTGCACATGCTAAAACAGAGTGGTTTCGAGACACTCTACACAGTAGAAGGGATGTGCTTGACTGGCCTGCCTGCAATCCAGATCTGTCTCCAATTGAAAATGTATGACCCATCATGAAAAGGAGAATTAGACAATGATGGTCTCAGACTGTTGAGCAACTGTCTTGAATCAGGCGAGATTGGGGGAAAATTCCACTTGCAAAACTGCAACAATT
>MA01Gene00181
ATGACGAAAGATGAAAGCAGAGAGCTGCTGCAGAATCTCCATGAGAAACTGAACTCCTCCAGATTCAGTTCAACAGTGTTTGGGGTTGGAGATGAGAGGACAACTACTGATGGTGGTTCTGGAGGTCCTTCTGGTGGGAATGGTGACCACGATGGAGATGTGGGAGGAAGTGCGAAATGCCTGCGACTAGAATTATTAGCAGAGGCACAAGAAGATGCAGAAGCTCATTCTTCAAGTTCTATCCTTGACCAAGAGATAGATGCTTTTCTGGCAGTGAGAACAAGAGACCAAGGAGCATTGGACTTTTGGCGAACCCATAGCAATACTTTCCCCACACTGTCCGAAGAAGAGTCACTGGTCAGCCAGCAGGGGACGACATCTGTCATCACAATGGACTATTTCTATAAAGACTTTCTTGAAGGCCAGAACAAAAATTTTGCTAGTACTTCAGAGCGTTTTCCTCAATCAGAAATTGTCACAAATATCCAATGTAAATCATCAAGTTTTAAAACTGACCAATCAACTTGCACAGTCCGTGATTCCAGTCCATCCAAAGACCAACACATATTCAGATTCCCAGATTCAAGCCCTGTATCGGACACTATCATCCAACCACAGTCTCAAGAAAAAAGTGTTAAAACTATGAAAATGACAGTTAGTCAGTCCATTGGCACACTGTGTGCAGCTCTTGTCCAAGGGCATGATGGGCCTGTGACAGTAAGTGGAAGGATAGAGGAAATTTCAGATGAAGAGATCAAGAACAATCGTGAGACAGAAGAGGATATACGGAATATTCCCCGATTTAAGAATTACCAGAGTGGAAATCCATCCAACGTCCTGTGCGTGAAGAACATGAGTCCACGGGCAACAGTGGCTCAGCTGGTTTCTCTTTTTTCAAGGTTTCAGAAGGATGACAAACAGCCCATTCTGTACCGCTTGCTGACTGGCCGACTCAAGGGCCAGGCTTTCATTACGTTCTCTGATGTCAAAAGCGCCCAAGCAGCTCTAGATATGTTAAATGGCTACAAGCTGCTTGAAAAGCCTCTGATCATTGAGTTTGGCAGAGAGAGAAGTAAAGAGACTGATGCACAGACTGATGGATCCTCTGTAGATCCCAACACCCCTTGAAAACAAAAAGATGAACAGTTCTGCAATGAGAAACCTGCCTAACTGTATTTAAACAGCTTTCATTCTTTTTTTGTAATAATAAATTGTATATGCTGTTTATTTGGAAATAATGTCATATTTAAACACTGTTCCCAAAACAAGGATAATTGTAATTTTTCTGTTGACCAGCAGATGCCACATATTAGATCTGCTGTTGCTACATGTAGTTTTACCTTTGCTTCTCTAAAATATATGCAAGATTGTGCTTGCAGTCAATGAACTCTGCAAGTACAGGACTCACCAAAAGGACCAATTACATTTCAGCGCAATGTTTGCTATGCTATCTTTCCTACATACTAGTTACACATTAAAATGAAGTTAAAATCAATGCAGTAAAGTTTCAGTTGGAGTGCTTTTACTGTAAATCACTTGTTTATTTGATAACATCACCTTAGCATGAACAAGTAACACACAGGCTTCAGTATGTTGTTTTGAACGTGTGGTTGCCATTTTCACAGCACAGATTGTCTATAAGGATATATTTGGGTGGTTAATGAAACATAAATAACCCAATCATGAGCTGCGTCCACCCCCGGGATATGCAAATTTACAATGATTAAATCATTTTTAAAAAAGCACTATAATATTTTCTTCTTTATTCTTAGTAAAATAAGATCACAATCTAATCAATGCCAGCAATTCATGTAAAATGTTAACTAAAAAAAATTCATATATGCAATATTAATTATTAGCTACTACAATGGACATTTTTATTTTTAAAAATGAATGAATCACAATGCACAACCTTTTAAAATTAACAACTAAAGGGAAAATGGCAACCACTTACAGGACCCAAGATATATATTTTCCTTCACACAAATATGTAATTTTAACCTGAGTTTTGATGCTGAATTCAAAATGATTTTGCATTTTTTTTCTATCGAGATTTTCTATTATTCTACCCTGAGAAAACCATATCCCAGGGTTTTTTAATCTTTTAAATGCCAAATTTGTGCAAGGAACCTTAGTCCCAAAACATAAAAGAAAGCTATTTTCATTCATGAAAGTTAATAATATAAATGTGTAAAATAGTTTCTATTGTTACACTATTGCATTATATTTCTACTCACTATAGTACTGTACTGTAAAGGTTCACTTCTAAATTGTTTATTTATTATTTGACGTTGTTTTTTTTATTGTTATTGTTTTTTTTTTTTATTCTTTTTTTGTTTTGTTTTTTTTCCTCTAAACTCTTGCACAGACCCCTAGCACTCACTTGCGGCCCCCTGGGGATCCCCGGACCCAGTTTGAAAACTCCTGCTATTTATAGCTTTGACTTGGATCTCAGACTACAAAGTAAATTAAAGCTGCAAGCAGCGTTGAGAGGGCCCTCGCACCCGGGTTCACCG
>MA01Gene00182
AGATAGGATAACAAACAGAAGGACTGTGGGAAAACGCATCCACATATGTGTGAATTAAGAACTACTGGAAACGTCTCCCCCATTAACATATGTAGTGCACAAGCAGAGTGGACACATTCCCAGAGAAAGAGCAAATGTGTCTGATATGAGGATGAACAGAATATGATGATCAAGCGGAAGTGAGTCTTTTGGAGAACACGTTCATCCAGTGGGCAACATGGCGATAGTAGCACTGGAGTTGATGGGTTTCTTTTTTGGCCTTTTTGGCATGCTTGGAACCCTAGTAGCCACTCTTCTGCCATATTGGGCAACATCTGCACATGTTGGCCCCAACATCGTGACAGCGGTAGTCAGCATGAAAGGTCTGTGGATGGAATGCGTGTACCAGAGCACTGGAGCCTTCCAGTGTGAGACCTACAACACCCTTCTGGGGCTCACCACTGATCTACAAGCAGCCAGAGCCATGATGGTCATCTCGTCCATCTTTTCTGTCATGGCCTGTGCGTTATCCACTGTCGGCATGCAGTGCACTGTCTGCATGGATGGCTCTTCTATCAAGACCAAGGTGGCTGGGGCAGGTGGTTTCTTGTTTCTCCTGGCAGGGCTTTTGTCGTTGATCCCTGTGTCTTGGAAGACCCATGAGGTGGTGCAGACCTTCTACATGCAGAACATGCCAGCCAGTCTTAAGTTTGAGATTGGTGACTGCCTGTATGTGGGTTTGGCTTCTTCACTCTTGTCCATGCTAGGTGGAGGGCTGTTGAGTGCATCCTGTTGTGATGATTTAGATGGTAGCAGGGGAAACAGACACCATTACCCCTACCCTGACCGCACCATCCCACGCGGACTGCCCCTTTCGATGCCCTACCATCCAGCTAATCTACATTTGACCACAAACCCTAACCTTACCAACAAGAACCAGACCCTTAACAGCCATACAAGCACTAGTACCCACTCCACTATGCCCGCCCAGGGTCCCAGGAAAACGGCTCGGCAGAACACAGCAGCTGGGTATGATGTCACTGGCTACGTTTGAGGATTTGTGCTTGTCTGTGCAGTTGTTTTGTACCAATTCTCCTAAAAGCACTATAGTGCTATACTTGGACTGCTGAAAGACTCTTATAATAGGTTGGATTGTTGGATTAAGGCACAAGCAGAGTGGACACATTCCCAGAGAAAGAGCAAATGTGTCTGATATGAGGATGAACAGAATATGA
>MA01Gene00183
CAGCCCATTTTAGCTTTTACGTTTCAGGGTAAACAGCTGACGTGGACACGCCTTGTTCAGGGCTTCATTGATTCACCCGCCGTTTTCTCGGCAGCAGTGCAAAGGACATTAGCCAAAATGACTGATTTGCCTTCTACAGTCTGTGTGCTCCAATACGCTGATGATATTCTGGTCTCTGGGGAACCGAAGGAGGACTGCAAAAAAGCCTCCATCATCATCTGCAATGTGCTTGCCCAAGCTTGATTCAAGGCCTCAAAAGACAAGCTCCAGTGGGTCCAGTCTAAAGTGACATACTTGGGACACATCATAATGGCAGGTTTGAGAGTGATCTCAACTGATAGTCTCCAGATGATCAGAAAAATTAAGCCCCCTCGAACTGTACAGCAGCTTCAAAGTTTTTTGGGACTAGTAAACTACTTGAAAAAAGAGGCAGAGCTACATTTCACTGCCTTGAAACAAGCCATCACTACAGCACCCGCGTAGGGCCTTCCCGACCTGAGA
>MA01Gene00184
GACTATACATTTTACTCTGAACGTCATAAATAATTTTCCAGGTTAGATTATATTTTAATTTCTAACTGTCTTACTCAATGTGTAAACCACACTGATATCCTACCCATTCTGATCTCAGATCACTCCACTGTAGTTTGTAATCAGTCTTCTCCGATTATGCCTCAAAGTCCAAAAAGATGGCACTTTGCTAAACAGCTACGTTCCAATTTGACTTTGTTTCTTAAAGAAAATACATGCTTATTTATTAATCCACAAATACTATGGGAAAAAACTAAATGCTTTTTGAGAGGAAACTGTATTTCTTTTGCTTCTTATATAAATAAATCCAGAGCAAAATAAATATCTCACCTTGAGGGTCAGATTAAATTATTAGAGAAGGATCTTAAAAAAACTTTTACGGAAAAGAGGAGTAGGGTTTTAGGGAATTTAAGAACTGATTATAAAGCAATTTTACTAAAAAGGGCAGAATTTCTTGTACACCGCACTAAACAAAACTATTTTAATGGAGAACGGCCCAGTAAACTAATGGCTTTAAGGTTGAAGCACAACGAGGCTCTGTCCTCAATAATACCCAGTAAGGATAGTGCAGGCGACCTTCATACAGCT
>MA01Gene00185
ATGGCGGATGTGCTCGCCTTCATCGAACAGTGTGAAAATTACCTGGAAATCAGGCCACTGCCCAGTCCGGAGCTCATCGGTACCCTGAGCACGGTGTTGCGTGGGCCGGCTTTGAGCTGGTGGAAAGCAGAAAAGAGGAAGATAACCGATTGGCGGTCTTTTAAGAAGACAGTTTTAGACTTCGCCTATGACTGTCAGGCCCTCTGCTTAAAGTGGAAACCTGATATTTCCGAGGAAGAGGTTGTGAGTCACATCCTTAATAACATCAACCCCAGGGTTGCTGGCTGCCTACGAGGGACTGTGAAGACAGTAGAACAGTTGGTAAAAGTGGGGTCAAAGGTGGAGAAGGATTGTTTAGAGGTGAAAGGCTACTGGCAGAAGGCTGGCAGCGACCATTTCCATAAGAGACCATCTGAAAGAAATACCTCCAAACACCTGGGTGGCTTATCCATCGCCCAACCACATGCAGCAACATCCCTCCTATTGGTTCCGGTGGAGGTGCAGGGCAAAGAAATGAAGGCAGTGCTTGACACAGGAAGCACCTTTACACTAATGCAGGAAACCCTGTGGAGACAGTTAGGCGGTGAGGCAACGACAAGAACAACAGACCCTCCCCAAAAGTTCATAATGGCAGATGGCAAGGTTCATCAAGCTGTAGACCAGAGGAACATCACCTACAGGTGGCACAATAAGGTATTAAAACTAAATACCTTTATAATGAAAAATGCTCACTTAGCATTCCCTCTGTTGGCTGCACTGGACTTTTTGAGGGCTGCGGGTGCCATTCTGGAGCTGCGCGGGACGGGTGGTCACTACTTTAGACTTATGTTTACATTTTAA
>MA01Gene00186
ATGTCGGACGACGCTACAAACCCGCTAACAACTGACACACTGGTGAGCGAACTTGACAAACTGAAGAGACACATGACTGGCGAACTCACCGTGTTGCTGAATTCGTCGCTGGAGTCCATTCATTCGTCCATTGCCTCTATTGGGTCTACCTTGGCGACTCAAGCGATTACCATCACTGATATGGAAACTAGTTTATCCGATCACAGTGATAGGATTACTCATCTCGAGCAGGAGGTCTCTACACTCCAGTCGAAGTTGGTGTTGGCAACGAAGGAGAATGTCGCTTTAAGAGCTAACATGGAAGATCTCGTCTCGCGGTCCAAACGGCAGAATATTCGGGTGGTTGGTCTTCCGGAGGATATCGAGGGAAAGGATGTCAGGCAGTTTATGACAGATTTATTCGCCAAGGTTGTCGGCGATGCCCTTCCCACCCCTCCAGAGCTTGACAGAGCCCACCCCGCCAAGGATCTCTACAACATCAAACTCAACAGCTCTTTTAAGAGCCGACCCTCACAAGAGCTACTAGTGAGTCGCTGCAAACCTGCCGTGATCAGCCCTTTCCAGAGAAGGAAGACCAGTCCTTATATCAAAACAAGCTCATCGAAGTCCTTTGTTTAG
>MA01Gene00187
TTATGTCCACTTTCTGGGCAATTATACAGTTTGGTTATTGAACCTTTGTTGTGCAGGCTGAGGAGGAATCTCAAAGGAATTGTAATTCCTAATTCAAATGATCATTGTAAAATGTTTTTATCTGCGTATGCAGATAATATAACTGTTTTTATAAAAAGTCAAGAGGATATTACAAACTTAAAACAAACTATTAGAATATATGAAAAAGCCTCTTCTGCTAGAGTTAACTGGTCTAAAAGTGAAGGGTTTATTATTGGTAAATGGGAAGGTATGGGTTTTCCTCAACTTCCGGGTGGGTTGCAGTGGAGACAGGATGGTTTAAAAGCATTAGGAGTTTTTTTGGGGAATGACCAGTTTCAAAAGAAAAATTGGGAGGGTCTGCTGGAGAAG
>MA01Gene00188
ATGGAGGAGAAGCCTCACGGACGTCAGATTACTCTGGTGAAGCTTCCAGCTCTCACTCAGCTGTCAGAGGATGAAGTAAGGCGTCAGACTCTCCGCTGTGTGTCTTTCTGTGATCCTGGAGTTCATGTTTTTCTCCTCATTATACCTGATGATCCACTAAATAATGAAGACAAAGCAGAGATAGAGAAGATCCAGAGGGTTTTTGACTCCAGAGAGCACTTCATGGTGCTTTTCACAACCGAGCTCATTGTTAAGAGAAGAGTGATAGATTTAGTCACATCCAGGCCAGAATCTCAGAGGTTAATCAGTCGGTGTGGAGGTCGATACAGAGTGATGGGGTTAAATGAACCTGAAAACTCAAGACCGGTCCCAGAACTACTGGATTATATAGAGGACATTAAGAATGAACCCTATTCTCTTCAGATGTATGTGAAAGCTCAAGAGAACAGAGTCAGACGGGAAACTGAAGAGAAATATAAAAAAGAACTGAAGAGAATGGAAAATAAAATCAAAGAGTTTCAGTTAAAGGGTGCCAAAGGTGAATCAGATGAAGCAGAGTGTTTGAGGATTGTGCTGATCGGAAGGACAGGAAGTGGAAAGAGTGCAACAGGAAACACTATTCTGGGAAGAAATGAGTTTCAGAGCCGAATGAGTTCAGATTCAGTGACGACTGCGTGTGAAAAGAGAATTGGTGAAGTTGATGGTCGATCAGTAGCTGTTGTTGATACTCCAGGTCTCTTTGACACAATACTGTCAAATGATGAAGTGACAGAAGAAATAGTGAAATGTATTTCGCTGTCATCACCTGGACCTCATGTGTTCATCATTGTGCTGAGTTTGGGAAGATTCACCAAGGAAGAAGCAGACACTGTAGATCTGATAAAACAGATCTTTGGTCATGAAGCTGCTCAGTTCAGCATCGTTCTGTTCACTGGAGGAGACAATATCGAGGGTGAATTTATAGAAGATTACGTGAGGCAAAGTAAGTCTGCAGAACTCAAGAAACTGATCAGAGATTGTGGAAACAGATTCCTGGCATTCAATAACAGAGAAAAACAAGACAGAACTCAAGTGATTCAGCTGTTAACCATGACAGAAGAGCTGAAAAATATGAACGAGGGTCGATACTTCACTAACAGCATGTTTGAGGAGGCAGAGATGGCCATTAAAAAGAGAATGGAGGAAATACTGAAAGAGAGAGAAAGAGAAATTGAGATCCAGGCACAGATATTAAAAGCCAAGTATGAGAGGGAAATGAAAAACATAATACAGCAACTAGAAGAAGAAAAACAAAGAGCGGATGAGGAGAGAATGAAAATGCAGACTCAAATCAGAAAAGAGAGAAGAGATAAAGAACAAGCAGAGCATCTCCAGAGAGAGAAAGCAGAACTTGAGATCATGAAAAGGAATCATGAAGAAGAAATGAGGAGGTTAAAGAAGATGAAATATAAAGATGATGCTAGAAGAAGAGCAGAAGAATTTAATGAGTTCAGAGACCAAAAAGAGGAGTGGATTTGTAATCTCATGGACAGGCTGGAGGAGCACGATGATCAGCATGAATTACTGAGAGAATTGTTTAAAGAGCTGAAAGAGGACAAAAGGGGGACAAAGAGGAAGAGTCAAAAATCAAAGGGATGTGTCATTTCTTGA
>MA01Gene00189
ATGATTTTTAACACTGCTTTAAGAGTTACCAGTTTCATCCTTATCTACACAGCAGGTTCACTCAGCCAGTTAGATGTTTGTGGTCGAGCCCCCCTCAACAACAGGATTGTTGGAGGAGAGGTTGCGACAGCAGGGTCTTGGCCGTGGCAAGTCAGCATTCATGTCACCGGCTCAAGACATAACTGTGGCGGGACTCTGATCACTAAAGACTGGGTTTTATCTGCAGCTCACTGCTTCCAGAACATTGATGTGTCTAAGGTTGTGATGTACTTTGGGCGTCTGAACCAATCCGGCTCAAACCCTAATGAGACATCCAGGACAGCGAGTCGAATCATCACCCATCCTAACTATGACAGTTCTGCTATTAACAACGACATAGCACTGGTCCAGCTCAACTCTTCTGTGACCTTCTCTAAATACATTAAGCCAGTCTGTCTGGCAGCGGCTGGTAGTGTATTTGATGCAGGTACAGAGAGCTGGGTCACTGGATGGGGCAAGCTACACTCTGGAGACACCCAGCTTCCTAATACACTGCAGCAGGTGATGATGCCAATTGTGAGCAACAGTGACTGTAAGAGGGTTTATTTCGGGGTCAACGGAATCACAAGCTATATGATTTGTGCTGGATTTTTAAATCAGCAAGAGAAAAGTATGTGTTCGGGAGACTCTGGAGGTCCAATGCTCAGTAGGAACGGTTCCCTGTGGATTCAGTCCGGAATTTCGAGTTTTACTACACAAAGATGTGAGGACCGCAGATTTCCTAGTGTGTTCGCCAGAGTTTCTCAGTACCATGACTGGATCAAGTCCTACATGGGAAAAAACAAACCCGGATTTGTTAAATTCATTCAAACATCCAACTCCAACTTTGGAAGCATATCCAACCCACTCTTACTTACCCTTCCTCTCATCTTCACTGTCATTTCTTTCACCTTCTTGCTCTCCTTTGTAATTTTCAAACGATTGGTCAAACGAGACCACTGA
>MA01Gene00190
ATGTTTTTTTTTACTCCCAAGTATCCGTCTCGTGGAAATATAGAGTCCCTAGCAAAAGACAATAGCGCGGAGCTGGAGGTCCAGGAAGCAGAAGTGTTTTTAGCTAATGTTCCACAGTCAACACCAGTAAAGCAACAGGACTCTGATCCAGGAACTACCACGAGGCAGTTTTCAGATGCTCAGTCTAAACTTCGTTTAGTGCTCACAAGTCCTGAAAGTGTTGGACACAGGAAAACACCCTCATCATCTGGGATATATTTTGCCCTCCCTGCAATTCACTCTCACCAGTCTCCCCCTGTGTATAATCAACCAGAACAGACGGAAGAGCAATTGGAAGAAAGTTTGGAGCTTGATGTCAGCCTGCTTTCCATAGATCCTCCATCAGACAAGAAAGATGTTAGTTTTCAGCCACTAAGTTCAACATCAACGTCTACCCCAAGCACAGAAGAGGAGGAATGTGAAGTTCATTGGAAACAGAAAAAATGGACTGTCAATGAGCCCAATGTCATGGAGCTGTTCAAAAGATGTCAAGAATGTGGATCAGTAATAAAAAAGACCACAAAAGCAACTGTGGGAAGTGGTCTCCGTGTTCACTGGGAATGTGAAAAAAAACCACAAGGGAAAGTGGAGTTCATGCAGTGA
>MA01Gene00191
ATGGAAGGTCAGACAGGCAACCCTGGATTTTCGGCAAAATACAACACATACAGTTTAATGGATGACACAACAGACAAGATTGTTCACTTTGAATTGGTGCAGGTTACAGAAGCATCTAGCTCTGTGGCCATGGAGCCAGTAGGATTCAAGAGGGCTGTGAACACAATACAAGAACAAGGAATCAAAATAGACGTGCTGACCACAGACAGATCACCATCTATTAGAAAGATTATGCGTGTAGAATATCCCAGCATTCACCACGAATTTGATATTTGGCATGTAGTCAAAGGACTTTCCAAAAAATTGTGCTCCATGTCAAGATAA
>MA01Gene00192
ATGGCCATGCTTGCGCTCTCGCCCCCTCCTGTTTTTTTGGATACTCCGGGTGAGCCGACTATACCGTTTAATTCATGGATTCATATGTTTGATAACTACGTGACTGCACTGTCGGCGGAGGACATTCCAGAAAAAAGGAAGCGTGCTTTACTTATTCATTGCTTAGGTACGGAGGGACAGAGGATTTTTTATACCCTCACGGTGGCTGATGACAATTATGAGACTGCGTTGACTGCTTTGCGAGCATTTTTTGTTCAGAAAGTGAACGTAGTTGCTGAGAGAAATAAATTTCGCCAGCGCGCTCAGAGACCTGGTGAGTCTATCGTGCAATATGTTGCAGCTTTGCGTGAACTGCTTGTGAACTGTGACTTTGGCACGCTCACGGATGATATGATTAGAGATCAGATCGTTGAGAAGACATGCACCCCTCGCATACGGGAACGTCTGTTGTTGGAAACGGATCTTACTCTGCAAAAGGCGATTACTATCGCAGGACAAATCGAGTCTGCAGTAGCTGAAGCTAAAGCTATGGAGCGCACTGACACTTCAGTAAACATGGTGCATACTGGCTCACGTGACGGAGCAAAACAGCGATGGCAACAGAGACCTGCTTCACATTCTGAGCATAACCAAGAGCAGGAGCCTGAGTTGGTAGCTGTACTGTCTCCTGAATTTGCCGCTGTTACTTTACAGGAGCTTAAGTCTAAGTGTGATGCCTGTCCTATTCTTCAACAGGTTAAGGCTTGCATTGAAAAGGGGTGGCCTCGTAGCATGAAAAGCTCGGTTATTGCCCCTTACCATCGTTTTCGGAATGAGCTGTCTGTACATGCTGGCTACATAATTCGTGGCACACATCGAGTGATCATTCCAGAAGCATTGCAATCAAAGTTCATCCAGCTGGCCCATGCCACTCATCAAGGGATGGTGCGCACAAAGCAGAGGTTGAGAGATTTGTACTGGTGGCCTGTTTTGGGTGAGTTTGAGGCGTTCCTTGCAGACAGAGATATTAAACACTACCGTAGCTCTGTCTATTACCCACAAGCGAATGGTGAGATCGAGCGCTTTAACAGGGTTTTTAAAGACTGTTTACAGACCGCTAGCATTGAGGGTAAAGAGTGGAAAGCTTTTGTGACCGAATTCCTACATACATACAGAGCAACTCCACATGCTGTGACAAAACTGTCACCTGCTGAGCTTCTGCATGGTCGACAAATTAAGACAAAATTGCATGTGGGTGGTCTTCCATGTGTAGCCCCACCAAAGGATCAAAAGAACTTGAAAGAAATCATCCAACAATCCCAGAACAAAATGAAAGAGTATACGGATCGGCAACGCCATGCAAAATCACCAAAGATTCCAGTTGGTTCATTTGTGCGTATCAGGAAGCCTGGAATCATTAAGAAAGGACATTCCAAGTTTACTCCGCCTCTGAAGGTTGTGGCTCAGAAAGGCCCAGCAACGTATCTCCTTGCGGATGGAAGAGCTTGGAATGCTATTCACCTGGCTCCGACTTCACCGTGTGTCACCACATCTGATACAGTCTCTCTAGCAGAGGACTCCTTCAAACCGCTTGAAGCACCGCAGACATCTCAAATGTCAATCTCTTCCCCCACTACCTCACGCCCTTGTAGAATGTGTCGTGCTCCAGTGTGGTCTAAGGACTATGTTACATAA
>MA01Gene00193
ATGACTAAGCCCAAAGCTAAAAGGGGAAAGAAGCTGGATAAAGCATTGAATGAATCCCCTTCTCAGTCGCCTTCAGAGATGGCAGAACAGGCCGCGGCATTCTCGGGGTTGAGTAGTGAAACTGACGCTGAATCTACCAGTATTCTTCTGGCAATACAGAATATGAGCAAAACGATGAATGATCGATTTGATCTTTTGGAAGCATCGTTGGCATCCACTCAAGTATCTCTAGCTTGCCTCGGGGATAGAATTAAGGAGGTGGAAAATGCTACTGCTGATTATGACCGCCACCTTTCCCTCATCGAGCAGAAGTTCGCAAAAGTACAGTCAGAGAATAAAGCTCTGCGTGAGAAAGTGATCGATCTAGAAGCTCGCTCCAGGCGGCAAAACATTAAAATCGTTGGCTTACCTGAAAAGATTGAGAATGGGCGCCCCACGGAATTTCTGACTAAGTTTATTCCTGACCTGTTGGGCGCTAGCAACTTCTCTAAGCCGTTGGAAGTGGATCGAGCTCATCGTCCGGGGAGGCAACTCTCTGGAGAATATGCGCGGCCACGTGTGATGATAGCACAGATTCATCACTTTCAAACAAAGGAAAAAATACTCCAACTGGCTCGACAACAGTTTCCTCTGCGTTACCAGAGCAGGCCGATACACATCTTTCTCGACCTGCCGGCTGAAATAATGAAGCAGCGGCCGGCATTCAATGATGTCAGGAAGCATCTCTGGGAAGCCGGTGTGAGAAGCGGCTTTATTTACCCAGCAAGACTGTGCGTCACCCATGGTACCACTGACAAGGTGTTTTCCTCACCCCAGAAGACGGAGCAGGTGCTGTGCTGGTTCCTTCCCCTGCATCCAGTGATTTCTCAGTTTGAGTGTTTTCTGGCTGATCTTCAGTAA
>MA01Gene00194
ATGCCGAGTGATTATTCAACATTCAGACTCTTCAGTCTTATCGTCTGTGATGAACAGAAGTCATTGTCAGTGATGAAGGGGGCGGATGTGACTCTACGTGCCAAAATACAGACAGGAGATAAGATATTCTGGATTTTTGGAGATTGCAACAGTCCTGTAGTGACCTGCCCAGAGCCAAGACTTGAACACACATCTCTGGAGAGAGCTGAAAATGGCTGTCCATTTTATGCAGAAAGCTAG
>MA01Gene00195
ATGTTAACAAGGAAACCTCATATCTTCTTTCTCTCATCTTCAGTTTGTGGTCGAGCCCCTCTCAGCGACAGGATTGTTGGAGGAGAGAATGTGACAGCAGGGTCTTGGCCGTGGCAAGTCAGCATTCATGTCATCGGCTTTGGCCATAACTGTGGCGGGACTCTGATCACCAAAGACTGGGTTTTATCTGCAGCTCACTGCTTTGAGAACATTGATGTGTCTAAGGTTGTGATGTACTTCGGGCGTCTGAGACAATTCGGCTCAAACCCTAACGAGACATCCAGGACAGCGAGTCGAATCATTAGTCATCCTAACTATAACAGTAAGACTATTGACAACGACATAGCACTGGTCCAGCTCAACTCTTCTGTGAATTTCACTGATTACATTAAGCCGGTCTGTCTGGCGGCGGCTGGTAGTGTATTTGATGCAGGTACAGAGAGCTGGGCCACTGGATGGGGCAAGCTACAACCTGAAGACACCCAGCTTGCTAATACACTGCAGCAGGTGATGATGCCAATTGTGAGCAACAGTGACTGTAATAGGGCTTATTTCAGGGTCAACAGAATCACAAGCAATATGATTTGTGCTGGATTTTTAAATCGGGAAGAGAAAAGTATATGTCCGGGAGACTCTGGAGGTCCAGTGCTCAGTAGGAACGGTTCCCTGTGGATTCAGTCCGGCATTTCGAGTTTTACTACACAAAAATGTGACGACCCCAGATATCCTAGTGTGTTTGCCAGAGTTTCTCGGTACCAGGACTGGATCAAGTCTTTTGTGGGAAACAACACACCTGGATTTGTTGAATTCAATCCAACATCCAACTCCAACTTTGGAAGCGTACCCAACCCACTCTTATTTACCTTTTCTCTCACGTTCTCCATCATTCCTTTCACCTTCTCCCTCTATCTTGCTTCCTAA
>MA01Gene00196
ATGATGTCCAGGTTTTGCTTCTGGCAGAACAAGAAGAAGAAGAAGAAGAAGAAGAAGAAGGAGAATGAAAGAGCATGTGATAGTGAAGATAATGAAGAAAGATTTAATATGGAGCAAACTTCAGTTCCTGTCACATCACAAGTTAAAACCACTAAAGACAAGAACAGCACAGACCACAGTCCTAAAACAAATACCTCAGGAAGAGAAAATCAGGCGGATGATGAACACAAGAAATCTGGACAGAATGGCGCAGATCAGAGTGAGGCGAGGGTCCTGGTCATAAACACTGGTGGAACCATTGGAATGACGTATCATAATAACGTTCTGGCTCCAGAACCTAATGCTTTTGTTGAAACTCTACGTAAACTCTCTATTCTGCATGATGAGCAGTACGGTTCACCTCAGGAGAACACGCTGGTGCTGCCACTGTCCAAACTGAATAAAAGGATTGTATATACAGTTTTAGAGTACTCTCCCCTTCTCGACTCCTGTAATATGAAGACAGATGACTGGGCCAGGATTGGAAAAGACATTGAGAGTCGCTATGAGCAATATGATGGTTTTGTCGTTCTGCATGGCACAGACACTATGGCTTACACCGCTTCTGCCTTATCCTTCATGTGTGAGAATCTGGGAAAGCCTGTCATCTTCACTGGCTCACAGGTGCCCATCTATGAGATGAGGAATGATGGGAGGGAGAACCTCTTGGGGGCGCTGTTAATAGCAGGACAGTATGTCATCCCTGAGGTTTGCCTGTATTTTCATCATAAGCTGTTCAGGGGCAATCGTGTCACCAAAGTGGACCCTGGAAGCTTTAACGCGTTTATCTCTCCAAACCTGCCGCCATTAGCACAATGCAATGTCGACATCAAAATTAACTGGGACATTGTGTGGCGAGCCAATACAACTGCCACATTCCGTGTCAACACACAAATGAACCCTAATGTGGGTCTCCTGCGACTCTTCCCAGGAATCACTGCTGATAAAGTAAGGCCATGTGGCAGACATGTTCACAAAACCCTAAATGCCAAGGCCAAGTCAGGTCTCAAGTCTTTGTTCTGTTTTTAG
>MA01Gene00197
ATGGCTGCAGAGGAAGCGCGCCACCCTCGGGTGACATGCAGGGAACCAGAGCACCCCAAAACTGCAGTGGGATTGGCAGAGCGCCCCCTTGAGGGCACCGAAGACAGACGGGCACCCCAGCACAATGCCCTGAATCGGCGCACCGGCAGGGAACAACTGGCTTGGCTGCAACAGAGAATGCGAGCCACCCCTCGAGTGACTCGCGAGGGATTACTGCACCCCGGCATTACAGCGGGGTTAGCAGAGCACCCCCTTGAGGGTACCAAAGGCAGATGGGTCAAGGCCTTCTTGCAGTCTATGGATGGGATCGTATTGGAGACCTATGGCAGCGGTAACGCCCCTGACAACGACATCGAGCTGCTGGATGAGATTCGTAAAGCGTCGGAGAGAGGACTCATCATGATCAACTGCACTCAGTGCCTCCAGGGTACGGTCACAACCTCATACGCCACTGGCCAGGCTCTGAGTGATGCCGGTTTGGTCGCTGGGTTTGATATGACCACAGAAGCTGCTCTTTCAAAACTCTCCTATGTGCTGGGAAAACAAGACCTCACTCCAGATGAGAAGAAGGAGCTGGAGTGCCCTTGA
>MA01Gene00198
TGTTCGTACTGTGACAAGATATTTAGTTTGTCAGTAAATCTGAAAACACATGAGAGGATCCACAGCAGAGAGAAGCCGCACACGTGTGATCAGTGTGGAAAGAGTTTCTCTTTA
>MA01Gene00199
CTGACAGTCGTGGAAACAGCAGTCAGATCACAGACCAGAACAGAATTATGAAGTTTAACACTGCTTTAAATGTTGCCGGTTTCATCCTTCTCATAACAGGTTCACTCAGCCAGTTAGATGTTTGTGGTCGAGCCCCCCTCAACAACAAAATTGTTGGAGGAGAGGATGCGACAGCAGGGTCTTGGCCGTGGCAAGTCAGCATTCATGTCATCGGCTTTGGCCATAACTGCGGCGGGACTCTGATCACCAAAGACTGGGTTTTATCTGCAGCTCACTGCTTCCAGAAAATTGATGTGTCTAAGGTTGTGATGTACTTCGGGCGTATGAGACAATCCGGCTCAAACCCTAATGAAACATCCAGGACAGCGAGGCAAATCATCACCCATCCTAACTATAACAGTGACACTATTGACAATGACATAGCACTGGTCCAGCTCTCCTCTTCTGTGAATTTCACTGATTACATTAAGCCGGTCTGTCTGGCGGCGGCTGGTAGTGTATTTTCTGCAGGTACAGAGAGCTGGGCCACTGGATGGGGCAGGCTGCAAACTGACGGCCAGCTTCCTAATATACTGCAGCAGGTGATGATTCCCATTGTGAGCAACAGTGACTGTGATAAAGCTTATTTATTGATCAACAGAATCACAAGCAATATGATTTGTGCTGGATTTTTAAATCAGCAAGAGAAAAGTATATGTCCGGGAGACTCTGGAGGTCCAGTGCTCAGTAGGAACGGTTCCCTGTGGATTCAGTCCGGCATTTCGAGTTTTACTTCAAAAAAATGTGAGGACCCCAAATATCCCAGTGTGTTCGCCAGAGTTTCTCGGTACCAGGACTGGATCAAGTCTTACATGGGAAACAACACACCTGGATTTGTTGAATTCAATGTATCATCCAACTCCAACTTTGGAAGCATACCCAACCTCCTCTTATTTTCCCTTTCTCTCATGTTCTCCATCATTCCTTTCACCTTCTCCCTCTATCTTGCTTCCTAAAGATTGTTTGAACAGTAATTCCCAGGGTTCTTTGATTAAAGGATTAGTTCACTTTTAAATAAACTTTTCCTGATAATTTACTCACCCCCATGTCACAAGATGTCCATGTCTTTCTTTCTTCAGTCGAAAAGAAACTAAAGTTTTTGATGAAAACATTCCAGGATTTTTCTCCTTATAGTGGACTTGAATGGGCACCAAACGATAGAAGGTCAAAATTAGTTTCACTGCAGCTTCAAATTGTTCTACACGATCCCAGATGAGAAATAAGGGTCTTATCTAGTGAAACCATCGCTCATTTTCTGAAAAAATGCGAAAATTTTTAACCAGAAATTTTAACCAGAAATTCTCATCTTGAACTAGCTCTCTTCTTCTTCTTCTCTATTTGAATTCCAGCAGTGTAGAAACTGCTAAGTGTCATGACGCAGTGCATTCTGGGTGCCACCATACTACAAAACTCATCCATGACTCCCAGCATGCACTGTGGCAAATTATGCAGCTGAACTATCTGACTAATTGCTCTTATTTTTGCTGTTGTTTTGTTGTGTATTTAGTTCCATGTTTTGTGATGTTCAGACTTTATCTGTAATGTTAACTGCCACCATTTTTGAGATTCACATGATTCTTGATGTCTGTGTGTGTCTGAATAATTACACATCAATTGTAAGATCAAATATTAGAGTCTGAATGAGATGAGTGAATCAGAC
>MA01Gene00200
ATGAAGACAGATGACTGGGCCAGGATTGGAAAAGACATTGAGAAACACTATGAGCATTTTGATGGTTTTGTCGTTCTGCACGGCACAGACACCATGGCTTACACCGCTTCTGCCTTATCCTTCATGTGTGAGAATCTGGGAAAGCCTGTCATCTTCACTGGCTCACAGGTGCCCATCTATGAGATGAGGAATGATGGGAGGGAGAACCTCTTGGGGGCACTGTTGATAGCAGGACAGTATGTCATCCCTGAGGTTTGCCTGTATTTTCATCATAAGCTGTTCAGGGGCAATCGTGTCACCAAAGTGGACCCTGGAAGCTTTAACGCGTTTATCTCTCCAAACCTGCCGCCATTAGCGCAATGCAATGTCAACATCAAAAAAATTCATTATGTCAAGGCCTTCTTGCAGTCTATGGATGGGGTCGTATTGGAGACCTACGGCAGCGGTAACACCCCTGACAACGACACCGAGCTGCTGGATGAGATTCGTAAAGCGACGGAGGGAGGACTCATCATGATCAACTGCACTCAGTGCCTCCGGGGCACGGTCACAACCTCATACGCCACTGGCCAGGCTCTGAGTGATGCCGGTTTGGTCGCTGGGTTTGATATGACCACAGAAGCCGCTCTTTCAAAACTCTCCTATGTGCTGGAAAAACAAGACCTCAGTACAGATGAGAAGAAGGAGATGCTGAAACGTGATCTGCGTGGTGAGATGACCACTGACCTGGACGGAGCAAAGCTTTCTCTCCGCGACAGTCGCTTTATTCAGGTCTTGGCCAAGTCCCTCAATGTTAGCTGTAACGAGGAGCTTGACGCCATACGGGATGCACTAACTCCCACTTTGGTCTGCGGTGCTGCTAAGATCGGAGACACTGACACTTTAAAGACAATAAGGGAAATGGGCTCTGACTTGAACACGGCAGACTATGATGGCCGCTCTCCTCTCCACGTCGCTGCATGTGAGGGGCATCTGAATGTGGTGGAGTATCTGCTAAATCAAGGGGCCGATGTGGATGCCATAGATCGCTTTGGTCATACACGACTTCACAATGCTGAACACTTCAGGTAG
>MA01Gene00201
GATGAAGAGAAGTCAGTGTCAGTGATGGAGGGGGCAGATGTGACTCTACGTGCCAATACTGAAATACAGACAGGAGATAAGATATTCTGGATGTTTGGAGATGATAACCGTCTCATAGCTAAAAACACAGAAGAGAAGTGTGAAGAAGAGACTGGGGACAGTGATGATAGATTTAAAGACAAAGTGGATCTGAATCGTCAGACTGGAGATCTCACCATCAAGAGAATCAAACCTGACCACAGTGGAAAATACAAACTAAAGATCATCAGAAATGGCAAAGCCTCATTCAAGTTATTCACTGTTACTGTTTCTGGT
>MA01Gene00202
ATGCTCTCTCTGGTGAACACCCAGTTCCCTCTGTGTAAATGCAAGCTCCTCTCCACCACTCTAATGCGGAACAGGTGGCATCAATTGGGCTCCTGCAAGAGGAACAGGAAAACAGGGAAAACTAAACTTCCCAGCATGCTGTTGGTTCCAGGTGTGCCTCCATATGCTGTAGCTGTGATTGTTGTTGTTCTGCTGGTATTATATGCTGCCGCAGAACTTGCGCAGAAGACTTGTGCAGAACTTGAACAAAAGATTCATCGTTTCTGTCAGTGGACGTCACGTGAATGA
>MA01Gene00203
ATGCGTCGCTTTTGCCGCTGTCAGTGTCAACAACTCAACGTGGCCGGAGAGGCTGTGAATGTGAGTCATGTGACTCTCTCCTGGTTCAAAGGAAACAGTGTATTCTCCAGCGTCAGAGTGTCTGATCTCAGCAGCCGGTCTGATCTTCTTCTCCATCTGGAGTGTGTGGATGATTCCTACAGCTGTGTGCTGAACAATCCCATCAGAAACCAGACTCAACACCTCAACATCACTGAACTCTGTCACACATGTGCTGCAGTCCACTGTTGTGGTTTCACTGAAGCTGTGATCCGATTGGCTCTCTCTGCTCTGGTGGGCGTGGCTACTGTGGCAGTTCTGGTTTATGACATCAGATCCAGAAGTCTTCAACAGAAGAAGAGCGTCCAGAAATATCCATCAAACTCTGATTAA
>MA01Gene00204
CGATTAAAAGTGTCCGTATTAAAGGATAGTGGAATACGTCTAACCGATAAAGAAGTTTCTGAGTGGTTGGCTGGGGAAGACGCGTACACATTACACAGAACAGCCCCTATAAATTACAAACGCAATAGAGTTGTAGTATACGGAGTGGATACCCAGTTCCAAGCGGATCTCATGGACATGTCTGCCTATTCCAAGGATAATGATAACAATAAATATTTGCTAACATGCATCGATGTGTTTCGTAAGTACGCATGGGCTCGAGTGTTAAAGAATAAGAGCGGGCCCGAGGTGACTAAAGCGTTCGAGTCTATACTTGGAGATGGACGTGTGCCGCAGAAATTGCAGACGGACCAGGGGACAGAGTTTTTTAACAAACGTTTTCAAGATTTAATGAAAAAGCACATCATTAATCATTTCGCAACGGCTACTGATTTGAAAGCCAGCATTGTGGAGCGTTTTAATAGAACGCTAAAAAGTAGAATGTGGCGA
>MA01Gene00205
ATGTTTCCTGTTAAAGACTGGACTTTATTTTACACCCGCGTCTGGAAAGATCTGAATGACTGCGGAGAAGAACCTTTGTACATCGCCGAGTGGGATGGGATAACTCCAAATGTTCGTTATCGCGTGGTCAGCGATCACTCTAATAAGAAGCAGGACGAGTGCGTCTACATATTCTGCTGCAAAGACAAGACAAAGCTCAGAGACCGTAGTGGGGTTATCCTACATGATGAACATCATGATATGTACAAGATGCAATTTTTGTTCAAGTGGTGTGATCTGACTATGCTGAGTTCCCATTTCTCGATCATAAAAAAAATGTTCAAGTGCTGCGGAGTCTCTTTCGACTACGGGATTGACCCTCCTGATGACACCGCTACTAGCCATATTTTGACAGACAAACCCTGTTGA
>MA01Gene00206
ATGAGAAATCAAGAGGAATTTGTACTTACAGAAGGGAGATCATGGTGTATCTCCAGTTGGCTGCCGTCCTGGTGTCCCACTTCACTCTCCCATCTTATAAAATCAGAAGACAGAATCCTGAAACCCATCAAAGTGAAGTTTACTCAAGGATATGTTCCCATTTCTAATGGCAACTACATTTGGACTCTGGGCTTTAACGAAGTAGAGTGCTCATCTGACCTCTCAATCACTGGGGTTCAACAACTTAAGGTCCCATTAGTGCTACTACATGGTTTTGGGGGTGGAGTGGGTCTCTGGGTGAAAAACCTATCTGCCTTTGCAGGGGAAGGAAGGCCTGTGTACGCACTGGACATGCTGGGTTTTGGACGCAGCAGTCGACCAACCTTTGGTAGGGATGCCAAGGATGCAGAGGAGCAGTTTGTACAATCCCTGGAGGACTGGAGAAAGGCAGAAGGGTTGGAACATATGATTCTCCTGGGCCATGATCTTGGAGGATATGTGTCTACTGCCTATGCCCTGAAATATCCTCATAGTGGTGAGACAGCATTTAAAAACATGACAATCCCATACGGATGGCCTCAGCACCCCATGATGGACCAAGTGGAGAAGATCAGTCCTTCTCTTCCCATGACTTTCATCTACGGATCACGTTCCAGCATTGAAGGCCAATCAGGAAAAGCCATTCAAGAAATGAGACCAAACTCGCAAACAAAAATCATAGTCATCCAGGGTGCAGGTCACTACGTATTTGCAGACCAATCAGAAGACTTCAACCAGGCTGTGCTCAAGATATGCAATAATGAATGCTGA
>MA01Gene00207
CTGTGTCATTCTGTTGTCTGTGTGAGGGTTGTGGGGTGTGTCACCTGATTGTTCTGTGTGGGCGTCGCCGCTGATTACTGATCAGCGGCAGCTGTGGCTTATTAGATCTTGCCTATTTAACGCCTTGTCTTTCGTCTCATGTTTGTCAGATCGTTTGTTGGAGTCCTGGTGTTTGTCTCGTGTTACCGTATTTCTTGTTTCCTGGAGTTGGAGTTCTCGTCGCTGTTTCCTGTTTCCTGTCTGTTCCCTTGGACACTCGTTCTGGATTATACTTCGCTCATCTCAACTCACGGATTCATCACGGACACTTCTCACCACGGACTACCACTCACCACGGACACCATCGCCCATCAAAGTCCCTGTGTTACCATCTCTCCTGCTGTCTGTATTGTGACTGTGTTTGTGTGTTTATCTGACTTATCTTGGCGTGAAGCCCTATTAAAGGGATTAACTTGCTATTGCATCCAGTCTTCATTTCTCGTGACAG
>MA01Gene00208
GAAAGACATCACATAAGCCAGATATCACATCTATGAGACTATGAGTGTCATTGGTTTGCTCCATTTTTCGTTTTATGGGTTCATTCTGACCACACATGCTCTCCAGCATCAGCGAGTCCGACCCAATGGCATGGCTATTCTTCCCTGTGGTGACCTGAAGGTCGGGAAAGTGACCTGGAGCAGAGATATGAATGGACATCAAGTGTACATCCTCAGCACTGATAATGGAGAGATAATCAGACACATGAATAATAACAGTCACAGCTCATTGCCTGACCTATCTCTGATTATCTGGTTTGCCTCATTTTGGGATGAAGGCTTGTATTATTGCAACGGGACACCAGTGGCATGTCTAACAGTAAAACCAGCTGATGGTCAGAACACTGAAGATCTGACTGAATGTCTCAAAGGTGCTAGCTATGTTAATGTGACGGAGCAAGTGTTGATGTTCGGCGGTGTTGGACTGGCAGCTCTGATGTTTCTCTTTGCTACTGCAGCTGCAGTGCAAGCTTTATACTCTTCTGACAATGTAAAGCAAAGAGCTCACACTACAGACCATGTTCAGACATCGCAGACTGATCTGTATTACATTAACCTCAGAGAACAGTAATGAAACTGATTTAAGTCTTTAGGAAAGCTTTTGGCAAATAAATTGCTGGTAACACATTAGTATAGGAAACACATATAAACAATTAACTATGACTTTTCCCTGAATAAACTCCTAATTTACTGCTTATTAATAGCTAGTAAGGTAGTTGTTAAGTTTAGGTATTGGGTATTTGTGCTATGGACATGAATGATACCTCGGATCATGCAGCTTGAGGAGAAGAGTGTGGAACAATAAAGTGGGAAATGTGCATAAAATACACATCACAATATACATCATACTTTGTATGTGGGAGGATGTGGGATTACTCAACTGACTGTTTCAACCTATTGTGATAACATAAAATGCAGAAATGATTCTTTTTTGAGGACTTTTTTTCTCCCCATTTCACACTATATTTCACAAGACAACTCAGTGGCAAACAAGAAGCATTGCAAAAGAATATATTTACATAGAATATATAGAATAATTCTATAAACAAGAAGTTTACAATGAGTCAGTGGCATTTTAGACACTTGTGACATCTTCATTCTTGGTTGCTTCATCTTGGTTACATAATTGATCTGATGACACAAAGTTTTTTATCAGCTCCATACTCACTGTCTTCTCCTCACAAGCTCTTTAAATGCCTGTATGAATTACATCAAAATGACCAGTATTCTCAAGGGAAACAGAACAAAAATGTATTACTATTTGATTCCAACAATCATACTATTTCTCATTCTGATTTGTCTGTTGACATCGATGGCTTCCTGATCAGACTCTGTTCTACAGTTCGTAACTGCTCTCATATCTTTCTGTCTCTAAAATGTTGGACGAGACTGCGCCAAATCCTCAAAATTAAAAATGCAGAGACACTGGATGCTATCAAAAAACAACAACAACAACAACAAAAAAAAACCCTTCAGATCACTGAGGTCATCTGACTCAGGTTTACTGATGTCACTGGTATAACATTGTGAAAATTTTCACAATCTCTGTGTGACCTAACCACCATTAATTCATATCTTTTCAAACCTTGATACTCTCATTGCTTGTCTCCTGTTGTGTTTGGGCTTGTTTTCTGCTCTCCCTGATGTTTGTCTCATGTTTCTGGATCTGGACAGTGACATTGAGTTTGTAAGATGGCATTATATTAAATAAATGTATAATTACTACTTCCTGAAATGCCACAAATGGTCACATTTTTAACTGGGTACTGACTGATCAGTATCAATGCAGCCTAATTATATAAAAGTGTAAAAGCATTTGTACACCTCTATGAAAATGCAGATGAGATCATTTTAACTGAACTATCATTTAAAAAAGCAACAACACATTTTTAGTTCTTAGATATATGTGGTTATCACATGTACACTAAGTTTTTAAAACAAGATGATTGTTGAAAGTTACAAACATAATTATACTCATAACTGCAGTTCTGAACAATATAGTGCTGTTATAGCTTATATATAGAGTAGATTACCTCTAGGGAGTGCACTCATACCCCTGCCAAAAAATACATGGAGTCTAAATTGTTTGTCTTTCATAAAAACAAAATGGAAGAGAG
>MA01Gene00209
ATGAACCAGATGCCTTCATCCAAAGCAACTCACAGACACAGTAGAACACAGAAAAATGCACGGTACAGGCGCGTGCTTGGGGCGTTTTCATCAGCAGCAGGAGAAATGTGGACCTTCAGTAAATCTCTATTGCTGCTCACTGTTGGGATCATAATGTCCCAGCAGACACGCGCTCATTCCCACCATCATCACGGACACTCCCATGGTGACGGTGGTTGCCACGGTCACTCGCATGGTGGGGTGAAGATGCATCATGGGGCAAGCAAATGGAGTGCTGAAGCTAATCTGCCCCATGACAAAGAGGAGCATCATGGACACACACACGATCATGGACACGACCACGGACACGCACACGACCACGGACACGCACACGACCACGGACACGCACACGACCACGGACATGCACACGACCACGGACACGCACACGACCATGGGCACACACATGATCATGGACACATACATGATCATGGATCTGAGCGTTTGAAAAGAGATGTGGAAGCAGGGAGACGGAACATGGTTGAGCTTTGGATGCAGGCAATTGGAGCCACCCTGCTCATCAGTGCTGCACCCTTCCTCATCCTCTTCCTCATTCCAGTGCAGTCAAACACGGACCAGCACCAGAAACTACTCAAAGTGCTCTTGAGTTTTGCATCTGGTGGTTTGCTTGGAGATGCATTCCTTCATCTCATTCCTCATGCGCTGGAACCTCATTCTCATCACGGTCAATCACACAGCAGCGATGAGTCACATGTTCACTCAAGCGGTAATGAGGAGTCACATGGTCACTCCCATGGAGGTTCCCATGGTCACATGATGTCAGTTGGTCTGTGGGTTCTGGCTGGCATTGTTGCATTTCTAGTGGTTGAGAAATTTGTTCGTCTTTTGAAGGGAGGACACTCGCACTCTCACTCTCATGCTGCTCCAAAGGCAAAGGATAGTGATGAAGAGGATGACAAGAAAAGAGAGAAGGGAAAAAAAGATCAAGTTCACTCCAATAAGAAACCCGTAGAGAAAACTGTAGAGACGAGTTCTGATATTAAAGTGTCTGGTTATCTGAACCTGGCTGCTGATTTCACCCACAATTTCACGGATGGTCTTGCAATTGGAGCGTCATTCCTGGTTGGTCCAGCAGTTGGTGCTGTTACCACCATCACCATCCTCTTACATGAAGTACCACATGAGATTGGAGACTTTGCAATTCTTGTCCAATCAGGCTGCACAAAGAGGAAGGCCATGTGTCTTCAGCTTCTCACCGCCATTGGTGCGCTAGCTGGAACTGCCTGCTCCTTATTGGCTGAAGGTGTGGGTGCTGCGGCCACAGCCTGGATCCTTCCCTTCACCGCCGGAGGCTTTGTTTATATCGCAACCGTCACGGTTCTCCCAGAGCTGCTGGTTGGACGGTCTAGTTTCTGGCAATCAATGCTGGAGATCCTAGCTCTGCTGTTTGGAGTAGGAATGATGGTGCTGATCGCTGAGTACGAGTGAGAGAGTAAGCGATGTTTGAAAAGAACTTGGGGAAATTGGGGAGTAGAAACCAATGCATGGTCATCTGAACCTTTTGCGGCTAAAGACCTGAAATGAGTGTTCTGAGATTAATGTTGACATAGACAATAGAAAATAATACAAAAACAAACAAAACAAAAAAACAGAATGATTGAGGGAGAGAGTAAAAGAATATAAAGCGAGAACTGCACTCATTTACCCAGAGACCAACATGAATGGATCACTTAATCATTTTAGGCACATGAACCAACCTATGGACCAAAATGTTCGTTCGGTTCTTTATACTGATATGGACGGGATTGAAATGTGGGGACTCTTTGACATTGACCAATATGTTCCCAAGATGTATTGTCTCCAGTCACTGAAGCAAATGCTTCTGCTTATCAGTAGATTGCTTTTTAAGAAATATCAGTATGTTATCATTAAGTCAGTTGACTGCTGTTCACTGTTCAATAAAGGTTTATGTGATTCTTTTTAAAGCAATGTGTGCTTTCTCTTTGACATTAAGTTTATTAGGTTTCCTTGTGAAATATTCAGCTGTTTCAGGTATAGACGTTACTCTGTGAATAATGAAACTGCGCACACACACACACACACACACACACACACACACACACACACACACACACACACACACATACGTAAGTGCATGCATACCACAGAGGAATCTGTAGCTTCACATTATCATTGGTGATGGTTCTTGAGAAGGTGCAAACATAGTATGCTTATTGAATTTTAGTTTAGTGTTTTTTTTGTTTTTTTTCTTATTGTCTGTAACATTATTCATGTAGATGTTTTGACCATGTCTTCTTGAATTTGTTTAATGTAAACCATTTACAGTCTCAATCAGTGTAAAACAAGCATATCACTTCAAAAAATAAAAGTGGAGG
>MA01Gene00210
ATGAGTTCAGCAGCAGACACTGATCTCAGACAGACACATTTAAGGTGTGTTTCAGTTGTCAGTGAAGTCATGATGGCGAATCCAATGAGTGTTCAGACTCTGAGTAAGACATGGGAACTTAGTCTATATGAACTCCACCGAACGCCACAGGAGGCGATTATGGACAGCACAGAGATTGCTGTGTCGCCCAGAAGTCTCCACAGTGAGCTTATGTGTCCCATTTGTCTGGACATGCTGAAAAACACCATGACCACCAAAGAGTGTCTGCATCGTTTCTGCTCCGAGTGCATCGTCACTGCGCTCCGATCAGGAAATAAAGAGTGTCCAACCTGCAGGAAGAAGCTTGTGTCCAAGCGTTCTCTTCGCGCCGACCCAAATTTTGATGCCCTGATCTCTAAGATGTACCCTAGCCGTGATGAGTATGAGGCCCATCAGGATAAAGTTCTGGAGCAGCTCAGTCGACTGCACAACAAAGAGGCACTCAGCAGCAGCATTGAGCAGGGCCTGCGCATGCAGGCCAGACACAGAGCTCAGCGTGTCCGTAAGCTGCATCCAGAGAGTGAAAACACTACCTTCAGCGGTGGTGAGGATAACGGTGACACTCGTTCACATGTCTCGCACGACTCTGCCCCTTCACACCATACCTCTGCCCCGGCAAGCTACGCTCCAGAGGCCGGACCGAGTCGCAGTAAAAAGCAGCAAATGTCTGATGATTCTGGACCTGAGGCTTTTGGAGAGAGTTGTACACCTCCTGGACAACTGCCAGGCCATGGGCCAAGCTCAGAAATTGAACTTATATTTTGCCCACATCCCCTGCTGGTCAACAACCAACAGTACAGCCAGACAAGATATGTCAAAACCACAGCCAATGCCACAGTAGACCACCTCTCCAAATATCTGGCTCTCCGCATTGCTCTGGAGGACAGTCAAAGTGAAACGCAGGCGAACAGAAACATGGAGGGAGAGCCAGGAGCTACCAGCAACAGTAGTCTGCAGGATGTCAGTGAAAAACAGTTTACAATCTATATCAGCACAACAGGAGGACAGTTCTCTACACTAAATGGCTCTTTGACTTTGGAGCTGGTGAATGAGAAGTTCTGGAAGGTCTGTAAACCTCTAGAGCTCTTCTACGCTCCTACACAAGACCAGAAGCAGCAACAGAATCAGACCCCTCAACTGGGGCAGACAGACGAAAGCCAAGGAAAATCATCTTTAAACTAAAGGCGAATAACGATCTCTTTATGCAGATATATTCAACTGTGACTGCAACTCCTGAGCTTAGAGACAGTCTATCAAGTTCACCACACTACTCCTGCACAAATACATGAACCTCCTGTCTATACCAGTGCTACTCAAAACCCCACCACTGCACATTTTGGATATATCTCTTATCAGACACATCCATTTTGGGTTTTGCAGTCTCTACTAATGAGCTGCTAAGTTAAATCAGGTCTGTTTCGATGAGGAAGACATCCAAAATGTGCAGTGGTGGAAGGACAGGTTAAAGAAGTACTGGTCTATACAACTAGTCAATCCACACCACTGAAGGACTGGAGATCATGTAGATCAGTGTTGCCCACCCATTTTTTTTTTTCTAGCGTACCATAGCAAAGCAGTTACATAGACAAGGCAATAAAGGTAAATTTGTAGAAACTAAGGGTTTGTCCCAATAGCTACACTTGTGGACACTTGAGTGTGCATGCAACAGGAACAAAGTGTTTAAGACCGTCTGAGGTCCAAAAAATGCCTTAGTGTCTTTAACACACTAAATCCACACTTTGTCTAATATTGGATCGCAGTTGTTTCAAACTAAGCACATCCCATCATTTATCATCGTCAGGAACTTATACTGCCCAAAATCGTGATATGTCAAGAAAAACTTTCCAATGCAAGTTAAATCAATTAGATATTGCATATAATTTGGCAGCAAAAAGAAAAATGTTGCAGAGATGTGTATTTTGTAAAATCTTTGCAACTGCTTTTTATCACTTAAATTATAAGCACAATTAATAAATTTGTTTTGTTACAAATAATCTTATGAACAAACATTTAACACCCCCCCCCCCCCC
>MA01Gene00211
CTCTTTGCGCGGAACCAGCGGACAAGATGTCGCTCGTAATTCCAGAGAAGTTCCAGCACATCCTTCGTGTTCTCAACACGAACATTGACGGAAGACGCAAGATCGCATTTGCCATCACTGCCATCAAGGGCGTTGGAAGACGATATGCCCATGTGGTCCTGAGAAAAGCTGATATTGATCTGAGCAAGCGGGCTGGAGAACTTACTGAAGATGAGGTTGAGAGGGTGGTGACAATTATGCAGAACCCTCGCCAGTACAAAATCCCTGACTGGTTCCTAAACAGACAAAAGGACATTAAAGATGGAAAATACAGTCAGGTCCTCGCTAACGGTCTGGACAACAAACTAAGAGAAGATCTGGAGAGGCTGAAGAAGATCAGGGCTCACCGTGGCCTCCGTCACTTCTGGGGTCTGCGTGTACGTGGTCAGCATACCAAGACTACTGGTCGTCGCGGTCGTACTGTGGGTGTGTCCAAGAAGAAGTAAACTCAAAATAAAACTGAACCATTCAGCCATAAAAAAAAAAAAAAAAAAAAA
>MA01Gene00212
GAACTACAGACGCCATGGCGGAGGCGCTGATCACTGGAGCTGTTCATATAAACACACCTGCTGATTCCGCGAGCGGTGCGATGGCGTATTTACAGCATAAGAAGTCAGACTTTGATGTGGTTCCTCCACTGAATCTGGGTGATCTGGACATCACCACGGATGAGTTCATTCTGGATGAGGTTGACATTCACATTCAAGCTAATCTGGAGGATGATCTGGTGAAAGAGGCACTCAAGACGGGTGTGGATTTGCGGCAGTACTCCAAGCAGGTGGAGACAGAGCTGCAGCGAATTGAACAAGCATCAATCAAAGACTATATCAAAGAGAGTCAGAATATTGCCTCTTTACACAACCAGATTACAGCCTGTGACTCAATACTAGAGCGTATGGAGGGCATGTTGAGCAGTTTTCAGAGCGACCTGTCATCCATCAGCAGTGAGATTCAGACACTGCAGCAGCAGTCAGTCAGTATGAACATGAGGCTGAAGAACCGTCAGGCCGTCCGCAGTCAGCTCAGCCAGCTGGTTGATGAACTGGTCGTTCCCAGCACCATGATTACTGTGATTCTGGACAGTCCTGTAACAGAGCAGGATTTTTTGGAGCAACTTCACGAGCTCAATAACAAGATCAACTTTGCTAAAGAGCTCAGCTTCAGAGAGACCCTCGCCTGCTCTGATATACAGGACATCGTAGATCGTCTCAAAATTAAAGCTGTCTCAAAAATCCGTGAGTTCATCCTACAGAAGATCTACTCATTCAGAAAGCCAATGACCAACTACCAGATCCCTCAGAACACACTACTAAAGTACAGATTTTTCTATCAGTTCCTGCTAGCCAATGAGAGAACAGTTGCAAAGGAGATCCGGGACGAGTATGTGGACACCATGAGCAAAATCTACTTCAGTTACTTCAAGTCATACAGCGGCAGACTGCTCAAAGTCCAGTACGAAGACGTTGCAGACAAGGATGATCTGATGGGAGTAGAGGACACAGCCAAAAAAGATATCCTTTAA
>MA01Gene00213
ATGGCATTTGATTTCTTTAACTACTTTGCAGGTTTTTTCTCCAAGCCTTCTCTCAAGAGTAGGAACACTATTTTTACTCTTGGCCAGAGGGGGGAAGTACTGAGCCCTGCAGAGCTGGAGGGGCCCATACTGATCCCACACGCCGCCCAGAGAGGAGACTCCAGATACCCGTATGAAACTCTCTTCCGCAGTCAGCACTATGCTTTGTTGGATAATGGCTGTCGAGAGTTCCTCTTCTTGTCTGACTTCTTCATGGTGGCGGGAAATTCTGCGTTGGATTTATTCAACAGCATTATGGGAAAAACGCTCAGCATGTTCCTGAAGAATCTGTCAACATACTTGTCAGACTGCTATGACAGTATTGCCGTGTTTCTCTGCATTCACATCATTCTGCGCTTCAGAGCCATCACGGCCAAGAGGAACATCCCTGCGCTTGACAAGTACTGGGAGGCTGTGCTAGAATTGTTGTGGCCAAGATTTGAGCTCATTTTGGAGATGAACATCCAGAGCATTCGAAACACTGACCCTCAGAAACTAGGTGTACTGGACACCAGACCACACTATATCACACGCCGGTATGCTGAATTCTCCTCTGCTATTGTCAGCATAAATCAAACCTTTCCCAACGAGAGGACCAACACACTACTCGGACAGCTGCAGATTGAGGTGGAGAATTTTGTGCTGAAAATGGCGGCTGAGTTTCCTTCTAGGAAAGACCAGCTCATCTTCCTCATAAACAACTATGACATGATGCTTAGTGTGCTCATGGAGAGAGCAGCTGATGACAGTAAAGAGGTTGAGGGCTTTCAGCAGCTCCTACTGGCTAGAACACAGGAGTTTATAGAGGAGATTCTTTCATCTCCGTTTGGAGGGATGATTGCATTTGTGAAGGAGAGCGAGGCACTAATAGAGAAAGGGCAACTTGAAAAACTCAAAAATGATGAAGCTCGTATCACTCAGTTGGTGCGGGGTTTCTCCAGCACATGGAAGCAGTCTGTGGAGGCCCTGAGTCAGGATGTGATGCGTTCATTCACCAACTTTAAAAATGGAACCAGCATAATTCAGGGAGCATTGACCCAGCTCATCCAGTACTATCATGGTTTCCATAAGGTCCTCTCCCAGCCAACATTCCGCAGTCTGGCAGTGCGCTCTGAGCTCATAAACCTCCATCATCTGATGGTGGAAGTCAAGAAACACAAACCAAACTTTTGAACTCACACATAAGTCATCAGCACTTATTGGCCACAAGACTGTCAAGAATCATTTGCTTTAGTTGCCAAAAAAAAAAAAAAAAAAAAAAAAAATTCTTTGGGAGTACCTACGAACATACACATTCATAAAACAAGTAAAATGTAAACTGTAAAAATGAAGACTAGAAAATCTGTATTGGATGGTGATTTGTCTTCTGTCACTGGCAGAAGTTTTTAACTTGTGAACTTAAGCAAAACAATAATGCTAACTTTTTTCCTAAACAGGTAAATATATCTTGTCCTAAAGATTTTCTGGAAAACAAGGCAGAGATATTAAAAGTATGAAATTTTGCAGTTTAAAGCTAAAACTAGAACATGATTTTTAAAGGCTGATTTTCATAGATTGTGAATATAAACAATCATCTAGTTTGAGCACTAATCTAATTATTTGCTCAGTCTGTTTTAAAGTTTGCTGATAATTTGATTTGTTTTTGTGTTCACTATTTAAATGCATTATTGGCCTGACAACAGATCTAAAAATGTCTTTTGGTTTTCTCTGAAAAGTTTGTGTAGTCCTATGCACTATTATCATATTGGCAAACAAAGGCATTCAATGTCTCA
>MA01Gene00214
ATGGAGAACGACCCACCATTGAGTTCTGATGAGGCTGTGCACCGATTCCCCGCGTGCCAGTGCACCACGGGCAATGAGTGCCCGCTAAAAGGGGTCTTGGACTGTATGTTTAAAGATTATTTCAGAGGACCGATGGTTCAGCTGATAAACAAGATCATCGATGCTGCGTTTGATTCGAATAAGGACTGTGAGGGGGATACCAAACGTGTAACCAATCTCAAAAATGAGATGGATGTCGTAAGAGGCCTGACAAATTCATGGTATTCTGATGTGACGAGCATGTGTGTTTATACCAAAGAGCCAATCTGTGTAATAAGAAAAGTTCTGGATGTGATGTCTGAATGTACCGAAGAGTTAGGAGTTACTGTGATGTTTGTGTCTCACTGCGTTTAA
>MA01Gene00215
AGCGGATCTGAGTTGACATGGAAACGGGGAAACGTCAAGCAGCAAGCCTCCGTCTTGCTGTTGTTTTCACTGATTTTAGGGACGACAGAAAACCCCCTCCAACAAAGGCTAAATTACAAAGTTTGCAGCATTTCTGGAGGAAACACAGATCCTTCCATGAGGATGGCCTCCTGCACCCCAGCAGAGCTGAGCGACCTCCTGTCAAAGGCCATGAACCAGATGACTATTGTAAGCAAAACCTCAATCATTCACTACACTACTGTTGAAAAGTTGTGGGTCTGTAAGATTTTTACATGTCTTTGAAAGAAGTCTCACATTTTAAAATCATTAACCCCAGGTTGTTTCAGTGAGGTTGTTCTTGAAAGGCCTGTAGGCTAAATAATCAGCTAAAAGAGGTAACATACGTGACAAGTATAATGTTATAATGCTTGTAGTTATAATCATTTATTTAACTATTATGATAACAGGATATCATGGTCATTAATCAATTTTATTGTATTTCTCTGTCTATTTGTAGTTATGTTTGCCAGTGACAGACGCCATACTGTTCCACTCAAAGATGAGATGTAATCTCTAGCGTTTGGAGCTGTAATTCTTCAGGACAAGATGCCATTCACACTTGATACATGAAGATG
>MA01Gene00216
GCCACTTGTTTATTTACTTATACATTTATTTATTTTTTTCTTTTCCAGGTGAGTGTATTTGGGTTTGGAGCAGATGAAAATGGAAACTGGCATCATTACTTTGAACAAAATAAGCATCATCATAATGCTGGCAATCACGGAGGAAGCTATGAATATCATATTGCACTTAAGCTTCATGAGAAAAAAGGAATTCGGTTGTATAAAGGATGGTGA
>MA01Gene00217
GTAATCGGTGATTCCATCGTCCGAGGTCTTTCACTCCCTTCTTACGGAGCTAAAGCAGCAGTCCATTGTTTTCCCGGAGCTAAGGTACTGGACATAAACTCACAACTTTCTGGTGTGCTAGGAAAACACGCAAACGCAAACACTGTCATAGCGCATGTTGGTAGCAACGATACCTCATGCCATGAATCTGAGACTTTAAAGGAACATTTTAAATCTCTGCTGAACTCTCTCACTAACACAGGGAAAAACATCGCTATCTCAGGTCCACTACCTACTTATAACAAGGATATTGAAAAATTCAGTCGTCTGCTTTCCCTTAACACATGGTTAAAATCTACATGTGACAAATTCAAGGTCATTTTCATAGATAATTTTGATCTGTCTTGGGGCCGTCCAGCGCTTTTTAAGAGAGATGGCCTGCACCCAAATCACAGGGGCACCCAGATGCTTGTGCGTCATATTGAACAACATATTTTATCATGA
>MA01Gene00218
ATGGAGGGAGCTAACAGCCGCGGAGAAGTCGATGTGGCAAAAAATGATTTACAGCGCAAAATCAGAAGTAATGACATGTCTATTAGTTTCACAGAACTGGTCGGAAAGTCTGAAATATTAATTAAGTTTATGAGAGTAGAATGTGACGGTGATAGCATGATGTACGCTGCTTGTAAGACATGCTTAGTCTTAGTCAAGTACGCAAGTGATTCAGGGACGAGCGGTCTGAAGAGGCACACTTGCAAGGCAAATTCGGGAAAAAATCAGCCAAGCATCGCTTCGTTCATCAAGCGAAAATTGCCGTCAGGTGTCAAGTCTCGTCTGACCGACAAAATTGCTCGCATGTGCAGCCAAGATCTCAGACCCTTTGCTGTGGTAGAGGGGAAAGGCTTTACCAACGTAGCACAGGAGCTGCTCGACATTGGAGCCAAATATGGAAGTAACGTGCAGGTGGAAGACATACTGCCATGTGCACGCACAGTTTCCCGTCACGTAGAAGGGGAGTATGAGAAAATAAAACTGCTGGTCATGGAGGAGCTCTGTCAGACTAGAGACCATGCTGTAACCACAGACCTTTGGACAGAGGAAAGGACCAACACACACTACATCACTGTTACAGTGCATTACATCCTTGACTGGAAGATGGTAAACCGGATTCTGGCCACAAGAGAGATGGAAGGTGTTAAATCCAGTGACCACATCAGAAGGACTGTGGAGAGAATCCTTCAGGAATTTGGCATCCTGAGCAACGACACCGCTTTTGTAACGGATAATGGCTCAAATGTGGTTGCAGCATTCAAGGATTATGTCCAACTCTCCTGTGCTGGCCATAATATCAACTTAATCTTAAAACATGTATTTGACCACTTGGACGAGGACAACCCAGTGCACAGCAACATCATCAAGCTGTTTAAGGACACAAAGACCCTTGTCACACACTTCAAAAGAGCAGGGTTGCAAAAAGCACTGGACCAGTCACTGAAGCAATCTGTGGAGACGAGGTGGAATACCAGACTAGCAATGCTCCAATCTGTTAATGATGCTCTGAGATCTGGGAGGCTGCATGACATCCTGCTTCGCCGAAACGAGCTCCGTTACCTCAACAACATAGACTGCGAACTTCTTGAAGACATCATCCAACTCCTGAAACCTTTCGATGAGGCTACCAGGCACCTCTCCACTGATCAGACACCTACCCTTCACCTTGTCCTCCCGACCAAGGCTACTCTACTGAGGGGTTTGTCGATCCAGGATGGAGACAGTGTGATTGTAAAAGAGCTGAAAGGGAAGTTAGTCCAGGCAGTGGAGATGAAATTCAAAGTCCACCTGTACCATAAGGTAGCCACAGCTCTCTCTCCTAGCCTGAGGAGTTTCTTAAGGAAAACTCTCAACGGCCAGGAGTATGAGGAGGTCATCAGCACCCTGACAGCACTCACAGAAATGGCAGGGACAGAGGAGAGAGTGAGAGGCCTTGTGGAGAAAGAGGATCCACCCCCAGAGCAAGGAGCTACGGAGGTGCATAACTTCTTTGCAAGTTGTGTAGAAGAGGAGGAGAGGAAGGAGGACAGTGGTGATATGGAGTCACATGGTCGCCAGTTGGTGCTGCAATACATGAGTGACACTAAGTTGACACGTTTCCAGTGTCTTCTTGACTTCTGGCGGGAGATGTCAGGTGGGCTCGTACCAGTTGCCAAGAGGCTGCTAGCTATCCCCGCAACAAGTACTCCTTCTGAGCGTAGCTTCAGTGTTGCGGGAAGACTGATAGAGGAGAGGCGTTCTACCCTCAATCCAGAAAATGTAGATGCACTTTTGTTCCTACACAGCAACATATAA
>MA01Gene00219
ATGGTGATGACCAACACGCAGGTGCGGAGGGAGGTGCAGACAGGTGCGGAGGTCTCCAGGGCGGGTCTAGGTGTTCGGCCGTCACGGCGGGTCAGGAGTCTCGGGCGGCTGTGGCTGGTTAGGAGCCGTGGGCAGCCATGGTGGTTTCTGAGCCCCACCTACATGTGTGACGCCCACATGTTCCCTACCCACGGGTACATGCCCCCCCCCCCCCCCGTGGGCTCGAGGGCTGTTGGAGCGGGCTCGTGGGCTGCTGGAGCGGACTCAGGAATAACTGGAGCGGACTCGTTGGCAGCTGGAGCGGACTCGTTGGCAGCAGGGGTGGACTCGTTGGCGAAGGGTGGAGCGGGCTCTGCGAGGGCTGAAGCGGGCCTCGGCAGGGGCTGGAGCGGGCTCTGCGGGGGCTGGAGCAAGCTCGGCGGAGGCTGGAGCTACTGGTTCTGTCCAAAAAATTCATTGGAGACTGTGGCTGCTCTGAGACAGAATTCGTTGGAGACTGGGGCTGCTCTGCGGCAGAATTCGCTGGAGATTGGAACTGCTCAGAGGCAGAATTTGCTGGAGACTGGGACTGCTCAGCAGCAGAATTCGTTTACCGTTACTCACTACATTGTGTTTGTGCACGTCAAGCCAACTTTATCTGCCGTGGCTTATTTCTTGGGTGATAACATACATGGCAACAATGCAGAAAGTGCAACAGCAACCACATCAGAAGATGAGGATGAATCTGACACTCAAGATGAGGAGAAATGTGAGGAGATTGAATATATTGAGATTACTGAAATTCTAGCCATGGATGATCTTGAATTTCATTTGCCCAAGAACCAGCGTTGTGCTTGCTATCTTCTAAACCTGGTTTCCACCGTGGATGTTGACACTGCTCAAACGGATGAAACATACAAAAGGTTATCAAGATCATCCTTCTCCAAATGTTGGGCCTTGTGGAACAAGAGTGGCCGGTCCAACAAAGCTGCAGAGATGATGGAAGAGCAATGTATGGAGAGGATCCTGAAAATCATGAAGGAAAAGGGAGATGGTGCTTTCCGGAATCTCTGTGCGGAATTCAAAATCCCCATTCTTAAACAGGGTTTTTCTTTTATAGGTTCACTCCTGCATATTCTTGAGGAATATGTCACCGCTATGGCCCCTGTTGCCAAGCGATTAATATCTTGCAGGGAGAAACCAATGTGCACATGGGCTGGCTTGTACCAACACTCAACATCATGGTTTCCAAACTAA
>MA01Gene00220
ATGCTGTGCTTTGCCACCAAAAGAGCTCGATATATCACCTTAAGTGTGAGTGTGATCATCTGTCTATTTATTTTCTTTCGAACTTCCATACAAAGACATATCTTTGGAGCATGTGCATGTGGACAGTGTGTGATAGACCTCGCTCATGACACCTGGTTCCAACAGCGCTACGACCCTTACACTCAACCCTTACTGACTAAGAAAAACAGCATTCTTAACACTGCCCTCTATTGGTGGTGGCAAAAGCTACAATATAAGAGTAGAGTGAACTACAAAGCAGTAGCTGAGATGTTATTTGGCATCTTCCCAAATGAAGAAGATTACTCTGATGCTGGTCCAGGCCGCTGCAGAACCTGTGCTGTAGTGGGGAATTCTGGGAACCTCAAAGGATCCCACTATGGTGCTCTCATTGATGCCCATGATCTTGTCATTAGGTGA
>MA01Gene00221
ATGATGAACAGAATTGTGCTTGGAGTCATTGCAGTGATTGGATTCTTCACTCTATCTGAAGCCCTGACATGTAATTCGTGCAAAGTAGGTGTTCTAGGCAAATGTTTGTTAAGTTCCAAAGTGGATTGCACCACCCCCTCAAACAACTGCTTCTCTGCAAAAGCAGAGTTCAATGTGACTGGTTTTCTGAGCCTGTCCACGAGTGGCTGCACATCTGATTGCACCAACACCAGTGGAACCATCTTGGGTGCGGGATACACAGTGACCAAATTCTGCTGTACCACAGATCTGTGCAATGGAGCAAGTGCTGTCCAGCTGTCCATGGCTGCAGCTCTCAGCACCACCCTATTGGCCTTCATCTGGAGCAGTTACATTCTGTAG
>MA01Gene00222
ATGCTGAGGATCTGGATCCACCTGAAAAAAACTTCTTGCTACAGTAAATGCACAGACCTGTATTCACCAAATGTTGAGCAAGAGGACGAAGAGCCAGTTGCTGTCAATGTGAAGAATTTCCAACTCACAGCAATAAGGCCAGGCTGCTGTGTCTGTGGAAGATGTTTTGATGTTTGCTACTGGGCTGTCTTCACTTCCCCAATCTGGCTTGGAACCACTGCCACAAATAGAGTTCCTGGATTACCATGTTCCCAATGGCAAATACATGTACAAACTCCTTGA
>MA01Gene00223
AGAGGAAGTATGGCTGATCTTGCTGTAGGCGTTATTGATTTCGAAACTAAACACGAACAATAAACCGTTTATACGTTTTTACATGTTATAAGTTACACGGAAATTAGACACTTTTTAGTCGCCTTTGTTTGGGATTTGGTCTAAATTTTCCACCCACTATCATATTCGTAGCTCAAAGCGGAGAAGTTGCATACAGTTTCAAATTGACCTAGGCACAGCGGAAGTGAGCTCAGAAAAAAAGGCGACAGGAATACAAGACATTAATTTATTGAACTGTAAGCTCGCTGTTATTTGGCCTTTGCTAGAGGACTGTTGTTTGGACTCCAGCATGAGTGAGGAGAAACCTGAGGTTGAGCTCTTTGTGAAGGCAGGAAGTGATGGTCAGAGTATTGGGAACTGTCCATTCTCTCAGCGGCTCTTCATGGTCTTGTGGCTGAAAGGCGTGACCTTTAATGTGACTACCGTTGACATGAAGAGGAAGCCAGACATTCTTAAAGATCTGGCCCCTGGTGCTCAGCCCCCTTTCCTGTTGTACGGCACAGAGGTGAAGACGGACACCAACAAGATAGAAGAGTTTCTGGAGGAAACCCTCTGCCCTCCTAAATACCCACAGCTGGCAGCTCGCAATCCTGAATCTAACACCGCAGGTCTTGATGTGTTCTCAAAGTTTTCAGCCTACATTAAGAATTCAAACCCTCAGATGAACGACAATCTGGAGAAGGGTTTACTGAAGGCCCTGAAGAAGTTGGATGACTATCTGAACTCTCCTCTACCGGATGAGATCGATGAGAACAGTGCTGATGATGTCACTTCCTCCACCCGCCCCTTCCTGGATGGTCAGGAGCTCACTCTGGCTGACTGCAACTTACTGCCCAAGCTACACATCGTCAAAGTTGTGTGTCAGAAGTTTCGAGGTTTCTCCATCCCTCGCTCTCTGACATCTCTGTGGCGATATCTGGATGCGGCGTATGCCCGTGAGGAATACTCCTCCACTTGCCCCAGCGATGAGGAGATACATGTAGCCTACTCCTCTGTTGTGAAGGCGCTCAAATAGAAGGATACACACACATACAGTCACACACTCATATGCGTTATTACCAATTCTCTTTCCAGATTATTTCAAGTGTTTCCTTTATGTCTTAAGCTCCTAAGGTTGTTTGCACCAGCAGGGTTCTGAGGTCTCACTTTTAAATTAAATGTGGTCTTATAGTTTATATTTTATTCAAAATCATCTGAACTGCAGAGGTCAAGGTCCTTTCATTAGTGGTTAGCAATAGCTGTTTCTTTTTCAGTATTTTTCACATTGTTTGGACAAGTGCTTTGCTGGCAGTTAAACAGGATATTGTTGCCTCATTCCCCCATTACCTCCCCCCTGCTCGCTGTCATTATCTAGATTATGTAATACAAAGTGTTTAATGGCACACCTGCAAGATCACAGCTTTTCACTGACAGCTTCTTGAGTTGCATTGCATTTCATAAACTGGTTTCCAAGTTGTCCAAACTGCTCTTTACTTCCCATAGATTGATATGTTACAAAATCATAGAAGTATCCTAAAAGTATTCCAACTAATCAGTTCATTAGTACAGACTGCAAGACTTGAATTGGGTGTGTGAGGGAGACAGGACAGGTTTGAGGAGCACTGCACTAGAAAATGCTTCCATCCAAATATCAGTCAATGTTCACATTGAAGACACTGTGTTTAATGTGTGTGAAGATAATGCATGTTTTTTGCTTTCTGCAAAAGAGAAAACCATTAACGACAGCAAGCAAAAATTTTGTGGGCATGTATTTTTTATATATATTTCAAGGAAATACAAAAGGATTTTACACTAACTGGCCATTTTATTAGATACACCTTGCTAGTACCAGGTTGGACCACATTTTGCCTTGAAACTGCCTAATTTTTCAAGGCATAGATTTAAAAAGGTGCTGGAATATTTTGGTCCAAATTGACATGATGGCATCACACAGTTGCTGCAGGTTTTCCATCCGTGGTGCGAATCTTCCGTTCTTTTGGATTGATATCTGGTGACTGTGGAGGCCATTTGAGTGTAGTGAACTCATCGGCATGTTCAAGAAACCAGTTTGAGATGATATGAGCTTTGTGACTTGGCTCATTATCCTGCTAGAAGTAGCCGTCAGAAGATGGGTATGCTGTGGGCATGAAGGGATGGACATTTTAACTATAGTCAGTTGGGGTATGGGGCCCAACGTGTGCCTCAGTATATTGTAGTCTCAGTTTCCTGTTCTTAGCTGACGAGAGTGGAACCTGGTGTGATCTTCAGCCCATCAAGGTTCAACGTGCTTTGCATTCAGAGATGCTCTTCTTCATACCTCGGTTGCGACATGTTTGAGTTACTGTTGCCTTTCTATCAGCTCAGTTTCATCACTGAAATTACCTTTCTTCCCCATTCTGATGCTCAGTTTGAACTTCAGCAGATCATCTTACCATGTCTACATGCCTAAATGCATTGAGTTGCTACCATGTGATTGGTTGATGTTTGCATTATATATTATATAGATATCTGCGTTAACAAGCAGTTGAGCACCTAATAAAGTGGCCAGTAAGTATATAAATGGGTGACTTTTTAATGTTCAATTCGAGTTTCAGTTTAAGTTTAGTCACAGGACTTGATGAAATTATCTTTCAAGGGAAGATGAAATTAACAGGTTCAATGCTGTTTCGTGCTTTAGTCTAGTCTGCCTTCAAGTTGATGCAATTTCCAAGAGAACCTTAAATATATTTTATATATATGTAGTATCTGTATACCCAGCCCTCTTCCTGTGCACTTCTGTTTTCACTTCCTCTTAACCGCTTCATGCTCATTTCCAAACGTCTTACTCTGCACTCAAATGGACTTAAATGGACAACACAACATCAAATATTGATTAGTGAGGATTTTATTGATTTAGATTAATTGTTACAAACATATGAAAGTAATTTGTTTTTCTGCATTTCTAAAATTGTTACTCAAAAGATTATAATAAAG
>MA01Gene00224
AAGCCCCGGATGATTGAAAAAAAATAATCCTTAGAAAAACAATAGGGCCCTGCACCTTAGTGGCTTGGGCCCTAATGAAACACATGGGGTCTGTACCATGATAGTTGAACAAACTCAGGGTTACAGATTGCTCGATTGCTCCTGTCTGCCTCGCTGCTGAGTTGTTTGCATCTGTAAGCTCTGTATAGCTTTTTGTTTTGAATCTCTATTTACTATCTATTTACTGCCTATCAAATTAATCTGACATGGCTAACTTTAATCTAAATATTATTGCTAGCACAATGCGCTAGCATTTGGCTAGCCTGTAAACCTGCCATACATGCTTGCCGTCTTTTTCTCTCATGTGCTCGCACCTTTACGTGTTGGATCAGTCAACAAACATGGTAAGTCATGTCATCTTCACATTTTTGTCATTTGCACTGCCTGCCACATGTATAGCATAGCCTTCTCTTTCTGTGGTGAGATTTACACATGTGATAAATGCAGAGAGAAAGTCAGGCTGACAGAGAAGATTTCAGATTTAGAGACACACATCCAAACTTTAATTGAGGATAGTAAGAATGCAAGGGCTATAGATACTGATTTGGATGCTACTAGCTTAGTGAACTCTGTTCATTGTTCGGGTCCGGCTGTAAAGCCCGTGCAGCAGGGCAACTGGGTGACTGTGAGACGGCATAGTCGCGGGACAAAACACCGCTCTTCCGTTCTGATTAGAACTTTAAACAGGTTCTCCCCATTCAGTGATGCAACACTGAGAATCCTGTTGAAAGTGCCCTAGTTATTGGCGATTCTATTACACGAAACATGAAAATAGAGACACCAGCCACCATAGTCACATGTTTGCCGGGAGCCAGAGCACCTGACATCAAAGCAAATTTAAAAGTGCTGGCTAATGCTAATCATAAATTCTCTAAGATTATTATTCACGTCGGCACTAATGAACCACTTCGCCAGTCGGAGAGCACTAAAATTAACATTAAAGAGGTGTGTGAACTCGCAAGTATGATGTAATACACTGTAATACACTGTTTTCTCTGGCCTCCTTCCTGTTCGTCAGAGTAATGAGATACTTGGCAGACTATCATCACTCAATGGCTGGCTGTCTAAGTGGTGTCTGCAGAATAATATAGGGTTCATAGACAATTGGAAAAGTTTTTGGGGCAGACCTGACCTGTTGAAAAAAGAGATGGTATTCATCCCGCCTGGGGTGGTGCTGCTCTTCTCTCTAGTAATATGGCACACAGTCTTGGAGATAAACCTTGACTAACTGGGGCCCAGGTGAGGAAGCAGACAGATTGGCTAAACCGACCGTTTTGCTAGCTGTCTCACATCACAGAAGTCAGATAAATTCCAACAAATAGAGACTCTTTCACCTAGATATCATCACATAAAGACTGTCTGTTCCCGGAATTAGTTAATACAAAAAACTCTCAAACCCATTTAAGGGTAAAAATTTAGATGAACATATGATAAAGCTCGGTTTGCTTAATATTAGATCACTTTCTACAAAATTACACTTTGTAAATGATATGATTACAGATCATAACCTAGATGTGCTGGCTAAAACCAGATGATTACAATACTTTAAATGACTCCACCCCTCAAGGTTACTGTTATAAACACAAGCCTCGTCTGAAAGGCAAAGGGGGAGGTATTGCTATAATTTATAGCAATATCTTCAGTATTCAGGTCTAGTTTCAAATATAATTCTTTGTGATGGTGCCTTATGTAATGTTATCTAGTGTATGTGATAAATCCCGCTTCACATTTGTGCTGGCTACTGTATACAAGACACACCAGGGCACCATACAGATTTTATCAAATAATTTGCTGATTTTCTATCAGAGTTAGTACTGGCTGCGGATAAAGTCCTTATTGTTGGTGATTTTAATATCCATGTATGAAAAAGACGCACTTAAAGATTGGCATTTAGAGATATT
>MA01Gene00225
ATGGAACATCTTAATCTTTATTTCTCCCAAGCAGAACAAGAGCTTTTAATGGAAGGTTATGCCGAATTTGAGTCATTAATTAAAACAACAGGGAACACCTCAAAGTCTGCAAAAGCCAGGAGAGTGGGCTGGCAAAAAGTAGCAGACAAATTAAATGCAGCCACCACTGGACCCACTAGAACATGGGAACAAATAAAAGTGAAATACAAGAATATTCTACAAAATGGTAGCCTTTAA
>MA01Gene00226
GTAAACAACCGGATGGGTAAGTGGAAAATCCTGAAAGATGGTTAGGGATGTTTTTCATACGGATTTAGGCCAATTTAAAGAACTGCTGTCTTTGTCTGAGAGGTTAGTTATCGAGTCTGTGTTCCTTGTTTAAGTCGTTATAAGTAAACCCAAGGGGGTTTATAGTCACGCAGGAGAAAAGAGATTCCAGCAGGATGGATGAATTGAGGGGGAAGGGAAAGAGTGGACGTTATGAGTAGTGAATGGTATGGTGTTTGTGTATGGCCGAGTGTGAGTCGATCAAAACAATTCAGCGCTTTATGCGAAAAGGAAATTGAGTTAACTTGTTTTAGCGTATGACAAGGCAATATAAGAGGGAAAAACACATTCCTTGAGCTTTCTGCCCAGGAGATTCAGGGATGTCAAGAATGATTTGTTGATCCAGTTGTTGTTAGGAGATTCCAAACAGTTTCACTCAAAGGCTGTCCTTCATAGACTTAAATTTGCTCAGTTTGCACGGTTTGTGAATCAGAGTTAATCACAGACACACACCCATATACAGCCAAGCCCATACAAACATTCAGCTGACACCTGTCATACACACCATCATGGCCAATATTTATCCATATGGCTGCTTCACTCATGCTGTCGTCAGATGTATCCCAGAGTCCTTTGGGAAGTTGGCAGAGGGTGGAGATGGGTTTCAGACTGACCTCGCCAAGGCCCAGCGTCAAATGGGTGTGCTGACAGGTGCGCTGAGGCAAAAGGTGGGGCTGCAGTTGATAGAAATTCCAGCAGACTCTGAGCTGCCTGAGAGCTGGCGGATCGAAGACATTGCTGTGATCCAAGGTGACACGGTGCTCATCACACGACCCTTCAAACAGCAGAGACGCCTTGAGGCAGAAGCTGTGCGGCGAGTCCTAAATGAACTGAACCTGACAGTGGTGGAGATGGGCGATGAGGAGGGAGGGTCCGGTGGAGCCACTCTAGAAGGAAGTGATGTCCTCTTTACTGGAAAAGAGTTCTTTGTGGGCATTTCGAAACACACCAATCACAGAGGGGCAGAAGTTCTGGCCAACACCTTCAAGGACTTTGCTGTGTCCACTGTGCCCGTTTGTGGAGGATCTCGTCTGAAGAGCATCTGTTCCATGGGCGGCCCCAATACCATCATCATCAGTAATAGCGACGGGGCCAAAAAAACACTCAGAGTAATGGAGCAGCTGACTGACCATCACTATGAGATCTTGTCAGTACCTGAGGAGGTTGCTGCTAACTGCATATACATTAGAGGTCCTGCAAAAGTGGACTACCTCCTGCACCCCACAGCGGAGGAGTGTCCCAACAGTATCCCTGCCTTCCAGCGTTTGACAGACTACACCCTACTGCCCACAGCCTGTAGTGAAGCCTCTAAACTTGGGGGAGCACTTACCTCCTACTGCCTTCTCATCAACAAGAAATCCAACTATTAAGACACTCCAGTACAATTTCTGCATAATCAGATTTTCATTTACTTTGTTACATCATTTCTTATACAGTCAGTTCAGTGTGTGATTTTAGGCACAGAGTATAGTGGTATAGTCAAGCTAGAACTGGTTTGCTGTAGTCTGCAGCTATCCAATTTGTTTTTTTGTTTTTTTTAATATGTTTATGTTATGTATTTATCGTGTTTAGATCCTTAGAATGGGCACATATTATAAGAGTAATATAATAAATGGCTTTGAAATAAACAACAGATGAACTGCTCACTCACAATGGAACTGAGCAGTTAAAGTTATAGTTCACCTAAAAAAAAAAAAAAGAAAAGAAAAAAAAAAGTTGTTTCATTATTTACTCACCTTCGTGTCATTCTAAATCTTTTGTTCTAATTCAGGGGTTCTCAATTCTGGCCCTCAAGGTCCACTTTCCTGCATAATTTAGTTCTAACCTTGATCAAACTCACCTGCCTGTACCTCTGTAGTAATCCTGAACACATTGATTAGTTTGTTCAGGGGCCCATAGCAGGAAGGTAGTTGAACAAACTTTGGGTTACAGGATTTATTTCAAGTTGATAAAACCAAACCAGTCCAATCAGGCTTAGTTGGTACTGTAACATTTTTTGTCAACTCAGATTTTAATCCTGAGTTCTTGAATAACTGTTCTGCGTATGCACATGAAAGTGTGACATCAGTAGCAAGCAGCCGATCGCAGGCCTTCAAAACACAAACTGATTCACTTCTCACAGAGCGAGTCAGGGTGATTCATTTCTTTCTTCTGCCAAAGATTAAGAGATTGAAAAATAGGGAAAATGTAATCATATTTACACAGAAAGAAGATTTGTCCATAAAAGAACACAATTAAAAGAAAACATCTTGCTATATCAGTGCAAGTGAAAGTTAATTTTATATAGGTTTACTGGCTCAAAACTGTAAGCGCACACATAATCATTTTTAAAGCTTTATCTATTAATTCTAAATCTTAATACATATTATCTGCATATATTTATATTAATTTAAACAATAGTTAATTGTTAAATAGAAATTGCTTATGTGTAATGGATTAAGGGTATATAATTATACAAATATATAAATCATATAAAATAATAGTCTTTACTATAAGCTTGACAATTTTGTATTTAAAAAACTTTTACTATGTTGTGACCTTTAATTTGGAGCAAGAGAAACTAGGAGAGTGTCATTATTGCCTAAGAGATTTTACTTTGCTCAGAGCTGATTGGTCCAATTTCAGTTTAGATCTTTTACCTTGAACATAACCTGGACTGGAGCTGGTTAGCCACTATAGTGATGAACACCGCTACAAGCGTGGTGTCAGAAGCCCAGGGTTGGCACAAACTAAACTGAAACACCTTTATAGCCACCTAAAACAACTTCATGGTACAAGCCTGTGATGTGTATAATTAGTGTTGGAGCTAAATGCTGCAGGAAAGTGAACCTCAAGGAAAGAGTTTAGAACTACTGTTCTAGCTTACAAGATATGGATTCTGTAGGTATATTCCACTATTAAAGGTTATCATAAACAATGATTTAATTGCTTTTCTTCCCAATAAAGATCAACATGTCAGTGGATATATAGTGCCCTCCACAATTATTGGCACCCTTAGTAATTATGAGCAAAGGTGGCTGTGAAAATAAATCTGCATTGTTTATCCTTTTGATCTTTCATTCAAAAAATTCACATTCACAAATTCTAACCTTTCATTGAAGGAAAACAGTTGAA
>MA01Gene00227
ATGTCTTCCCTTTGCAGAATCCACCAGTTGCTGTGTACTGGTGAGAGAGAAGCTGTTTTCTGGAACATTGGGTGTGCAGAGTGTCTGGCCCATGAGCTCATCCGTGCCGCTGAGGGATCATCAAACACCATCAAGAAAGATGACCTGAGAAAACATTGTGATCCCCCCCCCAAAAAAAAATTTGTTGCTTTCACGAGAACAAAATTTGAATAA
>MA01Gene00228
TACACAGATGCATCAAAGAGTTTAGATAATAAGATAGGAGTAGTGTTTACCATTCCAGAATTTAATTTATCAATAAAGAAAAGGATCAGTGATGAGTTATCTGTTTATACAGGGGAAATGATTGCAATATTATTAGCAGCCATAGACTCAACACAGTGTATAGAGGAAACAAGACCTTTGAAATCAGTTGTTTGTTCAGATTCAAGTTCATCATTGGCCAGCTTAAAATACAGTCACTCAGAAAGTAGACCAGATATTTTAATTGAAATAAAGCAAACATTATACAGAATTCAAATGATGGGCATTACAGTGGTATTTTTATGGGTACCTGGACATATTGGTATCCAAGGAAATGAA
>MA01Gene00229
CTGTAGGCCTAAAAATGATAGACGGGGGAAAATGCATATAGCAACTGCGTTTGCAGTAACTCAAATTCAGCTTCCTATGGAATTATTTTTTATTTTTATAGTTTTGATTTTATTGTAGCGTTTTAGACGTTATTTTACCTATATTAAACGTTGTGTTTTATCTTTATTGTTATTGTTATGATGAAGAGCGTGTGTGTGTGGTCGCTGGTTGCTGTGTGTGTGTTGTGTGTGTGTGTCGCGTATAAACCGGTGATCATCGTTCACGGGCTTTTCGACAGCTCTGCTGACTTTATCAACCTACACCGATTCATCAACCTGTCTCACCCAGGCAGTAATGTGACTGTCCTAGACCTGTTTGACCGCAGTGCCAGCCTGCAGCCACTCTGGAAGCAAGTGCAGGGCTTTGCAGAAGCCATTTATCCCATCATGCAGAATGCAGCTGATGGGGTCCATCTCATCTGCTACTCACAAGGTGGCCTTGTATGTCGAGGAATCCTGTCCACTCTTCCAGACCATAATGTGCACTCTTTCATATCTCTGTCTTCTCCGCAGGCGGGGCAGTATGGAGACACAGACTATCTGAAGTACCTCTTCCCCCAGTTTGTCAAATCCAATTTGTATCATGTATGCTATACTGCAGTGGGCCAGAAAATATCAATCTGTAACTACTGGAATGACCCTCATCACAGAGACATGTACATCAACAGCAGTGACTATCTGGCATTACTGAACAATGAAAGACCAAATCCCAACTCTACTGATTGGAAACAAAATTTTCTGCGCATTAAGAAGCTGGTGCTGATTGGTGGTCCCGATGATGGGGTCATCACACCTTGGCAATCAAGTCAGTTTGGTTTCTATGATGATAATGAGACGGTCGTTGAGATGAAAAACCAGAAAGTGTTTTTGATGGACTTATTTGGGCTGAAGACGCTGTATGCACGAGGGGATCTGGCTCTTTGTTCGATGGCAGGTGTTGCACATGTCTTCTGGCACTCCAATGAAACTGTGTATAAAACCTGCATTGAGAAATGGCTTACGTAGATACTGACACACACAAAGAACCACACATGATCACTACAGATCATTCTCTATTATTAATTTGAATACACGGTCTTACACATATTGTTACAGTATGCTAATGCATTGCATTAGAACATACATTTCTGTTACTGTGCCCATTGAATGCCTCTACAATGAGACATAAAGTCAGTTTTGATTATATGTTAAAATATACACGTAGAAAGGTAAACACTAAATATAAGGAATAACCATCAGTGCCTGAGGGATACATTTCTCATTTTGCTAAAGGGTTTGGATCTTAATCACTATTTTTCAATGTGTGTAGATATTTTTTTTTTTAATTCCTCTTTTGATTTATGTAACGTGTTTGATGTGGCCTGTGCTGCTGCAGTAACATTCAAGCCTTACATTTAATTCATTTGACATGTTTTGCGCTTTCTGCACATAGTAAGTGCAATGAGAAAGGAGAGAATGAGTGGGAGGAAAAAAGGGAATAAGTAAAGGTAATATGAAAGGAAACTCATGGTAATGCTGTTGCATTTGCTGTATATAACATTACCTCTCACTTCCCATCTCTTGTTCACCATAAAGGGATTTGTCTCTGAATATTTAATTCATATTAAATGTCTGTGTTAGGATATTTTACTGTTATTTCATGCTTGAAGATTAGGATATTTTACTGTTATTTCATGCTTGAAGATAACCTTGCTTTAACAAGGTGTTCTATTCACATAGTATTCACTTAGAATGATTCATTTTAGAATGATTACTAAAAGGGTTTGCTATTTTTAAGCACAATTTGATTATAATGCATTTAAAGGTATGCTATACAGATGAGTACTGTACAAGACATATTTTGCCATATTTATTGATATCATAGCAGTGTTATGTATATTTTTTTATGTTTTAGACTGTTTTAACTTGTTGTTGTTTTTTTTTAATTATTAAATGCTTGCAATTGGGGGTTAATGGATAGTTTAACAAAAATATATTGTCTGAAATAGAGAAGTCTTGACCATTGAAGTACACTTTTCAGCTAAAACTGATTTTGTTCAATATTTCACACTTGGCACCATGAAGCATCTGCAGATGTAAATTTTGTAAGTGACTTAAGCTGCATACCAGTTTGCTTTACTGTTTTTACTTGAGTTAACGTTCAGAATAAAACTTTTTCTTTTCTTTTTTTTTTTTTGTCAACAGTGTTGTCATTTTGATGAAAGATGCCCATGCAGTTCTTAATACAATTATTTTAAATGAGTGGTTTGTGACATTGAATGAAATTTCATGTGAAAATATTTCTAAGGTGTGACCCCAT
>MA01Gene00230
ATGGACGAGGTGGAGGGCCGTATTTCACAACTGGAGGACGTGAAAGAGGGACTGGCGACAGATAAAGATGCCAAAGAAAAGAAGATAAAAGTGTTGTGGGATCGTGTTCAAATGCTTGAGAACCATAGTAAGCGGAACAATGTAAGGCTTGTAGGGCTGAAAGAGAAGTATGGGATGAACGGCACCCTGGAGAGATGTGTGAAGAAAGTTTTGAGTGAAGGCCTGGGGATCGACATGGAGGGGGAATTCGAAATTGAGAGGGCTCATCGTATATTGGCCCCCATGCCGAGTGAGGATCAACCGCAGAGACCGGTGCTGATTAGGTTTCTGAGACAGTCAGCGCGGGAGCGCCGTGGAATTGAATGGGAAGATGCTAAGCTATCTGTATTTCCCGACATGACGAGGGAGTTGGCTGAAAAAAGAAAGATGTTTTTGCCTGCCAAGAAAGCGCTCCAACAGCTAAATGTGAGGCAGATGACAAGCTCAACCGCTCAACAGCTAGATGGTTATCTGTCTGAAGTCCCCATCCTCAGAAGTGATAACCCTCTTGCCTACTGGAGAAGTAATCACGGCCGCTTTCCTGACCTGGCAAAGATGGCACGCAAGTACTTGTCTGCTCCGTGCACAAGCACTGACAGCGAGAGACTGTTCAGTGCAGTAGCTCATGTTCTCGATGAGAAGAGGAACAGACTTCACTGTGATAAAGCAGAGAAGCTACTCTTCATCAAGAAAAACCTGCCACTTTACCTCAAGAAGTAG
>MA01Gene00231
CCTATCAACTTCAGTTTGCCCAAAAACACCCTACTTTTCTGACTACATGCTCAGAAACTATACAGGAAAACAAGGTCTTATTTTAAACACATAAAATATAGACCCTCCTGCGGCTCAAAGACCGAAGACTCCTAATACTCCTTTTTACATGAAAGGATGGAATCTAGGGTTCTTTTAAGCCTAAAAGATCTTCTCATTATCAAAACGAAAAAGCGGGCAGACAGAAATAAACACTATGGGCCCAGCCATCAGTCTGACCCGAAGAAGAGGAGAGGGTAGATTTAAATAGCCCTTATGTAGCTGGGGGATCGATTACAAACGCAACGGTGTTTACGATCGATCAACCATCTCACTCTCGCTTCTTCCCCCTCCCGTCTGTCTGGGCACAGATACAAATCTGAAAGCTCATGAATCTCTTTGAGCCGTCCGCACGCGGCCCCTTTCTTAATGCGCTCTCACGGCAGCTGCAGCCCACCAAAAAGCGCATCCCAACAATACAGCAGCTTCACATACACAGCAGCCAGAGGAGTGCGCGCTGCCGGACGTGATGACGTCAAACACGGACGTCACCATCATCCAGCCACTCATCCTTGTCAGCCCCGGGGGAGTTGAGAGAGAATACAACTTTCTCAAACTTCCCAACGAGCTCACCTGCGAGCCCTATGATTCCAGCCGCCGTTCTGCCTCAGCACAGATGCCTCAGAATCACCAGGCACAGATGCGGACACCTCTTCCCACGAGAAGATTGCCGAACGAGAACAGAGTGTCCCGATAGGGAGACGCTCACAGTAAACAACAGACAAACACACAGACGGTGCTCTCAAGCACGGTCTATGCGTGCTCCTCTCCAGACAGAAAACGCCCAGAAACGTGTATATCAAGTGTCAAACCCTGGGACACGGAAGAACACACTCTCTTGAATGTTTGTTAGGCAAAATAAAGAATCCCTTACCGGAGTCGACATAGTCGTGATCAGACAGGACAGACCCAAAAGATGAAGAGATGTTGTCCGTTTCTCCAGGCGCTCTTTTTATACTTACGGGTCACGCCATATTACGTCATAGGCTGTCGCCGGCCAATAGGGATTGGAGTTGTTGGATAGTTTGCTTTCAGACACCGGGTCACGTGTGACATTCCCCAAAGCGTATTCAAATGCAGAGCGAGTTCCCTTTCGAAAGGGAACTCCTGTTAAAATCAATGAAGTGGTCTACACTACAAAATGAATCCCTTACTTAGATATAGGGCTGGGTAAAAAAAAAAAAAAAAAATACAGATTTCTCGATTTTAATCAATTCTCATTTTTACAAACCGATATCGATTCTTAAATCCCAAGAATCGATTAGTCTAGTCTGTTTTCAGTTGATGAATGAACAGAATATGTAGCGCCTCCCATCCAATAAATCGCAATAATCTTTGTGCTTTGTTACTTTTGATATGAAGCAAAGTCTCAGATTTCAAATGGCGTCCATCTTATTATGAGATTCAAAAAATAAATACAGTTTTGGCGCTGTTTAATATGACGTGACAGATATCGCTTTAACGCCTCAGTTAAGGAGAAGCGGCAGCATGGAGCGCATGTGAACATCCTCTCCTCTGCTTTAATACCAGTTACAGCGCAAAATAAACACGACTAAACACCTGAAGGTATGCTAAAATATACAGCACATCTTACCGAAATCCGTATCATGTCTCGTGTAATAGCTCAATTAGTGTTTCAACCGCGGAAAGACGTCAATAACAGCTTGTAAACAATGTCACAATGTCACATTTACTTCAGAAAATCATATTCAGTGACCATAAACTCATTAGTCAGCTAGAAAAGTGTACTCTAGAAAGCAACATTCTGATAAATATAGCTATGCACCGTTACATATTCATTATAATTTTTAATGTTCTTCAATATTTAATGCATGTTTGAATAAATCAGTTATGACAGCCATGATTTAAATGTTTATATTTCAAAAAAACGAATTGGAGTAGAAATATGATTATGTAATTCTAAACTTTATTTATAATAAAAACATTTAAGCATTTGTATATAAACATTTAAGCATTTGTATATAAATAAGTTAATTTAACCTTCAATATTATTATAGTAGTACCAACTGACTTACATGTGTAGTTTACAGCATTAGTTGAGAGATTTTTTTCCTCTAGAAAATTTGCCATGTAGTCTACTGTAACTGAAATACTACATCCAAAATAATCAAAATTGAATCGAAATCGCAATCGAATCGAAAGCATGTGAATAGCAATCAAATCGAATCCTGAAAATTGTGTCAATACCCAGCCTTACTTAGATAGCATCTGTGATGATAGAATTTGCGAGAGTACAGAATTCAGTCAGTGAGTGTGCACTAAAACAAACTCTGGTGCTTTCAGCAGATTCCTTCTTCAAAGGCGAGGTGACTATTTAAAGCCCGGAACACACCACGCCAACACCGACGAACTAATGGCGACGAAAGCAGACTGCGGGGTTGGCTCATGTTGGCAGCATCTGTGTCCAAAGTTCACCTGACGGCCATGTAGCGTGTCCAAAGTTCACCTGACGGCCATGTAGCACGTCCGTTTTGCACCTGCGTAAGAAGAAATGCCTTTCCGTACCAGCAGGTGGTAGTAGCTGAACAGCCAATCAGAATTATCAGACGGCCCGACTGACTAACGCCAATTCAACATGACGAATCGGCCGAAAAAAAGTTGACAAGGACTAGGGCTGTAACGATATGCGATATGAAACCGAAATCGCGATACGCAGGTCCACGAACCTGTATCGCGATGTGAGAAGGCAGAATCGCGACACACCCCTTCCAACTCCCAGAGTTATCCTTCCTGTCCAGATCCAGTAATTTAAATTACTATAAGTATTAGGGGTGTAACGATTTATCGTAGATGGTGTGTCTCAATCAGCTCTCTAGTTCAGTAAGTGTTTCGGGCACACATTGAATCTTGCAAACAGGTTTAAACGTTTCTCATGTCAGTCTCTTGCATGGCTTTCTTTCACCGCAGTGCACAGCAACAGCTGTGCTCACAGAAAAGCAAAAGACGCTTGCGATGCTTTGCTTTAAGAAGTTCTGTGGGGCCGTTCACATATTGCGTCTTTTCCGCGTACAAGTCAGTTATTATTTTCAAATGTAGCCGCGCAGCAGGCGCGCTCATAATGGGATCAACGCGGTCGCAACACGCATGCAATTCTCAACTTCTCAGAATGCCGCAAGCGCACCGCAGGTCGTGTGACAAGAATCAACCGATCAGCTATGGCCTTTCCGTAACAAAACATCAAAAGCTCAGCCGAACAGCTGATCATATCTGTACATGGTGGTTTTTATATCTTATCTCCATCAATATATCTCGTAGTAAAACTAATGCAAGGGCTAGAAATCATTTATCCTTTGCATAAACATCCTGATCCTCTTGGAGAGCTCAGTTCATGGTTGCATAGCAACGACCGACGCCACGGGAGCGCAAGTGCTTTGGAAAGAAGGAGAAGCGGTGCGGCCGTGCCTTCCACGCGTTTTTAGACGCGATATGTGAACGGCCCCTATTCATAATTCTAAGTTCATGTTAAATTTAACATTTTTTTTCAGTGACAGACAGCCCTATTCAACTGTTAATTTGAATACAGAAGGTTTTTATTAAAATTTTATATTTATTTATTTTATTGAAATGTGATCTTGTATGTACAACAAGGAAAATTATTGAAATTTGTTCATGTTTTTTTAATAAATCTTGTTTGAATTTCAGTTTCATTTTGTTCAAAATATCGTGATACGTATCGTATCGTGAACTCCGTATCGAGATACGTACCGTATCGTGACCTGAGCGTATCGTTACACCCCTAACAAGGACCAACTTCAGCTGACGATGCGGAACACACTGAGAAAACAGCCGACGATAAAAAACTGCCCGATGGCCGACCGTCGGCTTGGTGTATTCTGGGCTTAAAACACATCTGATTAGCTAAAAATAAGTAAAAATTAATCTTTGATGAAACAGGAGCACATCTAAATGCAATGCCACAATCAACACTTCATTCAATTTTCACATTTCACTTTAATCTCAACATTCCTCGACCCACTGATTTCCAACCGTGATCTGCATTGACATCACACATGGCCTCATTGCAATGCAATTGACAGACATCCATCATAATGACAGAGAACTTTAATCCCTGTGACTTTTGTGTTCCACAGATGATAAAGTCATGTAAGCATTAAGGCCCCGATATACTTCAAACAAAGCTCTTTTTCGTTCTTTGTTTAGGGGTAAAATGAAGTTCGAAATACGTGACCAGCAATATACTGTAAACAAACATCTGAAGCCGCCCACACTGCTGAGAACGGTGTTTAGATGAGTATGTAAATATGTGCCGTGCACTTTCTTCTCAGTAACAAAATAAACACAACAAAAATAAGAAAACAGCAAGCATTTTTTATAGAAAGCATAAGCGCCTGATCATAACAACATAGGTATGTTAGCACGAGCTCTGCAAATTAGCACTCCAGTCACGTTTATTTATATAGCACTTTATTCAATAGATTGTTTAATATCAAGCAGCTTTACAGTATCAAACATGAAAAACGGTGTCAGTGCCTCATTTTATCAGAAGCACAACTTCATTTTGTACTATAAAGCGGCTATCCAGTGTTTTCATGTTTTCACCAGCGGAGATCTTACCTCAACAAACTCAAACACACGAAATGAGTCAGATACGCGTTCCACGTGAGCGAAGGCGGAGCCTCGGCGCACACCTCCTATTAGTGGTGCAACGGATCATCATTGATCCGTGATCCGTTCGGATCAATATCTTCGGTTCGGCACACACGTGATCCACGGATTGATTTATGAAAAAAAAAAGTTGTGCGCATATTCAGTCCACACACAGCGTGGTCATGGCGAGCGGAGGAACGGAGGAGCTTGAATGCCCCGCGTCATTTAAATCCCCTGTATGGGAGCATTTTGGCTTCCCTGTCAAATATAATGATGAAGGAAAGAGGTTAGTGGATAAAACCGTGACGGTGTGTAGGCACTGTGGCACAAGAAAGCCATATGACAGTGGAAACACATCAAGCATGGCCACGCATTTGAAGCGACATCACACCGGTGTTTCACTGACAGGAGTGAAAACGAAGGCTGCTCAACAACCGCTTATCACCGCGGCATTTAAGCAGCCCCTTGCTGCACAATCAGACCGGGCTAAAGCCATCACAAACGCTATCGGTGTGTTTATAGGTGCAGACATGAGGCCATATTCGGTTGTGCAAAACGAGGGCTTTAAACACATGCTGAAAGTGCTTGAGCCACGTTACGACATCCCGTCGCGCACCCACTTCAGCGAAAAGATTGTGCCAGATCTTTATGAGCAGGAGAAGAAAAAAGTTGTGGATGAACTATCCCGAGCATCCTCTGTTGCGCTCACGACAGACGGGTGGACGTCCAGGGGAACGGAGAGCTATGTGACGATAACCGCTCACTTCATCACAGCAGACTGGGAGATGAGAAGTCCGGTGCTGCAGACACGCCCGCTCTACGAGAGTCACACAGTCACTCATATTGCGCAGGTACTGACACAAGCAGTGGAGGAATGGAAGATAAAGAGGCCCAGTACTAATATCCCAGTCACAACTAATAATGCCAAAAATCAAATAAATGCAGTGAATGAGGCAGGAC
>MA01Gene00232
CACCCAAAGTGCGTGCTGGAGATCACGAACTTCAGCCGAACTTTGACGACTCTTAACAGACTAAACACATCAACTGCCACAATAGTTTACTGCCGTTTTCTTTTGGGCCGAAGAATAACTAGTTAGTTATCTTGTAATATCATTGATGACGATTCAGAGTCTTCGTGACGTTCGTGCTTTAATTACTAGTTTGCTATTCCATCGTGAGCAACGAACAGCGTAGAACAATGATTTTAGAGAGAATACCTCCAAGAATATGCTCTTTATTAATGCACAGGGCTGTGCTCAGACAGGCCCACTCGGCGGTTCCGCCGCAGCCGGTGCCTCCGCTCGGCCAGACGCTGCAGCGCTACCTAAGGGCTCTGGAGCCGCTCTTACCGGCAGATGAGCTCGAACACACCCGCAGGATCGTGCAGAAGTTTGGATGCACTGGAGGTCTAGGCGAAAAACTGCAGAGGGAGCTGATCAAACGAGCAAAGCATTCACACAACTGGATCTCTGATTGGTGGGTGCAGTGGGCATACCTGGAGTGCAGGCAGCCTTTGGCAGTGCATTCAAATCCAGCCATCTCTCTGCCTAAACGTGACTTCACAGACTGGAGAGGTCAACTAGTGTTTGCATCAAAGTTAATTGCAGGAGTGTTGGACTTCAAAGCTAAGGTGGACAGTGGGAAGCTAGCGGTAGAGTATATGCGCGGACAGCCACTATGTATGGAATTGTTTCCTCAGTTGTTCTCCTCCTGTCGAATCCCAGGACCCAAACATGACCATGTGGTTCACTACGGACGTCCACGGCGTGGCCCAGCTCACATTACTGTGGTCAGGAACTACCAGTTTTTTCAGTTGGATGTTTACAACAGTGATGGAACACCATTGACAGAAAGTCAGATCCATGCCCAGCTGTTGCGGATCCGCTCTCAGTCGTGGAAAACCGATAAGGAACCAATGGGAATTTTGACCAGCGAGCATCGTCACACATGGGGTCAGGCTTACACTCGCTTGCTCAAAGATAAAATCAATAAAGAATCTGTGAGGCTGATCGAGAAATCGATCTTTACATTGTGTTTGGACTCTCCAGTTATGAGGATTTCTGATGAGAAGTATTCTAGTCGAATGGCAGCACAGATTTTGCATGGCGGTGGGACTTATTCAAACAGTGGCAATCGCTGGTTTGACAAGACACTACAGTTTGTTGTGGGTGAGGATGGGTCATGGGGTCTCTTGTACGAACATGCAACAGCCGAGGGTCCGCCTATAGCCACATTGTTGGATCATGTGCTAGAATACTGTAAGAAACCGGACAGAGTGCGAGCTCCGTTGATTCCACTGCCCATGCCCAAGAAACTGTACTTCTACATCAATTCTGAGATCAAATGGGATCTAGAGATGGCCAAGCAGAATCTGGATATTCTCATCAACGATTTGGACATCACATGTTTTAACTTCCAGCGCTTTGGAAAAGAGTTTGCCAAACATCTCAAGCTGAGTCCAAACTCATTCATCCAGGTGGCAATTCAGCTGGCCTACTACCGAGTTCACAATGAAGTGTGTGCGGCCTGTGACATCGCCTCTCTGAGGATGTTCAGGGGAGGACGAACAGACTACATCCGTTCTCCGACCAATCAGATGCTGAGCTTCATACAGGCCTTTGATGATTATGCAGTTTCTAGAGAAGCCAAGGTGCAGCTACTGAGAGAGGCTGTTGATGCATACAGCATCCTCACAGAGCAGTCACTGATGGGGCAGGGTATAGACCGCCACCTGTTGGGTCTTAAACTTCAAGCCATTGAGGAGGGATTGAGCGTGCCCAGAATTTTCATGGACACGGCCTATGGACTTGCGACTCACTGGAAACTCCGAACAGGACAGGTACCCACCATTACAGACAGTGTGATGTGTTTTGGACCACTGGTTCCAGATGGCTATGCAGTGTGTTACAATCCACAACAAGATCATGTCCACTTCTCTATAACTGCTTTCAACTGCTGCGAGGAAACTAACGCAGAGAAACTGGTTCTCACACTGGATCGATCACTCTGTGATCTCCAGGAGTTATTTCAGCCCTCTGTATAGCACAGTCTAGACATCCAGAGACTAAAAGTCAGTTTTAAAACTCTGATCCAGCATTGCGGCAGATTCAGGAACTTGCGATTAACAGAATGTACTCCTGAAAGTGCCAAGCTTTGTTAAATGACTGGTCTTTGAGCAAGTGTAAGTGGTCTTGATGGAAGTTTGCATGAAGTATATTGCATTTGAGCACTGGGATGCAGGTGTATATGTATGATGGACCATTTGCAAATAAGAAATGCATGTTTGCCATTATTGGTATTATAAGAACAGCCATAAAAGCTTTAGCTAGTAATCTAATGCTGTGGACTTGGGTCCCTCTGCAGCTTTGTCAAAGATCATGGAGTTTATAATAAAATTTGATTTCATGTAACATGCTACATACCAGCAGTTATATTTGATAAACATTTTTTTGCTTGTAAAATGTGCGCTTTGTCAGCAATTGACCAAATATTTAAAAGTAACACAATTAGATTTGTGTGAAATCATTGACTGTTACAAAAGCTGTGTTATCAGTACTGTTAAAGCACATAGAAGATGTTACTCATTATGTCCTTAATAAAACATGTTTGTTATCTGG
>MA01Gene00233
CACTTGGGACATGGGCAGGTGCGTCTCCAAATTGACAAGACGGCAGCAGTTGCGACCTGTCCGTGTCTCAAGACCAAAAAGGAGGTGAGACAGTTCCTAGGGCTGGCGGGATATTATAGAAGGTTTGTACCTAATTTTTCAGGCCTCACCAGCCCTTTGACTGATGTCACTAAAAAAGAAGCA
>MA01Gene00234
GTTGTTGGTTACGACAGCGTTAAATCCGCGTTTAGAATGAACAATGGTGTTGTGATTTTTGTGGATAGTTTTGATAAAGTTGCAACAATTGTTGAACAAGGCGTAACAATTAAAGATGTCCTCGTTCAAGCAGTGCCGCTTGTTAATCCGGCAAAAAAGATAATTTTGTCGCAAGTCCCTCCGTTCATTAGTAATGAGATGTTAGAAAGAGAACTTTCACGACATGGACAACTAATGTCGCCGATTAGATCGATTTCTCTCGGCTGTAAATCTCCACAATTGAGACATGTTGTTTCTTTTAGAAGGCAAGTCTTTATGATCTTAAAAAACAACAATGAAGAATTAAACTTAGTGTTTAAATTCAGAGTGGATGATTATGACTACAACGTTTATTTTGAATTAAATGAGTCACAAGAACAAAAACAGTTTGAACTAAATGAATCTCAGAGACAAAAGCAAAATGGATTTAATGAATGTCAAGTACAAAAACAGAATGAATCAGACAGATTAAAACCGAAACAATCACACAGAGTTCAAAGGCCAGATTCAGTTGTCCGAGAGAACTCTGTTGAGAACAGTCAACACTGTGATATTGATTTGGAAGAAGAGGCCAGTAGTAATTTGCAGAAGGAAGTGGAGGAAGTAGGAGGTTCTTTGGATGAAGAAAATGAGATGGTTGTGGATGACAACTCTAATGATAAGAAAAGAAAAATTGGAGATGTTTATCAACTTCCTGATAAAATGAAAAATGTTCCTCTGCGTGATTGTTCTCAGACTTTTGACAGTGATGTTGAGGTGGACTCTGATGTTGATTCTTTAGCTTCTTCACAGTCCTTGCCCCTGAAATTTAGTGGCTACTCTATGTTGAGTATCAAGAAGTTTCTTAAGAGTACTAAAGGAGCCAGGAATGTGAAAATTGAGAATGTGTTTCCTGATTTACAACTTTTCATTGATTCAGTTAAGACCTTTCAAAAAAGCTCTGAAAGCGCAGGAGAGAAAGTTTTCACTGACCAAGAGATTTATCGCTTAAAAAAACTTGTTTTGAAAGCCAAAAGACAATTAGAAGATGGTGAATATGTTTAG
>MA01Gene00235
ATGAGGGAGCAGGAGATAAGACACAGGATAGAATCAAGTCCCAGATCAGCCCTGGCATCAGAGCCCATTGAAGTGGCAGCTCTAGGAAGACCTCTGTTTCCTGGTATGCTGTATGACTGCCGCAAGGATACCTTCATTCCAGGTGTTACTCTGTGGGATAAGAAGTCACTGAGTGAAGATCTGGACAGTCGTTCAAAGCTCATGACAGATCTGAAGTTCAGTAGCTCTGACTCTCTCTCTGATAAGTCCAATCTCCTGGATGTAAGTGCTTCCCTGAAGGCCAGCTTCTTGGGAGGGCTGGTGGAGGTGGGAGGATCTGCCAAGTTCCTGCGTGACACCAAATCCTCAAACCAACAGTCCAGAGTTACAATGTATTACAAAGGAACCACCAAATTCGAACAGCTCACTATGACCCATCTGAGTGACTTCACCTACCCTAAGGTGTTTGAGCAGAAAACTGCAACTCATGTGGTCACAGGTGTACTGTACGGAGCTCAGGCCATCATGGTAGACATCAAAGACAGGCTGCAATCATTTCAGAATTCATTTAGCAGTCACAAGACAATGCTCCTGAAAGCTGTCAGCAGGGTCTTGCCTGCTATACGAGGAGGAGGGATGGAGGAGAAGTCACTGGAAGACATCCTGAAGATCCACTACAGCTCCCCTTTCAATGCTGACAAGCTTAACCAGTGGTTAGATCTTGCAAAGTCTGAACTTGACCTCTTGAGTACTCAAACCAAGATTCTGGAGGGAATCAAAACTGAAGACTCAAACCATCTCAAGACCATCCTCCTTAATCCTGACATTGATGTTTTGGTGTGCTTGACCTTCACATCTCTGAAGTATGAAGACCAGTATCTTTCAACCCAGAAGGAGTTTGTGGAATCTGACAAGTTTAAAGAGCTAGATGTGGAAATGAAACCGCATTCTAACACATTAGCATCAGAAGAGTGGTTCAACAATCCTGATGTCATCTCTAAGATGAGAGAGAACTTATCTCTTTTCAAAAGTTTTTCAGAGGCTAATAAAGATGACAAGAGATACCGATTCATTGTGTCTGCCATCTCCGATCCATCCAGTCCAGGCTCCTCCATCTATCTGTATGAAAAAGGGAAGCTGACAAACAGACAGTTCCAGCCTGTGTCGAAGCCTCCCCCACCAGAAGTGAAGGCGGTCCTGGAGGGCAGTGTGTCCCTGAAACTGCAAAAGTCCCCGACTGGAGAAACTGTGCAGTACAGAGTGGAATACAAGGAGGTGAAAGCAGCTGAGGAACAGTGGCTTGTCATAAACACACCTGATGAAGACTTTAAGCTGACTGAGTTGGAGGTCAGAAAGCAGTACTTGATCCGCTACAGGATTGTGGGTAAAGTGGGAGTGAGTGAAGCCAGTGACACTATCAATCCCATAGTGGATCAGTGA
>MA01Gene00236
ATGTTTTCAGATGGAATTACCTATCTGGGTCTGGTTGGTGGCTTTGACCTGAAAGACACCGTCTGGAGAGTGCTGAAAGCCACTTTTACAACTGCTGTGGCACGTGGTATGAATTGGAGAGGAGTCTATGGGAAGATTGGTGTCCAACGACTGGTTGTAAAGGAAGTTATCATTGGTGCAGTCAGGCAGAATCCCCTTACTGAAAAAGCCTCAAATAAAGACATTGAATTCAACATCATTAAATGGTTGCACCTTGCTGGAGACCGAGAGGGGGGGAGGAGGGAGCGATTGAAGAAAGGCGAGGCCCAACAAAACATTGCCGACCCTCATTAGAGACGTCCCTGCACATCAACACACATCTCAACTTACCTTTCAAGTTTCTTTAACTTTATCAATTTCTCTTTAAAGTTCTCTGTACAAGTTACTCTGATTTTTTTTTTTTCTGTGATTTTTATTACTCTCGGAGTTGAACATAACATTAATACATGCTTTAAAACATGAATTGTGGTGTAAAAAAATAAAGACTCTTTGAATGTTATTTATATTATTAATATTTATTCTTAATGTTTTCAACTGAATTCCACTTAAATTATTAAGTACAACTGAGTAGC
>MA01Gene00237
ATGGGCCAAGCAATGTATGGACTGGATGTTTGGAAAGTCACGCTTAAGCCTTGCAATGACTCCAGTGGTTTTGCCAGTGAGAACTGCAGCCCCATCTGTGGCCATGCTGATGAGGTGGGTTCCTTCTTCATGATCAACCTGTGCCTGGTTGTAATAGCAACCCAGTTCTCAAAAGCAAAACAGCGTGAGAACCAGCTGATGCAGGAGCTATGCTCGCTATGTTACCCCTCCACTGACAGCACCCTTGCCAGCTACTTTGAGCCAGGGAGCTGCTACGAGGAGATGCTCAGTTACATCAGCCACCTGTACCACAAGGTGAAGCGTCGTGCTTCTCGCATCTACAACGGCTGGCAGAGCAAGCGCAGAAAGAAGGTGAACCCCAACAGCGTTCTGAGTGGGGGAGGAGGCGGCAGCGGTGGCGGGGCCAACGGTCACTGCAGGCACAGGGGTGGTGGACACTTGGTCAGTTCCATCTACAACCTCATCCAACAGCACCAACGACAGCACTGTCACCTCAGCAATGGCAGCCCCAGTCCTGTGGCCTCTACGGGATCCGGTGAGGCTCTGGAAATGAGGTCTATCACAACGGGGCCGCAACTGACCGTGTGCTCTCAGCCAACTGGCATGCACAATCTTTCTTCCAGGACTCAGTCAGTGCACTGCATTTATCAAGGTGACTTTCACGAGGCGCCGCAAGGGCGAATGAGCGCCACGGTGGGCGTGCCGCCGCTTGGACGACTAAACAGGGGGATGAACTATCCAACCATCTTGCCCTCCATCATCTGCAGCTGTACAGGCAGCAGTTCTGCAGGGAAAGGGAGGAGGGAATCGGATATAAATACAGGATGTGATGCAACCCAGATAACAAGGTGA
>MA01Gene00238
TCTGACTCAGCATGTACATGGACCTACACACAATCGTGGACACACTCTAGATTTAATTATTAGTAAGGGTCTAAACATTTCATCCATTGTCATTAAGGATGTAGCGCTATCTGATCATTTCTGTATTTTCTTTGATTTATTGATCTCTCCTACTGTTGAAGCTAGATCTATCTCGGTCAAAAAGCGATGCTTAAATGAGAATACTAGTGCACTGTTTATGAAGGCTATATCTTTAACACCAAGCATATCTGCAGACTCTGTTGATTTTCTCCTTGATTCTTTTAACTCAAAAGTACAGAACGTTATTGATAACATTGCTCCTGTGAAAGTCAGGAAGAAAAGTGGCAGACAAAAAGCACCATGGAGAAACTCAACAGCAGTGCAAAATATGAAAAGACAATGCAGAAAAGCTGAGCGCATGTGGCGAAAGACAAAACTTGAAATCCATTATAACATCTATAAAGATATTCTTCATGCTTTCAATGTGGAATTAGGCAAAGCTAGACAGACCTTCTTCTCAAATATTATAAACAAAAACTTAAACAACACCCGCACTCTTTTTGCTACTGTAGAGAGACTAACAAACCCCCCAAGTCAGATTCCCAGTGAAATGCTCTCAGACAGCAAATGCTGTGAGTTTGCTTCCTTCTTCTCTGAGAAAATTAATAATATCAGAAAGGCGATCAGCACATCCTTGAGCTGCACTGGGGTAAAACAGATCAGAT
>MA01Gene00239
ATGTACAATGATAGGGGCAATTCACGAAGAAAGGCATTGAGGGTAGTCAGTAAACTGATGGAAAACGAGCATGATGGGGAAAGAAACGTGAATGATGAGACAAGTGTTAATGTTGATGTTTCAGAGGAATCTGACATGCAAATTGGTGATGAAAGTGATGAGGATCTAGTTGATGGCATTGAGGATAAGGAAGTACATGAAAAGAGTGCAGCTTCTGTTGAGGATCTGCCTGATCTTGGAGAACAGTGTAGTGAGATGGATGGTGGTTTGCAGAGTTCTCTGGCAGACTGGGCAATTGAATTTGGAATATCTCTAATAGCTCTGTCAGCGCTTCTCAGCATCCTCAAAATCTGTCATCCCTCTCTGCCAAAGGATGGACGAACGTTGTTGAAAACAAAAACGAGCTACAAAATTAGTAGTGTGGCAGGTGGTGTGTTCCATTATTGTGGAATTCTGAATTCTATTCGGAAAATTCTAGATGTCATTTGGCGTAATGTGCCAGACAGACATGTTTTTAAACTGCAATTGAATTTTGATGGATTACCTATCTTCAAGAGTACTACTACACAGTTTTGGCCAATTCTTGGTTTGTTGCAAGGATACACCAAGAAACCGATTTTGATTGGACTGTTTTGTGGTACTTCTAAGCCAAATTCCTTGACTGAGTATCTTCATGATCTGGTTCAAGAGCTGAAAGTGTTGAAAGACGGGTTTCTGTTCAAGCAGAAAACTTTCTTTTTGAATGTTGTTTCTGTTGTGTGTGACACCCCAGCACGAGCCTTCATCAGAGGTGTGAAGTCACACACTGCTTATCATGGATGTGACAAGTGTCACCAAACAGGTATCCGCAAATCGAATAGAATGACATTTCCTGAGGTTAATGCGAGGTGCAGAACTGATGATAGTTTTAGGCAGGCCACAGATGAAGAACATCACATCCAACACTCACCTCTTACAGAGGTTGGCATCGACATGGTCACTTGTTTTCCATATGATTATATGCACCTGGTTTGTCTGGGTGTAATGAGGCGTCTCTTAGACTTGTGGATCAGCACCATTGGTCCCTTGCACTGTCGCATTTCATCTAGTCAAGCTTCCATAGTTTCAGATAGACTTCTTGCACTGAGAAATTACATTCCAAGCGAGTTTGCTCGAAGGCCACGGGTTCTGGCTGAACGATGTAGGTGGAAAGCCACAGAACTACGCCAATTTTTGTTGTACACTGGTCCAGTTGTGCTGAGGGGTATTCTGCAGCCTCAGATCTATGACAACTTCATGCTGTTGTCAGTAGGCGTGTATATTTTGGCAAGTCCACAATATTGTATGGAGTTGAATGACTTTGCTAAAACTCTTTTGGTGTCATTCGTTGAACACTTTGGCCAGCTTTACGGTGAGGAGTTTTTGGTATACAATATTCATGGTCTGGTGCATCTCAGTGACGATGTCAAAGTCCATGGCAATTTAGACCTTATATCAGCATTTCCCTTTGAAAATTTCTTAGGAAAACTAAAAAAATTGGTTCGAGGTCCACTTAATCCTTTGACTCAGGTGATACGAAGATTATCAGAGATGGAAAATGACAGCTACAGTTCTGATGTTAAAGAGGCAACTCAAAAACTGGAAAATGAGCATATGGATGGGCCAGTGCCAGAATGCTTCTCACAACAAGTTCGTCAATATAGAGTGCTTGCTACAGATGATGTAGTTGTGAAGGTCAAAGAGAGAGATTGTTGCATCAGAATTGATAAAAAGTTGGTGTTAGTCCAGAACATTGTTGAGGATAAAGGAATAATGTACATTGTGGCCAATGAATATAAACAGGTGGAACACTTCTTTACATATCCTATTGACTCAAGAGAGCTGGGAATTTATGTTGTTTCCAACCTCTCTACTAACATCAAATGTTTCATGATTAGAAATAAGCCCCAGAAGTATATGTTTCACATAGTTGTTTTTGACAACACCAATGAGGTTGAAGTTGTGCCTTCCATTTGGATGAAAAATGGAGAGTGCATGTGGCCTCCAAATAAAACTGATGTAGCAAAAGCTGTAAAATTGCAAGAATGTCCTGGAGATGAATGGAAGCCCCATAAGGCCAGAATTATTTTCACATCACATGACTACAATGAAGCTAGACGGAAACTTCCTCAAGCTGTTGATCACACTGACATTGGAAGTGATGGAGGGAACTCACCAATTAAATTTAAAAGAAGAAGAATACCTAAAAACATTTTTTTCCCTGGAGAGGATGATGATGATGATGATGAGGAGATGGAAAGCACTGTGAAAGAAAAAAAATCAAAAAAAGGAAAGTATCCATTGCCCAGTGCTCCAAAGATCGTCAGACAGCACAAAAGTCCTGCATTAGAACCTGTAAAGCAAAACATCCCCAAGCTTCACCAAAGAGGCCACGGTGCTCCTGAATGTCACTATGATGACATGGAAGGCACCCTGGAAGGAACAATGTCAAGAAAAGGAAAGTATTCATTGCCCAGTGCTCCAAAGATCAGTAGGCAGCACACCACTCCTGCATTAGACCCAGGAAAGCAAAACAGCCCCAAGCTCCACCCAAAAAACCACAGCACTCCTGACCTCCATCGAAGTGGCTACTGCACTCCTGAGCTTTACTCAAGTGATGACAGCACTCCTGACCTCTACCCAAGAGGCCATAGCAGTCCTGAGCACAACCCAAGAGACCATAGCAGGCACATTATCACTGAGCGCTGTACATCGAGGCACATCAGCTCTGAGATTCGTCCATTAAGGCATGCCAGCAGTGAGATCCACACATCAAGCAGCATCAGCACTGAGATTGGTAGATCAAGTCACGCCAGCTCTGAGAGCCGTAGACCAAGCCATGCTGCACCTTCTCTAGTCCCATCAAAGCATACTGAGCCACACCAGACCAGGGAGCAGACATCTAGTTTGCAAACATCCCTCCTGCGTAATATATTAACAAAACAGGAAATGATGATGGACCAACTGCGAATCATCTTCAAGACCCTGCAGAGTATGAAATCAGCTGATGAGACAGAGACAGTCCTGGATCGAAATTTGTTGCCACTTAAAGATGTCAGTTCTCTTCAGGAAATGGAGGAACAACTGCATAGTAATCTTGACCTCCAGAAACAGTTGGTAAACACGCTGGCTCTCAAAGGTGGGGTGGATGTCCACGAGTGCATTTGGAGGATTATGCATGGCCTGATTACTAACTCTTTGGCGCAAAAAATCAACATGAGAGGAATAAATGGAAAAATTGGTTTCCAGCGCTTACGTTTAAGGGATGTTGTGATTGCGGCTGTGAGGCGTAACCGTCTGATGTCTGTGGCCACAGAAAAGGACATTGATTCCACCATCAAAAGATGGCTATATCTGGCCCCGGATAGGGATGGTGGCAGGAGAGAGAGGATGAAGAGAAAGGAGTGTCAGGAGAGTACAACAGGTTAA
>MA01Gene00240
ATGACACCATCGGAGTATTGTAATCAAGACCAGCCAGGTTTATTAGATTTAGATGAACATCAAAGACAAACCATTACACATAATTCAACCCCAAAAGAAACATTTTTGGGGCTTCTGTATAACCCGTCTATACCTCACCCCTCAGCTGAAGTTACAATTCAGGATGACCAGCTTGGGTTAGAGCCTGAGGAGGAGTATGAAGATCCCACAGTCAGATCACAGAATGCTTCCTATGAAAATGAACAATGGGAGCCATGTGAAACATGCAAGCTGGAGGTACAGGCATTACTTAAAGAGAATAAGATGATGAAAGATGTGCTTTCCAGCATGAATCTTGAACACCTACAGGCACTCAGAGACTTTATAGATAAGATGGAAGACTACAAATCATGTGAAAGTGGGGTGCTGATGCCTCAAACCAGACCTGGCCAACAAGAACTTTACCCAGAAGACACTTAA
>MA01Gene00241
CTGGACTCTGGGGCAGCTGGAAACTTTATGTCTGATACCTTCATCTCAGAACACAACATTCCATTAATCAACTGCCATTCTGTATTAACAGTGGAAGCGTTAGATGGGAAGCCCATTGGACGAGGAAAAGTAGCCCACATCACATCTGAGCTTCAACTACAAGTCGGCATCCTTCATCAAGAACAAATCAGTTTCTACGTCATTCACTCACCACATAACCCCATCATCCTGGGTCTGCCTTGGCTACGCTCACATAACCCGCATGTATCATGGAGAGAGGGGGAAATACTCCAGTGGGACAGCCGCTGCCTCAACCACTGTCTGCGACCAGTAAAA
>MA01Gene00242
TACATGGTTTACTTTACACTGACCAACCTTGACCTGTTTAATCATTCCAGTGTTGAAAACTTACAACTTGTGCTCTTGTGTAGGGAAGAACATTTTGGCCACAACAAAGTGTTCTCCACAATGTTGTCAGATATCAAGGAACTGGAGACAAATGGGTTTGTTATATCTGGGCATGTTGTTAAGGCATCAGTTTTTTGCTTAGCTGGAGATAATTTGGGGTCTCACAATATTGGAGGTTTCACAGAGAATTTCAGTACCTCCACTTACCTCTGTAGATATTGCCTGGTATCTAGAAGTGAGTTCCATGATTCCATGAAGCAAAACTACAATGATGCAATACAACAGATAAGAAGTGATGCCCTGACAGAAAGTAGAGGTTTAAAATTTGTTTCAGTTTTCAATTTCCTCACTTACTTTCATGTCTGTCAGCCTGGCCTCCGACCTTGTATTGGACATGTGTTTGAAGGGGCTGTGGCATATGACTTGGCCATTTACATCAAGTACTTTGTGAAGGTAAAGAATTCCTTCACCTACAGTCAGCTAAACCAGAGAATCAGGCAGTTCAACTATCATGGATCTGATGCCACTTCTACTCCTTCAGAGGTTGTTGAGAAGGGAGTTAAAATAGGTGGCCAGGCAGCAAAAAACTGGTCTCTCCTGAGGCTTCTTCCTATTATAATAGGTGAAAAGATTGCATATACAGATGATCCGATATGGCAGCTGACAGTCCAGCTGAAAGAACTTGTGAAATTAATATGTGCCCCTAAAATATCTCGCTCTCAAGTTTTTTTGCTCAATGTTCTCATTGTGGAGTATCTAGAGACAAGAAAGGAGATGTTTCCTGATCATAAACTCAAACCAAAGCACCATTACATTGGCCACTATCCTGCTTTGATACTCAAATTGTGGACTATGAGATTCGAAAGCAAGCATTCCTGTTTCAAAAGATGTGTGAGAAGAACTCAAAATTTCAAAAATGTGTGCCAGACACTTGCAAATAACCACCAACTTCAAACATATCTGAACTCA
>MA01Gene00243
CTAAGACTGAGCTTCTCGTCTTCCCTGCCAATCCGACTCTAAATCACGATTTCAGCATCCAGCTAGGCACATCCTCAATTACCCCATCAAATTCGGCCAGAAATCTTGGAGTAATCCTTGATGATCAACTGACCTTCAAAGACCACATTGCAAAGACAGCTCGGTCATGCAGATTTGCACTATACAACATCAGGAAAATCAGGCCCTTTCTAACAGAACATGCAACACAACTTCTGGTCCAGGCTCTGGTCATTTCTAGGCTTGATTACTGCAATGCACTTCTGGCTGGACTGCCATCATGCACAATCAAGCCTCTACAAATGATTCAGAATGCAGCAGCACGTCTCGTCTTCAACGAGCCCAAAAGAGCCCAC
>MA01Gene00244
GTCTAACACAAGTCTTTTACTTGACCTCAGCTACAGCAAGAAAGATGAACAAACTCATTTTTGGCTTCTTTGCAGTCATTCTGTATTCCACAGCAGTTCAGGCCCTGCAGTGTTATGAGTGTAAACTGGGACTCGGGAGTCTTTGCTACACAACCAAAAAGACATGTGATGCTGGTCAGCAGTGCTTCAGTGGATTAGGGACAGCTGCTGGTTTTGTGGATATTAAGATGAAAGGATGTCTCGAAGTGTCCAAATGCAATACAACTGAACAGGTGAATTTCCCGCCCAACTCAAGCACACAGATATACCAGATGACGAAGACGTGCTGTTCTATTGACCTGTGTAACTCGGCTCTGGGTCACTTCTCTGCTCTCAGCATGGCCTTCACTACCACCACTTCTGTGTTCATGGTCAAATTCCTCATTTGAGGAGGATTATTTCATCTCTCACTCTCACACACACACACACACATGTTCGTTTTTGTGAATTGTGGGGACATTCCATAGGCGTAATGGTTTTTATACTGTAAAAACTGTATTTTCTCTCCCCCTACACTAACCGTACCCCTAAACCTAACCATCACAGAAAACTGTGCACACTTTTACTTTCTCACAAAAACTCA
>MA01Gene00245
ATGGAGACAATGAGGCAGGTTGATCCTGTGGGGACAGTGTTGCGAGGCCTGGACCTGCAGATTACACAAAGGCGGCCATATTCTGTGCCAGGTCCTTTGTCTTTGTGGCACATTGATGGCAACCACAAACTTGTTCGGTGGAGAATTGTTGTCCATGGTGGCATTGACAGCTTCAGCAGGAAGATCATGTACCTAAGTGAAAACAACAACAATAGGGCGGCAACTGTTCTAGATTGCTTTCTTGGAGCCGTCCATGAACTTGATCTACCTCACAGAGTGAGAAGCGATAAAGGTGGCGAAAATGTGGAGGTGGCCAGGTTTATGTTGGAGCATCCAGAAAGAGGATCTGAACGTAACCGCTTCAATACTGGAAAAAGTGTACATAACCAGCGAATTGAACGGCTGTGGCGTGATGTGTGGTGCTGCGTACTTTGTAACTATTATGCTGCCTTCAGACATCTCGAGGAACTTTTGCAGTTGGATCCTGACCAGGACCTTCACTTGATCTGCCTTCACTACGTGATGCTACCAAGGCTGAACCATCATCTTCAGCTATTTATGGGGACATGGGACAACCATTCCCTTTCCACTGAAGGGAACAGGTCACCGAATCAGCTGTGGTTAGCTGGCCAAGTTATGGGTCCCCAGCAAATTCAGATCACAATCACACGTGCTGTCGCTGAATCACGCATGCGCAGTATCATCAGCTCATTGGTTCTCAAATCGGACATGTCCGAAAGAAGCAGTACTCGGTTGTGTACTGGTGATCCGAAAACCATTGCAACCAATTCTACTCGAGAACGAGATTGA
>MA01Gene00246
ATGGAGAGTCTGATGGCATCTGACAGCTCATCTGACAGCGATCCAGGGCCTCCGAGAAAAATCAGACCGACTGAGTCTGTTCTTCAGGACAGGATGGCTACAATAGTTACACAGGTGTGTGTCACGGAGCCACAAGCACCAGTCCAAGAAATCGGGAAAGATGGCACAGTATGGACTGTTCTCAAATCTGGTGAAGGCACTGGGAGACATCAAGCCCAAAATATTCTCAGTGAGTCCGCTGGCCCCACACCACACGCAAGGCGCAACATCCAAGATAAGATGACAGCTTTTATGTGCTTGTGTGATCGAGGGATGTTGCAGCACATCCGAGAGTGCACAGTGGCTGAAGCCTGCAGAGCCACTGAGGACACAGCCTGGGATATGTCCCTTGCTGAGCTGAAGGCATTCATTGCACTACTTTATGTCAGGGGTGCATACTGTGGGAAAAACATTGACATCGAAAGTTTCTGGTCTGAGGAATGGGGCAACACATTCTTCATTTCCACAATGTCAAGGAACCGGTTTAGGGAAATCATGCGCTACCTGCGCTTTGATCGGAAGGAAACCCGGCGCTGCCGTTTGACCACCGACAAGTTTGCACTCATGACTGAGGTGTGGCAGAAATTCACACAGAACTGCATTGCATGA
>MA01Gene00247
ATGCCCAACAAGCCAGACAAATTTGGTATCAAATTTTGGCTGGCAGTAGATGTTGATTCCAAATACATGTTGAACGGCTTTCCATACCTGGGCAAAGATGACAGCAGACCAGCCACACAATGCCTTGGTGAGAGTGTGGTTTTGAAGCTGGTGGATCCATTTGTTGGTAAGGGAAGGAATGTCACCACCGATAATTTCTTCACCTCCATCCCGCTTGCCAACTCGCTTCTCCACAAAAATACAAGCATGGTGGGGACCATCAACAAAAATAAGCGGGGGCTTCCACCTTCTGTGCAGGGGAGAGGGGAGCTGTTCATCAGAGTGTTTATCAGTAGCTGCATAGAGAACAACATCCCCAGAAGGGACTTCATGCTTCAGCTGGCCCAGGAGCTGCGTGCTGAGTGGATGGCATCCAAAGTGGCACCGCACATGAACATGCCCCTGGATGCTGCAGATCAGCTAAGGAGAATGACGTGCATGGTGAAGGCACAATGCAAACAGAACAAAACGTTTGCCAAGTGCCTGAAGTGTCGGAATGTTGTCTGTGGGAAATGCACAGTCAAAGTAATGAATGTTTGCCCAAACTGTGTTTGA
>MA01Gene00248
ATGACTGGAGAGGAGGAGAGCAGAAAGAGGCAGAGCGTGAAATACTTTGCCCAGCCACGACAACGTCGGAGAAGAATTGAAGCAGCACCCGTGTCTTCTTTTGAGCAGAGAATCATTGAGGCAATAGAAACCTCCAACTGTCCTGCCCCTGCTGGATCAGAAGATCCTGACATGCAGTTTCTGCAGAGTTTGATGCCAGTCCTGAAGAGACTTGAGCCTAAATGCAGGGAACTCACCAGGCTGGAAATCCACCAACTGATCTTTGAGGCAGAGTTTAACTGAAACGGGTAG
>MA01Gene00249
GAAATATTTAGCTTCAGAGGCAGAGAGAGCTGTCTGGAGGAAATCTGCAGTATTAAAGATGGTATTTGATATAGTGTTGATGGTAAACCTGGTTTACCCAAACATTTCTTCAACCACTATGCTAAACTGGCAGAAAGAACTCAGTGGCACACCTGCAAGAAAGCTTGCCCTGTCCACCCCACACTTAACTTTTTTCCTTACAGCACTGCATGAGTGTTTTAAAGGTGCGCTAGAACACTATTTCACAAGATGTAATATAAGCCTAAGGTGTCACCAGAATGTGTCTGTGAAATTTCAGCTCAAAATACCCC
>MA01Gene00250
AGAAACTGAAGTGTAGTTGAGCTGCTGTGTGTTTGTGTTGTTCTCTGTATTCATGCAGTAAAATGGCAGAAGCCAGATTTTATCAGGATGAGTTCACGTGTCCTGTGTGTCTGGATCTCATGAAGGATCCAGTGACTATCCACTGTGGACACAGTTACTGTAAGAGCTGTATTACAGGCTGCTGGGATCAGGAGGATCAGAAGAGAGTCTACAGCTGCCCTCAGTGCAGACAGACCTTCAGTCCAAGACCTGCTTTAGGTAAAAACACCATTCTGGCTGAAATGGTGGAGAAACTGAAGAAGACTAAACTTCCTGCTGACTGTTACGCTGGAGCTGGAGACGTGCAGTGTGACGTCTGTACTGGAAGAAAACACAAAGCCGTCAAGTCCTGTCTGGTGTGTCAGGAGTCTTTCTGTCAAACTCATTTTGACCGTCATGAGGAATATCACTCTCGTAAGCCACACAAAGTGATCGATGCCACTGGACGACTGCAGGACATGATCTGCCATAAACATGATAAAGAGCTAGAAATGTACTGTATCACTGATCAACAATGCATCTGTGTGCGGTGTAAGGAGTATGAACATAAAAACCACAAAACTGTATCAACTGCAGCACAGAGGACAGAGAAACAGAAACGGCTGAAGGAGACGCAGATAAAGATCCGTCAGAGGATCCAGCAGAGAGAGAAATATCTTCAGCAGCTGAGAGAGGCTGTGGAGTCTCATAAGCGCTCTGCACAGACAGCAGTGGAGGACAGTGAGAGGATCTTCACTGAGCTCATCCGCTCCATCGAGAGAAGCTGCTCTGAGGCCACACAGCGGATCAGAGATCAGGAAAAGACTGCAGTGAGTCGAGCTGAAGGACGACTGGAGCGACTGGAGCAGGAGATCAATGATCTGAGGAGGAGAGACGCTGAGCTGGAGCAGCTTTCACACACACAGGATCACATCCATTTCCTGCAGAGTTTCCAGTCTCTCTCAGCACCTCCTGAATCTACAGACGAACCCGACGATCCCTTCAGTTCTCTCTCCTCTTTTGATGGTGTGAGAGAATCTGTCCGTCAGCTGAGAGACAAACTGGAGGATTTCTGCAAAGAGGAGCTGAAGATCTCTGACAGAGTCACATTCACCAACATGAATCCCAAGACCAGGAACGACTTCCTACAGTATTCCCATCGGATCACTCTGGATCTGAACACAGTGAATGAAGCCCTCCATCTGTCTGAGAGGAACACAGTGATTACTTACACTGACACACCGCTGTCGTATCCTGATCATCCAGACAGATTTGATTATTATCACCAGGTGTTGTGTGGAGAGAGTGTGAGTGATAGACGCTCTTACTGGGAGATTGAGTGGAGTGGATATGATGTGGATATATCAGTGTCATATAAGAGCATCAGGAGGAAGGGACGGGGCCATGAGTGTGTGTTTGGAAATAATGATCAGTCCTGGAGTTTGATCTGCTATTCCTCCAGTTACTCATTCAGACACAATAACATACGGACTCGTCTCCTTGTAAAGTCCATCAGACACAGGAAAATAGGAGTGTATGTGGATCACAGTGCAGGAACTTTGTCCTTCTACAGCGTCTCTGGAGACACAATGATCCTTATCCACACAGTCCAGACCACATTCACTCAACCGCTCTATCCTGGGTTTAGGGTTTTATCTGGATCATCAGTGAAACTAATTTGAAGAATCAGAACAGACTGATACTACCTATAATGCTTTGAGCTCATGATGAATCAGTAACATTGGCCGTTTCTCAATCTGCGTATTTGTCTGTACTTGTGTTCTTGTGGACTTGTGAAACGTCATCAGTCGCTGTCCAAGTACTGTCCCAATTCAAAGTTCACATCTAGCCAAGTTCAGATCAATGAACCCCGGATGTGTTCTTGATCCGCCCCTTTTATCGAGGATGCATCGAGAGGTGACTTGTGCAGACTTGAGAGAGCCAGGTATCCCAGAATGCATCTCGCATTAACGAGCAAACATCATAGTAAAGGAGAAAACCCGCATAATTTAAACATATTACTGTTATTATGTCATGATATGTAGTTTTAAGAGTTTATCAGGCGAGAATGTGCTGGTTTAAAGCTCAAATTTGTGGTTTATTGATAAAGATAGCGCCTTTCTGAAAATTTAATCTGACGTTGTCAGAGTTGTGAGATCCAGACGATCACCGGACGCTCAGCGCTCATGTATCCAGCCGAGAGCAGCCTTACCTTGGCTACTCCTTCTGACGTTTGCCGCTGGCTCCATTTTGGCTGAGGGCAACTTGACGTTTCATAACTTTATATATGGCTATTTAACTTTTGTATCCTAGTAAATCGCTGATTTTATACGCTTGACTGAATTGTTTGCTTTATTTCTTATTGTATATTCTTATACCTTTTATAAT
>MA01Gene00251
CTCAATACTGCTCGTGTGGTCACTGAGCATGCATTTGGCATTCTAAAATGTAAGTTTAGGAGGCTCCAGTGTCTGCAAATGAGAAGCATTTCAAATATCAGTACAGCAGTCTCAGCATGCTGCATTTTGCATAATATTTGTTTAGAGGCCAGTGATCAAGTT
>MA01Gene00252
AAACAGTTTTATTCTGTAAATTTAACTGGGTTTTGTGACAGTCAGCGGCACTTCTGTCATATCAGTGTGGGTCACCCTGGGAGTTAGCATGATGCCAGAGTATTTCGCTTCACAGAGGTTGGTTGTCTTCTTGAAGAAAATCCCCATTCCCTTGTCCCACAGGGAATGCACATAATTGGGGATTCTGCCTACCCTCTGTTGCCTCAACTTATGAGGCCTTATAGAGAAAATGGCCACTTGTCTGCTAGGCAAAAACAATTTAATAGA
>MA01Gene00253
AACTGTTAATTATTCTCTTCTTAAAGATGGCGTTTATTAAAGAAGAGACTGAAGACATGAAGATTGAGTTTATTAAAAAGGAGACTGAAGATATGAAGATGGAGTTTATTAAAGATGAGACTGAAGACGTGAAGATCGAAGAAATATTCAGTGTGAAACATGAAGATACTGAGGAACAAACAGACCTGATGGCACTGAAAGAGGCGAGTCATGAACTTAATGAAAGGGAAGAAGAGAAAAAACGTTACGATAAACATCATGATTTCATGATTGGAGAAAGATTAACACAGGCTAAAAAGTGTTCCTCACAAAAAAAAGCTCAAAAGACAGGAACTAAAAGTTATTTCACCTGCCAACAGTGTGGAAAGAGATTTGATCAACATAGAAACTTTCAAGACCACTTGAGAATTCACACTGGAGAAAAGCCTTACACCTGTCAACAGTGTGGACAGAGTTTCACATTTAAAGGAAACCTTAAAGTCCACATGAGAATTCATACTGGAGAAAAGCCTCATACCTGCAAACAATGTGGAAAGAGTTTCAGTCAAAAAGGAAGCCTTATAGCCCACATGAGAATTCACACTGGAGAGAAACCTTACACTTGTCAAGAGTGTGGACAGAGTTTCACTGTAAAAGGAAACCTTATAGTCCACATGAGAAATCACACTGGAGAGAGTCCATTCACCTGTGAACAGTGTGGAAAGAGTATCAGTGGAAAAGGAAACCTTGAAATCCATATGAGAATTCACACTGGAGAGAAACCTTTCACCTGCCAGCAATGTGGACAGAGTTTTACACATAAAGGAAACCTTAAAGTCCACATGAGAATTCACACTGGAGAAAAGCCTTACACCTGCACTCTGTGCGGGAAAGGCTTCACACGGGAACGAAACCTTAGGAAACACATGAATATTCACACTGAAGAGAAGCCTTTTAAATGTGAACAGTGTTGAAAGAGTTTCAGATTTAAAGGTGACCTTAAGTGCCACATGAGGATTCACTCGAAAGAGAACGGTTTTAGAAGTCGTACCTGTGGAAAGAGCAGAGGTGTAAAGAGTACCTGAAAACCATACTTGAGTAAAAGTACAGATACCTGACAGCAAAAAGTTAATCCCTTTACAAGTTAAAAGTGACAAATTCTAATACAACTTGAGTAAAAAATCTTGGAGTATCTAATTTTAACATTACTTAAGTATTTTACTCATGCTAAATGTAGGCTCAGAGATGCACTAATCCTCAACACCTGAGAGAAATGCCAGTGAAAATAAACAATTGATTTGATTGATGAGAAATTGTTTCTTTTCTAAAATCAAAATAAAACTGAACACCGCAACATTGTAATAAATCAAGGTTGACACAACAGCCTCTCAAAAGTCTACAAAAAGTCTCAGTTAAGCGCAAGTTAACCAATGTCCTTTTTTAAAGGTCTTGTCAATACAGCAG
>MA01Gene00254
TGCACTGACATCAAAATTGCTATTCCCAAGCAAATGGATACACAGTAAGAGACCTATTCTGCGTACTGTGGCATGCACTCCTTCAAAGTACTCATTGGGGTGGCACCAAATGCTGTGATTACATACTGCAGCAAACTTTACCCAGGATCTGTGAGTGATAAGGAGATA
>MA01Gene00255
ATGGATGAAGAGGAGGAAATGGCTGCACAATTTATGGCTGACAAAAATGATAAACCATCTCAGGCTGATCAACCCCTCGCCAACAATTCTGAGGAACAACCAAGTAGTAGCACCACTGAAGAGGAGCTGCAGTCTGAACAAAGAAAAAGAATCCAGCTTGAGATCAAGTTAGAACATTCCAGAGCAGAGATACAGTTTCTCAAGGACAAGCTCCAAGGGCAAACAAGTAACCGTCGTGACAGATATTCAGCCTCTCGGCTGAGTGAAAGTGTGATTCGGATAGAGACATGATTGCCAGATAGAGATGCCTTCAGTGCTGTGTGTGAATATGTTGCTCGTTTTCAGGATTCTGTTACATACTTTGCTGGATGGAGACCCAAAGAAATCATTCTTGAGGACCAGATTTACATGACATTGATGAAACTTCGCCACAACTATACACACCTACACCTGGCTGCACTCTTTCACTGCAGTACAAAAAGTAATGTATTAATAACATTTATAGAGGTTTTTCACAAGGTCCCTTTTAAGGATATAATGAGCACTGTTCCTAGCCGAGAGAAAAACAAGACCTGCATGCCTTCTTCATTTCTACTTTTCTCAAATTGCAGAATGATTTTG
>MA01Gene00256
ATGAAGGAGAACCACCACCACAAGGAGGGAGATCAAACAACCCCCGCTCTTTTAACAGCGCGAAGACAGCAGCAAGTGATCACGGCAGCAAACAATCATGGCATAAAACGATCACGACAGCATAGAACGAGAGGGAGAATCCATCAGGATATCACGCTGAATAAAATACTTTATAGGCACGGGCTTATCACCGTCATGCCCACCGCTAGTGATGGGACATTTGAACCGAGGCTTCGGAGCTTGAAGTCATGCCTGAGAGGCAAACAGTCATCAAACCCACTAAGCAGCACAAAAAGGGCAGCAGCACCAGAAGATAAAACTGCACTCCACAGCCACCATCAACACAGCCAAACA
>MA01Gene00257
ATGGGCGGGAACAACAGTCGCAAAGCAGATTCGGGCCGTATCCGTGGAAACGAGCGCGCGATTTTTCTTTCTGGATTTTTTGAAGAGGCAGCCAGTCACTCGCTTTCCTTCTACTATCACTACAAGACTTCTCAAAGAAACAATGAAAAGGAGGGAACCACCTTTAACAAGCTCTGGAGTCAGACGGAGGGCTCGCACTTCCCTCGAAAAACGACTGCATGA
>MA01Gene00258
ATGAAGAGCTGCTATACTCCACAAAGGTTTCTGGATTTTGACAATGATGATGATGCAGGAACCAAACACAAAGTTGAAGGGTCCCGCATCATCCTCTCGGGGTTAAGCTTTTCACAGATGTTTTTACTTGTCGAATTTATGGAAACAAAGACTATCAACATTATATCTGAGTCATGGTTTGAGGATGGTGTCACTTGGTGGCCAAACTATAGAAGTGATGAACGTGTAAACCGAGCTATCCAAAAAAATGAAGAGCCAGGAGCAGACTGGAAAAAGTATGATGTTCGAGTCCTCTTAAGAACTGGTGATTACCTTAAAGCAAGAGAGAAGCTGAGGGCCTCACTGACCTGTAATACCTCTGAGTTACAAACAGATGATGAGGAAGAAGTCATTAGGAAGAGAAAAATTAAGCCACGGCAAATCTTTGGCGATACGGACTCTGAAAGTGAGCCAGAGGAGGGTACAAAGGTACAAAAGAGATACCACAATCTCTCCATTTGTCCGGCACCACCTGTTCCTCCACCTACTCCTGATGTAGCATCTAATGATGCTTGCCAGACTTCTACTAGACCACTGCCAGACCTGAGGCAGGCTGAATCTTCTACTTCCACTGCAGCACCACCTGTCCTGTTTAGTTCATCAGGCGTGCCTTCGAGTCCTCAGATCCATGCTGAAGATGGTTACTGCACAGTGCCTCCAGTTGCTACGCCTACCATTCCATCAAGTTCTGTGGGCCACATCTCTGCGATGTCGCATTCCTTTAGGCCCACATTTAGATTGGGGAGGACGGGAACTGGACCTATCCCTTGCTCTGCTGCTCAGCTGCACATTCTAACTTTGTTAGAAAATGTGAAGGAACAGCAAATGCAGCTTGCTGCTGCTGTCAACAATCTGGCATTGCGTCTGGGGACAGACACTCCTGTAGCTGAAATGCCACAGAATTTCAATGTCCCCCTGGCCACAATGACTGAAGTTGAGGAGTTGGAGGAGTGGCTACAAGACCCAAGAAATGCACGGGCTAAACAAAAGATGATATCTGCTCTGGGTGCCGTTGGAGGACAAAACGCAAAACAGATAACTTGGAACATACTTCATAGGATTTTTTCCGATCCAGTAGCAAAACACATCAACTGGAAAGGAGTCAATGGAAAGAAGAGTTTCAAAGAAATGCTCACAAGAACTTTGCTGATCAGAGCTGTAAGGAGCAACCAGTCCTCTACTTCAGCAGCAGACATGGAAATAAATTCTTACGCCATCCGCTGGTTTAATCTTGCCTCTGACCGTGCTGGCGGACGGAAAGAACGTGCTAGAGCCAAAGAGGCATTAAGTGAGATGTCTCATGGTAATTAAACAGCAAGAAGTTGTGTTTCCAGTTCATTCACTTTTTTTTTTTTTTTTTTTTTTTTTTTTTTTTTTTTTTTAATTGTTCTTTGCAGCTTTTCACTGCCTCTTTTCTGGAC
>MA01Gene00259
ATGGTGATCTACACAGTAACGGCGCACACTGGGCAGAGGCTTTTGGCGGGCACCAGTAGCTGTATCTACATCCAACTGCATGGTACTGAGGCCAAGAGTGATGAACACTATCTAAAACAGGGGTATCAGGGGTTTTGGCAAGGATCGGAGCAAGCATTTGATATACACTGTAAAGAGTCCCTGGGAGAGCTCATATCTGTCAACCTCTACTCCAAGCCGTTTATGGGTCTTCTTTACGACCAGTGGTTCTGCGATAAGATCTTGGTCAACACGCCCGAAGGTGACAAGATTTTGTTTCCATGCTACAGCTGGCTTGAGTGTCACGAGAGGCTCGCTTTAAGACCTGCTAAAGGCAGAACTGAGGTCTAA
>MA01Gene00260
ATGGATCATAGGTTAGCTGTTCTGAAACTAACTGGATTAGCTGACTGCAGAAGATCGTGGGAAAGCATCAGCCAACTGGAAGTAATCTTTTGTGAAAACAGAAACAAAACCTTTGAATACATTCGGGAGCACTGGGATGAGGACGAGTTCTTTGGCTACCAGTTTCTGAATGGCCTCAACCCCATGATGATCCAGCGCTGCTCAAAGCTGCCCGGGAATTTCCCCGTCACAGACGACATGGTCAAAGGCTCCCTAAGAGGGAGCAGCTTGAAGCAGGAGATGAAGAAAGGGAACATTTTCCTGTCTGACTACAAGATGTTGGATGAGTTGGTGGGAAACGTAGTCAATGGCAGGCAGCAGTATCTCACGGCTCCCCTCGTCCTGCTGTACTGCGACCCTTATGGCATGATGCTGCCCATCGCCATACAGTTAAGGCAAAAGCCCGGCCAAGAGAATCCCATCTTCCTCCCAGCGGATTCAAAGGATGACTGGAAGCTGGCCAAGATCTTCGTCCGAAATGCAGAGTTTGCTGTTCACGAGGTTGACTTTCACCTGCTGAGAACTCACCTGCTGGCAGAGGTGTTCACCGTGGCAACATTGCGCAATCTTCCCTCTCCACACCCTCTCTACAAGCTTCTCTTTCCTCATATCCGATACACACTCCAGATCAACATCATGGCCCGGAATCAGCTGATATCCAAGGATGGGGCTATTTCCACGTATGCAGGAGTAGGTGGAGAGTCATTGGCAAAGTTGCTGAAGCGTGCTACTGCCTCCCTGACCTACAGCGCCCTCTGTCTTCCTGATAACATCTCTGAGAGAGGCCTGGAGAATGTACCCTACTTCTACTACAGAGATGATGGGATGAAACTGTGGAACATCATCAACAAGTTTGTTGGGGCTTTCTTGTCATACTACTATCAATGTGATGCAGACGTGCAGAAGGACACAGAGCTGCAGGATTGGATCAGTGAGATATTCACCAATGGCTTCCTGGGAAGAGATGGCTCAGGAATACCATCATCTTTTCAGACTGTGAACAAGCTTGTCAAGTTTGTCACCATGGTGATCTTCACTGTATCAGCTCAACATGCTGCTTTAAACAATGGACAGTTTGACTTTGGCAGCTGGATGCCTAACTACCCCACTGCCCTCAGAAAGCCCCCTCCCAAGGTGAAAGGCCAGACCACTGAGGAAATTATCCTAGAGACCCTACCTGATGTGAGCACGACAGTGAATGGGATGGCTATCCTGAAACTGTTGAGCAAGGATTGTGCAGACCGCTACCCTCTGGGACAATGCCCAGAAAATCTACATGATGAAGATGTCCCCTGCAAGCTCCTAGAAGATTTTCAAAAGGATCTGGGGGAGTTGTCAGATCTCATAGAGGAGCGGAACAAGAAATTGGAGCTTCCCTACACCTATCTGAGCCCCAAAAATGTGGACAACAGTGTAGCCATTTGA
>MA01Gene00261
GCTTTTACAAGAAATTTAAAAGAAAACTTAAAGGGAGCTTCTGATATGGCCATTCTGTCCCTGGATGCTGAGAAGGCTTTCGACAGGGTGGAATGGGACTATTTATTTAAGGTCTTGAAAAGATTTGGGTTTAGAATAATTTTCCGTAAATGGATTAAGATACTTTACACGCATCCTATAGCTGAAGTACTTACTAACAGTATAGTCTCTAGGGCTTTTAATATCAAAAGGGGCACTCGTCAAGGATGCCCTCTATCACCTCTTCTTTTTGTTTTAGCAATTTAGCCTCTTGCTATAGCAATAAGGTCTCACTGTAATATACTAAGCATCAGATTAAACACAACAGATATATGTATTTCTTTGTATGCAGATAATGTCATTTTATACCGAACAAGTTTGGCCCACTCCATTCCTTCCCTAATACAACTTCTTTCAAATTTTGGTAACTTCTCTGGCTATAAAATTAATCAGTCTAAATCATGTATTCTTTTATTGAATAAGGAGGATAGTCAACTATCAGCTGTTACTCAATTTGACTCCTTTACTTATTTAGGAATTAGAATCACAGCCAATTTAGATTATATATCCTCAGAAAATTACCAACCCCTT
>MA01Gene00262
ATGGACGAATGTAAAAATGAAGGTTACAAATGGATTCGGAGAAAGTACAACTTTGACAACTTGGGACAGGGACGGATGGGTCAAGGAGAAGAGGCAGAAACTGCTGGAGAAAAAGTGCAGGATACTGAAGCTTTTGAAGATGGCTACAGGCATGAGAGCCCTGCTTTACACAGTAATGTAAGCTTTACCACAGGTGGGAAATCTGGGCTTGCCGTTTATGCTCCTCTTCTTCATTTATGCGGCACTTGGCGTGGAGCTTTTTGGGAAACTAGAATGCACTGA
>MA01Gene00263
ATGTTGACCTCACCGGTTTATTCTAACAATGAAATTGATGATGACGTTACTGCTGCTGACATCATCAGAACATTTCAGAGGGAAAATCTTAATTTGGAAGAAAGGGTGATTGTAGTGGCCAGAAGAAGGAAAATTCTGCATAGTGCGTGTACTGCACTGAAAACTAGCTACTTTGCATGGCACAAATCCCCACAAATCGAATTTGTAGGTGAAAGTGCTGATGACTATGGGGGACCTAGCAGAGAATTTTTCAGGCTTTTGATGCAGGAAGTGCAGTCATCATTTGGAGTTTTTGAGGGGAAAACAGGCCAGATGTTTTTCAACTATGACCAAGTAGCTGTGGAGATGAAGCGGTATTACACAGCGGGAAAGCTAATTGCTTGGTCTCTCATGCATGGTGGATCAGGTTTCAAAGCACTAGATAGCACATTATTCAAACTAATGTGTGGCCAAGCAGATTCTGCAGAAGAATTTGACTGGCATAACCTGCCAGATGGCGAAATTCAGGATAAAGTGCGACAGGTATTTTTTTGTCAGACCCAAGAAGATGTAGATGGAATAGTGTCAAGCCTTGGAGACTGGATTGCTGACTGTGGTGTCCCTGGAATTTACAATGCAGCACCTAAGGATATGAGACGGATCTATGGTCAGGTGATCAAACACTACATTTACTTCAGAACAGCAGACATGATTGCACAATTTAAAGATGGCATGAACTCCTGTGGCAACCTGTGGCAGATTGTTGAAAGAAACTGGAAGGTCTTCCTTCCCTTGTTTACGAATGAGCAAAAAGAACTAGCCAGAGATGAATTTAGAGCCCTGTTCAAAATTTGCTGGAGTGAGGAGGGAAGCAACCTCAGAGAACGGGAGGAGGATACAATCTTTTGCTGGGAGCTCCTGCTGAATTCAATTCAGGAAAAACAATCAACAATCACCTTTAAGGAGATGCTGGTATTTATTACCGGTGCAGACAGCATTCCCCCATTGGGCTTCCCCGGAGAACCGAGAATTGAGTTTTACACCCAAGAAAATCGCCGGCTGCCATTTGCGTCAACTTGTGGGATGGTGCTCTTTTTGCCTCGAGGCATCCAAGAAGAGGAGGAATTGACTGACCTGCTTAACACAGCACTTAAAGGGTACCTTGGATTTGGAAAAATCTAA
>MA01Gene00264
ATGGCTCTTAGAAATTTTTTAGAAAACTGCCAAAGAACATTTTCCAACTGCGTGCAGCTTGTTTCTTCTAACCACACTGATGAAGATTTGAATGTTGTGATAGTACGAATGCAGACAATGGCCAGAAGTGTGGTATGGTCAAGAGGGAGATTTCTGGATCCTGAAACGGCAAATGACATGCTGGACCATGTATCTGAGTTTCTGGATCATTTGGAAACATTGACTCAGCAGCACATTCCCCAGGGTTATAGTGCTCCCTTGGTAAGGGGCTCATCTGGCCGTCCACGATTCTCCATAACCGAAGAACAGTTGCGTTTTCTGATAGAATATAATTTTTCTACAAAACAAATGGCAGACATCTTGTGTGTGTCCAGGCGAACTGTGAAACGTCGTTTAAGGGAATTCAGTATTTCACTTAGAGACAGATACACTGATCTGTCTGACTCTGACCTTGATAACAGAGTCAGAGAAGTAGTTGGAGGAAATGATGAACTTGGAGCAGAATCAGTCTGGGCACGTCTGGCTGGTCAGGGTATTGTAGTGCAGCGGCACAGAGTCCGTCAAAGTTTAATTAGGACTAATCCAGTGGGAGCAGCCCAGAGAGTCACCACACGTCGACTGCACAGAAGAGTCTATCAGGTTGCCGGACCAAATTCCCTATGGCATTTGGATGGTAATCATAAGTTAATCAGGGGGAGGATTGTCATACATGGTGGGATTGACGGGTATAGCAGGCTTGTTGTGTTCTTAAAGGCTTCTTCCAACAATCGCAGTGACACAGTTTTCCACAGTTTTGTAGAAGCTATTGGCCAATATGGTTTACCTTCAAGAGTCCGCTGCGATAATGGAGGGGAGAATAATGCAGTCTGCCTATTTATGAATGTCTTCCGGGGATTCACCAGAGGAAGTGCTCTGAGAGGAAGGAGCACACACAACCAAAGAATCGAGAGATTGTGGCGGGACGTTTGGCGGGGCATCTCCAACACTTACTATGCCTTATTCATGCTTTTGGAAAGTGAAGGTAAAATTGACAGTACCAATGAAATGCACCTGTGGGCATTACATTATGTGTATATACCCCGAATTAACAGGGATCTCCAACTGTTCATTCATCAATGGAACCACCACAAGCTGAGAACTGAACGGTACATGTCTCCCCATCAGCTCTTCATTCGAGGATGTCTCTCACAGCTAACTCGAAACCTGACAGGGATACGTGGAATCCTTGGAGCAGATGAAGAGCCAGTTGCAGATGTAAACATTCCTCCAGCTTCAGAAGAAGTTACCCCCCAAGATTTTCAAACAATTTTCAACTGGCCAGAATCTGTTGAGATTCCTGCCAATCGCTTCAACATTCAAGGAGGGGTCATGGAACAACTTGTGCAGCAGGTCAACCCTCTTGGTGGAAGACCTGATGATTTAGGAACTGATCTTTTGGAGCAAGTTATTAACTTCCTTGGAAATATTCCTCAACGTATATAG
>MA01Gene00265
ATGGATGATCAAGTTGTTGCGTTTGGTGTGGCATTGCTCTACTTGCGGAGAAGACGTCGGAGATCGGTGTGGGTGCATGCCATTCTCCAAGCCCGTCAACAGCTCGGGGAATATCACCGGCTGGTGCAGGAGTTGCGGCTGGATGACAGCAGGTTCCAGCGATACTTCAGGCTGGACAGGGACCAGTTTGACAGCCTGCTGTCAAAAGTGGGGCTGCGAATTGCGAGGCAGGACACCAACTACCGGCGCGCAATTAATGCGGCTGAGCGCCTCGCAATTTGTCTACGATTCTTGGCCACTGGAGACTCCTACCGCACCATAGCTTTCAGCTATCTTGTGGGAGTGAGCACCATGGCAGGAATTGTTGGAGAGGTCGCCAGGGCAATATGGGATGCCTTGGTGCAGGAGGTCATGCCAGTTCCCACCACTGAGGACTGGCGAAGCATCGCCACTGACTTCCTCCATCGGTGGAACTTCCCCAACTGCCTTGGGTCCATCGATGGAAAACATGTTGTGATCAGGGCCCCTGACAACTCGGAGTCCCTGTTCTTCAACTACAAGGGAACTCACTCTGTTGTGCTCCTGGCAGTGGTAGATGCCCAGTACTGCTTCCGGGTAGTGGATGTGGGCAGCTACGGGAGGACGAGTGATGGTGGTGCGCTGGCTAACTCCCCCTTCAGCCAGGCACTCCGGGATGGGACCCTTGGCCTGCCACAGGATGCTCTGCTGCCAGGTGCAGAGCATCTGGGACCACAGCCTCGTGTGTTTGTGGCTGATGAGGCCTTTCGACTACGCAGAGACCTCATGCGGCCTTTCCCAGGACACAATCTGCCTGGCAGGCAAAGAATCTTTAACTACAGGTTGTCACGGGCAAGGCTGATTGTTGAGAATACCTTTGGTATTCTCACAGCTCAGTGGCGTATTTACAGAGGAGTCATTGAGATCAGCCCTGCCAATGTGGATGCCTGTGTGAAGGCTACCTGTGTCCTGCACAACTTCCTGAGGAGGTCTACTAATATCACCAGGATGCCCATACCATCGGCTGGAGATGTGGAAGCTGCTGGGTTACAGGAGGTCACCCGAGTGGGCAGCAACAACGCTACACGGGAGGCCATTCGTGTCCGGGAGAAATTTATGTCATATTTTTCCACAGAGGGAACTGTCCCCTGGCAACCTGTGGCATAA
>MA01Gene00266
ATGAGAGCCGGGCGGCGCGTCTTGGACGCGGATGAGTGCAGAAAAAGGTGGAAATCTCTGAGAGACACGTACAGAAAGGAGAGAAAGAAGGAGGCAGAGAGGAAGAGGAGTGGAGCAGGGGCGAGCAGTGTCCGGCCATGGCGCTATAGTGGGGTCATGGGCTTCCTCAACCCCTTCATAGAAGATCGAATAACGGCCAGTAATATGGTAGGGGGGGTTGGGGAAGGCCTGACCCCAGAAGAAAGAGAGTATGCCATGGCCGGGCGCAGTCACAGTCACACACAGCAGTTAAGCCCTAGCCAGGTCAGCCTTCAGAAGGAGGCAGGGCCATTAAGCCCAAGCCAAGTCAGCCTTCAGGAGGAGGCAGGGCCATTAAGCCCAAGCCAAGTCAGCCTTCAGGAGGAGGCAGGGCCATTAAGCCCAAGCCAAGTCAGCCTTCAGGAGGAGGCAGGGCCATTAAGCCCAAGCCAGGTCAGCCAGGGACAGACAGGGCAAACTCACAGAAGAAAGAGACCACACAGCAGCACAGAATTTGACGAAAGGATGCTAACTGCTTTGGAGGCTGTGAGCAGAAGAGCTAGTGCTCCTCAGGAGGACAGTGACAGTCTGTTTTTTAAAAGCCTCCTGGAGGACTTCAGGTCACTGTCGGTGAGGACCAGGCAGGACTTGAAGTTTCAGATTCACAAACTAGTGTATGAAGCAAAATGCCTGGAGGCTGGACACTCGGGGGAGAGTAACGGGGTGCAGCTGACAAGTCTGTGA
>MA01Gene00267
ATGGATATAAAGACTGAAAGAGCACACAGGGCCCTCGCAGCCAAACCAAAAGACTCTACCGCACCTCCGAGATCGATAATAGTGAGATTCCTAGACTATGTGGTTAAGGATGCAATCTTAAGGCAAGCCTGGTCACAAAAAGAGGTCCTGTACAACACAAAACGGATCTACTTCGACAATCACTACTCGCCTGAGTTGCAGAGGAAAAGAGCACAGGTGCGAGATGTAATGAAACAGCTCAAGATGAAGAATGTGCGAGCGCAGTGCATCTATCCAGTGCAGATAAGGATCTACCTGGAGACAGGAGTAAAAACTTTTCCTACCCTGATGGATGCTGCACTATCACTGCAGGACCTGGGAATCAAAGTTCGAGTGGATGAACGGGACCGACAAAATGGCTGCGCGCACCCGGTGCACTTTTGGTACCCCAGGGCGTCACAATTCCCTGCCCCTGTTACATCGGGATTTGGCCTGTGA
>MA01Gene00268
ATGGCTGGGAAGGTGAAGTGGGTGATGGACATCGAGAAATCGGTGCTGATCAATAACTTTGAGAAGAGAGGATGGATCCAGGTTACGGACATCGACGACTGGAACTTCTACTGGCAAGAGCTCGATTCATTTGATCTGATGAGCATCCAGACCATCCGCAGCATGTTCAGCGTGGACACCGGCTACCAGCTGACCGATGACCAAATGGTTAACCACTTCCCCAACCACTACGAGCTGACCAGGAAGGACCTGATGATCAAGAACATCAAGCGCTACCGCAAAGACCTGGAGAAGCAGGCCAGTCCCTTAGCCGAGAAGGACGAGAGCGGGAAATACCTCTACCTGGGTAAAACCAGCGGCTGCTTTCTTCCTCTCTCGCTCGCCCACTGGATCATGGTGCAGTCGCTCAAAGCCGTGGCTGTAAGTCCAGATCATGAGGGAGCGACTGTTCTGATGAAGCATGAACACATGTTGAGCTGA
>MA01Gene00269
ATGAACAACGACAAGCACTGCTTCGAGTGTTACGGCTATGACATCATCATCGACGACAGGCTCAAGCCGTGGCTGATTGAGGTGAACGTGTCTCCATCGCTCACCTCCAGCACGGCCAACGACCGCATCCTGAAGTACAACCTGATCAACGACACGCTGAACATCGTCACGACCAACGAAGAGATCCTCGACTGCCGCTGGAACCGCAGCCTGCCCAAAGAGGCTCTGGGACACTATCTAGTGCTATACGACGAGGAGCAGGCTCTGAGCGAGAGCGCCGACCTCAGGAGCCGCTCGGGGCAGTCGCTGGGGTCAAAGGGCAGCAGGTCCGGCAGCGTGCGCCCACCGTTCCCCGCCACCTGGAAGTGA
>MA01Gene00270
ATGTCCACAAGATTACAGCTACTTTTGGTGAACGTGTCTCCATCGCTCACCTCCAGCACGGCCAACGACCGCATCCTGAAGTACAACCTGATCAACGACACGCTGAACATCGTCACGACCAACGAAGAGATCCTCGACTGCCGCTGGAACCGCAGCCTGCCCAAAGAGGCTCTGGGACACTATCTAGTGCTATACGACGAGGAGCAGGCTCTGAGCGAGAGCGCCGACCTCAGGAGCCGCTCGGGGCAGTCGCTGGGGTCAAAGGGCAGCAGGTCCGGCAGCGTGCGCCCACCGTTCCCCGCCACCTGGAAGTGA
>MA01Gene00271
AGAATCGCACTGATGTTTTCAGACGCTCAGGAAGTTTCTGATGTGTCTGAGACTTCATCAGTGGGTGTGTTGATGTCAAAGAAAGTTTCGGATGTGTCTGAGACTTCATCAGTGGGTGTGTTGATGTCAAAGAAAGTTTTGGATGTGACTGAGACTTCATCAGTGGGTGTGTTGATGTCAAACCTCATGACAGGAGAGCTGCTTCCCTCTGCTCTCATCTGGATCACCTCCAGACCAGCAGCAGCCAATCAGATCCCCTCCAGATACATCAACCGTCTGACAGAGATTCAGGGATTCAGTGAGCCTCAGAAGGAGGAATATTTCAGGAAGAGAATCAGTGACGAGCATCAAGCCAGCAGAATCATCTCACACATCAGAAGAGCAAGAAGCCTCCACATCATGTGCCACATACCTG
>MA01Gene00272
TTCAGAAGCTCCTGAAAGAAGATCTGAGTGCAGAAATCCCTCAAACTCTGACTGAAATGTACATCCACTTCCTGCTGATTCAGGTCAACATGAGGAATCAGAAGTATGAAGAGAGAGATCCAGAGAAACGGCTGCAGTCCAACAGAGAAGTGATTGTGAAACTTGCTGAAGTGGCTTTCAAACAGCTGATGAAGGGCAATGTGATGTTCTATGAGGAGGACCTGAGAGAGAGCGGCATAGACGTCAGTGACGCCTCAGTGTATTCTGGGATTTGCACTGAGATCTTTAAGGAGGAATCTGTGATTCATCAGAGGAAAGTCTACAGCTTCATTCATCTGAGCTTTCAAGAGTTTCTCGCTGCTTTCTATCTGTTATATTCACATGTGATCAAGAACAAGAAACCACTGGATGAATTCAGATTTTACAGATCTGATAAAGACTCTCTATATGATGAAGAGTCTTTGGATGATGAAGACCCTCTGTATGATCTACTAACTTTAGCAGTAGATAAAGCCCTCGGGAATGAGAATGGACAGCTGGATCTGTTCCTGCGGTTCCTGCTGGGCGTCTCACTGGAGTCCAATCAGAGACTCTTACAGGATCTACTGACACACACACAGAACAGCTCAGAGAGCATCAGAGAAATTATACAGTATATTAAAGAGATGATCAAAGGTGGACGTGATCTCTCCACTGAAAGATCCGTCAATCTGTTCCTCTGTCTGCTGGAAGTCAAAGATCAGTCTCTGTCCAGAGAGATTCAGGAGTTTCTGAAATCAGACAAACAATCAGAGGAGTTTCTCTGTCCATCTCACTGCTCAACAATGTCCTACATGATTCAGATGTCAGAAGAGCCGCTGGATGAGCTGAACCCCATGAAATACAACACATCAGCTGAGGGGAGAAGAAGACTGATACCAGATGTGATCAACTGCAGAAAAGTTCTGTGAGTGTTTAATCATTAACTAAAGTATCATATTTAATAATGACTCTGACACCTTTAAAATAAAT
>MA01Gene00273
ATGGAGGAGTTACATGGCCTCCTTGTCATTTCCCCTTTGAGTCACACCGATCTGAGAGAAGAGCAGCGTGCTGACCCAGTAATCCGTGAAGTTATCCACCAGCTCGAAACAGGAGAAAAGGTTCCCACAACTGCTCGAGAGGAACTTCCTGAGCTTGCATTGTTGTTACGGGAGTGGAATCGGTTAGAGCTGGAAGATGGAATTTTGTATAGGAGAAGACAGGACGAAGATAAACTTGTTCTTCAGCTTGTTTTGCCCCCAGTTTTGCATTCTATTGTCTTGAAGAGTCTCCACAGTGACATGGGGCATATGGGCATAGAGCGAACCCTTTATTTGAAGGCCAAGACTGTGGCGAAGTGTCTGTGGAATGACTTCATGAGTTGTTATAGCATTCCAGAACGCCTACATTCGGACCAAGGGCCAGACTTTGAATCTAAGCTGATTAAGGAGCTCTGTGATGTAGCTGGCATCAAGAAAACTCAGACTACACCGTACCATCCTAGGGGTAACCCTGTTGAGCGCTTTAATCGGACGTTGTTAAACATGCTGGGAACCCTTGAGAGCAAGCAAAAGGCTAAGTGGAGGGAATATGTTAAACCTCTTGTTCATGCGTATAACTGTACACGGAATGAGGTAACGGGGTTTACGCCCTATGAACTTCTGTTTGGACGATCACCCCGGCTTCCAGTCGATTTGGCTTTTGGCTTGCCTGTCCGTGAATCTCCATCATCTTCACATTCCCAGTATGTGAAGGATTTAAGATCTCGTCTTGAGGAGAGCTATAAGCTTTCATCCCAGAATGCTCAGAAGTCAGCTAAAAGGAACAAAAGCCAGTTCGATCAACATGTAAAACCTGCAGGCTTGGAGGCTGGCGACAGAGTCCTTGTTCGAAATGTTAGAATTCGAGGCAAGCATAAGCTTGAAGACAAGTGGGAGCGAGATGTATATGTGGTTGTGAACCGTGTTGGGGATCTTCCAGTTTACATTGTGAGGCTAGAGACCAAAAAGGGACCTACCCGTACGCTCCATCGTGATCTGCTCTTGCCCTGTGGCTTTCTGTCGGGTTGTACTACAGAGGACCTTCCCGAAAATCTTCCTGCTCAAAAAGTACACACTCGAAGTCAGAGTCGTAATCACGCTGCTGACCTAGTTGATATATTCGAGGATGAGGATGTAGAGTATGCTGAACCTGCTATCCTTGGGAGTTCTTCTCGGCTCCCAATGAAGTTCAGTATGAAAAGAGCGGGTGAACAAGAACCCCTGACCCCTGACATTGTGGGGTCTACTTTATCGACAGCCTCAAGTGACACTGATTTTGCCCTACCTTCCCCACAAAGCCTGGTTACTCGATCTTCCATTGCAATGTTACCTGAAAACCACTTACCTGAAGTTGAAGAGTCTAGGCCAATTAGTGGTGAAGGTTTATCAATGACCAGTGGTGATGTAGACACTCTGGTAGGAGAAAGTTCGGTGGAAGAGCCTGGAAATTCCTTAATTGAATCCATGAATGAATATGCTAAGAGAGAGATGGAGTTACCTGTGGAAGAGATACTTATCGATGTGCCTGAAGCTGAAGTGTTTCTGGGGCTTGAGGCTGAAGATCATGGGGTGGTCCAATCTGAGTCATCTGTGGGTCCTAATATTCAGAGTCCTGCTACTACTCCTAGTGATATAGTGAGATCTGATGTAGCACCTAGACGTTCAGGTCGGCAGCGCCAACCACCTCAACGCTTTCAATATACAGCCTTGGGTAACCCTTTAATCTCAGTAGTTCAAACTCTTTTTCATAGTTTATCTAATGCTTATACAGAGGCCCTTGGTTACGCTGCTGCAGCAGACACTTTTTCTAACCTGTGA
>MA01Gene00274
ATGACTCAGATTGGACTTTCAGTACCCGAGCTCCGTTCTGCAACTCATGTGAAAGAGCTACCCATCACAGAATCAGCCGTACCGCCAGAGCCATCTGTGAAGCAATCAATTCAGGCTCCATCAGCCACTGATGCTGTCAGGTCAGCCACTGAGCCCCATAATGATCCTTCTGATTCTATGCGCTCGGAGTACAGGCAGTCAACCTCCAGCATTGATGTCAATCCACCTGAGGTCCAGCGTTATGTAGTAGAGCACATTGTAAAGAATGAGGAGAATGCAGTATATCACCAACGGCTCAGGGTTTTCTCAGGTCGGCTTCCCAGACCTGCACATGAGGCTGATTATGACACCTGGCGGTCAGGGGTAGAACTGCTGTTGAAGGACCCATCTGTGTCTGATCTCCATCGTTCTAGGAGGATAGTAGAGAGCCTCCTTCCCCCAGCAGCAGATATGGTCAAGCAATTGAGTTCCAGCACGTTGCCTGCTGTGTATTTAAGCACTCTTGACTCGGCCTATGCCACTGTGAAGGATGGGGATGAATTATTTGCTAAATTTATGGACACATTTCAGGACAGTGGTGAGAAGCCATCTGCTTACCTCCAACGGCTCCAGGTTGTCTTGAACTCTGCTATGAAAAGAGGAGGGGTCATAGAGTCTGAAGTTAATCGACACTTGTTGAATCAGTTCTGTCGTGGGTGCTGGGATAATTCCCTGATTGCTGAACTTCAGTTAAAGCAAAAGAAGACTTATCCGCCCACTTTCTCTGAGCTGCTGCTACTCTTGCGAACAGAAGAGGATCGGGAAGCAGCAAAAGCATTTCGAATGAAGCAACATCTGGGGTCCACACGGCAGAAAGTTACATCTCATGCCCAGTTTGTTCGTGCTGATCCTGAAGACGGAAGGGCCGTCACCTCTTTGATTAATATTACCCAGCAACTTGCACAACAATTAGCTGATGTCCAGCGACAGTTAGCCATACTTACGGCCAGCCAGTCAAAGACCAGCTCTATTTCCAAGACTCCCTCCCACAGTCAGCCACATGCTAGAGCCACTAATCAGCAGTCTCAACGACCCACAAATACTCCGCCCAAACCTGGTTATTGTTTTCGGTGTGGTGAGGATGGCCACATCCGTCCCCAGTGTGAGAACGAGCCCAATCCTACTCTGGTTGCTCTTCTAGGAGGTTCCCAGAAAGATACTTTGGAGTTAAATTTCGGAGAATCTCCTATTCCACCTGAATGGAAGGAGCGAGTAACATCCAAGCTCAGTCAAATGCCTGAAGTGTTTTCTCATCATGATCTTGACTTCGGTTGTACAGACCAGTCCAGTGTACGTTACCTTGGACATATTGTGTCTGAGAAGGGTGTTGAAACGGACCCAGAGAAAATATCCACTCTCAAATCCTGGCCAGTTCCCCGAAATCTTAAGGAACTACGGTCCTTCCTGGGGTTTGCAGGATACTATCGGCGGTTCATTAAGGATTACGCCACTATAGTGAAACCCCTCAATGCCCTTACCCAAGGTTATGCACCCTTTCGTCGGTCTACCAAAGATAAGTCTCGCTGGGAAGTTCTTGGACCCGAAGCAGTCCTTTGGGGAGAGATGGATGTCCGACTGTCAAGTTACTTTTGA
>MA01Gene00275
CTTCAGGGATCATATGGTCCTGTTGAACTTGATGGTAATTCCATTAGGAGAGAGTTGCATGAATTTTGTGATGCCTCTGAACAAGCTTATGGGTCAGTAGCCTACCTGAGGATTGTAAACCATGAGAGTGAAGTTCTAGTCTCCTTTGTGTTGGCACGATCAAGAGTTGCCCCTCTTAAGTCAAATTCCATACCTCATCTTGAATTGTGTGCAGCTCTCACCGGGGTTCAGTTAGCAAATTTGTTGCAGAGGGAACTTGACCTGCTTTTTCAGCAAACAAAA
>MA01Gene00276
CAGATCATCTACAGACACACAACAGTCAGATCATCTACAGACACACAACAGTCAGATCATCTACAGACACACACAGTCAGATCATCTACAGACACACACAGTCAGATCATCTACAGACACACAACAGTCAGATCATCTACAGACACACACAGTCAGAGCATATACAAAAACACACACCAGATCATCTACAGACACACAACAGTCAGATCATCTACAGACACACAACAGTCAGATCATCTACAGACACACACAGTCAGATCATCTACAGACACACACAGTCAGATCATCTACAGACACACAACAGTCAGATCATCTACAGACACACACAGTCAGATAATCTACAGACACACAACAGTCAGATCAACTACATACACACA
>MA01Gene00277
TCCAAGGCAGCTGTTCTTTTGTTAGACGCCGAAAAGGCTTTCGATCGTATTGAATGAAGCTATATGTTTTCTGTTTTGGATCGGTTTGGCTTTGGTGAGAATTTTAAACTATTGATAAAAATGCTTTATTCTTCCCCCAAATCTGCAATACTTACTAATTCGGATAGGTCTTCTTTTTTTCCTCTTCAACGTGGTACACGACAGGGCTGTTGTTTAAGCCCACTGTTA
>MA01Gene00278
ATGGCGTCTAAGAAATCCTCAAAAACGGTTGCAACCAAGGAGGACGCCAACTCAGAGATAGAAGGTGCCCTGAACGGTACTGATTTACGCCTTGGAGGGGTCGAAAAGGTGTGTGAAGACTTGCGTGTGGAAAACAAATCTCTCTGGGCTAAACTGAAAGACCTGGAAAGACGCTCTCGAAGGCTGAATCTCAAATTTGTGGAAATAAGTGAAGGTGAGGAGCGGGGGCGCCCATCAGTGTTCATTTCGGACTTGATTACCGAACTTTTCGTTCGAGACAACTTCCCCAAACCCGTGAAGATTGATCGAGCTCATTGGGCGCTGTTACCAAAGCCGTCTGAAGGCCAGAGACCTCGCACCATTATCACACGGATCCACAATGATCGGGATAAAGACTTAATCCTCCGTTTGAGCTGGGATAAGTTTCCTCTGGAATATAAAGGAAAGCGGATTCATATCTTCCCTGATTATACACCGGAGGTGACAGCACGGCGACGTGCTTTTAGCGCGGTAACGAAAGCTCTGCGGGAGGCTGGGTTGCAATGGTCCCTGCATTTTCCAGCTAAACTGATGCTGCACTACAACGGTTGCGAGCTCTCTTTCGAATCTCCGGGAGAGGCCAAGAAGTTTGTGGATAACTTGTCAAATGACTCAGCGTAG
>MA01Gene00279
ATTGTGGTGACAACAAAGAAAAATGGGGAAATTCGTTTATGTGTGGATTTGCAGGAGCCGAACCGGACAGTAATAATCGACAGCCATCCACTCCCACACATGGAGGATTTATTCACTGAACTGAAGTGGGCCACAATGATTTCCAGCATCGACCTGAACAATGCATACCTCCAACTGATGCATCACAAGGACAGCCGAGATCTAATGGCTTTTAGCACTCATGAAGTGTTGTTTCGCTTTCGTCGGGTACCATATAGCTTGGCCTCTGTGCTGGCAACTTTTCAAAAAATGATGGTTACAATACTGAAAGGCCTTCATGGGATTCAGAACTAACTAGATGATGTAATTGTTTATGGACGCACTGCAGCTGAATATGATCGCAAACTGCAGGCTGTTTTAACAACACTACAGCACGTGGGGCTTACACTGAATTGATCAAAATGCAAGTTCAGCTGCAGAAGCCTTCCTTACTTAGGACACATCATTCCTGCGCAAGGCTTACTACCCAATGACTGCCATATTCAGGCTATATTGTAAGCACCAGCTCCCACTGATGCAGCCAAATTACGCTCATTCTTAGGACTGACGTCCTGGTATTCACACTTTGTGCCAAATTACTCTTCGAGTGGAGCCTATAAGACAGTGTTTCTCAAACTTTTTCTGCCATTCCCCACTTCGGAGATAGGGAAGGGTTCCGAGCCCCACCTGTCCCCAATCGCCCAACAAAATGTTAATAAACTAGGCTTTAAAGATGGGCACAAAACTGCTAGAGCTTACCGTTCTGAGTATACCGTCGCCTTTGCCTCTCGCTCACTCTCAGCAGCAGAGCGAAAATATTCGATTGTGGAGAAAGAGGCCCGAGCCTGCATGTGGGCTGTGAAACGATGGCAAACGTTTTTGTGGGGCCAACGGTTCACGCTTCGGACGACCCAATAGGTGCTAACTACCCTGCTGGCGACTAAAGATATGGGGCGTCCTGGAATGCGCATTGTAAGATGGTCCACCCGTCTGCTCTGCTTTAACTACGAAGTGTTGTACAAACCAGGAGCTGAAAATATAAAAATTCAGAAAAATCATCTAAAAACAAGCAAGCAGGACCAGGAGGTCGGTAAATTTCTCTCTGCTGAA
>MA01Gene00280
ATGGTGACAGGTTGTGACAGGAATCTCCTTCATATTGACATTCAAACAGGTCTCCTTGTTGATGATTTCACGATGTCAGCACTTTTGATGTACCTGAAGCAGCTGAGCTGCATCTACTGTGCATATCTATGGTTGGCAACCCTAGCTGTGGTGAATGCACAGGAAGTGTTACAACCCAAACCAGATGAAGTTCAGATTTTCAATGAAGACAGCGGAGGACTTCACTTCTTAGCAGACCAAGGAAACACAAACTATCCAGCCCTGACATCACAGCCCATTGAAGTGGCAGCTCTAGGAAGACCTCTGTTTCCTGGTATGCTGCATGACTGCCGAAAGGATACCTTCATTCCAGGTATTACTCTGTGGGATAAGAAGTCACTGAGTGAAGATTTGGACAGTCGTTCACAACTCATGACAGATCTGAAGTTCAGTAGCTCCGACTCTCTCTCTAGTAAGTCCAGTCTCCTGGATGTAAGTGCTTCCCTGAAGGCCAGCTTCTTAGGAGGGCTGGTGGAGGTGGGAGGATCTGCCAAGTTCCTGCGTGACACCAAATCCTCAAACCAACAGTTCAGAGTAACAATGTATTACAAAGAAACCACCAGATTCGAACAGCTCACTATGTCCCAGCTGGGCCAGATCACCTACCCTCAGGTGTTTGACCAGAAAACTGCAACTCATGTGGTCACGGCTGTACTGTACGGAGCTCAGGCCGTCATGATGTTTGATCGGACATCTTCAGAAGAGGAAAACAAGCAGGAGATTGAGGGAGAACTGAATATCATGGTCAAGAAGATTCCTCTATTTTCCATTGAGGGAAAAGGAGCTGTAGAAATGACAGATAATTATAAGAAAGTGGCTGAGAGCATCGCCTGCACATTTTATGGTGATGTCCGTCTTGAGCAGAACCCCACCACTTACATTGAGGCCCTGGAGGTGTACAAGAAGCTCCCCACTATACTGAAGGAGAATCCACAGAATGCAGTTCCATTAAAAGTCTGGCTCTATCCTCTTTCTCTACTGGATACAAAAGCAGCTCAGTTGGTGAGAGAAATTAGCACAAGTCTGGTTTCCAAAAATGAAGATATAATGAAGGAGCTGGGAGAGGCAGAGAGGACATGCAACGACCTCTCAAGAAAACCACTGTTAAAGCAGAGCAGACGGGTGGACCATCTTACAATGCGCATTCCAGGACGCCCCATATCTTTAGTCGCCAGCAGGGTAGTTAGCACCTATTGGGTCGTCCGAAGCGTGAACCGTTGGCCCCACAAAAACGTTTGCCATCGTTTCACAGCCCACATGCAGGCTCGGGCCTCTTTCTCCACAATCGAATATTTTCGCTCTGCTGCTGAGAGTGAGCGAGAGGCAAAGGCGACGGTATACTCAGAACGGTAA
>MA01Gene00281
AAGGTTGGACTTGACATTGTCAGTCCATTCGAGTTAAGGACCTGGGATTGTAGGTATGCACTCACTTTAATTGACTGCAACAGTCAGTGGTAAGTGGAAATAGCGTTCACCAGTAATGTCACTACTGACACTGTCACTGACTTTCTGGCCAAAACATTTAGTCAGTTTGGCAACCCTGTGGAAATTGTGACTGATAATAGTGTGCAATTGACATCTCTTACCTTTGCTGAGTTCCTTGCAAGTAGGAATATCAAACATATGTTTCGTACA
>MA01Gene00282
ATGTCGAGGGCAACTTTTGATTATCTCTGTCAGCGCCTCTCCTCAAGACTCCTACGGCAGGACACTCAATTTAGGCGACCCATCTCCGTGCAGAAATGTATAGGAGTTGGGCTGTATTGGCTGGCAACGGGGGTCAGTTACCGCACGATGGGTAACCTGTTTGGCATTGCCAGGACTTCTGTGTGCGCGATTGTGCACGAATTTTGCAAGGCCGTGCGCCAAGTCCTCATGCCCGAGTTCATAAAACTGCCCGAAGGAGATGCCCTCCGGGAGGTCCTACAAGGCTTCCAAATGAGGTGTGGTTTTCCACAGTGCGCTGGAGCAATTGACGGGTGTCATATTCCCATCATTGCCCCAGAAGAAAATCACGTTGACTACTTCAATTGCAAAGGATGGCATTCTGTCCTTCTGCAGGGAGTTGTAGATCATCAGTTCTGTTTCACCAACATTTACACGGGATGGCCTGGAAGTGTCCATGACGCCAGGGTTCTTAGGAATTCCTGTGTCTTTGCAATGGCAGAGAGAGGGGAGCTTTTTCCACCAGACACAGTGGAGATCAACGGTGTCCAAGTACTGATCATGCTGCTTGGTGACCCGGCATACCCCATGCGGAGCTGGCTTATTAAAGGGTACACTGACACAGGGAACCTGACAGAGCAGCAAAAGTACTTTAACGAGCAACACAGCAAAGCCAGGGTGACGGTGGAATGTGCATTCGGCCGATTGAAGGGGGGGTGGAGATGCCTGGGGAAACGTCTGGATGTGGACATCTCCACTGTCCCTACCATCATAAGTGCATGCTGCACTCTCCACAATGTGTGTGAGAAGCATGGTGAGGGCTATTAG
>MA01Gene00283
ATGGCACGTGGCCACAAATTGATTTCACCCAAACTGCGTGCTGGACAGGAGCTGGATGCGAGTCTCATACATAAAGTATATAAATCAAAAGCCCTATACATTAGACCATCAAAGCCAATTTTGGTAACTGCCTCCTCTGACTCCCCTCCGAACTGTACTTGTGAAGTTCAACCTTTTGCCTCATCACATGTGTCTGGAGCATTATTATCTCAAACTCCTGCCTTGACCAATCAAAGAGGCAACTCCCCCAACCACAGCAGCAATTCGGCAAGCAGTTTGTCTAGTCAACTGCCAGAGTGCTCACTGGAAATGTGCCCTTCCAGCAGTCAGCCTTCTACCTCATCATTTAGAGGGACTGTTTCAGTTAATCCACCTCTGGTGGATCTCACTGGCCAAAGTTTCTCAAGCTCACCTAACCAGAGCAGCAGTTCTGCATTAGCCTCTACCTCAACACACCATCAATCAGAGAACTATGATAACTACCTTTCAGTAATGTCTGCACTGTCTGACATGTCTTCTGATGATGAGGAATTGAATCAGGCTATACTAGCAAGCCTGCAGTGTGAAAGGTTAACCACAGGATGCCCAGTGTCAGTGAAAGACATTTTGCAAGATCTTGCATCAAAAATAAACCATCAGAAGAAATGCAAGTTTAATATTAACCGATCCACAGTCCTTGATGGAGCCATCAGAGGTTTTAAACGAGGAACATACGATCCATGTCACACTATTTCTGTCAGGTTTTCTGATGATATGGGCATACCGGAGGAGGCTGTGGACTTGGGTGGACCAAGAAGAGAATTTCTAAGACTTCTAATGGAGGCTTTGCTACAATCTCCAATGTTTGAGGGAGACGAAGATAAAATGAACTTGGCCTTTGACAGTTCTGCCATGAGAGAGGACAGGTACTTCATTGCAGGCAGGGCAATAGCAGTTAGCCTTGTACACGGCGGTCCTCCTGCAGGCTTTCTGTCCCCAACTCTCTTCTCTTTACTTGTTGATGGGCCAGAATTGGCTAAGCCAGTTTTAGAAGATATTGCGGATAGAGACCTGCATGAAAAAATTAAAAAGATCACTGAGAGTAAATCACTGGAAGAGCTGCTAGCATCAACTGAGCCACTTGAGGAGTATTTGGCCACTGCTGGCTGCCTGAGGCCGCTGCGGAGGTTGGAAGACAAGAATCAGCTTGTAGATGACATCCTGATGTTCCAAGTGATACACAGAGTGCGTGGTCCTTTTGAGAGATTTCGGGATGGACTGAGAACACTTGGTGTGCTGGACAAAATACAAGCTCACCCGGAGAGTTTTCGCCCCCTTCTATGCTGGTCTCCTACAACCCTCACAGCTGATCTGGTTGATAGCCTCTTTACCATTCGCCTATCTCCAGTTGGCAGCAATAGAAGGCATACTGAAGAAGTTGTTGTTCCTTTCTGGAGAGACTACCTTACAGATGCAGAAGATCAAGAAGGAACACAGAAGCTGGAAACAATTCTTGCCTTTGCCACTGGAGCCAACACTGTTCCACCAATTGGCTTCTCTCCACAGCCTTCAATTGAATTTCTTCACCAAGAGCATGATGCAGAAATCATCTCTAAACTGCCCATTGCAAACACCTGCATCAATTGTTTAAAATTACCACTGCACACCACCTACAGAGACTTTCAGGAAAACATGGACTTTGCATTGGGCAATACCCATGGTTTTGGCATAAAATAA
>MA01Gene00284
TTTCTGTCAGTCTCAAGATTTGTTGAGGATTCAAGAAATAGAGCAGCAGTAACTACATTGGAGTCCTTATATGGATGTCTTAACTTAGTCCGGACTGATTATGAATCCAGACAAAGAGCCAGGTCTGAGAACAATTATGTCCTGTTTCCTCCATCTGTCATTACTGGACACCAGGGCAGACCTCGATACAGCATTTCAGGAGAGCAAATTTCTCATTTAGTATCCCTGGGAATGAATTGGCAAAGCATTGCAATGTGCTTAGGCGTAAGTTCTCGGACTCTGTACAGGCACAGACAGCAGCTGGGTGTTCAGCCGCTGATGTATGCAACACTATCAAATGACAACCTGAACAGAGTTGTTGGTGAAATTCTTCAGTCTACAACAAACGCAGGCGAACGATATGTGCATGGGAGCTTGAGGTCACGTGGGTTACGCATTCAAAGGTGGCGTGTCAGACAGAGTCTACGAGAAATTGATCCTATTGGACGGTCATTCAGAAGACGGCGTACAATCCGTCGACGAATTTACAGTGTTGCAACTCCAAATCAATTATGGCACATAGACGGAAACCACAAACTTGTGAGATGGAGGATGGTGTTTCATGGCTGTGTAGATGGTTTCAGTCGTACCATCATCTACCTTGCTTGTCTAGACAACAACAGAGCTTCTAGTGTTTTGTCACTCTTCATTGCTGGTGTTCAGAACTTTGGAATGCCATCTAGGGTGAGGTGTGATCATGGAATGGAAAACACTGGTGTTGCCCGTTTCATGCTTTACAGGGGAGGATTGAACAGACATAGTGTTATTACTGGCAGGTCAGTGCATAATCAAAGAATTGAGAGGTTATGGGCAGAGCTAAATCGAGTGGTGTCATTTCATTTTGTTAATCTTTTCAACTTTATGGAGGAGCATGGTGTGTTAGATTCACTTAATGAACTCCATTTATTTTGTCTCCATTATATTTATTTGCCACGAATTCAAAGAAGTGCCAGTGAATTTCAGAACCAGTGGAATAATCATGGTCTATCAACACAAGGGGGGCAAACCCCTCTTCAGCTGTGGCAAAGGGGTATAGTCAACAATGCAGGATTGCACAACCCAAGTATGAATGGTATTTATGACACAGGCAGTGGTTTTGGTATTGATGACAACATAACACTCTCAGACTTACAGACAAATAATAATGTTAATGTTCTGTCAATTAACATTACCATCAGTGACACAACAATGCATACACTTCAGCAGACTTTTGATCCATTTGAAGATGATGGAAATTATGGTATAGATTTGTTTTGCAACCTTGTGCAATTTCTAGAAGTAAGACATTCTTAA
>MA01Gene00285
GAAACCAGACTTTTGAGTGAAGGATCACTAAAAGAGGAAGTGTATGCTGCAATTAAGGAATTAAAAAACAGCAAGTCCCCACAACCTGATTGCATTCCTGCTGAGCTCTTGAAGGAAGGAGGGTACCTCTGCACAAGGGCAATCCATCAGTTTATCACCCTAGTGTGGCAGCAAGAAACTATTCCCCAACAGTGGAAGGACGCAAACATTGTCACAATATATAAAAACAAGGGTGACAAGTCCATCTGTGAAAATAGTAGGGGGATCTCACTTCGTTCAACTGTAGGCAAAGTTCTGGCAAAGGTCATGCTTCATAGACTTGTCAATACTATTTCTGAAAATCTACTCCCAGAATCCCAAAGTGGATTTAGAGCAGGTCGAAGCACAGTGGACATGATATTTACCACACGCCAGTTGCAGGAGAAATGTCGTGAACAACACAAGAACTTCACAAATGTCAGGGCATGTCAAAACTTCTCCAAAACCCTGAGGGTTAAGGACTCCTGTTGTTACTTACCAGTAGGCACTGGAGTAAGGCAGGGTTGTGTTCTTGCACCCGTCTTGTTTAACATCTTCTTACTGTGTGTTAGCTGCTATAAAACAGAAGTCCTTTGTCAATGGTCATCGGATCTCCCACAAAAACCTCCAGTATTCACTATTCATGATTCCCCACTTATAGTGCCACATTTCAAATATCTTGGCAGTTATTTATCTAGTGACTGTAGTACGGATCAAGATATTCAATATAGGATCAAGCAGGCCGCATCAACATTC
>MA01Gene00286
GTTTCTGATGTGACTGTGTATTCTGGGATTTGCACTGAGATCTTTAAGGAGGAATCTGTGATTCATCAGAGGAAAGTCTACAGCTTCATTCATCTGAGCTTTCAGGAGTTTCTCGCTGCTTTCTATCTGTTTTATTCATATATGATCAAGAACATGAAACCACTGGATGAATTCAGTTTGTACAGATCTGATAAAGACTGTCTGTATGATCTACTAACATCA
>MA01Gene00287
GTTTTTACAGATGGATCTAGAGATCCAGTTAGTAGGAGAGCAGGATTTGGGGTGTATGTGGAGCAGCTAGGGTTGAAGATTGGACGGCACATTTCTAATGGAAGCTCTGTTCTCTCTACTGAATTAATTTCAATTATATGGGCTCTATGCTGGATTGAGGAAGTCAGACCTAGAGAAGTCATTATCTGCTCTGATTCTGCTGATGCTTGAGAACATTTAAGAGCAGGAAGATCTAAAGCTGATATTGTAAATGACATCTTGAATGTGATTTTTAGAATTAAGTTTGATTGCGATATCAGTTTTATCTGGGTTCCTGGGCATGACAGGGTG
>MA01Gene00288
ATGGCTGGGAAGGTGAAGTGGGTGACAGACATCGAGAAATCGGTGCTGATCAATAACTTTGAGAAGAGAGGATGGATCCAGGTGACGGACAGCGACGACTGGAACTTCTATTGGCAAGAGCTCGATTCATTTGATCCGATGAGCGTCCAGACCATCCGCAGCGTGTTCAGCGTGGACACCGGCTACCGGCTGACCGACGACCAGATGGTCAACCACTTCCCCAACCACTACGAGCTGACCAGGAAAGACCTGATGATCAAGAACATCAAGCGCTACCGCAAAGACCTGGAGAAGGAGGCCAGTCCCTTAGCTGAGAAGGACGAGAGCGGGAAATACCTCTACCTGGATTTTGTGCCGGTGACGTTCATGCTGCCGGCTGACTACAACCTGTTCGTGGAGGAGTTCAGGAAGAGACCGTCCAGCACGTGGATCATGAAGCCGTGCGGGAAGGCGCAGGGAAAAGGCATCTTCCTCATCAACAAGCTCTCTCAGATCAAGAAGTGGTCCCGCGACAGCCGCACGTCCACGTTTGTGTCAGCGAACAGCGGGAAGGAGGCGTACGTCATCTCTCTGTACATCGACAACCCTCTTCTGATCGGCGGGAAGAAGTTCGACCTGCGTCTGTATGTGCTGGTGACCAGCTACAGGCCGCTCAAGTGCTACATGTACAAACTGGGCTTCTGCCGCTTCTGCACGGTCAAATACACGCCCAGCACCAGTGAGCTGGACAACATGTTCGTGCACCTCACCAACGTGGCCATCCAGAAACACGGCGACGACTACAATCACGTTCACGGCGGGAAGTGGACGGTCAGTAACCTGCGGCTCTATCTGGAGAGCACTCGAGGACGGGACGTCACCAACCACCTGTTTGACCAGATCCACTGGATCATGGTGCAGTCGCTCAAAGCCGTGGCTCCCGTCATGAACAACGACAAGCACTGCTTCGAGTGTTACGGCTACGACATCATCATCGACGACAGGCTCAAGCCGTGGCTGATCGAGGTGAACGCGTCTCCGTCGCTCACCTCCAGCACGGCCAACGACCGCATCCTGAAGTACAACCTGATCAACGACACGCTGAACATCGTCACGCCCAACGGAGAGATCCCCGACTGCCGCTGGAACCGCAGCCTGCCCAAAGAGGCTCTGGGACACTATCAAGTGCTATACGACGAGGAGCAGGCTCTGAGCGAGAGCGCCAACCTCAGGAGCCGCTCGGGGCAGTCGCTGGGGTCAAAGGGCAGCAGGTCCGGCAGCGACGACTACAATCACGTTCACGGCGGGAAGTGGACGGTCAGTAACCTGCGGCTCTATCTGGAGAGCACTCGAGGACGGGACGTCACCAACCACCTGTTTGACCAGATCCACTGGATCATGGTGCAGTCGCTCAAAGCCGTGGCTCCCGTCATGAACAACGACAAGCACTGCTTCGAGTGTTACGGCTACGACATCATCATCGACGACAGGCTCAAGCCGTGGCTGATCGAGGTGAACGCGTCTCCGTCGCTCACCTCCAGCACGGCCAACGACCGCATCCTGAAGTACAACCTGATCAACGACACGCTGAACATCGTCACGCCCAACGGAGAGATCCCCGACTGCCGCTGGAACCGCAGCCTGCCCAAAGAGGCTCTGGGACACTATCAAGTGCTATACGACGAGGAGCAGGCTCTGAGCGAGAGCGCCAACCTCAGGAGCCGCTCGGGGCAGTCGCTGGGGTCAAAGGGCAGCAGGTCCGGCAGCGTGCGCCCACCGTTCCCCGCCACCTGGAAGTGA
>MA01Gene00289
AGCGCTCTGCACAGACAGCAGTGGAGGACAGTGAGAGGATCTTCACTGAGCTCATCCGCTCCATCGAGAGAAGCCGCTCTGAGGCCACACGGCGGATCAGAGATCAGGAAAAGGCTGCAGCGAGTCGAGCTGAAGGACGACTGGAGCGACTGGAGCAGGAGATCAATGATCTGAGGAGGAGAGACGCTGAGCTGGATCAGCTTTCACACACACAGGATCACATCCATTTCTTGCAGAGTTTCCAGTCTCTCTCAGCTCCTCCTGAATCTACAGAGGTAAAAGACGATCCCTTCAGTTCTCTCTCCTCTTTCGATGCTGTGAGAGAATCTGTCCGTCAGCTAAAATACAAACTGGAGGATTTCTGCAAAGAGGAGCTGAAGAAGATCTCTCACAGAGTCACTTTCACCAACATTGTTCCTAGGACCAGGAATGACTTCCTACAATATTCCCATCAGTTCACTCTGGATCCAAACACAGCATCCAAACACCTCCTTCTGTCTGAGAGGAACAGAGTGATAACTTACACTAACACAGCGCAGCCACATCCTGATCATCCAGACAGATTTGATGAATATCTTGAGGTGTTGTGTAGAGAGAGTGTGTGTGGACGGAGTTATTGGGAGATTGAATGGAGTGGAGATGGTGTGGTTGGTGTGTATATATCAGTGTCATATAAGAGCATCAACAGGAAGGGACTGGGTAACGAGTGTCGGTTTGGATATAATGATCAGTCCTGGAGTCTGATTTGCTTTCCCACCAGTTGCTCATTCATACACAATAACATAGAGTCTAAACTCCCTGTAGTGTCCAGCTGTAGAGTAGGAGTGTATGTGGATCACAGTGCAGGAATTCTGTCCTTCTACAGAGTCTCTGGAGACACAATGAGCCTCATCCACACAGTCCAGACCACATTCACTCAACCGCTCTATCCTGGGTTTAGTCCTGCTTATAATGGATCATCAGTGAAACTGTGTTGGTGAATCAGAACAGACTGTAGAGAGATTCTATCCATGCTTTGAGCTCATGATAAATCAGTAACAGTGAGATGTTATAGTATTTATAGTCTAGTATTTTCTATTAATTACATTAATAATACAGTCGAACTTCTGTCATTAAAATAACATGCCTGAATAAATGTGTAATAGTGATGCGCAGATCCAATCCACGGGTCGGGTGCGCCAAGGAATAAAAAATAGTCCAATTAATTGCAGGTGGGTTGCAGGTGGATAAGATAAATCATTAATGATGGAAATATTAAATACAAACTCAAATGTGAACGTGTTTAAAATTTTTCATCAGGCACTAATTTGCAGACTCTCATTAAGCTACACAGTTATGGTCCACTTGTTTAAGCAGCAATGGAGGCAAAACATCCAGGAGTAATTTAAAAAAGGAAACTTAAAAACAAAACAAATAATTGTGTTTTATTTAATCATCTTCTTGTGAGATCTTCTTTGAGATGCTAGTTTTTAAAGGCTCTATAGAAAATAAAGTTTATTATTATTATAAAAAAGGAAAGAAAGAAAAATACAGTGTGGGAAAGTTTTTGTGAAGTAGTTAACAAGGACCAATCAAGTACCTGGGTATGTGATATGTAACGGTCGTGAAGAG
>MA01Gene00290
CGTGAGTTCAGAGAAACTGAAACTGAAGTGTAGTTGAGCTGTTGTGTCTCTGTATTCATGCAGTAAAATGGCAGAAGCCAGAATTTCTCAGGATGAGTTCATGTGTCCAGTGTGTCTGGATCTCCTGAAGGATCCAGTGACCATTCCCTGTGGACACAGTTACTGTAAGAGCTGTATTACAGGCTGCTGGGATCAGGAGGATCAGATGAGAGTCTACAGCTGCCCTCAGTGCAGAGAGTCCTTCAGACCAAGACCTGCTTTAGCTAAAAACACCATTCTGGCTGAAATGGTGGAGAAACTGAAGAAGATTAAACTTCCTGCTGACTGTTACGCTGGAGCTGGAGATGTGCAGTGTGACGTCTGTACTGGAAGAAAACACAAAGCCGTCAAGTCCTGTCTGGAGTGTCTGAACTCTTACTGTCAGAATCACCTTGAACAACATGAGAGTTTGTTTAAAAAAAAGAGACACAATCTGACTGACGCCACTGGACGACTGCAGGAGATGATCTGCCCGAAACACGACAAGATCCTTGAGGTTTTCTGCCGCACTGATCAGAAGTGTATATGTGTGCTGTGTACGATGGATGAACATAAAAACCACGACACTGTATCAGCTGCAGCACAGAGGACAGAGAAACAGCACCAGCTGAAGGAGACGCAGAGGTCATTCCAGCAGAGGATCCAGCAGAGAGAGAAAGATCTTCAGCAGCTGAGAGAGGCTGTGGAGTCTCATAAG
>MA01Gene00291
ATGCTTTTTGTTAATCTTGCTGTCTCCCTTGGTCATCATCACTTCTCCCCGAGAGGTGCCCCGGAGGAATATACTGCAATAGCTGATGCTGCACAGTCACTAATATCATTGATTTCGAGAAGACAGCAACAACCTGAAGGCAGTGGTCAAGGAGGAAGAGGGCAACCACCTCGAAGGTTGCAGTCTGATGGACACAACACCCCAAGTACATCAGTTGGAACAAGTCAGCTGCCGACGATCCAAAATGAAATGCAGAGGTCATTTCCAGGTTATTTTCGTCGTGAAATGATTCGCTCCAAGAAACGCCCTGCTGCTCTATCCAAAATATCTCCAGCGATAGCCATAAAATATGTCAGGCTTCAGTTTTTGGTGCTGTCTAGTCCGACTGATCGCACACCAAAGCCATCTGAAGAAATCAAACTCCTCGAGGCAGGCTTGGGGAAAAGAACCATGACAGTGGCTGATAACGCTTGCCATGAGGAGATTGTCTGTCAACTTGAAGAGCAGTACCCCAAGTTGAAGCAGTTGTCCGGAGGCTGGCTATGTTATAAATCAACAGGTGGTCAAGGACAGAGAAAATTGAGTGTTGTCGCTACAGAGTCTGAGGGCTACACTGGACGACTCCTTAAAACGGTCACAAATAATGGCAAACTAATTCTGTACATTGTCCCACTACAAGAGGAGCTAGATGCAAGCCCCCTCCCCCACAATGCTCCAGAATTTTCCAAAATGCCAAAGTCCTCATGCAAAAACTGTGGAGTTGTTATGCCTTTACAGTTCCTGGCTCTGCACATCAAATCTTGTAATGCTGAAATTAGCAGTGATGAGCCTGAAATTGTCAGTATTGAAGAGAAAGAAGTCAATACTACAGAAGTATGCCCAATATGTGAAAAACAATTTCCCAGAGAGGATATTGCATACCATGCCAGCTTTTGTGGAGATGGATTTCCAGAAGACACCTTGATGCCATTACTTGAAGATGATGCCAGAGAGGGGACTTCAAGCACAATTGATCTCTTGCCTCATGGTTCCAGGACTACAGAACAAAGCACCAGACCCACTGGTGTAGTCAATGACATGGCCGGACCATCAACTATTCTTGCTGATCCCACTGTCCCAGGACCTGCATCTTTAGCTTCTGTTTGA
>MA01Gene00292
CTTCTCCAGTGGCTGAGACATTTTTGTGACACCATTGGATGCACTCCTCAGAGGCCTCACATTCTGATATTGGATGGCCACCACTCGCATAAGACCCTCGAGGCTGTGTTGCTTGCGAGAGAGCGTGGGGTGATAATGATTACCATCCCATCCCACTGCAGCCATTAG
>MA01Gene00293
ATGACAGAGATTAGCAGCTCGGAAGATAACCTGGACGTGCCTTTTGAGGAGTCGATGATTGGTTGGCTGAATTCCTTGGAAAAGTTTGCAAAGGATCTGAGAAAGCATCTGGAAGGAAAGGTCAGCGGTGCTCCTGCCCACTCTGGAGGCCAGAAGAGACCAGCTTCCTCGGCCAACTGGACTCCTGAACAGAAGCAGAGACGGTCTGAAGAGCTGGACAAGATCCTGGAGCCATTCTGGCCAGAGAGATCCGATGCACGAGAGAAGCTGACTGAAAGGCAGCAGGCCTTCTTCAGCTATATGATGGACGTGCTGAAAATCAAAGCTCAGGATGTGCATGAATCTACAGTCAGAGTCACAGTGATTTCTGTCGCTGCAGTCGCTGTTTTCCTTCTTGCTGTTCTCTGGCTGATCCGCAGAAAAACAGCTGGTAATAAAAAAGGGACAGTCGACTCTGCGGTCAAAGATGAGAATGAACATAAAGGGACGTATGAGACGATCAACACGTCCACTCCTCCTGCTGCCAGAGCCAATGAGCAGACAGATGATCATGTGACTTATTCTGAGGTCACTTCCTCCAATAAAAAGCCAGTAAAATCGTTCAGTGTGAGTAGATACCAGCACTTTCCTTGTTCTTCATCACTGTCCACTGACCAGTCCTATTCAGAGAAAATCACAGCTGTTTCTCTCATCTATACACTGCTGAAAAAACATGGCTGTTGCATATGGGACACTGCTAAGGTCCTGAAGAACATTTTGCCCCTCTAA
>MA01Gene00294
ATGATGATCTACACAGTAACGGCGCACACAGGAAAGCGGCTCTTGGCGGGCACCACTAGCCTCATCTACATCCAGCTGCGTGGTACTGAGGCTGAGACTGAGGAACAGAGTCTGAACCACCTTCAGGGGTTTCGGCAAGGATCGGAGCGAGCATTTAAGATACGCTGTAAGGCGTCCCTGGGAGAGCTCGTATCTGTCAAGATCTACTCCAAGCCGTTTATGGGTCTTCTTCACAACCAGTGGTTCTGCGATAAGATCTTGATCAAGACGCCCGAAGGTGACGAGATTTTGTTTCCGTGCTACAGCTGGCTTGACAGCAACGAGAGGCTCGTTTTAAGACCTGCTAAAGCTTCACTCGTGTTCCAGGACATCAACCCAATAGCCCAAAGACAAAGGACGAGGCAGCTAGAAGAGCAACAAAAGTTATTTAGGTTTGTGGGCAGCACACCAACACAAGTGTCTGTGCTATAA
>MA01Gene00295
ATGAACATGTCTGTGCAGGAGCGAGCATTTAAGATACGCTGTAAGGCGTCCCTGGGAGAGCTCGTATCTGTCAAGATCTACTCCAAGCCGTTTATGGGTCTTCTTCACAACCAGTGGTTCTGCGATAAGATCTTGATCAAGACGCCCGAAGGTGACGAGATTTTGTTTCCGTGCTACAGCTGGCTTGACAGCAACGAGAGGCTCGTTTTAAGACCTGCTAAAGCTTCACTCGTGTTCCAGGACATCAACCCAATAGCCCAAAGACAAAGGACGAGGCAGCTAGAAGAGCAACAAAAGTTATTTAGGTGGCGAGTGTATGCTGAGGGCATGCCCCAAGTTATCGATTACGACACTGCCCTTGCTCTGCCAGCTGAAGTCCGATTCTCTTTCACAAAGGAAACCGAGTTTAAATTCAATGCTGGAAAACAGTTAGCTGCTCTGAAACTAACTGGATTAGCTGACAGCAGAAGATCGTGGGAAAACATGAGCCAACTGGAAGTAATTCTTTGTGAAAACAGAGGGGAAACCATTGAATACATTCGGGAGCACTGGGATGAGGATGAGTTCTTTGGCTACCAGTTTCTGAATGGCCTCAATCCTATGATGATCCAGCGCTGCTCAAAGCTGCCTGAGAATTTCCCCGTCACAGACGACATGGTCAAAGACTCCCTAAGAGGGAGCAGCTTGAAGCAGGAGATGAAGAAAGGGAACATCTTCCTGTCTGACTATAAGATGTTGGATGGGCTGGTGGGAAATGTAGTCAATGGCAGGCAGCAGTACCTCATGGCTCCCCTGGTCCTGCTGTACTGCGACCCTCATGGCATGATGCTGCCCATCGCCATACAGTTAAGGCAAAAGCCCAGCAAAGAGAATCCGATCTTCCTCCCAACGGATTCAAAGGCAGACTGGAAACCGGCCAAGATCTTTGTCCGAAATGCAGAGTTTGGCGTTCACGAGGTCGACTTTCACCTGCTGAGAACTCACCTGCTGGCAGAGGTGTTCACCGTGGCGACGTTGCGCAATCTTCCACCTCCACACCCTCTCTACAAGCTCCTCTTTCCCCATATCCGATACACGCTCCAGATCAACATCATGGCCCGGAATCGGCTGATATCCAAGGATGGGGTCATTACCATGTATGCAGGAGTAGGTGGAGAGTCATTGGCAAAGTTGCTGAAGCGTGCTACTGCCTCCCTGACCTATAGCGCCCTCTGTCTTCCTGATAACATCTCTGAGAGAGGCCTGGAGAATGTACCCCACTACTACTACAGAGATGATGGGATAAAACTGTGGAACATCATCAAGAAGTTTGTTGCGGCTTTCTTGTCACACTACTATCAATGTGATGCACACATGCAGAAGGACACAGAGCTGCAGCAATGGATCAGTGAGATATTCACCAATGGCTTCCTGGGAAGAGATGGCTCAGGAATACCATCATCTCTTCAGACTGTGACAGAGCTCGTCAAGTTTGTCACCATGGTGATCTTCACTGCGTCAGCCCAACATGCCGCTCTAAACAATGGACAGTTTGACTTTGGCGGCTGGATGCCTAACTTCCCCAGTGCTCTCAGAAAGCCCCCTCCCAAGGAGAAAGGCCAGACCACTGAGGACACGATCCTGGAGACCCTTCCTGATGTGAGCACGACGGTGAATATAATGGCTGTCCTGAGACTGCTGACCCAGGATTCTGCAGACCAATACCCTCTGGGACATTTCCCAGAAAATCTGCATGATGAAGACGTCCCCTGCAAGCTCATTGAAGAGTTTCAGAAGGATCTGAGGAAGTTGTCGGATCTCATCGAGGAGCGGAACAAGAATTTGGAGCTTCCCTACACCTATCTGAACCCCAAAAATTCCTGCTGCCATCTCAACACAGCTGTGCCAATTCTGCTGCTGAACCCCTTCATCCTGCTTCATGCTGCTCTTCTCAATGGGGACAACGTTGATCTAGAGGATGAAGAAGATGATGATAATGATGGACCCCTGAACCCCTCAACCTTGAAGCAAGAGTGGGAGAAGATGTGCGGGACAATCTGGCTGCAGCAAACATTCATGTGCTCTCCATCAGCATGA
>MA01Gene00296
ATGAAGTTCAACACCGCTTTGAGTGTTGCTGGAATCATACTTCTCTACATAGCAGGTTCCCTCGGCCAGTTAGATGTGTGCGGTCGAGCCCCTCTCAGCGACAGGATTGTTGGAGGGGAGAATGCGACGGCAGGGTCTTGGCCGTGGCAAGTCAGCATTCATGTCATCGGCTTTGGCCATAACTGCGGCGGGACTCTGATCACTAAAGACTGGGTTTTATCTGCAGCTCACTGCTTTGAGGATTTTGGTGTGTCTGACACACTGATGTACTTCGGGCGTCTGAACCAGTCCGGCTTAAACCCTTATGAGACGTCCAGGAGAGCGAGTCGAATCATCAATCATCCTAACTATAATGGTTCTACTTTTGACAATGACATAGCCCTGATCCAGCTCAACTCTTCTGTGAATTTCTCTGATTACATTAAGCCGGTCTGTCTGGCGGCGGCTGGAAGTGTATTTTCTGCAGGTACAGAGAGTTGGGTCACTGGATGGGGCAGGCTACAATATGGAGGCCAGATTCCTGATAGACTGCAGGAGGTGACGATACCCATTGTGAACAACACTGACTGTTATAAAGCTTATGAAGGGATCAACATAAGCATCACAAGCAATATGATTTGTGCTGGATTGTTAAATCAGGGAGGAAAAGGTTCATGTCAGGGAGACTCTGGAGGTCCAATGGTCAGTAAGAAAGACTCTCTGTGGATTCAGTCTGGCATTGTGAGTTTTAGTAAAGGATGTGCTCAACCCAAATATCCCGGTGTGTACTCCAGAGTCTCTCAGTACCAGAACTGGATCAAGTCTTACATGAGCAGTAACCCACCTGGATTTGTTGAATTCAACACTGAAAAGCCTACATCCAACTCCAACTTCAGAAGTGTACCCAACCTCCTCTTATTTTGCCTTTCTCTCACATTTTCCATTATTCACCTTCTCCCTCTTTCTCTCTTCCTAAAGATTGATTGA
>MA01Gene00297
ATGGAGAACCACAGCAGATCCTGGGAATGGTTCAGTGTCATGGACAAGATCCTCCATCACTCCTCCTGCCCTTACTGCCTCATCTGGACTGATGTTGATGTGATTTCTTCATCCTCAGTGAGCCCTGAGCCAGAGCTAGACAAAGACCAAAGGACAGCTGCTGTCTTCCCTTCACCCCCTCGCGCCGGGAGAGGCCGAGGAAGACCAGCCCCTAGCCCTGCCCTTGGAGGAGGCAGACCGCCAGGACCCGGGCCCCCGCCCCCCCAGCCGCCGGCCAAGGCGTCGACCTCCTCCTCCCCGGGCGAAGAAAAGCACCCCTTCCCAGACCACGTGGTGGCCCTGAACGTCCTCCTCGAGGACTACCGGGGCCACCAGGAGGGGGCGGATCCTGGACAGAGGCTCATGAACAACGTGGCCTCGAAGATCTTCAGGATCCACCACTTCATTGGGTACATGGCGGCGGGGCACACCGACCTAGCCAGCCTGGGCTTCCTCAACCAAACGGCGAGGATGCGGTCTTGGCACAACAGCCTGAACCAGGCCAAGATCGCAGAGCCGACGGTGCACCACTACCTGAAAAACGTGGCCCAGTTCCTGGCCTACTTGGCCGAGAACCTGCCGCCCACCTGCCGACTCTCCCGGACAGTCATGGTGGGGCTGAACCGGGAGATCAAAACGATGATCCGGTCAGTGCGGCGGAAAGTGGTCATGCACGAGGTGAGGGTGAAGCAGGCCAAGGAGGGCCGCCTCATCCCCAAGGCCACTCTCCGCCAGTGCGTCGCCTCCGCCAAGGCCGCCATCCCTGACATTCTGGGGAGTCCCACCTTCACGGACATCCGGACCTCCATCACCACTCATGCCAAGAACTCGCACACCCCCGGGGATCGGAAGAAGGTGGCACAATTCATGTGCCATGACATCTCCACGGCCGACCGCTTCTACGCTCTCAACCTGGACGCCTGTTCGAGGCGGCCGTGGAGGGTGAGGACGCCACCCCGGGGTCCCCGAAGGCCTGGAAGAAGACTGGAAAGAGAGCCGGGAAGAGTTCGGGCAAGCGGCCGGCACCCGCCGGCAGCCCGCCCACCTCCTCCAGCCCATCGCCTCCTGGCAGTCCATCGCCCTCTGGCAGTCCGTCGGGGAGAAACGCCCGAGGGAATCCGCTTCCGAGCCGACTACACCGTCCAAGAGGTGCAATGTCGGCACTCCGAGGAAGAGAGGATTCCCTCGGGCTCACCTCTCCCCCCCTGA
>MA01Gene00298
ATGGATCGTCAACATAAGCAAGCATCTGAGGACGGTCCACGAAGTGGCCAACGAATAGCAAAGAGGACTCTTCGCCCAGCTTGGCCGCCACAGAGTGAGGCTGGCCAACCTGGTTTGCCCACTCTGCGGCAAGCTGGTGAAATACCCCGAGAGTCACCTGGAGAAAGGCCACAGGGGCATGTCGGAGTCATCGCGCTCAGAGACGGTGAGGTCACTGGAGAGGTCGGTGACCGCGGGGAAGCTCAAAATATTGAGAGATACCAACCCCGCCATGCCCCTGGTCCCCGACTTTTCCCAGCCCGAGGCCCCTCCTCAGGTGCCGGCCTCACCGAACACCGTGGAGCACGAACGGAGCCTGATGGAGATATGGAGTAG
>MA01Gene00299
ATGGCTGCAGCCCGTACGGACAATGCCTTCCTCCTGGCAAATGAGTATATACATGGTGCAACCCTGGATGATGCACTACACAATGAACATTCTTGTGTTAAGATCGACCAGTTCTCCAAAAAGGCTGTACTCACAGACTGGGGGCTTGCCAACATTAGAGACACAGTTGTACTGCGACAAGGAAGCAGACTCACTGGAGGAAGAATAGGGCCAATGGGTGGGACCTTTCGGTTTATGGCCCCAGAATGCCTTGTTGAGTTCGAACAGGCTTCTAGAAGCTCTGACATTTGGTGCTTAGGAGCAACTTACCTAGAGATTTTCACCAAAACAGCACCATGGACAGTCAAAAACCAAAGACAGCCGTGCGGTCTAATGGCCACAAAGGTGCCGCCACATGCTTTGCAACACCTAAATGACAAGTACAGGTTTATTGATCAAATGTTGCACTATGATGCAGCAGCCAGGCCTGAAGCTTCCTCTGTGGTGCCTTCCATTAAAACACTGGAGGGGCTAGATTTCAAGAGCCGTTACGGTTACGAAATGGTAAATGTAAAATGCAAATGCAAAACCTGA
>MA01Gene00300
TTAACTGCACCTCGGTGGGAACGCCCTTTTCATTTAAAGGTGGATGCGAGTGGGTTGGGTGCAGGAGCTGCGTTATTCCAGAAGGATAACAATGGTATTGATCGACCCATTACCTTCTTTTCTAAGAAGTTTAATTTGTGTCAAAGGAATTATTCAACCATAGAAAAGGAGTTGTTGGCATTAATTTGGGCCTTACAACATTTCGACGTGTATGTGGGTGGAGGTTCCGGACCGGTAGTAGTATTTACAGACCACAATCCTCTTACCTTCTTACAGTCTTTGCATAGTCCAAATCAACGACTTATTCGTTGGGCTTTATTTTTGCAGTCCTATAGCTTGGACATTCGTCACATCATAGGGGTAGATAATGTGGTGGCGGATACCTTGTCA
>MA01Gene00301
TCACCTCAAGTAACTATTTTCTTTACCTGCCTATTATGTCAAAAATCTGGATTCCCTAGCGAAAAGGAGTTTTTTGAACACATTAGCCATCATCTGAAGAATAATGAGAATGTAAAGTGTGTTTTTGCAGGGTGCGATCACCAAACAAATGTGTATGGGACTTTCGCGAAACACAAACACAGGAAGCATACGCCACATACTTCACAAGATTTCAAACCAGGTAATATTTGTGAAAGGCACAATGTGGTTGTAGAGTACATAGCATCCCTCCTTTTGAAATTAGAAAGTGTTCATAATGTTTCAATTCGGTGCATTGATGAACTGGTAGATGATCTTCACTTCATAGCAAGTTCTGCATCCATAACTGCAATAAGA
>MA01Gene00302
ATTGATGTTTCACACTTAAAGAAAAATAATTGTACGATTACTGACACGTTTGTAACATCTCTAGTGGAAGAACTGTGCAAATCAAGTCCACTAAGTACAGCACTTGGTGCTGGTGGTCCTCTTTCATCATCATTTAGAAGGTGACAGTATTATAAAGAGAAATTTGAAGTTGTTGAGCCCGTTGAATACATCCTTGAACCAAATGAAAAGAGAAGTTTCCAGTATATCCCAATTCTCCAGTCCTTAGTTCAGATTTTGGGTAAAGAAAATCTCAGAGAAAAAGTTCTGAGTAAAGAACAGGACCAGTTGTCATCTATTCAATATGGATCATATCGTGATGGTACCGTCTATAAAGAGAATTCCTTTTATTCTGAAGAGCTAAGAATTGCACTTGTGCTGTATGTAGATGACTTTGAAATTTGTAACCCACTGGGAACATCAAGAAAAAAGCATAAAATCACAGCTTTATACTGGGTCTTTGGCAACATCCCTCATTCATCGCGATCCACTCTTAACTCCGTATACTTGGCCCTTTTATGCAAAGCAGTTGACATCAAAAGATTTGGCTACGCTGAAGTGCTTGCTCCTTTGTTAAAATACACTGCTATTTTGGAGCGTGACGGTGTCTACATTTCCAGTGTTGGACAACATGTTAAAGGCTCTGTGATTTCTGTAGTCGCTGATAACCTTGGGGCACATTCAATTTGTGGACTTGTGGAAAATTTTTGTGGACCATTCATTTGTAGAATTTGTCTTGGAGAGCGATCAGAATTTTAAAGTAAGGAGGTGAGGTCAGGTGCATTTCCTGCTCGGACCAAAGAGAATCATGCCACTCATTTATTGACTGTTAAAGAAAATCCTGCTTTGACACACTGTTACGGTGTAAAAAATGCTTGCCCACTTACTGAAAATCTGAGCTATTTCCACTGTGTGACTGGCTATCCACCCGATATATTGCACAATATTTTTGAAGGCATCGTTCCCTTGGAATTGGGTCTGTGCTTCAGTGTTTTTTTCTCAAAGAAATATTTCACTTTCAGTGAACTTAACAGTGCCATCACACAATTTCCGTATAAATGGGCTGACAAAACTGATTGTCCTCAGCCATTGCCTACAACCTTTTCCTCAAAAAAGAAGATTGGAGGAAACGCACATGAAAATTGGGCCCTCATACGACTGCTGCCATTCATTATTGGACACAGAATACCTTTAAATGATCCAGCCTGGCTTCTACTCATGTCTTTAAAAGACATTATTGAACTTGTTGTTGCCCTAGTCCACAACGAAGAAAGTGTTGCATATCTTGACTCAAAAATTTCCGAACACCGACACAGATTCCAAGAAGTATTTCCTAATGAAGGGTTAATCCCAAAGCACCATTTCTTAGAACACTATCCTGCATTAATATATGCTTTTGGACCTGTGATTGTTTTCTGGACAATGAGGTTTGAAGCGAAACACAGCCAATTTAAGCAGATTGTGAGACATACCGGCAACTTTAAGAACATTCTCCTTTCTCTGGCCACAAAGCATCAGGTTATGATAAGTCACCACCTGCATTCCACAGCAGTTGTGCCTGCTCTGAGTGTTGTAAGAGTCACATCAGTGCCATTAGATGTCCTGCATGTAAATGTTCAGGAATCAATCAAGCATCTGTTTCCTTGTCAGTCTCAAGTACAGCTGGCTGATACAGTCACCTTCCATGGAACAAGTTCAGAGTACTCAAAAGGCATGATCGTGGCCTATGGTTGTACTGCTGGTCTTCCCTTTTTG
>MA01Gene00303
ATGGAACCAACAGTCAGATTCCGGGTCCTCATTGATCACGAGGTCAAAAAACTTACACTCAACAGTGGCATACCCTCAACTGTGGATGAATTGGTTGCAGCCATAAAAGAACAATTTGCCATCACCACGGAAATCAGTCTTCAGTACAAAAATGAAGAGTTTGATGACTTTTTCACCCTAACGACCACAAAGGAACTTAAAGATAAAGACACACTAAAAGTAGTGTGTGTTCCGCTAAACATAACACTGACCCTTGTTCCCCAGGAAAGCACCCCTGATACCTCCAGTGTGTACTCTTTGTCCGAGTCTGTGACACACTCTGACGCCTCAGATGATACTGTGATTCTGTCTCCACCCTCTGAAAGGCAAAATCCATGGCCTGCTGTATTTCCAATTCCAACTTTCTCACACAATACTGAGCTGGCTTTGAGTCAAGGTAATGAGATTTATTTAAGAGATGGCACCCTACTGACATCACCCAGTGTCAAAGCGAATATCTTGGAGCGCCTGGCAGAGGCCATGTTTTGCTACACAGCGTACCCCAATGATGCCCAGAGGTCTGCAGTAGCACAGGCACTAATAGAAAAGCATCCCTGTTTGAAGGAGCCTGGATCTTTTAATGGAATTTCTGGGTGGCAACAAAGCCTGAAATACAAATGTGGAAACTATCGTACCAAACGTAAAGCATTGGGAAGCCCTGAACTCCTGATAAACTCAATGAAATACAAGATGGGAGATGACAGAAAACACGCTAAAAACATCAAGAAACGGAAGATGGCAGAAGTGAATTACCTGGCTCAGCACCCTTCTGGTGAAACAGACAGCAGCCTTGAGAATGTGAGGCTTGACCTAATAGAAGCCAGCAAGAAAAGGGACGTCAAAAGCATAAATGACATGATGGCCAGGACATATAGCTGGAGAAGAATGGAAGTGGTTGTCCAGTCCCCAGATGTGGCAAAATTTAAAGAAAGATGGCCTGCCCTCGTTGAACCATTCCAGGATCCAAGTACCTCTGTGGTGAAGAAGAGAGATGTGACTCTGAGATGCCTCACTGAATACATGGGAGAGAGTGGGCAAGAACTCATCTCTGACTACTATGGAAAAACGGAGAGCAGTGTCCATGAGGACTTGACAATGCACAATATGCAGATATATGTCTGCCGTGAACCAGATGCTGTGGGCATCATCATTGAGGGAGTCCCAGTGCTTACTGATCTTGGAAATCTGGCCAGGGCATGTTGCCTGCTTCTGGGGATGACATATGCTCTGAACCTGCAGTATCCACCACAACTCTGCAAAACATTTGAGGTGTTCCAAAGACTTTTTGTGGGACTTGACACACTGCGCCCAAAGCCTTCCTCCCGATTCATGACACTAAAAAACAAACTTCTGAGTTAG
>MA01Gene00304
TGGTTTGCAAAAAGATGGCCAAAAGAACTTAAGGAACTGGTTCCCTCTATCCAATCGACAGCACTTGTGGAACTGTATCCTATAGTGATTGCTTGCTTATTATGGGCAGATCAATGGACTAGGAAAAATATCCTCATTTTCTGTGATAACGAAGCCACAGTGAACATTAATAACAAGGGCCGCTTTCTCTGAATTCAGACGCCTGTGTCCGGGAGCTGCTTCGTCATGACTGGGCTGCCCGGACTTCAGTCAAACAGTCCTAGACTGAATGCAACATTGCAAAAATACCTTAAATCAGCTGCACACTACATGAGATCAGGGCTAGCAAAAACAGCACTTAAAACTTACGACTCGGCGTGGTCGTCTTTTTGAGATTTCTGCAACGCTTTCTAAGTGCCTAAACTCCCAGGTAACATACCTATTATATGTGCTTTCATTAAGCACTGCTTCGAATCCAGAAAGCTTAAGCCTTCTACCATC
>MA01Gene00305
ATGATGGACTCTGATGAGGAGATTGTTGGCGGAGCTCGTCCAAAGCGCCTGATTTGTCCTCCGGCCTACCTTCAACATTATGAGGTGCAGTTTCCCAGAGGCAGACCTGTCTCAGAGCCTGTTATTTCCTGCACTGTGGAGACTACTGTCTCAGCCTGGACCCTGTCTCTTCAGCCATGTGTTACCCCCCCTAGTGGCGACCGAGCTCATCCAGATGGTTCACAGATCCTGTCATTCAGTCGTCAGCCTGCTGTGTGCCCTCAGCCAGTCCCTTCCTCACCCTCAGCAGCTGATTCAGTTGCTGCTGCACATCTCAGTGAGCTACAGCACCTGCGCCATGAGTGTGCAGCCTTTCAAGCAGACCTGAGAGAGTTGAGAGCAGTTCATGCAGAAGTTAGAGAGTTAATTCTAGCAGCACAGTCCCTTAGAACAGACCTTAACCAAGCCAGAGGTCAACCTCTTTCGCCAGTGCAGGCCTCTGCATTACGGTGGTCAAATCCTCCAGAGAAGCCCTGTGTGTCCACCCCTGTAGTAGATGGTGGTACTTTCCCTGATCTTCCTCTGCCACCTTGGCCTGAGCCTGATGCAGGTTTAGCTAGAAAGTTAGGTGACTTAGAGTTGTCCGATGCAGCTACTTCCTATCGGCCTGTGGTCTCAGGTTCTCAGCAGTATCCTTTTGTGCTCCCTCCCACTCGCTCACTCCCTCCTCAGCCTAGTGTTGTTCCAGATGCTGATGAGTTTCCTCCACCTCCTACTCCTCAGGATCTTAGAGAGCTGCTAACTCCTAGTGCCATGCCCTTGCCTACCCACCGCCAGTCGACACCTGCCTATTCTAGTCTCCCAGCTTTCCTTCCTCAGGCAGAGCCTAGGGTGCGCCCTGTAGTCCCTTCCTCTGAGGTTGTGTATTGTGGTCCCCCTCCTACCATCCCTAAGTTTACTCGTCCAGATCCTAGTGAATTCACTCACCTACGCATAGCCCTAGAGAACCTGAGCCCTCATGGTACTGAGCTGTTTAAGTACCAGATCTTAGTAGATCACCTTAAGCTCGAGGAAGCTAAGATGATAGCTGATGTTAACTTAAATTCTGTCACCCCTTTCACAGATACTATGACAGCACTTTATGAGAAGTACAGTTAG
>MA01Gene00306
ATGGGATGCTCTCAAAAAGCTAAAAAACCACGCATATCGGACTCACCTGCTTCATCCAACGCATCTTCCTCACCCACATCCCCGCACCCCCCGTGCTGTACCGAGGTAATCGACATACTTACATCCATAGACAATAAACTATCCAGACTAGACGCCAGAGTAGCATTAATAGAAGTACTGCACAAAGAATTTCAACAACTCCGCCACAGTCTGGAATATAGCCAACAACAAATCGACACGCTCACACAAGAAAACAGTTCACGTCAGAACTCCATTACAACTCTCACAACGCAACTGTCTACTGTTACCACTCAGCTCGCCTCCATCACCTCCGAAAATAAAACGATGAAAGAAACAATTTTGGACTTACAAGCACGCAGCATGAGGGACAACCTGATTTTCACCGGCATCGCTGAACCACCCGCTGACGAACCCGAGAAAGCACTCAAACTCCCAAAAGAAACTGTCAACAACATCACTTTTCACCGTGTTCACCGTCTGGGAAAAAAACTCCGTAACGCCACCCGACCCCGCCCAATCATTGTTAAATTCAAACATTTTAAACAAAAAGAATTGGTTTATTGGCAGGGCAAACAGTTAAAGGACACTCACTACGGACTTAACAACTAG
>MA01Gene00307
CTCAAATTCATAACCTGGAACATCCGTGGCCTTAGCTCTCAGACAAAAAAAAATAAAGTTCTCAACTATTTGGATAATCTACAGGCAGATATATGTTTACTACAAGAAACACACCTTGCACATTTAAAACAAAACACCCTAAGATCAGCACAATTCACTCACTCATTTTCAGCCACTTATAATTCAAAACAAAGAAGAGTATGTATCATGATAAGCAAAAAAAAAAATCAATTTGTTCATAATACAACTATTTCAGACCCAGAAGGACGCTTTATTATCATAAACATAACAATTAACAATAACACGGTAACAATTGCCAACATTTACGGCCCAAATTCAGAAAACCCTGCCTTTTTCCACACTTTTTTTCCTTCCATTTCAAATTTTTCCAACGGCCCCGTAATTATAGGAGGCGATTTTAACACTGTAATTGACCCATCACTTGACAGATCT
>MA01Gene00308
ATGCCACCACGAATCAGCCCCCTTAAGGATGCCATGCATCATGCTGTTTCGAAGACTGACAAGACATTCAAATTAGACGTGAAGTATATAAATGCAGAGAAAGGATGTGGTGTATTCGCAAAGAGTTCCTTTTGCAAAGGTGATTTTGTTGTTGAGTACAGGGGAGATATGATAAATGATGCAGAACTGCAGAGGAGAAGAAAACGTTACCATGCATCCTATGCTGCGTTTATGTTTGATTTCAAGTGTATTGATGCCTCAAGAGAAGATGGATCCTTCGGGCGGATAGTTAATGATGACCACAAACATCCAAATTGTAAGATGAAGAAAACTGATGTGAATGGAAAGCCACACCTTTGTCTGTTTGCCCTTAATGACATTAAAGAAGGAGAAGAAATTACCTATGATTATGGAGGAGAAGACTACCCATGGAGAACACAAATGAGCAGCATTGCTGTTGATACCAGTACAGGTGATTCTGATCTCTCCGGTCAGAGACTCGGGTGGACGATGAATCTGCTCATATCAGCTCTCCTCAACTGGTGCGTTCATGTTCATCACTAA
>MA01Gene00309
ATGAATGAGTTTGACACAGTGGTCCCTGCCCAAACTGCAGAGGTCCCAGTCAGACTAGTCATAAAAAGGGGTCAAGAAATGAACCAGACAGTACTAGCTTTTTTCCAGCCCTCTGCTCAGTTTTGTATTTCCATCACAACACTCCCAGGTGTGTTTGAGGGAGCCATCTGTAGAATAGACTTTGAAAGTGACAGCGAGATAGTGGTGCATACTGTGATGGCCCAAGAGTCGCATGCACCAGTGAACTGTGAGAAAGATGCAGGAAATTGCGTAGAACCATACCCTGGTTTTGAGTCAGAAGTGCTGCAGCAGTTAGACCAAGCAGACGCTCTAGACACAGAGATTCAGCGTCAGGAATTAAGACAGGTGTTTTATGAGCACAAGGAAATCTTTTCTAAGGATTCCTATGATTGTGGAGTTACAGATGTCCATACTGTCCGTATTCCCACAGATCCAAATGCACCGCCTACCTTTGTGCGGCAATACAGAATTCCACTCACTGCTTTTGACTCCATTCAGGAAATTATTGATTCCCTGTTAGAGAAAAAGATCATACGTGAATGCAATTCCACCTACAATTCTCCAGTTTGGCCTGTCTTAAAGCAAAGTGGAAAGTGGCGTTTAACTGTTGATTTCCGGCAACTCCCCTGTCACTGGCGTTTAACTGTTGATTTCCGGCAACTCCCCTGTCACGTTGGCCAAGAGTTAGTAAAGGTTACTACAGCTAAATATTTCTCCACAGTTGACGTTGCAAATGGATTCTGGACAATGAAGGTAGACCCAGCAGATCAGTATAAGCTAGCATTTTCTTTTGGAGGTAGACAGTTCACCTGGAACAGGTGCCCATTTGGCTATTCAAACTCTCCTGCAGAGTTTAATATATTTCTACACAAGGCAATGGGTGATGCAGCTACACGTGGAAACCTGATCTATGTTGATGATATCCTTATGCGTAGTCAGACATGGTCAGACCATCTAACTGAGATACGACATGTTCTCACCCAGCTCATTGAGGCAGGTGCAAAGTTGTCATTATCCAAAGGACAGTGGTGTAGAACAAAAGTGGAGTATGTAGGACTGACTGTTGGTCCTGAAGGTATTCAACCTCAGTCTAGTAGAATAGAAGCAGTAAAGAATATTAAACCTCCCACAAATATCTCTGAACTGCATAGCTTCCTGGGAGTATGCAATTATTCCTGTCAGTTTATAGAAGATTATGCAGATATCGCCAGACCACTGCATGAACTGCTAGAGAAAGGATATGAGGTGGAGGTGAGATACGCACAGAACAATAAAATGGCATTAGGCCGTGGACTAGCTATGTGCCAGCATTGCGTTGATGGAGAATACACTCAAGAAGCCAACACAGTAATCACCACACCCTCACTGACATCAAGCTATCACTACTATGATGAAAATGTCTGTGCAGGCCTTCCTAAGGCCTACATTGATGGGTGCTCCTATCACCATGAACAACACATACAGGCAGGAGTAGGATTAGTCTGGGAGGCTGACACCCCCTGTGGTGCACAACAGTTCTGTTTAGCCCCTAAATCTAGTCAGTATGCAGAAATCGCCGCCACACTCATAACTTTGCAACAAGCAGCAAAGTATGGGATCAGAGATTTTGTAATCTGTTCTGATTCAAACTGTGCCAGGCACAGTTTTGTTTCTCACCTCCCTCATTGGAAACAGAATAGCATGAAAAATGCCAGAGGAAAGGAAGTTAAGCATAAGGAACTGTTTCTTGCCTGTGACAAACTTGTATATCAGAATGGTATGACTGTGTACTGGAAGAAGGTAAAAGGGCATTCACAAGCACCTGGGCCAGACAAAACAGGCAACGATGAAGCTGATAGGTTAGCCAAAGCAGGCGCCATAGCAGGCTCTCCCTGGCAGTTCCAGGAGGAGTGGCTTCCAACAGAGTCAACTCCTACACCATCTGAGTTAGAAAAGGGTTTGCTAGTGTACACTGCTGATGATAATTCACCACCTCGATGGGTGGTCCCCACAGCACACAGGGGGGTTATGCTTCTGCATGCCCATGATGAACCTTGTGGAGGCCACCGGGGGGTGAAGGCAACGCATGAGACCCTTCGTCAGTTAGCCTACTGGCCACAGATGAAACAAGACATTGCCGCCTACATCCAGGGTTGTCTAGTTTGTTGTCAGTTTAAACCGGCTAACCCCCCTCACAGAGCCCCTCTTCAGAAGGCAGGAATAACATTTCCCTGGTCCAACATTCAGATGGATTGGATCGGTCCTGTAGTTACATCCTCCAGAGCCGGTGGGGGCTACCCCTCTCTGTAA
>MA01Gene00310
ATGGCAGAGTTAACCCTACCTGAACAGCTGGTTGTAGACCTGACCAGGGCTCTGAATCCAGGTTACATAGAGACAATTAAGGGCTTAAATTATGATGAAATCAGCCTCAAAACAACACAGCTAACAGCTGAAGCAGCAGGCCAGGCCTTAAAGGGTGCCTCGCTAATCAAACTCCTCTCTAACTTAGCACTAAATTTGGCTACTCAGTTAACCCAAGCAATAGACAGAGTTGAAGCCAATAGGTTGTCTGCAGAGAAAGAAGACTTGCAGTATATTACAGACAGCCAAGGATCAGAAATCAATAGGCTAAAATATGAAAATCTAGACCTAGAAACTGAGCTTGAACAGCTCAGGAAAGAACGCTCAAGTTCAGTCACTGTACCCAGTAGCCAGGATACAGCCGCTCTGCAAACAGAGCTTGCTCAGGCTCAAAACGATTTGTCAGCACAGGCAGACAAATTAAGGATAGTGAGTATCAGTGAGAAGCAGGCCAAAGATGACTTAAAGTCAGCCTTGTCTAAAATTTCTAGTTTGAAAATGGACTTAGAAATGGAACATAAACTGTGTATTGATGCCCGCGAGCAGTCAGAGTTGTTTAAACAACAACTATACGATTCAAGTACGGTCCAACTCAGGGAGGACTTGGCTAGGGCAGACAATAAATTATTGGAAGTACAAAACAGTCATGATAAAATTGCTTCCAGAGCCCGAGAGTGGGCAGATAAAGCTGATATGGCAGAACAGAGGCTAGAGGAAATAGGGAAGAGAATGGAGCAGTTGGACATAAATATGGACACACCCCATGAACCTGAACCACCAAGTATGCACTTCAGCTCATTTGGCCCACAGGTGAAAAATTCCCTACTTGATAGCCCCTCACAGAGACAGCGCTATCAGACCCATGGTGATGCTGTAGCTGCCAGTGGCCCAACCCCCACTGCTAGTCCCAGCCATCCTTATGGAGTAGATTCTGATTCACCTGTGTGGGGAAAGACTAGTCGCTCCATCCCTGATTTCCCTAGTATAGCACAGTCCAGAGACAGTAGGCTGCGTCAGCTTAGGGAATTAGCACGTGACATTGAAGTGTTTAATCCTGACACCCCTGGTAGTAACATAGAGTTGTACCTTAAGGATGTAAACTATGCATTGTCATACATCCCTGAGGCCACTATGGCAGATAAGCTACTCCTTCTGAGGAAAACAACCGTGCGAACTGTCCATGGTTTCATGGAGAGACAAAGTCCTGCCATTGCTGGTAATTACAATGAACTGTGTAGGGCTCTGAGAGCAGAATACACAATATACCAAAACCCATCTGTCTCCAGGCTTTCTGCCTTGCAGACCAAGCAAAAACGCTACGAATCACCCAGAGAATATTATGAACGCTTACGCAGAGTGTATTTTGCTGGTGCTGATTCTCCTAGGGCAGAAGAGGATGTGATGTTTAAAAGTCTGTTTGTGAGTAATTTGCATCCAACAATTAGGAAGTCTCTTTCACTGCTGGTAGATGTTGACCACATGACTGCAGCAGAGTTAAGACAGCTGGCAATGCGAGCCTGGGAGAGTTCAGAGCTTCCCCAAAGCGGACCAGCTCGTCCTAGTCGCCCCTCGCAGCCAAAGTCCAGGTGGGGGGAAGAGCCGGGGGAAGGGGGAACCATGCAACAGATTGTAAGGCCTAACAAATCAGACGTCAGTAGACCAAATCCCAGTCTCTGTCAGTTCCTTGGTGACTTGACACAGAGAGGTAGAGCCAGAAGGATTTACATTTCTGTATCCATTGAAGGTGTATTAACATGTGACGCACTGCTAGACACTGGCTCAGAAATCTCTTTGGTATCACCTGGGTTGTTTAAAAAACTCACCCAAGTAACCAACTCACTTGGTAAGTGGCTCAAGATTGAGAGTTGTCAGATCAAGATAACCAGCTACACACAGGATCAGGCCCCGATTAACCAGCGGGTGTGGGTGGAGTTAACCTTTGGTGAGATGAAGATAGTTCACCCTCTCTATGTTGTTGGTTTTGACACAGAACAACTTCTCATTGGCCAGGATTTGTTGAATAGGCTCACACCATTAATTGACTATCACAGCTGTCAATTGTGGGCACAAGCTAGAATCCCACGACCCATTGAGAAGACTAGTTCTGGTCAGAAGCTATGCAAGGCAGTGGAGGTAGAAAGGACATGTGACTCTAGACAGCTGACAGTGAAGGAAGCCCACCTGAATGAAGAGGCACCCGCTGTGAGGGACATGCAAATCATTAGCCCCCAGTCAGCAGACATGGCTCATGAGACCAAGATCCCCCTAGAGCTGTGA
>MA01Gene00311
ATGAATTCTATTGAAACTCAGAGCACCAGTTCTGAGGAGTTGGTCCCAAGCCCCCCATCACCTCTACCCCCTCCTCGCGTCTACAAACCCTGCTTCGTCTGTCAGGACAAGTCCTCGGGGTACCACTATGGTGTCAGTGCATGTGAAGGCTGCAAGCTTCCAGTGGAGGAAGAGTCTCACTGCTCGACTGATCCAGCATCCCAGACCCACAGCTCCGCTGCAGAGGACCCGAGAGAAACACACGCTCTTATCCTGACTGACTCAAATGGGAAATACATCAATGAGAAACTTTTATTCCCAAATATGAAAACCAAGAAAATCTGGTGCCCAAACACAAAAAGTGCTTTTCAGATCCTGTCTGAGAGAAACCTGAATGAAAACTATAAACACATCATTATCCACACAGGGACAAATGATTTAAGGGCCATGAAGGGACATGTGGCTCCTGTGATCAGAGAGGTGGCGATCAGAGCCACACAACGTTTCCCAGAGGCTAAAATATCTCTGTCTACACTACTACCACGCACTGATGTGCCATTTCACGTCATCCATGGAAATAATGTGGAACTTTCCAGAAGTTGTGCACTTATTCCTAATGTCCACCTCGCCCATCACAAAGACATACGGCCTCATCATATGTATGACCATGTACATCTCAACAAGCAAGGAGTGAAAGTCTTTGCCAGAGTGCTGAAAAGCACAGCCCTTGGAAACACACCAAGAAACAACAGAAACTCCAATGACAAGAGAAGACCTCAGTCACCAAGAACCATCCGTCCTCCAGCAGAGTTCAGAACAGCCACAAGACCTCAATCACAACACCAGAGCTACACAGCAGCAAGAACCATCCGTCCTCCAGCAGAGTCCAGAACGACCACAAGACCGCCATCACAACACAAGAGCTACGCAGCGGCAGTTCAACAGCCACAAAATGAAAATCAATAA
>MA01Gene00312
ATGAACACCAATCAGCAGCGAGTGGGCACTATTTCAGGGCTGGTTGGTTTCAGCCTGGGATGCATCACGTCCGGATTCTCCCCTTTTTCTGTTTGTTTCAGCGGTTTCAGCCTGTCTTTTCATCAGTTTGTGTGTTTCTCCGTCGGATGCTGTTTTGGATGTGATTACTGCCCTCCTTTCAGGAACTGCAAGATTCTCCTCTGTTCAGACGTGACACGATGGATTATAAAGAGAATAAGGTCTACAAATGGTTGTCGGGGAGCCAAGGAAAACCTCGAGTTCCACGCTCACGGGAAGAACCCACAGATTCCAGTGACTCTTACTTCTCCTCTTCATCCACGACATCGTCAAATCCTAAATGGTCTTTTTTGGGAACTCCACGTCATTCCCAAAGAACAAATACAAGAAGAGGCGTCCAACCAGGAGAGGTTCGAGGGGGAAAAAGACGTGTGA
>MA01Gene00313
GAGGGGGATGAATGGGAGATGGCTTTTAACACCCCTAGAGGGCACTTTGAATACTTGGTTATGCCGTTTGGGCTTTCCAACTCGCCCGCCGTCTTCCAAGCACTCATCAATGACGTGTTGAGAGATATGGTCGATCAGTTCATATATGTCTACCTGGACGACATATTGATTTTTTCTTCTTCTCTCCAGGAACACGTGCAA
>MA01Gene00314
ATGGAGGCTGAAAAGGACCAGAGTAACTCCGTAGTGGAACAGGTGAATGCTGCTGTAGATGATAACAGTGCAGAAATTAATGTACAGCAAGATGAAACTGCTGTTTTACCTAATGGAGATGACTCTAATGAGATTGCACAAGATCGTTCTATTGAAGAGACAGACAGTACTTCCATCATTAGTACACATGTACATGGAAGTGTGAAAGTTGATGAGCCCATTGTTGCTGGGGTAGTTAGAGATTCAAAATATCCAGAAAAGCAAACTGAGAGCTACATCACCATAACCTGTCACTACATCAGTGATGACTGGCAAATGAACTCAGCAGTCCTGCTCACAGAAAGCTTGCCAGACCGGCATACAACTGACCACCTCGCTGAGAAAATGAATGGAGCTCTAGAGCAGTGGGGACTTAAAGGCCGAGTTATAGCATGTGTTCATGACAACGCGGCCAATATTGTAGCTGCCAACAGTCCCACCAAAGTGCCCTGGATTTCCGTTGCCTGCTTTGCACACACCCTTCAGTTGGCCATAAATGACGGATTTGCACTGTATCTTTATTGGGTAATATCAGCGGCTAGTAAACTCGTTAGCCACTTTAATCAAAGCACTACAGCAACCAAAGCGCTGCAAAAGAAACAGGAGCAAATGGGCCTCGCAACTCCGGCTTACCCAGTCGTGTAA
>MA01Gene00315
ATGCGCAGTGAAGGAGACGGGCCCAGACTCATCGAATTCAAGACAAAAGACATCCAACGAGTGAATATTGAGTCTGGTGAGTTTGTGTCATTCGCCCCCATGATCTCATCAATGCTGGACCCTCGTCACAAACACCTGGGCTTTCTTACACCAACACAGAGACTGGCTGCTAATGTGAAACTGGTTGAACTGGGAGAGGCGGTGGGGACCGATAGGGTGGCTATCCAACAGGCTGGGGGAGTCGAGGCTGCGTTGTCTGACACGGGCAAGGGGAGCGCAAACACTGTAGTCGTGACCTCCCAGTCATCTGCTATGGCACAGCTCCTTGGGGATCACTATACCACTCAATGCGAGGCTGGCATCGAAGCAGAACTTCAGAACTTTCTGATAAAGGCTCCCCCACCCCTGAATTGCACACCTACAGACGGGTGGAAAGTGAATGGAATAAGGTTCCCCAGGCTGGCCAAGTTAGCGCGGAGGTACCTGTGCATCCCGGCAACGTCAGTGTTTTCGGTGGCTGGACTGACGGTCACCAGGTTGTGGTCGCGTCTGACCCCAGATCATGTCAACATGCTTATATTTCTCAACAAAAATCAGTAG
>MA01Gene00316
TCCAGGGCCCATGGAGTAGATGTTAGTTCAACTTGGTTGGACCTTTTTGAGGATGTAGTTGCTGCAGATGATGGCAGTTCTCCAGCTGCGGAGCCTTCATATGAGGATCCTACTTAGTCTGAGAACGCAGACATGTTGGATATTGTTGACGATATACAGTGTGACACAAGCCAATTAAAAGCGCAACTACAACGCAATTTAGCCTCTCTGTTTTTGAAGATGCAGGCTATACTTCATGTGTCAGATATAGCTGCGCAGGAAATAGTAGAACATTTGTGTCAGCTGTTTTCTTTGTCGAGACCTCTGCTGAGAGAGGCAGTTAATGACGTATTACAGAAACATTGCTATGCTGTGATTCCTACTGCTCTTGATGAAATTGTTAGTGTTGTTTTGGACAGTAATGTTTTTGTCAGTGCAACTGCTAAAGGAGCAGAATTATCCTCAAATAAGCTACGAAAAAGCTTTATTGAGAGAAACTACCCAATGGTTATGCCGTTTCAGTATGTTGTAGCACCTGGGCACACACGCGTTTATGTCCCTATACTGCCTATGATTCAGTTGTTGTTTAAACATACTGATGTACTTGACAGAATTCAAGAATTACATTCTTCACAATCCAGTCAGTACATAGAGACGGTTTGTACTTTAAAA
>MA01Gene00317
GCTGTGCGCAGCTGTTCTGGCTGTAGAAATAGCTGAAACAATTGAAGATGAGATCGACACCAAACTGGATGCTGTGACCTTTTATTCTGACAGTAAGGTTGTCTTAGGCTACATCTGTAATGAATCCAGGAAGTTTTATGTGTATGTTAACAACAGGGTGCAAAGGATACGGCAATCTACACGCACTGAGCAGTGGAAATGTGTACCTACCGATCAAAACCCTGCAGACCAAGCCACAAGATCAGTTTTGGCAGCTGACCTTCCCCATAATACGTGGTTGACTGGTCCAAAATTCTTGTTTACAACGACATCGCCTGAAACTGACACTAGTCTCTTCAGCATGATAGACCCAGAAGTAGACATTGAAGTACGTCCCCAAGTCACTTCTTGTGCTACACATACTTCAAGTAAGGAGTTGGACACCAAACGATTTGAAAGATTCTCAAGCTGGCGATTGCTAAATCGTGCAATAGCAAGACTTGTGCACATAACCCATTCCTTTAAGCAGGATAGCGGCAAGAGCACTTGCAGGGGGTGGCATATATGCGTTAAGCCCTGCTCAGTCCAAGATCTAGAAAAGGCCAAGTCCATTCTTATCCACAGTGTACAAGCAGAAGCCTACTCAGAGGAGCTGAAATGCCTTCAAGTAGGCACTGTGATTTCCAAACAAAGTCCTCTCTTCAATCTATCCCCCTACATTGATAAATCTGGCTTACTCAGGGTTGGTGGACGCCTTTCACAAGCAAACCTTGGGAGAGACGAACAGTGTCCTCTTATTCTCCCTGGTCATTGTCACATCACATCTCTACTCATTCAACATTATCACAAACAAGTTGCACATCAGGGGCGCATCTTCACTGAGGGTGCATTGAGAGAGGCTGGTTTTTGGATCATAGGTGGTAAGAGACGCATCAGTAGTGTGATCTTTCAATGTTTTCAGTGTCGCAGACTGCGGGGAAAGATTTTGACTCAGAAGATGTCTGACCTACCTCCTGAAAGGCTCAGTATGGACCCT
>MA01Gene00318
ATGGCGTCTCTTGATAAGACGCCGCCATTATCACGCCGTAATGGTTTCAGGTGCGTTCCTGAGGATAATGCCACAGTGGGGGATGTTTTAATTGCAGTTGGGGATCTGATTGGTCATGAGAATATTGAATCGGCATCACACATGAATCAGGCTGTTGTTGTGTTTTTGAAGGAACAAAATTTTGTCAATCCTTTCTCCACTGTATATACATCGACAACGAAGGTAACAGTTTCAAATATCCCGCCTTTCATATCCAATGACATTTTGCAACGTGTGTTAGTTGCGCTTGGATGTAAACATCCGGCTCTGAAACATGTTGTGTCTTTCAGACAGTACGTTTACATGGTGCTAGAATCATCTGAGAATACACTGGATATTAATTTCCATGTGAAACATGAAGGAAGGTTATATATGGTGTATGCAACTACTGGCAGAATAAGA
>MA01Gene00319
ATGAATGTGGAAGAGGGTGTGGAAGAGGATTTTGTGACTTTGCCACCACACCACAGATGTGCATCGCACACAGCAAACCTTATTTCATGCTCTGATGTGGACAAGTGGCTACTTTCAAGGCCAGACATAAAAGCTGTGTACAGAAGTGCCACCTCCAAATGCACAGCTTTGTGGAACAAGGCCAGCCGTTCCACAGTGGCTGCAGAGATCGTGGATGAAGTCCTTGAAAGGAAGCTCCTTGTCCCATGTACGACCAGATGGAACTCCTTTCATGATGCCGTTGCTCGTGTCTGTGAATTCCCAATCGCCGAGCTGAACACCATTTCCTACAATTTTGGGTTGAAGGCCATCACAGATCGGGAGTACCTGTTCCTCAGGGAATACTGCACAGTGATGAAGCCACTAACGGTAGCCCTTGACATTCTTCAGGGTGAAGACAACTGCTTCTATGGCAACCTTCTACCCACACTGGAGACATTGATCTCGAAGACCCTGGACTTGAAGACTGGCCTCCAAATCCTTGGTGACCTTCCAGAGACTGTTGTCAAGGCAATCAGAAAAAGATTTGCAGATGTGCTGGAAAGTGAGACTGCCATCTTGGCTGCGGTGACACTGCCCAGATTTAAACTACGTTGGCTGCGGACACAAGAAAGGAAGGACAAAGCCAAGGCATGTCTGCTGGCGGAGTGCCGAAAAAGTGCCCAAGAAGACCAGCCAACAGGTACCAACGCACCAACGCGCAGCCTCAGCACCGACTCAGCCATAGATGAATTCTTTTCCTTTGAGGATGAGGAGGACACCTCTACTTCTGTGGAAAGCCAAGTCGCTGACTATTTAAAATCAGGAGCACAAGAGATGGACACTCTAAACAGATTCCCACTCATAAAAAAAATTTCAATCAAATACAATGCAGCCACTCCATCCAGTGCCCCAGTAGAGAGACTATTTAGCCTGGGGAAGCTGGTCTTCACCCCAAAGAGAAATAGGCTGACAGACAAGAAGTTTGAAATGCTGCTGCTTCTTAGATACAATCAGTGGTTTGAAGGGTAG
>MA01Gene00320
ATGGAGAATATGGATCAACAGTTAGAGCATCGTGTAAGTGCCAATGAATGTAACATCGAAGATCTGACTAAGCGAGTTGCTGCGCTTGAAAAGGAGAACACATACCTGAGGGAAAAAGCAGATGATGCCGAGAACAGGAGTAGGGTTAACAATCTTCGCTTCACTAATGTCTCGGAGCACAGTGAAGGCACCGACACGGCAAGCTTCATAATTCAGCTTCTATGCCACCTTTTCAGCAGTGACAGCTTTCCCACACCGCCAGTGATTGAAAAGGCTCATCATTCTCCTACATACAGCTCCATAAGTAATGCGAGATCTCCACGGCCTATCCTTGTAAAGTTTCTACACTTCCAGGATAAAGTCAAAATCTTGCGTTTGGCCAGAGAGAAAAAAGAGCTCAGTTTCCAAGGCAGACGCATATACATCAATCCCGATTTCAGCATAGATCTGCTTAAAAGACACCGCCAATACGATGACATCAAGAAAAAGCTGTGTGAAGCAAGCAAAAGTTACTCATTACTATACCCTGCTACTTTGAGAGTCATTATTGATGGCAAACCCAAGCTTTTTCGCACTCCCGGGGAAGCATATGAGTTTTTTCGGGATTTCGTCTCTTCTCCATGA
>MA01Gene00321
CAGGGTTTTTTTCGTAGAAGTATCCAGAAAAACATGGTGTACACATGTCACAGGGAAAAGAACTGTATTATCAACAAGGTGACTCGGAATCGCTGTCAATACTGCCGGCTACAGAAGTGCTTCGCTGTGGGGATGTCTAAAGAATGTAAG
>MA01Gene00322
ATTACAGGTTCTGCATTCTTTCATATTAGGAATATCAATCGTTTGCGTCCTGTCCTTTCACTCAAGAGTACGGCTACTCTTGTGCATGCTATTATAACATCACGAATCAAGTATTCTTTGTTTTATGCGCTTCCTTCCAAATCTCTTCACAAATTACAGTTGGTAAAAAATGCCGCTGTTCGAGTTATTACCAAAACTTCTATCTCTGAACCTATCTCTCCTGTTTTACAAAATTTGCATTGGCTCCCAGTTAAATTCCATGTAAATTTTAAAAATTTACTTTTAACTTATAAAGCACTTAACAATTTGGCTCCTTCATATCTTCTAGATTTTCATATACACACTCCTTTCCGCAATCTAAGATCGGCTTCAGCACTTACTCTTGTTCTCCCACACACTTGGTCAACTTCCATGGGGTCACGAGCTTTTGGTTATGCGGGTCCCCATTTATGGAACTACCTTCCTGTAGAAGTTCGCAATAGTTCAAGTCTT
>MA01Gene00323
TTTTTGCAGTACGCGCATGATAATCCACTGAGTGGGCATCCCGGGAGAATGAAGACATTGCTCAGGCTAATGGAAGTTGCCTATTGGCCTAGTATGCACGCATATGTATGGAAGTACTGCAAGTTTTGTCATATATGTCAGAACTACAAACCTAATTTGTCAAAGCTGTCTGGCCATTTACAGTCAACACCTGTGGTTGAGCCAGGATACATGCTTGGTGTAAATTTAATTGGACCTTTTCCGAAGAGTGGTAAGCAGAATGAACACTTACTAGTGGTGGTTGACTAATACTCCGAGTGGGTGGAGTTATTTCCTTTACAAACGGTCAAGGCACCCCAAACAGCATGCATCTTAGTGGAAGAAATATTCACTAGATGGGGAACTCCCGCTTACCTTGTATCCGATCATGGAGCACAGTTCACATACCATCTTATTAATGTGATTTGTAAGCAATGGGGAGTTTTAACAACTGCGTATCACCCACAAACAAACCTCATGGAAAGGGTAAATCGCACTCTCAAAACAATGATGGCTTCATATGTGGAAGAGCACCACAGACAATGGGATATGTGGTTAGCCGAATTTAGGTTTGCAATT
>MA01Gene00324
ATGGACCCGGCGAGGGAAACACAGATTCACTTTGCTGTTAGGATGCAGGGGGCGATGCTCGGTCGTCATGAGCAGGAACTCTCTGTGATAAGACATGCGGTTGAGAACCTCATTGGTCAAGTGACAGACTTATCACACCGACTTCAATTTCTCCGTCATGAGCTCTCTGATTCTCCGCCTCCCAGCCAAGCCTCTGAACCAAGAGTGAACAATCCACCAAGATATGCCGGGAGAGCGCGAGACTGGGCCACGGCAGTCTGGGAGGCAAAGGCGGTGTGCTGTCAGTCCTTCACTGCGTTCCGGGAGGAAATGGTAAAGGTTTTCGACCGCTCCGTAAGCAGACGCGAAGCATCCCATCAGCTTGCTGTCTTACGCCAGGGAGGACGCTCAGTTTCTGACTTCTCCATAGAATTTCGTACTCTGTCAGCGTCATGTGAGTGGAATGAGCCCGCCTTGAGGGCGCGGTTTCTGGAGGGATTGTGTCCTGAGATTAAGGACGAGATCTATGTGCGAGAGGTCCCCACTACCCTCGATCAGCTGGTGGAATTGGCTATCCGTTTGGAGAAGCGTGCTGACCTCTGA
>MA01Gene00325
ATGACGTTCTCTGACGGTCTCACGCTGAACCGCACACAGATGCACAATGCTGGCTTTGGCCCGCTAACGGACCTGGTGTTCTCTTTCGCCAACCAACTTCTGCCCATCGAGATGGACGACACGGAGACAGGACTGTTGTCTGCCATCTGCCTCATCTCTGGAGATCGTCAGGATTTGGAAGAGCCTTCAAAAGTGGATGAGCTCCAGGAACCCCTGCTGGAGGCTCTGAAAATCTATGTGAGAAAGCGAAGACCCAGTAAACCACACATGTTCCCCAAGACCCTCATGAAGATCACAGACCTGCGCAGTATCAGTGCTAAAGGAAAGAAAGATGTCGCTGAGGGAGAAAGTACGGCCGAGACCGCGGGCTCGATGGAAGAGGCCAGCTCAACAGCAAGTAATGACCCGGTGCTGCTTGCAATTGAATCTCTCCGACTGGAGCTGGGCAAAGTTAAGACTGATATTAAAGAAAGTTTGAAAGGAGAGGAGAGGAAAATTGATGCGAAGTTTGATGCAATGCAGTTAATCATAAATGACCATCGCACAACTCTCGAACATCTTGAACAGACCGCTACGGCCTCGTCAGATGCGGTTACGAAACTACAAGCTCATGTTAAAAGTTTGTCCGAGTAG
>MA01Gene00326
CGAGGACAAGAGTTCCCAAGCACAAATAAGACACATATATATATATAAAAATGGCGGAAAAGCAGCAACAGTTCAAGAAGTGTGCTCCTCCTTGCCCGCGTTTCATTGTGGAAGGAGACACACACGAGATGTGCGTTAGATGCCTGGGGGTTGAGCATGCACAGGCGGCTCTCGAGGGAGCCGTCTGTGTACACTGCGAGCGGCTCACCCTCAGAGTGCTGCGATCGCGCCGGGCGCTCTTTGAGGAGGGCGCCGGGGCGAGTGTTCCCCGCGGGTCTGGTCCCGCTGCTGCTGAGGCACAGCGAAGGCTGCACTCGTGGGGTTCACAGATGGATCTAGCAGAGGGGGAAGAGACGGGCGCTGCCCTATCGCTTCCCTTACCTGCTAGACCCAGTGTCTCTCCTTTGGTGGCGGAAGCACGCGTAGCGGTTTCTTCCCCCCGAAGGGAGACACCGATGCTCAACATATCTTCCTCTGAGGAGGTTGATGTGGAGAGCGTCGATGAGGAACCGCCAGCCTCATCCCCTGCATATGAGGAGCTTTTGGAGGTGG
>MA01Gene00327
ATGGTGTAGCCGGACGAACGCCGCGGCTGTTTGTTATTGAATGAAAATCCTTTTAATGTGGCAATATTCCTACTTAGCAAACGAAAAATTAAATGTATTTGTATCATTTAATAACTTATTTTGTCTTTATTAGCATGTAATTACGCTGTTTTTTTAAACATCTTTTAATATTAAGGAGCTATTTAAAAGTCTTAGTTTGAGCACTAGGCCTTGAGCAGGCGCCGGTGGTCGATTTTAACAATAGCCGAGGAACAGTCACGTAGAAGCGTACGCACTTCCTCCATGAAACCAGCCCGCGGAACCTCACCTCCAGCACAGAAGTAAATAAACAAAGGAAAGAGAAACCACGGGAACCCAGCCCGGATGGTGCCCGGCGTTTGAGGCGTTTGGAGATCACATATGGACAGATCCTGATTGTTTTTTCTGGGCACACACAATAGAAAATGTCTAACGGTGCAGCAGGAAGCGGGGGCTTAACCTGGGTGACCCTCTTTGACAAGAACAATGGTGCGAAGAAAGAGGAAGTGAACGGCCGGGGAGATTCAGGGAAGAGTGAGGCGGTCAAGAAAGAGAGCTCTAAGAAGATGTCAGTGGAGCGGATCTACCAGAAGAAGACTCAACTCGAGCACATACTCCTCCGTCCAGACACCTATATCGGCTCTGTGGAACCCGTCACTCAGCAAATGTGGGTTTTTGACGAAGAAATTGGAATGAACTTGAGGGAGATCACATTCGTCCCTGGATTATACAAAATCTTTGATGAGATCCTTGTCAATGCAGCCGATAACAAACAAAGAGACAAGAACATGACCACCATCAAAATCACCATTGACCCAGAGTCCAATATCATCTCCGTGTGGAATAACGGGAAGGGAATTCCTGTAGTTGAACACAAAGATGAGAAGATGTATGTGCCTGCACTGATCTTTGGACACCTCCTCACCTCTAGCAACTATGATGACACTGAGAAAAAAGTCACAGGTGGCAGGAATGGATATGGTGCTAAACTGTGTAATATATTCAGCCTAAAGTTTACAGTGGAGACAGCCTGCAAGGAGTACAAACGCAGCTTCAAACAGACATGGCAGGAGAACATGGGAAAGACCAGTGAGGCGAAGATCAAGTACTTTGAAGGGGAAGACTTCACGTGTGTCACCTTCCAGCCTGATCTGGCCAAATTCAAGATGGAGAAACTGGACAAGGACATTGTGGCTCTGCTAACACGCAGGGCGTATGATGTGGCCGGTTCTTGTAGGGGCATTAAAGTCATGCTTAATGGAAAGAAGCTACCTGTGAATGGTTTCCGCAGTTATGTGGATCTCTATGTGAAGGATAAACTGGATGAGACGGGAGTCGCTCTAAAAGTGGTGAATGAGACGGTGAATGAGCGCTGGGAAGTGTGTCTCACCATGAGTGAGAAGGGCTTCCAACAAATCAGCTTCGTCAACAGCATTGCCACCACCAAGGGTGGAAGACATGTTGACTATGTTGTGGACCAAATAGTGGCAAAACTGATTGAAGTGGTGAAGAAGAAGAACAAAGCTGGAGTCTCTGTGAAACCATTCCAGGTTAAAAACCATCTGTGGGTGTTTGTTAATGCCCTGATCGAGAACCCAACCTTTGATTCCCAGACCAAGGAGAACATGACTCTACAGACCAAAAGCTTTGGCTCCAAATGTGCTCTCTCTGAGAAATTCATCAGAGCTGCCACAAACTGTGGTATTGTGGAGAGCATTCTGAACTGGGTGAAGTTTAAGGCTCAGACACAGCTGAACAAGAAATGCTCCTCTGTCAAACACAGCAAGATTAAAGGAATTCCCAAACTAGACGACGCCAATGATGCTGGGGGAAAACACTCTTCAGAGTGCACTCTGATCCTGACTGAGGGAGATTCAGCCAAGTCTCTGGCTGTCTCCGGTTTAGGAGTGATCGGGCGAGATCGATATGGAGTGTTTCCGCTCAGGGGAAAGATGCTCAATGTAAGAGAGGCCACACACAAACAGATAATGGAGAATGCAGAAATCAACAACATCATTAAAATTGTGGGTCTTCAATACAAGAAGAGCTATGATGACCCAGAGTCCCTGAAGAGCTTACGCTATGGAAAGATTATGATCATGACTGATCAGGATCAAGATGGCTCCCACATCAAGGGTCTTCTCATTAACTTCTTCCATCATAATTGGCCATCTCTGCTGAAGCACACCTTCCTGGAGGAGTTCATCACACCCATTGTGAAGGCCAGCAAGAATAAGCAGGAAGTATCATTCTACAGCATCCCAGAATTTGAAGAATGGAAGAAGCACACAGAAAATTTTAAAACGTGGCACATAAAGTACTATAAAGGTTTGGGTACCAGCACAAGCAAAGAAGCAAAGGAATATTTTGCTGACATGGAAAGACATCGAATTATGTTTAAGTACAATGGCACCGAAGATGATGCTGCCATTACACTGGCCTTCAGTAAGAAGAAAACGGATGACAGGAAAGAGTGGCTGACTAATTTCATGGAGGACAGACGGCAGAGGAGGATGCATGGATTGCCTGAGCAATACCTATACGGCACAGCAACACGACACCTGTCCTACAATGACTTCATCAATAAAGAACTCATCCTCTTCTCCAATTCTGACAATGAGCGTTCGATTCCATCACTTGTTGATGGTCTGAAGCCAGGTCAGAGAAAAGTGTTGTTCACCTGTTTGAAGAGGAATGATAAAAGGGAGGTTAAGGTGGCCCAGCTGGCCGGATCCGTGGCTGAGATGTCTGCATACCATCACGGCGAACAAGCCCTGATGATGACTATCGTGAATTTGGCCCAGAACTTTGTGGGCAGCAACAATATCAACATCCTTCAGCCTCTTGGCCAGTTTGGTACCCGTATCAATGGCGGTAAAGATGCTGCCAGCCCTCGTTACATCTTCACTATGCTTAGTCCATTGGCCAAACTGCTGTTTCCTGCTGTGGACTCCAGCCTGCTGAAGTTTCTGTATGATGACAACCAGAAGGTGGAGCCAGAGTGGTACATACCCATAATTCCTATGGTACTGGTAAACGGAGCTGAGGGTATCGGGACTGGCTGGGCCTGCAAGATCCCCAACTATGACCCGCGAGAGATTGTCAACAACATCAACCGTATGCTCAACCACCAGGACCCCCTACCCATGCTGCCCCGCTACAAGAACTTTAAAGGCATCATTCATGAGCTGGGACAAAATCAGTATTTGGTCAGTGGAGAAGTGTCCGTTCTGGACAAAAATACCATTGAGATTATTGAACTTCCTGTTCGCACCTGGACTCAGGCATATAAGGAGTCGGTTCTTGAGCCCATGCTCCAAGGAACAGATAAAACTCCTCCCCTGATCAGCGACTATAAGGAATACCACACTGACACCACAGTGAAGTTCGTGGTGCGCATGACAGAGGAGAAGCTGGCACAGGCAGAGGCGGCTGGCCTTCACAAGGTCTTCAAATTGCAGTCGTCCCTGACCTGCAACTCCATGGTGCTGTTTGATCACATGGGCTGTCTGAAGCGCTATGAGTCTGTGCAGGAGATCCTGAAGGAGTTCTTTGAGCTGCGCTTGCACTATTATAAACTGAGGAAGGACTGGCTGGTGGGCAGTCTTGGCTCTGAGTCAGCCAAACTCTCCAACCAGGCACGATTTGTGCTGGAGAAGATTGAGGGAAAACTATCAATTGAGAACAAGTCAAAAAGAGATTTGATCCGAATGCTCGTGCAAAGAGGATATGAATCCGATCCCGTTGCAGCCTGGAACAAAGCCCAGGAGAAGTCTTTGGAGGATGAGGAGGGTGAAGGTAATGACAGTGACAGCTCAGTGGACTCTGGCTCCTCCTCTGGGCCAAATTTTAACTACATTCTGAACATGCCTCTGTGGTGTCTAACCAAAGAGAAGGTTGAGGAACTCCTCAAGCAGAGAGACCAGAAGAAAGCAGAGCTGAATGAACTCCAGAGGAAAAATTCAGAAGATCTGTGGAGGGAAGATCTGGCCGTCTTCATTGAGGAGCTGGACCATATAGAGGAGCAGGAGAAGGAGAGTGTGAATACTGGGAAAGCCACAAAGCTGGTGAAAGGGAAGGTGGGTAAACCTAAAGTGAAGAAGATGCAGCTGGAGGAAACTCTTCCCTCTCCCTTCGGTCGCAGGATAGAGCCTCAGGTCACACTGGCTATGAAGGCCGATGCCTCCAAGAAACTGACCAAAAAGAAGAAGGGTGAGGTAGATGCAGCCGTGAAGATGGAGTTTGATGAGGATAGCGCGCTGGGCTCCAATGGAGGAGAGAATTCCCTCATTTCTCCATCCGGCCTTCCCAACCCAGGAGCCAAACCCAAAGCTCCGCGGGTCAAGCGAGAGAAGAAAGAACCTGGTACTCCAAAACAAAGGAAGCCAGCAGGTGCTAAAGGTCCACCTAAGAAAGTAAAGAAAAGGAATCCATGGTCAGATGATGATGAAGGTGATGATGATCGTTCCGAAAATGAGCTGGATGAAAGTGAACCTATTATTCCCAGAGACACCACATCCAGAAGAGCCTCAGCTGTGAAGGCCAAGTACACATTTGACTTCTCTGAGGAGGAGGAAGAAGAGGTTGGTGATGAAGAACAGGAGAATGATGGTTCAGCATCACCAGCTCACTCCTATAAAAACACAGATGAAGAGGATGATGATGACATTTTTCCTCCAAAAACAACATTTACTTTGCCTACTTCACCAGCGAAGAAAAGGGACCCAGAGCCTGTATTGTCATCTAAAACTGCATATGCTGACAAGAGCAGTGATGACGATGTGAAGTCAGACAGTGATGATGACAGGGGTCCAGTGTTCTCATCATATTCCAGCAGTTCTGCTTTTGAGAAACCTCCAGCTAAAAAAGCTAAGAAACCTGCAGACACGGCGCCTAAACAGAAGAAAGCTCCAGTAAAAGCCAAGAAGCCCGATACATGTATCTGGGACTCAGACTCAGACACGGGCACTAAAAAAGCACCAGCAGCACCTAAAGGGGGTGGGAAAGGCCGAGGCAGGAAGAGGAAACAGTCAAGCTCAGAGGAGGATGATTATAACCCTGTGAAGAAGACTGGAAAGACTGCCACAAGCAGGAAACCAAAGAAGGCAGCGTCTGATGATGAAGATGATGATGACGCAGGCGTGAACAGCTTCAGCCGTCTGGACTCAGGCAGAGATCGATCTGGTCGAACCAAGAAAGAGGTCAAATATTTTGCAGAATCTGATAATGATGACGACGACGATATGTTTGACTAGAAAACACACTCACACACACACTCAGTCCAGAAAAATGCTTGTTGAAGAACAGGTTCACTGTCTTCTGTCCAGCAGAATTTTGTACATTTTACCCTCCGTTTTATTTTTTCTTCAATTGTGATGTTGAATTCTTTCTACTGTGTAGCTGTTTTACTCTTTTTATTGTTATTGCTATATTATTATTATTAATGGTATTATTGTTCTGATACATTGACAATGTTGTTTTTTTATCATTGAATTGTATTTGTCCTGAGCAGCTTTTAGAAATTTAGACCGCTGTGCTTTAGCACCTTTAATGGTTCAACGTTAGAGATGACTTACCTTTTGAGATGACTTGGAAATAAACA
>MA01Gene00328
CAGTGATTCAGAAAGTGAAGCGCAGCAGTACTGAAAACAACCCTCATCCAGCTCATGAAGAATGGAGACTTTCAAGATCATGACCATTGTCCAAACTGTTGCTTTTATACAAGGATATGACAGTGTCATCTCTGCTGAGCATCCAAAGGTCAGGGTCAATGTGAAACTTGTGTCACAAGCAGATCAGCGTTCTGAGTCGTGCTCCTGGACCCTCAGCACTTCTAGAAACAACACGTCAGTTATAGCCGTGGAGGATATTAAAAGTCTCTCTTCTCAGATCTGTCTGTCCCTGGGATGTGGCGATGTGTATAAATTAAAGGCATTTGATGCAGAATTGAACAGTACCTGTCTCACAGGATGCCTTTACCACGACTCTGAGCTAAACAACTGCACTCAAACTGTGAGAAGCCACTGCAAGGTGCTCTCTGAGGTTATTTGTGGTTTTCCCTATGTGGCTCTAATATCTAGCCCATGTTCATGGACTATCAAATCCCCAGACACAGAATCCTCTGTGTCTCTGACTGAAGACACTGCCCATAATGTGTCCAGTGAGATATGCCATGAGCTTGGCTGTGGACAGGTCTACAGACTCATTCAGAGCAGCAATGCTGCTGTCCGATTGGTTGGGGGCGGTCATCGCTGCGGGGGGCGTGTGGAGGTGTGGCGGGGATCCTGGGGCACAGTGTGTGATGATGGATGGGATATGGAGGATGCAAATGTGGTGTGTTCACAGCTTGGTTGTGGGTACGCTGTGTCTGTCAGCGGGCAAGGTGAGCCGTATGGCCAGGGTACAGGCCCCATACACCTGGATGAACTCAGCTGCACTGGAACAGAGGGGAGCTTATGGGAATGTCCAGCACTTATGCAAGGACACGACTGTGGGCATAAGGAGGATGCAGGTGTGGTTTGCTCAGAATACAAGGCCCTGCGACTGACAGGAGGTCTGGATCGATGCGCTGGGAGAGTGGAAATCCATCGCAATGGTACATGGGGGACAGTTTGTGACACGTGCTGGCAGAAGGAAGAAGCTACAATGGCCTGTGATATGCTGAATTGTGGAGAGGTCAAACATTTCACAGCCTTTGACCCCCCCTTCAAGCATAAAAATGAAACACTCTGGTATTTTATCTGTAAGCAGAATAGCAAAAACCTGTGGCAGTGTCCTGAGCACATTAACAATGAATATTTGTGCATGGAAACAAAAGCAGCTGGGTTGATTTGCAACAATTCTCTTGGTCTGCCTGTTCCCACCAGTCAAATACCAAACTCAACACCAGCAACCACAGAGATGACGAAAATGGAAAATTCACATAGATTCTTCCCATCTCCAGAGTTACTGGGGTGTTTTGTTCTGGGTTTCTTTCTTGTGATTGCAGTTATCACAAATATCCTCTTGTGTCATCATGATAAAAAGAAAAAAGCTGTTGTAGTCCAGAAGAGATACATGAACCTACAGGCCACAGCTGAAGCAGAGGAAAATAACTACAGAGATTCTGTTCATCTTGTCAAAGTTACAAACAATAGCGGTGATGCTGAGGTTCCCATATTTCCTCAGCGCATCTGGCCTCAGAGTAGCATTGAGAGTGGATCGTATGATACGGACTATGAGCAACATGACATCAGTCTGGAAGCGACTTTTCCTTTATCCACTTTTCACAACTCAATGCGGTACAGTGCAGATGGTAAAACGCCTGCTGTAAAGGCCACAAACCTGAACAGTGTGATGGAGGCTTCCCTGGCAGAGGTCTCAGTGAGAGGGTACCAACAAATTTGTGACACTTCCTCTGATCATGATGCACACCAGATGCGTGGGTCTGCTAGTGTGGACTCGTTTGAGTCATCATGCACCTCATCAGGAGAATGCTATGAGAACACAGGCACAAATGCACAGGACCTGTGCTCGCTGGAGTCTGCTGAATGTTATGAAAATACAGGGGAAAACAGAGACAGTCTACCAACTGCAGATAATGAAGATTTCCTGAAGCAGGAATCCAGAAGATCTGTCCTGGGCCACACCATGGATCCTTCCTTCAATTACCAAGAACTAGATAAAGGGGGCAGCAACAGAGAGGACTCCCCGTTGTACTCACCTGTCAGCTATGATAATGAGGCCGTCTCTTCTGAAAGTGACTATGATGACATTGGCAACTATATACAACAACCTAATCACTCACATTAGCTGGAAATTGTGATATAGTGGCCACATACTATTAGTACATTACCATTAGACACCATACCTGAGAACCATTTTTTATCATTCTTTCAGACCTTTCAGTGTTTTAAATGTTATTTCTTTGTTCATTCATATCTGTTTCTACATAGTATAATCAAGCTTTATGCTAAATGTTTCATCAGTTTTTGATATCACTGCAGATTAATACATATTCCACCTAATAATCAGATTTATTTTGTTGTAACCCTTCACCTTTTGACAAGGAGACCTCAGACCTCTGGAACTTGAACAGAAAAATACAGTTTTCGCTCAGTCGAGGCTTGTAAATGAGCCTGGCTAGATGAATGATTTTGAAGAGGCCTACGAAATGTTTTCCAATAGAAATGTTAAATGACTGAAGTGATGAAAACTATTCAACATTTTTGGAATAGTTCTATCATTGACATATCATATATTGAAATTCATGAAATGTATTTAGTAATTTATTGTGATGAGACAAGAAACATTAACACCATTTTCAGCATGTTAGGCATACAATTAAGAATAAATATGTGCATATTGTTAATGAATTTAAATGTAAATGTGGTTTCCTGGAATCCTTTCAGTAAATTCACTTGTCCGAGAATATGATTCATAAAACTGAATCCCCAGATCTACAGTAAGTAACAAGATAAAAGATATGGCTTTGACTCGAG
>MA01Gene00329
ATGTTCCACACTCCTCTTTATTTCAGGTGCATTGCCTGTTGTCAAGCGGAGAAATGCTATCCAGGGCAAACATCGGCACCTCATAAACGTCTCACCCTCTGCGTGACCCTGTTGGCTCTGGGTGTGCGGAGCGGCTCAATGAGGACTCTGATCCAGTTTGATTTTGTAGTAATAGAAAAAGTAGTACATAAATCCATCTGTCCGTCCATCCATCCATCCATCCGTCCATCCATCCATCCATCCATCCATCCATCCATCCCCCCATCCATACATCTATCTATCCATCTATCAATCCATCCATCCATCTGTCCGTCCATCCATCCATCCATCCGTCCATCCATCCATCCATCCATCCATCCATCCATCCATCCATCCATCCATCTGTCCATCAATCCATCCGTCCATCCATCCATCCATCCATCCATCCATGCATCCATCCATCCATCCATCCATCCATCTGTCCATCAATCCATCCACCTATCCATAAATCAATCTATCCATCCATCCATCTGTCCGTCCATCCATCCACCCATTCATATATCCATCCATCCATCCATCCATCCATCCATCCATCCATCCTTCCATGCATCCATCTGTCCATCCATCCGTCCGGCCGTCCATCCATCCATCCATCCATGCATCAATCCATCATCCATCCATCCATCCATCCATCCATCCATCATCCGTCTGTCCATCCATCCCTCCATCCATCTATCTTCTATCTGGCCATCCATCCATCCATGCATCAATCCATCATCCATCCATCATCCGTCTGTCCATCCATCCCTCCATCCATCTATCTTCTATCTGGCCATCCATCCATCCATGCATCAATCCATCATCCATCCATCATCCGTCTGTCCATCCATCCCTCCATCCATCTATCTTCTATCTGGCCATCCATCCATCCATGCATCAATCCATCATCCATCCATCATCCGTCTGTCCATCGATCCATCCATCTATCCATAA
>MA01Gene00330
CAGGCAGTGGACTGATGGGCAATTCCTCAGCCTCCTTCATGGGGACGTTCCTGGCCAGCAGTCTAGGCTCCCCTCCCTCACACCCACCACACCCCTCTAGACCTCCGTCTTCTCCCTCCTCTCCTCCTTATCGTGGGGGTCCTCACTCCAGCGCCTCTCAGATCTGGTTCCCCCACTCACATGAAGCAGTCCCAGGGTATCCTCGCTTCTCAGGGAGTCTAGCCCACACCTTTCTTCCCATAAGCCATTTGGATCACCATGCCAACAGCGGGGTTCTCTATGGACAGCACCGTTTTTATGATACACAAAAGGAGAACTTCTATTTAAGAAGCCTTCCATCCCAGCCCCCACTCATCTCAGCCAATCACAACATCCAGCCTATGTCAAGGGCAGGATCAGGACAACCCCAGGGCTCATGCAGCAGGGACAGAGATGCAGGAAGTGGGGTGAGCCTACACAAGGGCCTTAAAGAGCCTAGCTTAGACAGAGGTGTGGTTTCAGCTGCAAAAGATAAAGACAGGTCTAGTAGTAAACATGAATCTAAAGACCGTCATCACCACCAACTACCCCATCATCACTCCCATCAACCTCAGCTCCACCCACAACACCCAGTCACTATGGAAGAGATGAACGGCAGGGGACACAAAGCCACTCTGCCTATGGAGTACAAGGAGCATCCACAAAGCATGGGAAAGCCTCTTAGTGCCTGTCTGCTCAATGGGAAAATGTTAAATGGGGACCATGGGACTGGGGCAAAGGGCTCCATGACTACTTGCAGTGGGGATGGGGTGGGTAGAGGTAATGTAGGGTCCAATAATGTCCAAAACAGACATTTGGGTGGTGGAACTAACGGGCGCTGTGGTAAAGAGGCAATAAGTGGGGAGATGCGGATCAGTGAACAGCCTCCTACGGACTGTCTGGAGCGTGGTCAGGCACTGCACCATTCTCTGTCCTACTCAGTGCCTCCTCCACTGCCCATGGCCTCAGCTGCTGGAGGGGGGCATCCAGGTGGCTTCCACTGTCTACAGCTCCATCCTGGCCACCCCCACCATGCACACCACAACCGCCACTCACACCATCACCCTGACTTTTTCTGCCCTCCACCGCCAGCCCCCATGGGAAACGCTTCCTTACATGATAAAGGGATCAATAGTGGTGGATGCAGAGACCCTAAAGTGACTGGAGCGACATTTGTTCCATCTGTTAGCCACCTTGGGGAGAAAACCGGAGGCCCCTTCCAGATGGGCAGCTCTGAGTGCCAGGGGGTTGGGGGCGGAGGGAACAGTGTCAAGGAGAAGGCAATGGAAAAGACTGGCAATGGGGGACATCATGGTAACTGGCCCAGGAAACAACAGCAACAGCCTCCTACTCAGCAGCAGCATCCTTACAGAAAAGCTGAAAAAGCCCCTGACTGGATGCACAACCACAACCACCACCATCACCTACAACAGCAGCAGCAGCAACAACAACAGCAACAACAACAACAGCAACAACAACAGCAACAACAACAACAACAGCAACAGCAGCAGCAGAGTCATTCCCAGCAACACCAGACTGTGCGTTCCCGCAGTGCTGACTGCATCAACAGTATGGAAACGGATATCTTTAGATCTACACTAACTCAAGAGACAAAGGCTGTCCATCCTTTACCCAATCAACCCAACACCAGTTCCCAGCCCTACAGGGACTGCTCACACTCTGGGCCTCCAACCATTTCCTCACCTCTTGCTGGGAAGAACATGGCCCAGCACATGGGTGGAGGAGGACATGGAAGCTGCTCTATGCAGCGAGATGGACAGAAGGTTGCCCGCATTCGCCACCAACAGCACAGTAGGGCTGGCCCAGAAACCCCTGGCACAGACATGGCCCAGGCTAATGGAAACCAAGAGATGAAGCAGAAGATGGAAATTCCTTATGGCTACAACAACAGTGCACATCATCACCCACATCAGCAGCCATCAGTGCTGCATTGGGACATGCAACCCCATCACATCCACTCTGAAGAGAACCAGCACAAAGCTTACATGGAACCTAACAGTGGAGCTGCCAACAACAGACCGCCTACACAACAGCAGCACCAGACAGCAGGTATGGGGCCCCCTCCTCCTCCCCTTCATCCAGCTCCTCCTCAAAACCAGCAGGAGGTCACAAGCTCACAGGGGGAGAGCAGTGCTATGAAGAACCTTCTGAAGTACAGCAACCAGCAACCTCTCCTCCTGTCCCAAAAGAACCCATTTGGAGGGCTCGGGAACCTTAAAACAGGGCCAAATGGCACCAGTTGCTCTCTTCAGGGAGGCAAGCAGACCCTTCCCTCCAGGAAAGGCCAAAGCCTTGAAAATGAGAGAGCTGATTGCGGGGCACGGGGCCGAGAGATAGGTGAGGCCCCACATGTAGAGGGGGAGGTTCGACAGCCTCCAGTAGGGATTGCAGTTGCTGTGGCAAGACAGAGAGACCCTCCATGCCAAGCATCAGGCAGCCATCCCAGCAGTCGACAGGGGCGGGTGCACTCCACCATGAAAGGCACTCCACGCTCCATGTATCCTTCAGATTCACCAGGAGAGGAGGAGAGGAAAAGGACAAGTGTAGAGCACATGGGCCACCGGTGCCTAGAGAGAGAACGAGACGTGTTTATCAGGGATAACAAGGAAAGAGTGGAATTTGCACACATCCATCCCTCTAACAGTTGCCATGGTGACCTCACCTCTCATATCATGGTGCCAGGTGGCACTTCAATGCAGTCAAGCCAATTAGGAGACCCAGCTGCGCATACACACTCTGCTCACCACCACTGGATGCCACGCACAGGAAGTCCCTCCCTCTGGATGACAGGTCACTCTTATGGTATTGGCCACACAGCTCTCCATCAGAATCTCCCCCCTGGGTTCTCTGCAGCTATGCCTGCCCCTCTTCAGCCAGTTCTGCCCCTGCCCCAAGACCCCTCCACCCAACTGGTGGTGCTGCCCAGTGAGCCTGCCACCCACCCAGCTACCCATCTTGATGTGATGGAGCAGTCTGGTCTGTGGCCCCCAGTCTACAGGGCCCGAGGGGCCCACTCCCACATGCAGCATCCTGCTGTGTATCCTCGCTCACAGTTTCTACGGCAACAAGAGCTTTATGCTCTCCAGCAACACCAGCAGCTGCAGCATCAGCAACACCCCAGCCATCACACGCCACCACCTCCATCACAAAGAGCAGCAAACAATATAGAGCTACAGCAGAGAACCAGAGTCGACCACAGCCAGGTGCAAAAGAAACCAGAAGAGCAGAGCATGGAGCTAGAAGACATCCTATCTGATCCCAGGACTCCCAAACCTGCTAAGTGCTATGCCTACGGCCCATCCAACCGGGCCTCCTCACCTCCCAGGGGCTCTACTGCCCACTTGTCACCCTGCTGCCAGTCCCCTTGTATGCGGCCCCACCCTAAAAGTACACCCTCTACTCCTTGCCCTGCCCCAAGTCCAGTAGCTGCAACACCCCGCTCACCAGCCATCAGCCCTTCCCCATCACAACTGCCCAAAGCTGTGGAGTCCCAGGAAAAAATGGTGGAAGGGCAGCCGCCACAAGACTATCCTCAGTCCATGGAGCCTGATTTGCCACCTGGATATACCTATCCAGAAATCAACATGGGATATAGGAATGGCCCCACCACTCAAGACATACAGCTTGCAGAGCCTACTGATCTAGAGGATGTTCAGACTGAACCTGTTGAACACCCTCCTCCAGCTCTCTCCAGCTTGGGAGAGGGCCTAGAATGTCATGCAATGGTGAGGCCACTCCAAGAGCCACAAGAGCCAACAATGGAAGTTAATGACACTAGCCCAGTCGAGGAACATCCTGAGGGTGTGTTTGTGCAAGGGGAGGAAATGGAGACAGTCATGGCCATGAGATGCTGTGAACCTGTAGAGGCTAATCAGGAAAAGGAACATGCCGAGATCATTTGCACACCTCCTGAAGTTTCAGACTGTGAAGAAGGACAGGTACCTACCTTGCCGTCTGAGGAAGTAATCCATCAAGAAGAACCAATTGTTACATTTGAGGAAGAAGTGAGAGAAGATATACTTCCTCCAGAGAGCGAAGGCAATGAGACACTAAAGGAACAGGGACCTCCACTACCACAACAACCATGCATCTCTGATTGTTCACCCAAACAACAGCCAAACACCACAGCCCAAGCAGAGGTAGCAGTGGTTGACGAGGAAGATCAAAAGGAAATCTGTGCAAAGGTTCCATCTCCAACCGTGAATACCTGCTCCCAGAGTCTCACATCAAGTTACTGGAGTCTGGAGCTCCTCATTGCTGCAGCCTTCTGTGGAGACTGTCCTCCTCCCTCTCCACCTTCCTCCTACCAATCCCAGAGATATTGCAGCCCACTCAACTCCACCTATCACGGCATGGAACTGCTGAGTGAGCTGGCTGATCTGGAGCTGCAACGGTATCACCAAAGTTGCAATAAAACTCCAGGAGAAGATCAGTGGATTTTTGACCTTCAGAGTCTTGCTACTTTGGCAGCAGCTCGAGCCCTTGAATTGGACTCACAGGATAGCGGCACCACGAATGCTGAGATGCAGTATCCTGCCAGAAGAACTCTTAACTTGCGCAGAAAATGCAGCTGGACACCTCGCCATGAGCCAGTTTGTCCAGTGAAAGGTGCCATGGATAGTATGGATGGGCAGGAGTTGGAGATGCGGGTGAGGCTGGCAGAGCTGCAACAGCGTTACAAAGAGAAGCAGAAAGAACTGGCCAAACTCCAGAGAAAGCATGATCACCAGAAAGAGGAGACTCCTCGTAGTCCAGCACGTCGAGGCCCTGGTAGACCACGCAAACGAAAATCAGTCCCTGGTCTTGGCTCCGGGGCCCTTAATGAACCCCAGAAAAAAGTAAAATTGGTGGGAGCAGGCCTAAGTCCACTAGCAGAGGAGCACCGGGGAGGTGGAGACTCTCAGAAGAAGAAGAAGAAATTGTCCAATCGAGGGTTTGGCCGTCTCAGCTCTACACAGATGAAGTCACAGTGTTACAGGAAGAATAGCACCCTTGATCAACAAATAAGTCATCTCAAGCAGAAGGTCTCAGGTGGACGACATACATCTGGAGCTGCGTCAAGAGACCGAGAGTTTTCCTCAACATCTAAGAGCCTGTACTCTGGCCACAGTAACTCCAAAAGAGATTCCACACAGCTCAGTGCAGCGAATGAGTCTGAGAGCCTGAGCGATACAGCCACGAGTGGGGACAGCGGGACACAAGAGTGCTGGAAGAGGCACGAGCCAGTGGCAGTTAAAAGGGAAAGGAAGAAAAGTCCTGGATCAGCAGCTTGTTTGCAGCAGTCAGGGGCCAGGATCCCGCAGGGCAGGGGACAGGAAGTGGATGAGGACGGAGAGACATCCCCCCTAGAGAGCGAGTCCTCTGAGCAAGAAGAAGATGAAGAGGAAGGCAGTTACGGCAGCGAGGAGGGCCAAGACATCAAAGCTCCGGCGTTGAGGGATCTGTCGGCTATTACAGGCCCCTCCCCTTTCTCTGTTGTCAAACTGGAAGCCAATCAGAAGGCAAAGATTAAGCGGGAACGACAAGAACTTTATGGATCTCAGTATCGTGCTGTAACAGAAGGGGACGTGAAGGTGAAACGACGAGCCCCCTGTAGATCCGTCACCGTCCCCAAACCACTAGGTGTCAGAAGGCGACCAGGGAGACCCAGACTGCAGGACAAACGCTGGCCTGGGATTGCGGGCAGGCCGGGTCATTACAGAAAGAGCAGCAGCCTTCTCTCATTTCCCAGCAGCAGCAGCGAGAGGCTGAAGAGAGCCACAAGAAAGAGCTCCATGCTGAGAGCCACGAGGAGAAGTTACTTATCTACCGAGGCCCAGTCTGCAGACAGTGATGATAACGGCAGTACTCGGAGAACCAGGCTTCGAGAGTCTAAAGGTCGAGCGGTCAGCCGTCTGATGGAGAGTTTTGCAGCAGATGAGGGCTTCCACCTGGGTGAGGACAGTAGCTTCTCAGATGAGGATGAAGAGAGGAAGGTGTCCTCAAATGGCAGATTTGCTCCAGGTGAACAGCTGTTTAACAAAACTTCCATTAAGAAATGGATACTCGTGGTCTACGTAAGACTCTACAGTATTGTTATCGACAGGGAGAGAGGAAACCGACCCAGAATCTACTCCCTGGAGCAGCTCTTGCAGGAAGCCGTACTGGACGTACGCCCTGACACTGAGACTGTGCTAACAGAAGGGACTAGAGTGTGTGCTTACTGGAGTGAGCGCTCACGTTGTCTTTATCCGGGATATGTGCGAAGGGGTGGTGATGAGTGTAAACCTGGTGGGGTTATGGTGGAGTTTGATGATGGAGATAGAGGGTGGATCTCTCTCTCTAATATTCGCTTCCTTCCTCCTGGATATCAAATCCAATGTGCTGAGTCGAGTCCTGTGCTTGTCCCTGAGGGGCAGCTTGGCAAAAATAGCTATATGCAAGAAAGCAGGATGGCAAGAACAGACAGATACAAAGCTCAGGATAAGCCAGTCAGAAGACCAGGGAGACCTAAAGGTTCAGGGCTAAAGAAGTCTCTTTTAGACAGTGTAGCCAAGAGCTCAGCATCTGCTTTGACATGGCCATCAGTGGCTGCACCCAGGAAGAGAATGCCTGTTAACTTTTTCCAGCTCAATGGCTCAGCTTCGAAGAAGGCCTTGAAAGGCAGAGTGGCAGAAACATCCTCTCGACCTTCAGTATCCATGACGACACCAACCAAAGGCCTCTTTAGCAGTAGCTCTTTTGAGGTAGACTCCTTCAGCAGCATAGCTAATGGTTATTCATCCTTTGGGAGCCAAACATCTGGGATTTCACTAGAGGGCAAGAACACCTCTTATGGTCAAAAGAAGAGAATTGAGGAGCCAACACCACCTCGGGGCAAGAAAGCAGAATTTCTAGTCAAATTGGACCATGAAGGTGTAACATCTCCAAAGACCAAGAACAGTAAGGCTCTCCTGTTGCTGGGAGCCTCAGGATTTGGCTCCAATGGTGTAGGTGGTCTTCCCAGGGCAGAGGCTTATTCACACCCAGTTTTGCTGGTCAAGGACAACAGGAAAGGTGATGGCTCACGAGCAGAGCTCCTGCTGAAAGGGACATCAGTCCAGAGGAAGCCTTCACCTTCAATGCCCATGAGTGAGTATGGAGACTTGAACATTGTCTGCCACAGAGACTGCCACAGCTCTTACTCAGACATGGATGAGGAAGAGGAAGAGGTGAAGAGGAGGACAGGTAGTGCTGCACTTGCTTCTGCCTCTGGAGGTTTGAGAACAGCTGGCCAATTTCTCTCACGCATCTCAGTCTCCTCATCTTCCTCAGGTTCTTCCAGCTCCTCCAGTTCTGGCTCTCTTTCGAGTTCCAGTCTGTGCTCTTCTGAAAATGACTCATCTTACAGCTCAGAGGATGAGGAAAGCTCCACGCTGCTACTCCAGAGCTGCCTGACCCCCCACCATTCATTGCTCCAGACCCCTGAACCCGCTGTGGGACCCCCACGGCACACCTTTGTGGCCAAAGCTGTGGCCGTGTCCACTGCCAAAGAAGGGCATAGCAACCACAGTGCTAGCAGCAAGCTACTGAAGAGGAAAGAGTTTCCTAGTTCACTCTCCAAGACCTCTAAAGATCTAGTTAAGAGGCAACGGCTTCTAGCAGACCAAACTAAGCCCAGACTGTCACCCATCCTGCCATCAAGACAGCTGTGGAGGTGGTCAGGAAGCCCCACACAACGACGTGGACGTAAGGGAAAGGCACGGAAGCTTTTCTTCAAGGCCATAGTACGTGGCAAGGACGTGGTGCGGGTAGGAGACTGTGCTGTGTTCCTTTCTACTGGGCAGCCTCATCTACCATTGATCGGCCGCATTGAGAGTTTCTGGGAATCGTGGCAGAGCAGTATGGTCGTGAAGGTCAAGTGGTTCTATCACCCTGAAGAGACCAAGCTAGGCAAGAGACATCGTGATGGCAAACATGCCTTGTACCAGTCATGCCATGAGGATGAAAATGACGTCCAGACAATCTCTCATAAGTGCCAGGTGGTCACACGTGAGGAGTATGAGCGATTGACCCGCAACAGGAAGTCCGATGGGAGCTATCATGACCTGTACTACCTGGCCGGCACCTACGACCCCACGAGTGGGCAGCTGCTCACTGCAGACGGGATGTCCATACTCTGTTAGCACTGGACTTGCATGTCTGCGTATACTACTGAGTTGTCTTTGGTCCAAAGTCAGAGATGCTGCATTGCAAGTAAGAAGCCGGGGTGCACTGGACGCTCTGACAGAGGACCAGGAGGTAGACTACCACCGTCATACCCACAAACCGTCTACTCTGGGAAGATATCTGCATGATCCTCCTAGCGATACCTTAGAGTAGATGCAGTTTTTCCATGGTCCTAATTCTCTTCTGAGGTTATCTAATGGACATATTGTGGATATAATTTTCTATGAAACGTTTATCTGATCTTAGATCACCAAAGCAAAACTCTTGGTTTGGAGAACATGGCGGATGACTGTGAAGACTTGAGCCATGTTGTAGGCGGTGGCGGTGTTGAGCGCTCTCCGCACGTCACTTTCATGATTCCAGGGATATTTAAGTACATATAAGTAC
>MA01Gene00331
TGTAAATAACAGCAGCGGCGGTTTGTTTTGTGTCGCGCAGACTCATCAAATACACAAATAGCCGGCTTATACTCACAGAGAACCTTATTATATCTGCTACGTATATGAAAGTACGACTACAATAAGAATACAGCGTTACATTAGCTGAATAAACCGCGTGTTTTTACAGCTAGTGAAGTGTCAGTTAGCACACAGCTATGATAGAGACTAGCCGGATGAGTTTGAGTTTGACACGTTTATTACGGCAGAATTAATCAAATACGACCTTCACTTGTTTTCTTACATGTAATATTCTGATTTAGACTTCATAGAGCCGTTTTGAGTTGAACATGTCGTGTTTATGTGCGTGTTAAGCTGTTAGCAGAGGTGTGAGTGTAGCATGACACAGCAGGCGGTTGATCAGAGTGACAGAGCTGAACCAGGAGCTCAGTAAAACACTCAAACATACAAGACCATCATCATCATTCACAGAAATGCTCACAGAAAACAGGAAACGTCAGCGCGCTGAAGGCGATGATGAAGATGCTCAGATGCCTCAGGCCAAAAGGCTGAGTTCAGCCCTCCAGAGCTCTGAGACGGGCAGGGAATCATGGGAGTCTGAGTCTTCCAGCAGTGAGAGCAGCTGGATCAGCAGTCCAGATCACGTCGCCGGCAGCAGCAGCGGCAGCAGCCATTGTGGAGTGGACGTCATCGGGCCCCACGGCGTCCCCGGCCCCTGCAGTCCCCACAGTGCCTCCAAGCAGGACCTGCTGTCCTACCAGCACATCAACCGCGTCCTGAGGGAAGCCCATTTCCATAGCTTACAGAGCCGAGCTCAGTCCAAGCACAGATGACTTTCAGGGACCCACAAAACCCCGTAGCGACAGGGTAAATCTTCATCTCCATCCTCATTCAAACCTGTTCCTACTTTCTAGATCTCTCTCCTAGAGCTCATGTTATGTTGATATGTCATTGGATGGAAAACATGCCCTGGTACTGTAAGCTCTCTGACTAACTAGAGCACAAAAGTATTCATTGTAAGCAATAACGGCTTGACTATGATGCAAACTTTTGTGACTTTCACACTGTGTATTTTTCTTCTGAGAATAAAGGAACATTTTAGTGGGGATTTGCACTTGGGAATTTGTTGATCAAATATTGATGTGGACCATATAGCAATGCAGCTGTGCACATTTAGATGGGAGGCATAAACATGCCAAAATATTCAGTTGATTAGTGAACTCCATTGCAGTGCTGTAACGAATGCATAAAGAAGCCAGTCGATACACTCAAGGACTGAGCTGGTGTGCAGATCTGGGTAATTTCCTTACAATCTTGACACAGTTCTGCAGGATCTCTTGCCTCCCAACCATCACTTAAAGCTGGTTGCTCATCCAGGCGTCAGGCCTTCGAGACCCTGCCGAGGTTTTCTTGTGTGCTGTTCGAACTCAGATTGCATTTTAAAGATTGTTGTTTATTTTACTATACCTTTTTGTAATGAAAGATGTACATTACATTTTACATTCAGATCATCTAC
>MA01Gene00332
ATGGGAAATACGGACTCGAAGCTGAATTTCAGGAAGGCGGTGATACAGCTGACTACAAAAACACAGCCCGTGGAGGCCACAGATGACGCGTTCTGGGATCAGTTCTGGTCGGATACTGCGACCAATGTACAGGATGTGTTTGCCCTGGTGCCGGCTGCTGAGATCCGAGCTGTGCGCGAGGAATCGCCCTCCAATCTTGCAACACTGTGCTACAAGGCGGTGGAGAAGTTGGTTCAGGGCGCTGAGTCCGGCTGCCCCACAGAGAAAGAAAAGCAGATCGTGCTGAACTGCAGTCGAATGCTCACTCGAATCCTGCCCTACATCTTTGAAGACCAGGACTGGAGAGGGTTCTTCTGGTCCACCGTCCCTGGCGCTGGCAGAGCGGGGATGGATGATATGGAGGATGAGGATGAAGGGGCCCGTCCGCTTGCAGAGTCTCTCTTACTGGCTCTGGCTGACTTGCTTTTCTGTCCAGACTTCACTGTTCACAGCCACAAGAAAGGAAGACCTGATTCGGTTGAGGACATGCAGTCACTGGACAGCTGTGAATACATTTGGGAGGCCGGAGTGGGCTTCGCTCAGTCCCCCCCACTCAACTACATCCACGATCTCAATAGGTCTGAGCTGCTGAGGTTACTGCTCACCTGTTTCTCAGAGGCCATGTACCTGCCGCCAACAGCAGAAAACAGTATCCTCAACCCCTGGGTCACTTTCTTCTGTTCTGCTGAAAACAGACATGCTCTGCCTCTCTTCACCTCCCTGCTGAACGTGGTGTGCGCTTATGACCCGGTGGGTTATGGGATCCCCTACAACCACCTGCTCTTCTCCGACTACCGTGAGCAGCTGGTGGAGCAGGCCGTGCAAATCCTCATAGTGACCCTGGAGCATGAGGGTGGACAGCCGTACCGCCCACCCTCCCCCTCCAGCATGGAAGAGCAGGACTCTGTTGGGCCTAACAACCTCTTCGTGAATTACCTGTCCAGAATTCACAGGGAGGAGGATTACGACTTTGTGCTGAAAGGATTGGCACGTCTGCTGACCAACCCACTCACTCAAACATACCTGCCCAACTCAACCAAAAAGATCCAGTTTCACCAGGAACTGCTGGTCCTTTTCTGGAAACTCTGTGACTTCAACAAAAAATTCCTGTTCTTTGTGCTGAAGAGCAGTGATGTGTTGGACATATTAGTGCCTATTCTGTTTTACCTGAATGATGCCCGAGCCGACCAATCACGGGTCGGTCTCATGCACATCGGTGTATTCATTTTGCTGCTGCTGAGTGGAGAGAGGAACTTTGGTGTGCGTCTGAACAAGCCGTACTCTCTTCATGTCCCTATGGACATCCCTGTGTTCACAGGCACACATGCTGACCTGCTCATTGTGGTTTTCCACAAGATAATAACCAGTGGACATCAGCGTTTACAGCCTCTCTATGACTGCTTGCTCACTATTGTGGTGAATGTGTCTCCCTACCTAAAGAGTCTTTCCATGGTTGCGGCCAACAAGCTCCTACATCTTCTGGAGGCGTTCTCCACCAACTGGTTCCTGTTTTCTGCACCTCAGAATCACCATCTGGCTTTCTTCTTGCTGGAGGCCTTCAATAATATCATTCAGTACCAGTTTGATGGTAACTGTAATTTGGTATACGCCATCATTCGGAAGCGCAACGTCTTTCATCAGCTGGCCAATTTGCCCTCCGACCCTGCAACCATTCAGAAGGCCTTGCAGAGAAAGAGGAAATCTCCAAACGCTATTTCTCGGACCAGCTCACAGGAGACGGTGTCCATGGAGGGCTCACGGCCGGCTGTGCCTGCTGAGCCCGGCACTCTGAAGGCCAGTCTGGTGGCCATACCAGGCATTGATAAACTGACGGAGAAGTCCCAGGTTTCAGAAGACGGTACTATGATAGCAGTGCCACAGGCTGAATCCCCACAAACCCCTGAACACAGCGCTGCAGCTGGAACCAGCGACACAGAGTCCATATCAGGAAGAGACAATGAGGATGTCTTCTACACTGAGGCAGAGATGGCAAGAAGACGTCTGTCCAGCTCATCGTCATCTGTCAGCCACTGGAATCCTAAGCCAGACTGGGTCCTGTCCTGGAAGAGCAAACTCCCATTGCAGACGATCATGCGCTTGTTACAAGTACTGGTGCCACAGGTGGAAAAAATCTGCATTGACAAGGGTCTAACGGATGAATCTGAGATACTGAAGTTTCTTCAGCATGGCACTCTAGTGGGTCTGCTGCCCGTGCCCCATCCCATTCTCATCCGGAAATACCAGGCCAATGCAGGAACTGCCATGTGGTTTCGCACGTACATGTGGGGAGTCATTTACTTGCGTAATGTGGATCCGCCTATCTGGTACGACACCGACGTGCGTCTCTTTGAGATCCAGAGGATGTAAAAATGAGCTGTAACCTGTCGGTCACTGAGAACCCGCAGACTTCATCTTGCCTTGTCATTTTGCTTTAACCCGTTCCACTTCCCCAGAGAAGAGGCGACACGTCCTTGACTGTGAGACTTCACGAGAAGTGCCCATGGCTGCCAGTCGGCCTGTCAGTGGTCTGTTTGTTCTGGCTGGTGTGATGATGATAACGCGTCTATATATAAACCATGCGCTCTGATAGTAAAAAGCATACTGTGTTCAGCAGCTTAGGCAGCCCAGACACGTGAAACTCTCTCACTGTGGTTTTTATAGGATTAAAGTGCTTATTATAAGAAGGAATACTATTTATCGCACCGAAAACCTTGTGAATAATTTCTAGGTTGTTAGAAGTTATCAAGAGCATTGACAAAGACCTTTGGATTGTATTAATATCACCACAAGAGGGTGATATTGCTGAATCCTTTTCTTTTTTCTTTTTTTTTTTTTTTTTGTTACCCTTATGCATTTACATACTTTTACTCCCAATTTTCACTAAAGTCTAGAATGAAGAATAGCTGGGAGAAAAATCAAAAGCTGGTTTAGATGAATTCCACCAGTATTCATATACATCATGAAAATGTACACAAAAAAAATGTTGTTTCCAAAGTATTATATAGCGGTTGTTTGATGGTATATCAATATCTCTATTTTTGTCTGCATATCAGTTTTGCTAATAAGATACTGTAAATATTGCTTGATGTTTAAAGTAGAACCACTGGCTACATATATGAAAAATATGATAAACTATCCAATGTTGTCAAATGGCAGAAGATTAGCTTGTGGTTTCTGCATATGTTCATCATATTGTTAAAGTGCCGATAACTGTAAACAGAATGTTTTTCTTGATTTGTGGCAGTATTTATAAGAGAGCTTGTGGAGCAGATCAAGACATTGCATTTGTACTTGTATTTTAATGTTTGTGTATTT
>MA01Gene00333
CAGCTGTCCACTTGCGGAAGGTCCTCACATACTATATAAGTCCAGAAGACTAGTGAACTCAATTACAATTTGACTTGTTTTCTTGTGGACAGCTCTTCTAACGCAATCAACATGACGACCAAGGAAGACCTTGAAGCCATCGAGAACCAGATATCCACCATCCAAGTTAGCAGCCATGGAGAGACGGCCAGTCCGGTACTTGCCCATGGCAAGTTCAAAACAGTGGAGAAGGGTCGCAACTGGGGATGGCTTCTGTCTGGATTTATCTCCTTGAACATCCTGCTCCTGGGAATTGCCATAGTGAGCGGAAGCGTCTTCAACAAGATCCAGATCTCCTCTTCTCACCTTCTGATTTTCCTCATCTTACTCGTCATTCTCACCACAGTATGGATGGTTTACTACAAAGTCCATACTTCTCGGGTGTACCATGCGGTGCTCTACAAAGACAGTCATGCTGGACCAGTTTGGCTGAGAAGTGGACTGGTTCTGTTTGGCATCTGCAGTGTAATCATGGATATTTTCAAGATTGTTTATTACGCGGGTCGTATGCATTGCGAATCGCCTGTGAAAATAGCCTTCCCTGCTGTGCAAGCTCTGTTCGTCATTGTCCAGACATACATCCTCTGGGTCCACGCAAAAGACTGTGTACAGATACAGCAAATCATCACACGATGTGGTCTGATGTTGACCTTATCTACGAACCTTATGGTGTGGATGACGGCTGTGACAGAGGAGTTACTCCATCAAACAGTGGCTCCAATGGAAACTTCCTCCAACAGTTCCTCAAACAACGATCACAGATTCAGTGACACAATGCAAGGCCGCGCTGAAAGCAGCGAATGCAAGTGTAGCCATAACATGTGTGATGTCTTTGAGAAAGCCTATTACTACCTGTACCCCTTCAACATCGAGTACAGCCTCTTCGCATCAGCCATGGCCTACGTCATGTGGAAAAACGTCGGCCGCCAGATGGATGAACATCATAGCCACAAACTGAGCTTCAGCCCATGGGACGTTCTAGTTGGTCCAGTGGCTGGCCTGATCATTCTGGTGGCGGGCCTGGCTACGTTTGTGGTCTACGAAGTGGACGTGGCCAAAAACGACCCAGAATCCACAGAGGAAGCTCTGATAATGCATTACGTCATGAACATAGTCGCCATCCTTCTGATGTCCATCACAACTCTAGTTGGTTGTATAATCTTCCGCATGGATAAGAGGGAGCAAGTGTCGGGGAAGAACCCTACACGGAGTCTGGATGTGGGGCTGCTCGTGGGAGCGTCCCTGGGCCAGTTCCTCATCTGTTACTTCACCATAGTAGCGGTTCTGGCATCAGGAGTCAAGGGGCACATAAATGGGCTCAACCTGGCCTGCGCCATCCTGACTGTGATCCAGCTGTGCCTACAGAATGCCTTCCTCATCAAGGGCCTCCATCGGGAGCCGTACAAAGAGACGGAGACAACCACCGTCTTTGCAAACGTCATGGCCGTGAGAGAGAGAGACCCGGAAAGGCGGAGCAGCTCTATCGTTCCAGCTCACACGCTACCCATCCCGTTATCGCTGTTTCAGGGTCGACTCTCCTGGAAGAGGAGGATCCTTAAGGAGATCTGCGCCTTCCTGTTACTCTGCAATGTCATTCTTTGGATTATGCCTGCCTTTGGAGCCCGGCCTCAGTTCGACGACACAGTCGGATCGGACATTTATGAGTTCCAAACGTGGGCAGCTGTTGTGAATATCGGAATGCCGTTTGGGATCTTCTACCGTTTGCACTCAGTGGCCAGTCTGTTTGAGGTGTGCCTTACCTCATAAATCAACTGACCGCTCAAGAACTATACAAGCTTATGCACATACCTTTGTAAAATAGATGTATTTTTTTATAGTATATTTTTGTTTAGCTGAAAGAGAAATTTATTATTTTTTACTACATTTTTATTGGATAATCCCAATGATGTGTATATGTCTGTGTGAGTGTGTGTGAAGATCTAGACCATGTTGAAACTCTTTTTTTAATATGTGAATGAATACTTCTGAAATATGGCCTAACCCTGTTACAGGCATGTGACTTTTAGCAATGCAGTGAAATCCTCTGGAAGTAATCCCAGATATCTGCATTAGATCCTGTCATTCCCAATTTCTGTTTATTCTGGTCACTATGTACCCAGATTAAAATGAGAACACATATTGCTGTACTCGCTCTGTTCTACTTTTGCTCTTCTTCATTGTGGATAAATGAAGTTTGAACAAAAAACGTGATACAGTGAAAAGTGTGTTTTTGTACTCTACATCCTCTCAATATATTGGGACAAATTTTGCAC
>MA01Gene00334
GTCCTTGGAAACTCCAAGCGCCTCAAGCGCGTCGCAGCCGGTCAGGGGTTTAGACCTAATGCACAGCGCCCGTGAAAGAGTGATGGAGGCTGAGGTTCGAGATCACCATGAATGACAAATACCACAAGGCAGCTCGAGATGGCTACCTTGACTTGCTTAAAGAAGCGACGCGGAAGGATCTGAACGCTCCGGATGAGGATGGCATGACACCGACGCTATGGGCCGCGTACCACGGCAACCTGGACGCGCTGCGGCTGATCGTCGGGAGAGGGGGGAACCCAGACAAGTGTGACATATGGGGAAACACGCCACTCCACCAGGCTGCCTCCAATGGCCATCTCAACTGCCTGTCCTTCCTGGTGTCGTTTGGTGCCAATGTGTGGTGCCTGGACAACGACTACCACACGCCTCTGGACATGGCTGCCACCAAGAACCACATGGATTGCGTACGCTATCTGGACTCCATCGCTGCCAAGCAGACAGCCCTCAACCCAAAGCTAGTAAGCAAACTGAAGGACCGGGCTTTCCGTGATGCTGAACGGCGCATCAAGGAATGTGTTAAACTGCAGCAGAAGCACCGCCGGCGCATGGAGCGTAAATTTCATAGAGAGACAACGGAAGCATCAGTCTCGGATGCTATGAGCTTCTCCAGCTACGCCAGCAGCACCCTGAGTCGCAAGTTACACCACTTCAACACTGCCACTAATGTGCCATACTCCCAGGCTACTCTCCATGCCACAGCCAGGGGCAAAACTAAGATCCAAAAGAAGCTTGAGAAGAAGAAGCAAGGTGATGGGACATTCAAGATTTACGAAGATGGCAGGAAGAGTGTCCGTTCTTTATCTGGCCTACAACTAGGCAATGACGTCATGTTTCTGAAGCAGGGTACGTACGTCAACCCTAAGGACCGTTCTCGTCGCAACATACGTGACATGTTCCCCAGTGACAATGAGGATGCCGTCTCACGTGCCATCAGTGAACCCGACCTGCATGGTCAAGATGTGGACTACTCAGAGATCAGCACAGACTCAGGCCACGACTCTCTCTTCAACCGTCCTGGCCTGGGTACCATGGTTTTCCGCCGCAACTACGTGAGTGGTGGACTTTTTGGCATCGGTAGCAGAGATGAAGGCAGTCTGGCAGGCAGCGAACGGGTCGATAATGTGCGCCTGCACAGCCGGATGCATCGTGTGCCCAGTCTGGATGACGACAGCATTGGAAGCGCCCACAGCCTACAAGAGAGGAATGTGCAGGAGCTGCCATGGGATGAAGTTGAGCTGGGGCTGGATGACGATGATGAGCCTGACACTAGCCCATTGGAAGTGTTCCTGGCCACACAAAACATGAACGAGTTCGTTCCTATCTTCAAAAGAGAAAAGATTGATCTTGAGGCCCTGTTGCTGTGCTCCGATAGTGACCTCAAGAGCATTCACATCCCCTTGGGGCCCCGCAAGAAGATCATAGACACCTGCCAGCGCCGACTGGAGACCATTGAGGACCCAGGTTGCATTGAAGATACTGAGTTGTGAAGTTCTTCCATTAATGTCTGTTTTTACCTCCAAGAATGTTAAAGTAAGAGTTTACAGAACCATTGTACCATGTTTTTTTTTTTTTTTTGAAGATGGCAAAAGTTACTTTGTCAACATTTTGCCAATGAAACAGAAGCCTAAACAAGCAGTGTACAATCCTGCTCCTGAAGGGTCACCTTCCTGCAGAGTCTAGCGCCAATGTAACTGGTATGACTCCACCCACCTACAGCGGGATTCGAAACGGCATGGGAGGCGGGTGCGCTAACAAGGAAGCTAAAGACCACAGTCTCTAGGATGCCTCTTGAGGCCAGGGGAGTGAGGTTTACATGCACAGCTCTTACTAGCTTGCTTCTGTTACACTCACCCCTCTAAATCTCTCTCCCATTTGGGTCACGGCACCAAATGTAACCGGTCTTACTCGACCCACTCAGAGCGGGATTCAAACCAGTGTTTCTGTCATGGGAGGCGGGCGCACTAACAAGGACGCTAAAGACCACAGTCTCTAGGGTCAGTTGCTAGTGCGCCTTTTGAGGCCAGGGGAGTGAGGTTTACATGCACAGCTCTTAACTGGCTTGCTTCTGTTACACCACTACACTTGCCTGGAACTTTCCAGTGATCCCAAAGACCTCTTTTAGCTAGTTCAGGTGTGTTTATTAGGGAAATCTGCCCCCAGGAGCAGCATTGAACACCCTTGGCCTTGGCCTAAATCAACTCTAAATCAGGCAGAAATCAAAACAACCTGTGATATGAAGAAAGAATCTCTTGTAATAACTCAATAAAACTTTTATAGTAGAGGTTTATAGTGCACCAATGTTGAAATAGCTGGAAGACTATATTACCTCTGTAACTGACACAAACAGCGCAATATGCATAAAAATGGTAATTAAATTCAGATGTAATGGTTTTCACGTGTCATGTGGCAAATGGAGAGCGAAAATGAGGTCACATCTCATTTCACGCACTCCTAGTCATATGCTGTGTTCCAGACAGGGTTGGACCTGGGAATATCCCAAATTAAATGTCCCACTTCAGACCTTAGTGATGTTGACCACATGATGTCGCCATGACACAATGAGAGCATATCTCGTTTTTGTGTCAATTATGGCAAAAACAGAATAAAAATAAAATCGCTTTGAAAACAAAAAGCAAAAAGGAAGGTATCATTACATAAACTTAATGTCTAATGTTAAAGTTTATTTTTACGTTATGCTCATTGGAAGGAGGACTTGCCGACATCTTGGAAGTTACGTCAAGTAACGATTCTCGCTGAGGTCGGGGTTGATCGATGTACACTGAGTTCACACACCGAATGTCTGACTTTGAGTGCTGTTCCAGACGTTATTTCCAAGAAGGTGGGAAAAATCCAAATTCCGATCTGTCTGGAATGCAGCATTATAATATTTCTGCCCCCATGGGGCATATTTCTCAGTGCCTGCACATTTCTATACAAAATGTCAGTTAAGACATAACTTGCGTGTATAATTTTACAAATGTTTCATAATTCCTTGTTAGACATGCAAAGATCAGGATATGCTACACAACATGGTAGTAATTGTAGCTGTGCTATTCTTGTTAGTTATACACAGGGAGATTTGGATACATGATGTAAGCCATTACAGCATTTTCTAGTCATTGGACAGCTGAATTGTGAGCTGTAAATGGTGAAATGTACAGTAAATTGATTTTTGTTGCTGTTGTGGGGACTGTATGTAGCGTTTGTCTACACCCGCACATTATGTTACACGTAATGTTTACATGTATCTGGCCATAACACGTTTTTTGAAACACGAGTAATTGGATGTGTTGTGTGATGCATGGTTGAGTTAGCTTACACAGAGAGCCCTTTGTTGATCCTGGAGCTTTAACTTGCAGAGAGAAGAACTCATTACCACTGAGACATTTCGTTTATCACAACAGAAGTTTTTTTGTTGAACAGAAGTATATTGTCAGTAAACAGTATGGTTCATGCACAGGTCTGCAGTACAGCACGTACTTTAAAGTCCATCTTTGATTGAATTATAACATGTCTTCCTTCAATATTTATTGCTACAAAAAGCATTTACAGCCATGTTTTATAGCGCATACATCAAATTTATT
>MA01Gene00335
ATGTTTTTCGTGAACCCCACTGGTCGCACGGTTAGTGACAGACCAAAGGTCACTCTGCTTTTCTTCCTTCTCATTCCTTTCACGATGGCTCTTCGACACAACGTCCTGCTTTTCCTCTGCATTTTACCATTTGCTAATGCACTCTACAAACAATGGATTCCAGACACTAATTTTGAAAACGCGACCAACTGGGATAAAGGCTCTGTACCCTGTGGTAATGATCAAATTGTGTTTTTAGCTCAGAGGAAAGTATCAGTGTATGTAGAAACGGCTCACACTATCACTGCAATGAGTTTGCCAGTGGACGGACAACTGATTCTGGCGTCTGGTGCGGGGTTTTCTGTGAGAGAGGGTGGAGAGCCTGGTTGTGGATCTGGGGTCACGGCACAGTTCAAAGACCCTGAATCTCTGAAATGGTTCGACCCATCGCTGTGGGTGGCTGCGACCACTATCGACGACCTGCACAGAGGTACCTATCAGTTTTCCGTCCATGAGGAGAGTGTCCCGTGCCAGTATGACGACGTTGTATTTCGAGAGGCCACCTCATTCCGTGTGGACGTTTCATGTGATCATGATGTGCCTGTGAAGAGTGTGTCTGTACTTGGGAAAAAGTTCACCAGCAGCTCTGAGTTTTCTCAGTACCTGTCATCCAGTTCAGGCAAGCTGCAGTTCCATGGCTCCTCATCCCTTAGCGTTGGTGGTTCAGGCTGCAGCGATATCACAGGATGCATCTGTGATAACTCTAAAAATCGTGACGTGATCTGTGCAAATGTGAAATGCGATCCGTTGGAGTGCAAGAAACCCCTGCACCCATTGGGACATTGCTGCGATGTTTGTGGCGCCGTTGTGAACGTTCAGTTCTCTTCGAACTTCAACTTTGAGTCGTATCGTCAACGGCTGCAGCACCTCTTTCTCAACCTACCTAAATATGAGTCTCTACTGATGGCCATGTCGAAAGTGTCAAAAGAGCAGAGACTGCTGGGAGTGATTCCTTTCGTAGCCACTCAGGAGATCCAAGTGCTGCTTCTGGACCAGAAAACGGGTCAGGAAGCCGGGAAGCTGGCTGAAGCTCTTGCTCGTGACATAGTGAACGATGTGCACAGCCATGGCTCAAACATTGGGATCAACAGTGCAGAGTTCCAGGCATCATCAGGGGCGAGCAGCAGTGAAGTAGCTGGAAACAGTGCGGGCGTAGTGGTCGGTGCAGTGCTGGGCTCCCTGATTGGAGTGGGTTTACTTGCAGGCGTTATTCTCCTCTATCGGCGTGGCATTGTTAAGATACCCAGAATGCCTAGTATCCCCTCAATCAGCATATGGAAGAACAATAGTGAAATTGGGGAGCTGGGTGGCTCCTTGGACCATGGCTATGACAACCCAATGTTTGACAAGCCGACTATGATGCCAGAAGTACCAGGGCTGTACGGGACAGAGACAATGAACTCAATAACCCTAACCCAGTCAGGAGTGCATTTCGTAAATCCTGTTTATGATGAAACTGATTTTAATGCATGA
>MA01Gene00336
AATAAGACGACCTGCGCCAACATGATCAGACAGGACTCTCAGGGTGAAGTGCCATTATTCCATGAGGATGAAAGTACATTCAGGAAGAAGAAATCAAATATCAAACACCCTCTAGCCTGTTTCTTTCATCTTTTCTTCCGCACAAGTGCCATCCTGATCTACCTCTTCTGTGAGTTTCTCAGCCGAAGTTTTATTGCCAACATGGTTACCATCATTTTACTTCTGTCATGTGACTTCTGGACAGTAAAGAATGTGACGGGGCGGCTGTTGGTGGGCTTGAGATGGTGGAATCACGTTGACGAAGACGGTCGCAGTCATTGGATGTTTGAATCCAGATCAAATGTGACGGGGCGGCTGTTGGTGGGCTTGAGATGGTGGAATCACGTTGACGAAGACGGTCGCAGTCATTGGATGTTTGAATCCAGATCAGAAACCAGTAAAAATGTTGTCTCAAACTCTGATTCACGGATTTTCTGGTTTGGTCTGATCGTGTGTCCGGTGTTTTGGTTTTTCTTTGTGTTTACCTCCCTTTTTTCCTTCAACATAAAGTGGTTGGCGGTTGTGATCATGGGAGTTGTGCTGCAGTGGGCAAATCTTTATGGATATGTGCGATGCAAAGTAGGTAGTGGAACCAAACTGAAGAACATGGCAACTAACTACTTTGGCTTTAAGCTCTTCAAAAAGGTAGTAAACCAACAAGAGAGACCCTAATTTGACTGTGGCTGACCTAATGACTAGCGATATCTTTTTTTTTTTTCTTTTTTTTCCCCCTCATTTTGTCTGGTTGAGCTGGTTTTGTTTTTCAATCTAATCTTTATCATTTTTATTTATGGTAAATTATTATTTCTTCATGTTTCCATTGAAAAGCTTTTCTTTTTTTGCTATTTTGGTAAAAAAAACTTTGTGGTGCCTTAAGAGTATAAGATTATTTGTAAGATAGTAACTTGTATAAATTCAAATTTAAATCATTTCAGATAATACTGTGCTGAGCTGGAGAATAAGTGTGAATAATAATTCTAATTTAAAAGCATTGTGAAGTCTTCTTTAGTTTGTATGTGTTTCTTCAGTTGGCCTCCAGGTGTCTCTGTTGCTCTGTGCTGCTTTGGAAAATCGGATGTAATCTAAGGTGCAATTTTCTATAATCAATATTTGAGGAACTAAATATTAACAGTACTAAAAGTGAGAATAGCGGCAGTGCTTAAAAATATTTTGTCCATAGAATAGGGAGTAATTCACTTTAACATTTACAATAATTTGTATTATGAATAATCAATAATAATCAACAAATAATTTTATTTTACATTATAAATTATTTTACTAACATTGGATGATTAGTCACTTCGCATAGCTAAGATAGAAGTCTAAATTGTTTGTTACCTGCTGAATTTTGCTCTCATGAGGTTGAGTGATCAATCTTGAGTCAAAATTTTGAAAAGATTTTAGTCCATATGTGAATGTTTTTTGAGCGGTTATGACAACGACATGAGGCTCACAGTGCACTACTGTAGTCACAGTAGCCCACATGAGTTGTGTGCGCTACTGTGTTGTTTGTGTTACAGTCCATAAGTGGAGCAATGACTTCTGTGCACAGTAAAATATGACTTCTCAAATGACAACTTTTGTTTAATAGCTGCTATATAACATTTAGAAATGGGTCAAAGTATACACATGGTTTTATGAATTTAGAGAATATGAACAAACAAGCATCACGAGCAGCCACTTAAATGTGGTTTTATAGTAACTAATTGTACAGATCAATCAAAAGACTAGTTTAAAAGGCTTCTTAAGCTGGTAAGTTTAATTTTAAGGTACTTTAAGAAATCAGCCCACTTGTCCTGTGGCATTAGCTGAAACCTAATAAAACTGGCTCTAGGATTCCAGACCATGTGATTTCTACATACAGTACTCTTCAAATTTACCTATTCTGTCACATCTACACAGCAAATTCACCAAAGTTAAATCAACTCTGCTCGGAGTACAGAGATTAATTAAGTAATGTTAACAAGCAGAATCACTTAAGAAAAGACAATCCTCCTCAGCTGAGATCTTGAGAGATATAATGTCTTTTTTCTTCAGTTGATTTCATCTAAGACTGTGACTGAATTCAGTTGTAGTTCTTGTGTTTCTCTTTTCTTCAGTGATTCTGCTTGTTAACAGCAGGTGTTCATCAATAACGTTCAATCATCACTTAATTAATCGCTTAATTAACTCATTAACTTTAACTCTGCTTCAGTGTTACTTTAACACTATTTAGAGAGGGACCATATGTACTCCGAGCAGAGTTGATTTAACTGTGTATAAATATGCAATGCCAATTCCGGCTTAATTTAACATGGTAATTCAGACTAGCTCAACCAATAGTTTGTCTATATGTATTTATGAGCCTGAAACATAAGCAGAATGAATTGTATTTAAAGCTGTTGCTTTCATTTGAACACTTTTGGTAGACATTATACTTTCTAAACCAAGACTTTTTGTTGAAAAGACATTAATTCTGAACGTATTTGCTGATCCTCACTACTTTTTGCAAAACAAAAACATCTAGAAGCACCAGGAGAGATGAGCATCTTAAACCTCCCTTGAAAGGTTTATAAGTGTTGACATGCTGGTTCTTTTCAGCCTTCTTGTAAACTCTGTTCCAGTCCGGGTCATGTGAGAACACCAAACACGTGCAAGATGATTATGAGATGAGGCTGTTATCATCAGAGTCAACACTAGATATAAACCAGTATTGACAATATTACAACTGAGACAAAAAAATAAAAAAAAATAAATATAAAGTAAAGATGTTTTCTGATAACTGGGATCTGATATGCAAAACCAGTTGTTTTTATTCTGCTGACTAGATGACTAGTATTTAAACTAAGAATATTTTGCAAAAATATGAATACTTTATCTTAAAAAAATCCTAAAATGTTTGATGAGCATAGTCTCCTTTGCTGTGTTGATGTATTTTGGACAAAAATGTGTGTATGACCCTATGAAAGCTTGTTAACTTCCAC
>MA01Gene00337
AGACTCCTCTTGGAAAAGACAGCTGAATGGTGTTGGGAAGAAGCCCATGACAAGAGTTTTGAGCAGTTACAAAGGATGGTTTCAGAAACAGCTACTCTCAAATATTATGACCCAGCAATGCCAGTGACACTCAGTGTAGATGCATCCAGCTGTGGGGTAGGTGCTGTGCTACTTCAAAACAACTGTCCTATAGCATTTGCTTACAAAGCGTTCACTGATTCACAGAAGCGTTGGGCACAAATTGAAAAAGAATTGGCAGCTATTGTATTTGGATGTGAAAAATTTTATCAGTACATATTTGGCAGATGCTTCACAGTAGAAAGTGACCATAAGCCCTTAGAAATGATCATGAAAAAACCCCTAGCTGACACCCCTCTCAGACTCAAAAAAATGCTCCTGAAACTTCAGAAATTCGACATGACAGTGACATATAAAAAAGGAACAGAGCTCTACATAGCTGATGTTTTAAGCAGAAATTATCAGTCCCACACAGATGTTGACACAGCTGATGATGATATACAAGTGTGCACCGTTGCTACACTGCCCATCGCACCATCACGTCTGTTGGAAATAAAAACAGAAACGAGAAATGACTCCATTTTGCCCATCGTTAAG
>MA01Gene00338
AGTTTTGTCCTAAATGGCTGGCCTGAAGACAAACATGACTTACCTGACCAGGCAAATCCTTACTGGGACTATCGTGATTAACTGACTGTTGAAGATGACGTACTCCTAAAAGATAACCGCATTGCCATTCCACAAAGTAAACAAAGATTTATGTTACACAAACTCCACACCAGTCACCAAGGCATTGAAAAAACCAAACAACTTGCAAGAGACATAATGTTCTGGCCTGGCATGTCAATGCAAATCACTGACCTGATTTCCAAGTGCCCAGTATGCAATACATTCAGGAGAAGGAACTGCAAGGAGCCCATGATAGGGCATGACATCCCACAGAGGCCGTGGCAAAAGGTGGGTTATGATCTTTTTGAATTTGATTCGGAACAGTACATTGTACTCGTGGACTACTATTCTAACTTCATCGAAGTGGAAAAAGTGAAAAACATCAAAAGCACAACCATCATTAACATCTGCATGCACCAATTCGTTAGATACGGTATACCTGAAGTGATAATAACGGATAATGGCCCAGCTTATGTATCAGCTGATTTTATTCTTTTCAGTCGG
>MA01Gene00339
[truncated: 82,381,871 more chars]
