# Supplementary material for: Immunomodulatory Effects and Induction of Apoptosis by Different Molecular Weight Chitosan Oligosaccharides in Head Kidney Macrophages From Blunt Snout Bream (Megalobrama amblycephala)
Source: Front Immunol. 2019 May 15;10:869. doi: 10.3389/fimmu.2019.00869 (PMC6530513; doi:10.3389/fimmu.2019.00869)
Supplement: Supplementary file 8 [file Data_Sheet_4.ZIP › Dataset_S5/ma.c2.kegg.symble.gmt]

Pathways in cancer	NA	MA01Gene00598	MA01Gene00622	MA01Gene00674	MA01Gene00702	MA01Gene00706	MA01Gene00713	MA01Gene01024	MA01Gene01132	MA01Gene01140	MA01Gene01175	MA01Gene01180	MA01Gene01196	MA01Gene01208	MA01Gene01212	MA01Gene01232	MA01Gene01398	MA01Gene01419	MA01Gene01804	MA01Gene02016	MA01Gene02017	MA01Gene02198	MA01Gene02260	MA01Gene02367	MA01Gene02462	MA01Gene02472	MA01Gene02473	MA01Gene02543	MA01Gene02547	MA01Gene02628	MA01Gene02704	MA01Gene02945	MA01Gene03010	MA01Gene03094	MA01Gene03120	MA01Gene03247	MA01Gene03251	MA01Gene03273	MA01Gene03346	MA01Gene03453	MA01Gene03484	MA01Gene03637	MA01Gene03673	MA01Gene03734	MA01Gene03749	MA01Gene03750	MA01Gene03810	MA01Gene03895	MA01Gene04139	MA01Gene04272	MA01Gene04300	MA01Gene04302	MA01Gene04303	MA01Gene04304	MA01Gene04307	MA01Gene04408	MA01Gene04409	MA01Gene04539	MA01Gene04554	MA01Gene04767	MA01Gene04773	MA01Gene04829	MA01Gene05017	MA01Gene05041	MA01Gene05254	MA01Gene05458	MA01Gene05532	MA01Gene05560	MA01Gene05660	MA01Gene05752	MA01Gene05787	MA01Gene05969	MA01Gene05983	MA01Gene06013	MA01Gene06085	MA01Gene06112	MA01Gene06118	MA01Gene06120	MA01Gene06121	MA01Gene06161	MA01Gene06500	MA01Gene06605	MA01Gene06820	MA01Gene06905	MA01Gene07189	MA01Gene07287	MA01Gene07381	MA01Gene07432	MA01Gene07470	MA01Gene07804	MA01Gene07831	MA01Gene07921	MA01Gene08020	MA01Gene08502	MA01Gene08612	MA01Gene08614	MA01Gene08659	MA01Gene08811	MA01Gene08946	MA01Gene09034	MA01Gene09082	MA01Gene09120	MA01Gene09230	MA01Gene09348	MA01Gene09380	MA01Gene09389	MA01Gene09401	MA01Gene09474	MA01Gene09476	MA01Gene09507	MA01Gene09529	MA01Gene09545	MA01Gene09570	MA01Gene09640	MA01Gene09650	MA01Gene09653	MA01Gene09672	MA01Gene09730	MA01Gene09850	MA01Gene09931	MA01Gene10050	MA01Gene10079	MA01Gene10100	MA01Gene10349	MA01Gene10437	MA01Gene10634	MA01Gene10637	MA01Gene10873	MA01Gene10883	MA01Gene10994	MA01Gene11000	MA01Gene11001	MA01Gene11012	MA01Gene11162	MA01Gene11210	MA01Gene11253	MA01Gene11569	MA01Gene11628	MA01Gene11680	MA01Gene11781	MA01Gene11826	MA01Gene12010	MA01Gene12026	MA01Gene12142	MA01Gene12158	MA01Gene12182	MA01Gene12228	MA01Gene12263	MA01Gene12282	MA01Gene12296	MA01Gene12318	MA01Gene12396	MA01Gene12402	MA01Gene12592	MA01Gene12659	MA01Gene12720	MA01Gene12727	MA01Gene12807	MA01Gene12826	MA01Gene12834	MA01Gene12863	MA01Gene12893	MA01Gene12942	MA01Gene12947	MA01Gene12965	MA01Gene12976	MA01Gene13134	MA01Gene13293	MA01Gene13308	MA01Gene13334	MA01Gene13391	MA01Gene13411	MA01Gene13419	MA01Gene13563	MA01Gene13574	MA01Gene13792	MA01Gene13834	MA01Gene13835	MA01Gene13836	MA01Gene13839	MA01Gene13972	MA01Gene13975	MA01Gene14022	MA01Gene14032	MA01Gene14042	MA01Gene14046	MA01Gene14084	MA01Gene14354	MA01Gene14417	MA01Gene14614	MA01Gene14641	MA01Gene15634	MA01Gene15639	MA01Gene15682	MA01Gene15744	MA01Gene15791	MA01Gene15795	MA01Gene15819	MA01Gene15921	MA01Gene15936	MA01Gene15937	MA01Gene15947	MA01Gene16043	MA01Gene16100	MA01Gene16127	MA01Gene16201	MA01Gene16228	MA01Gene16248	MA01Gene16469	MA01Gene16483	MA01Gene16493	MA01Gene16563	MA01Gene16570	MA01Gene16690	MA01Gene16741	MA01Gene16742	MA01Gene16755	MA01Gene16957	MA01Gene17006	MA01Gene17029	MA01Gene17043	MA01Gene17068	MA01Gene17090	MA01Gene17205	MA01Gene17217	MA01Gene17265	MA01Gene17266	MA01Gene17267	MA01Gene17268	MA01Gene17348	MA01Gene17477	MA01Gene17651	MA01Gene17763	MA01Gene17833	MA01Gene17868	MA01Gene17872	MA01Gene17934	MA01Gene17973	MA01Gene18057	MA01Gene18123	MA01Gene18295	MA01Gene18356	MA01Gene18492	MA01Gene18512	MA01Gene18567	MA01Gene18648	MA01Gene18681	MA01Gene18715	MA01Gene18995	MA01Gene19290	MA01Gene19301	MA01Gene19414	MA01Gene19460	MA01Gene19502	MA01Gene19616	MA01Gene19754	MA01Gene19845	MA01Gene19894	MA01Gene19914	MA01Gene19957	MA01Gene20025	MA01Gene20030	MA01Gene20087	MA01Gene20383	MA01Gene20502	MA01Gene20565	MA01Gene20584	MA01Gene20586	MA01Gene20681	MA01Gene20701	MA01Gene20748	MA01Gene20823	MA01Gene20859	MA01Gene20896	MA01Gene20954	MA01Gene21006	MA01Gene21025	MA01Gene21102	MA01Gene21137	MA01Gene21138	MA01Gene21419	MA01Gene21555	MA01Gene21565	MA01Gene21647	MA01Gene21696	MA01Gene21956	MA01Gene21961	MA01Gene22079	MA01Gene22128	MA01Gene22205	MA01Gene22294	MA01Gene22307	MA01Gene22315	MA01Gene22364	MA01Gene22365	MA01Gene22366	MA01Gene22476	MA01Gene22624	MA01Gene22649	MA01Gene22658	MA01Gene22771	MA01Gene22887	MA01Gene23139	MA01Gene23178	MA01Gene23214	MA01Gene23283	MA01Gene23325	MA01Gene23525	MA01Gene23630	MA01Gene23719	MA01Gene23828	MA01Gene23829	MA01Gene23857	MA01Gene23921	MA01Gene24009	MA01Gene24039	MA01Gene24054	MA01Gene24123	MA01Gene24140	MA01Gene24160	MA01Gene24173	MA01Gene24224	MA01Gene24277	MA01Gene24337	MA01Gene24376	MA01Gene24387	MA01Gene24638	MA01Gene24639	MA01Gene24641	MA01Gene24728	MA01Gene24733	MA01Gene24734	MA01Gene24770	MA01Gene24816	MA01Gene24817	MA01Gene25043	MA01Gene25093	MA01Gene25126	MA01Gene25128	MA01Gene25139	MA01Gene25146	MA01Gene25255	MA01Gene25305	MA01Gene25471	MA01Gene25676	MA01Gene25875	MA01Gene25967	MA01Gene26209	MA01Gene26265	MA01Gene26309	MA01Gene26347	MA01Gene26555	MA01Gene27014	MA01Gene27321	MA01Gene27391	MA01Gene27409	MA01Gene27537	MA01Gene27662	MA01Gene27675	MA01Gene27740	MA01Gene27958	MA01Gene27999	MA01Gene28033	MA01Gene28092	MA01Gene28101	MA01Gene28242	MA01Gene28264	MA01Gene28280	MA01Gene28442	MA01Gene28498	MA01Gene28596	MA01Gene28716	MA01Gene28745	MA01Gene28804	MA01Gene28911	MA01Gene29051	MA01Gene29107	MA01Gene29309	MA01Gene29546	MA01Gene29819	MA01Gene29872	MA01Gene30049	MA01Gene30148	MA01Gene30238	MA01Gene30283	MA01Gene30375	MA01Gene30399	MA01Gene30400	MA01Gene30422	MA01Gene30462	MA01Gene30691	MA01Gene30701	MA01Gene30760	MA01Gene30833	MA01Gene30991	MA01Gene30994	MA01Gene31002	MA01Gene31074	MA01Gene31143	MA01Gene31144	MA01Gene31241	MA01Gene31275	MA01Gene31286	MA01Gene31396	MA01Gene31479	MA01Gene31523	MA01Gene31528	MA01Gene31581	MA01Gene31666	MA01Gene31744	MA01Gene31745	MA01Gene31809	MA01Gene31937	MA01Gene32250	MA01Gene32501	MA01Gene32858	MA01Gene33032	MA01Gene33295	MA01Gene33319	MA01Gene33534	MA01Gene33894	MA01Gene33982	MA01Gene34094	MA01Gene34264	MA01Gene35277	MA01Gene35368	MA01Gene35376	MA01Gene35459	MA01Gene35504	MA01Gene36358	MA01Gene36673	MA01Gene37012	MA01Gene37537	MA01Gene38132	MA01Gene38504	MA01Gene38581	MA01Gene38654	MA01Gene38680	MA01Gene38793	MA01Gene39281	MA01Gene39337	MA01Gene39617	MA01Gene39796	MA01Gene40193	MA01Gene40195	MA01Gene40521	MA01Gene40697	MA01Gene40751	MA01Gene40799	MA01Gene40804	MA01Gene40830	MA01Gene40973	MA01Gene41733	MA01Gene41832	MA01Gene42522	MA01Gene42533	MA01Gene42962	MA01Gene43161	MA01Gene43251	MA01Gene43720	MA01Gene43941	MA01Gene44203	MA01Gene44713
PI3K-Akt signaling pathway	NA	MA01Gene00157	MA01Gene00598	MA01Gene00702	MA01Gene00706	MA01Gene00902	MA01Gene01132	MA01Gene01180	MA01Gene01196	MA01Gene01212	MA01Gene01315	MA01Gene01490	MA01Gene01492	MA01Gene01497	MA01Gene01784	MA01Gene01786	MA01Gene01788	MA01Gene01804	MA01Gene01875	MA01Gene01943	MA01Gene02090	MA01Gene02197	MA01Gene02198	MA01Gene02367	MA01Gene02462	MA01Gene02464	MA01Gene02555	MA01Gene02623	MA01Gene02628	MA01Gene02704	MA01Gene02945	MA01Gene03094	MA01Gene03100	MA01Gene03208	MA01Gene03329	MA01Gene03453	MA01Gene03518	MA01Gene03542	MA01Gene03593	MA01Gene03595	MA01Gene03673	MA01Gene03749	MA01Gene03750	MA01Gene03810	MA01Gene04086	MA01Gene04275	MA01Gene04303	MA01Gene04304	MA01Gene04307	MA01Gene04554	MA01Gene04740	MA01Gene04848	MA01Gene04994	MA01Gene05254	MA01Gene05257	MA01Gene05458	MA01Gene05476	MA01Gene05560	MA01Gene05599	MA01Gene05712	MA01Gene05787	MA01Gene06013	MA01Gene06025	MA01Gene06073	MA01Gene06161	MA01Gene06500	MA01Gene06605	MA01Gene06822	MA01Gene06907	MA01Gene07189	MA01Gene07287	MA01Gene07416	MA01Gene07470	MA01Gene07731	MA01Gene07831	MA01Gene07921	MA01Gene07979	MA01Gene08020	MA01Gene08526	MA01Gene08572	MA01Gene08659	MA01Gene08811	MA01Gene08844	MA01Gene08945	MA01Gene08983	MA01Gene09058	MA01Gene09083	MA01Gene09230	MA01Gene09348	MA01Gene09450	MA01Gene09474	MA01Gene09507	MA01Gene09595	MA01Gene09672	MA01Gene09861	MA01Gene09905	MA01Gene09931	MA01Gene10303	MA01Gene10437	MA01Gene10467	MA01Gene10634	MA01Gene10637	MA01Gene10717	MA01Gene10994	MA01Gene11076	MA01Gene11338	MA01Gene11438	MA01Gene11475	MA01Gene11735	MA01Gene11781	MA01Gene11950	MA01Gene12010	MA01Gene12142	MA01Gene12228	MA01Gene12263	MA01Gene12282	MA01Gene12318	MA01Gene12402	MA01Gene12659	MA01Gene12792	MA01Gene12814	MA01Gene12834	MA01Gene12906	MA01Gene12947	MA01Gene12976	MA01Gene12986	MA01Gene12988	MA01Gene13308	MA01Gene13334	MA01Gene13419	MA01Gene13563	MA01Gene13574	MA01Gene13671	MA01Gene14057	MA01Gene14061	MA01Gene14174	MA01Gene14380	MA01Gene14417	MA01Gene14537	MA01Gene14614	MA01Gene15639	MA01Gene15727	MA01Gene15744	MA01Gene15791	MA01Gene15819	MA01Gene15992	MA01Gene16043	MA01Gene16079	MA01Gene16100	MA01Gene16201	MA01Gene16228	MA01Gene16335	MA01Gene16418	MA01Gene16420	MA01Gene16421	MA01Gene16453	MA01Gene16464	MA01Gene16493	MA01Gene16570	MA01Gene16586	MA01Gene16681	MA01Gene16799	MA01Gene16837	MA01Gene16957	MA01Gene17068	MA01Gene17090	MA01Gene17130	MA01Gene17268	MA01Gene17328	MA01Gene17563	MA01Gene17569	MA01Gene17633	MA01Gene17763	MA01Gene17796	MA01Gene17851	MA01Gene17998	MA01Gene18018	MA01Gene18057	MA01Gene18212	MA01Gene18295	MA01Gene18378	MA01Gene18492	MA01Gene18512	MA01Gene18528	MA01Gene18552	MA01Gene18567	MA01Gene18757	MA01Gene19056	MA01Gene19143	MA01Gene19191	MA01Gene19192	MA01Gene19196	MA01Gene19347	MA01Gene19414	MA01Gene19706	MA01Gene19754	MA01Gene19760	MA01Gene19810	MA01Gene19914	MA01Gene20025	MA01Gene20214	MA01Gene20499	MA01Gene20653	MA01Gene20681	MA01Gene20954	MA01Gene21102	MA01Gene21193	MA01Gene21210	MA01Gene21275	MA01Gene21299	MA01Gene21608	MA01Gene21675	MA01Gene21819	MA01Gene22053	MA01Gene22054	MA01Gene22128	MA01Gene22138	MA01Gene22294	MA01Gene22315	MA01Gene22414	MA01Gene22476	MA01Gene22658	MA01Gene22887	MA01Gene22946	MA01Gene23139	MA01Gene23214	MA01Gene23406	MA01Gene23428	MA01Gene23493	MA01Gene23602	MA01Gene23719	MA01Gene23828	MA01Gene23829	MA01Gene24004	MA01Gene24039	MA01Gene24085	MA01Gene24123	MA01Gene24160	MA01Gene24170	MA01Gene24277	MA01Gene24337	MA01Gene24608	MA01Gene24816	MA01Gene24817	MA01Gene24819	MA01Gene25043	MA01Gene25060	MA01Gene25171	MA01Gene25229	MA01Gene25245	MA01Gene25305	MA01Gene25336	MA01Gene25815	MA01Gene25988	MA01Gene26085	MA01Gene26208	MA01Gene26347	MA01Gene26540	MA01Gene27014	MA01Gene27317	MA01Gene27321	MA01Gene27391	MA01Gene27409	MA01Gene27536	MA01Gene27662	MA01Gene27675	MA01Gene27740	MA01Gene27812	MA01Gene27958	MA01Gene27999	MA01Gene28017	MA01Gene28051	MA01Gene28148	MA01Gene28280	MA01Gene28290	MA01Gene28370	MA01Gene28442	MA01Gene28498	MA01Gene28503	MA01Gene28510	MA01Gene28599	MA01Gene28637	MA01Gene28716	MA01Gene28804	MA01Gene28911	MA01Gene29048	MA01Gene29049	MA01Gene29196	MA01Gene29269	MA01Gene29546	MA01Gene29690	MA01Gene30124	MA01Gene30148	MA01Gene30283	MA01Gene30355	MA01Gene30462	MA01Gene30480	MA01Gene30691	MA01Gene30701	MA01Gene30784	MA01Gene30962	MA01Gene31002	MA01Gene31267	MA01Gene31268	MA01Gene31275	MA01Gene31362	MA01Gene31523	MA01Gene31581	MA01Gene31744	MA01Gene31745	MA01Gene31809	MA01Gene32501	MA01Gene32689	MA01Gene33070	MA01Gene33295	MA01Gene33340	MA01Gene33670	MA01Gene33910	MA01Gene33983	MA01Gene34468	MA01Gene34657	MA01Gene35054	MA01Gene35118	MA01Gene35376	MA01Gene35504	MA01Gene35706	MA01Gene35708	MA01Gene36191	MA01Gene37012	MA01Gene37162	MA01Gene37560	MA01Gene37682	MA01Gene37717	MA01Gene38061	MA01Gene38197	MA01Gene38629	MA01Gene38634	MA01Gene38793	MA01Gene38982	MA01Gene38986	MA01Gene39674	MA01Gene39677	MA01Gene39736	MA01Gene39974	MA01Gene40576	MA01Gene40751	MA01Gene41819	MA01Gene42338	MA01Gene42522	MA01Gene42578	MA01Gene42828	MA01Gene42962	MA01Gene43694	MA01Gene43720	MA01Gene45119	MA01Gene45548
Neuroactive ligand-receptor interaction	NA	MA01Gene00622	MA01Gene00674	MA01Gene00791	MA01Gene00804	MA01Gene00978	MA01Gene01023	MA01Gene01074	MA01Gene01216	MA01Gene01236	MA01Gene01469	MA01Gene01788	MA01Gene02251	MA01Gene02392	MA01Gene02476	MA01Gene02566	MA01Gene02588	MA01Gene02898	MA01Gene03205	MA01Gene03216	MA01Gene03297	MA01Gene03485	MA01Gene03632	MA01Gene03770	MA01Gene03840	MA01Gene03866	MA01Gene04071	MA01Gene04342	MA01Gene04372	MA01Gene04374	MA01Gene04542	MA01Gene04596	MA01Gene04638	MA01Gene04909	MA01Gene04921	MA01Gene04926	MA01Gene04998	MA01Gene05014	MA01Gene05063	MA01Gene05187	MA01Gene05199	MA01Gene05200	MA01Gene05262	MA01Gene05285	MA01Gene05377	MA01Gene05433	MA01Gene05457	MA01Gene05560	MA01Gene05567	MA01Gene05686	MA01Gene05882	MA01Gene06042	MA01Gene06057	MA01Gene06402	MA01Gene06465	MA01Gene06500	MA01Gene06521	MA01Gene06865	MA01Gene06912	MA01Gene07081	MA01Gene07111	MA01Gene07135	MA01Gene07136	MA01Gene07137	MA01Gene07139	MA01Gene07150	MA01Gene07151	MA01Gene07154	MA01Gene07258	MA01Gene07432	MA01Gene07462	MA01Gene07514	MA01Gene07556	MA01Gene07615	MA01Gene07653	MA01Gene07654	MA01Gene08080	MA01Gene08088	MA01Gene08173	MA01Gene08652	MA01Gene08683	MA01Gene08999	MA01Gene09060	MA01Gene09109	MA01Gene09182	MA01Gene09186	MA01Gene09281	MA01Gene09348	MA01Gene09380	MA01Gene09445	MA01Gene09477	MA01Gene09516	MA01Gene09698	MA01Gene09702	MA01Gene09706	MA01Gene09977	MA01Gene10107	MA01Gene10630	MA01Gene10692	MA01Gene10832	MA01Gene11343	MA01Gene11405	MA01Gene11435	MA01Gene11646	MA01Gene11952	MA01Gene12013	MA01Gene12103	MA01Gene12396	MA01Gene12697	MA01Gene12731	MA01Gene12748	MA01Gene12799	MA01Gene12808	MA01Gene12826	MA01Gene12884	MA01Gene12963	MA01Gene13111	MA01Gene13113	MA01Gene13270	MA01Gene13311	MA01Gene13443	MA01Gene13614	MA01Gene13617	MA01Gene13694	MA01Gene13861	MA01Gene13999	MA01Gene14034	MA01Gene14039	MA01Gene14040	MA01Gene14061	MA01Gene14069	MA01Gene14460	MA01Gene14534	MA01Gene14641	MA01Gene15705	MA01Gene15813	MA01Gene15822	MA01Gene15992	MA01Gene16108	MA01Gene16335	MA01Gene16373	MA01Gene16451	MA01Gene16455	MA01Gene16524	MA01Gene16571	MA01Gene16572	MA01Gene16573	MA01Gene16873	MA01Gene16885	MA01Gene17316	MA01Gene17335	MA01Gene17854	MA01Gene17886	MA01Gene17944	MA01Gene18050	MA01Gene18123	MA01Gene18239	MA01Gene18264	MA01Gene18268	MA01Gene18298	MA01Gene18511	MA01Gene18653	MA01Gene18669	MA01Gene18715	MA01Gene18775	MA01Gene18776	MA01Gene18989	MA01Gene19124	MA01Gene19209	MA01Gene19409	MA01Gene19410	MA01Gene19433	MA01Gene19542	MA01Gene19552	MA01Gene19575	MA01Gene19600	MA01Gene19629	MA01Gene19840	MA01Gene20261	MA01Gene20383	MA01Gene20444	MA01Gene20553	MA01Gene20689	MA01Gene20697	MA01Gene20746	MA01Gene20842	MA01Gene20847	MA01Gene21071	MA01Gene21137	MA01Gene21138	MA01Gene21188	MA01Gene21584	MA01Gene21668	MA01Gene21750	MA01Gene21755	MA01Gene21803	MA01Gene21846	MA01Gene21862	MA01Gene22046	MA01Gene22083	MA01Gene22741	MA01Gene22836	MA01Gene22903	MA01Gene23002	MA01Gene23113	MA01Gene23306	MA01Gene23413	MA01Gene23522	MA01Gene23544	MA01Gene23602	MA01Gene23614	MA01Gene23719	MA01Gene23721	MA01Gene23722	MA01Gene23771	MA01Gene23828	MA01Gene23829	MA01Gene23864	MA01Gene23897	MA01Gene23922	MA01Gene23966	MA01Gene24088	MA01Gene24125	MA01Gene24193	MA01Gene24297	MA01Gene24539	MA01Gene24541	MA01Gene24543	MA01Gene24669	MA01Gene24673	MA01Gene24710	MA01Gene24718	MA01Gene24720	MA01Gene24863	MA01Gene24997	MA01Gene25176	MA01Gene25241	MA01Gene25570	MA01Gene25746	MA01Gene25911	MA01Gene25978	MA01Gene26053	MA01Gene26375	MA01Gene26567	MA01Gene26749	MA01Gene26996	MA01Gene27100	MA01Gene27160	MA01Gene27216	MA01Gene27416	MA01Gene27458	MA01Gene27536	MA01Gene28036	MA01Gene28070	MA01Gene28149	MA01Gene28165	MA01Gene28234	MA01Gene28264	MA01Gene28288	MA01Gene28289	MA01Gene28311	MA01Gene28317	MA01Gene28325	MA01Gene28381	MA01Gene28499	MA01Gene28505	MA01Gene28510	MA01Gene28534	MA01Gene28540	MA01Gene28613	MA01Gene28639	MA01Gene28715	MA01Gene28716	MA01Gene28719	MA01Gene28927	MA01Gene28957	MA01Gene29077	MA01Gene29087	MA01Gene29134	MA01Gene29603	MA01Gene29623	MA01Gene29876	MA01Gene29946	MA01Gene29982	MA01Gene30039	MA01Gene30156	MA01Gene30218	MA01Gene30256	MA01Gene30272	MA01Gene30379	MA01Gene30530	MA01Gene30545	MA01Gene30688	MA01Gene31126	MA01Gene31309	MA01Gene31447	MA01Gene31522	MA01Gene31658	MA01Gene31687	MA01Gene31701	MA01Gene31879	MA01Gene31913	MA01Gene33303	MA01Gene33357	MA01Gene34094	MA01Gene34260	MA01Gene34289	MA01Gene34976	MA01Gene35421	MA01Gene35422	MA01Gene35423	MA01Gene35459	MA01Gene35945	MA01Gene36220	MA01Gene36254	MA01Gene37015	MA01Gene37527	MA01Gene38657	MA01Gene38847	MA01Gene39395	MA01Gene39607	MA01Gene39608	MA01Gene39632	MA01Gene40531	MA01Gene40697	MA01Gene41599	MA01Gene41609	MA01Gene41831	MA01Gene41913	MA01Gene42328	MA01Gene42962	MA01Gene43424	MA01Gene43720	MA01Gene43941
Endocytosis	NA	MA01Gene00149	MA01Gene00157	MA01Gene00704	MA01Gene00876	MA01Gene01043	MA01Gene01075	MA01Gene01077	MA01Gene01142	MA01Gene01178	MA01Gene01189	MA01Gene01354	MA01Gene01471	MA01Gene02037	MA01Gene02193	MA01Gene02209	MA01Gene02217	MA01Gene02313	MA01Gene02361	MA01Gene02362	MA01Gene02478	MA01Gene02492	MA01Gene02555	MA01Gene02559	MA01Gene02945	MA01Gene02973	MA01Gene02989	MA01Gene03201	MA01Gene03476	MA01Gene03734	MA01Gene03810	MA01Gene04144	MA01Gene04385	MA01Gene04594	MA01Gene04630	MA01Gene04640	MA01Gene04694	MA01Gene04740	MA01Gene04775	MA01Gene04797	MA01Gene04829	MA01Gene04862	MA01Gene04877	MA01Gene04956	MA01Gene05023	MA01Gene05040	MA01Gene05174	MA01Gene05199	MA01Gene05344	MA01Gene05487	MA01Gene05504	MA01Gene05532	MA01Gene05688	MA01Gene05825	MA01Gene05828	MA01Gene05866	MA01Gene05887	MA01Gene06617	MA01Gene06656	MA01Gene06673	MA01Gene06786	MA01Gene06805	MA01Gene07027	MA01Gene07189	MA01Gene07344	MA01Gene07415	MA01Gene07530	MA01Gene07877	MA01Gene07944	MA01Gene08345	MA01Gene08413	MA01Gene08523	MA01Gene08786	MA01Gene08873	MA01Gene08954	MA01Gene08968	MA01Gene08989	MA01Gene09101	MA01Gene09239	MA01Gene09257	MA01Gene09348	MA01Gene09476	MA01Gene09540	MA01Gene09561	MA01Gene09564	MA01Gene09952	MA01Gene10002	MA01Gene10014	MA01Gene10101	MA01Gene10461	MA01Gene10694	MA01Gene10774	MA01Gene10776	MA01Gene10858	MA01Gene10888	MA01Gene11012	MA01Gene11117	MA01Gene11253	MA01Gene11370	MA01Gene11462	MA01Gene11569	MA01Gene11570	MA01Gene11680	MA01Gene11789	MA01Gene11827	MA01Gene12002	MA01Gene12013	MA01Gene12228	MA01Gene12254	MA01Gene12285	MA01Gene12461	MA01Gene12475	MA01Gene12486	MA01Gene12518	MA01Gene12655	MA01Gene12662	MA01Gene12686	MA01Gene12696	MA01Gene12807	MA01Gene12863	MA01Gene12940	MA01Gene13003	MA01Gene13318	MA01Gene13363	MA01Gene13417	MA01Gene13535	MA01Gene13614	MA01Gene13618	MA01Gene13649	MA01Gene13673	MA01Gene13680	MA01Gene13849	MA01Gene13930	MA01Gene13964	MA01Gene13972	MA01Gene13976	MA01Gene14090	MA01Gene14123	MA01Gene14243	MA01Gene14280	MA01Gene14308	MA01Gene14354	MA01Gene14412	MA01Gene14561	MA01Gene14664	MA01Gene15386	MA01Gene15639	MA01Gene15760	MA01Gene16312	MA01Gene16409	MA01Gene16962	MA01Gene16964	MA01Gene17006	MA01Gene17068	MA01Gene17173	MA01Gene17304	MA01Gene17331	MA01Gene17347	MA01Gene17397	MA01Gene17499	MA01Gene17558	MA01Gene17599	MA01Gene17687	MA01Gene17830	MA01Gene17841	MA01Gene17865	MA01Gene17959	MA01Gene18186	MA01Gene18267	MA01Gene18297	MA01Gene18777	MA01Gene18903	MA01Gene18948	MA01Gene19070	MA01Gene19275	MA01Gene19290	MA01Gene19313	MA01Gene19460	MA01Gene19502	MA01Gene19616	MA01Gene19814	MA01Gene19884	MA01Gene19885	MA01Gene19993	MA01Gene20030	MA01Gene20561	MA01Gene20824	MA01Gene20860	MA01Gene20921	MA01Gene20983	MA01Gene21054	MA01Gene21317	MA01Gene21561	MA01Gene21671	MA01Gene21674	MA01Gene21870	MA01Gene21910	MA01Gene21969	MA01Gene21998	MA01Gene22509	MA01Gene22658	MA01Gene22687	MA01Gene22970	MA01Gene23176	MA01Gene23257	MA01Gene23266	MA01Gene23284	MA01Gene23604	MA01Gene23719	MA01Gene23828	MA01Gene23829	MA01Gene23966	MA01Gene23978	MA01Gene24054	MA01Gene24178	MA01Gene24411	MA01Gene24515	MA01Gene24751	MA01Gene24861	MA01Gene24927	MA01Gene24999	MA01Gene25060	MA01Gene25124	MA01Gene25226	MA01Gene25824	MA01Gene26082	MA01Gene26120	MA01Gene26130	MA01Gene26309	MA01Gene26560	MA01Gene26839	MA01Gene26855	MA01Gene27113	MA01Gene27391	MA01Gene27394	MA01Gene27395	MA01Gene27427	MA01Gene27466	MA01Gene27483	MA01Gene27659	MA01Gene27692	MA01Gene27901	MA01Gene27902	MA01Gene28128	MA01Gene28134	MA01Gene28280	MA01Gene28299	MA01Gene28311	MA01Gene28370	MA01Gene28379	MA01Gene28566	MA01Gene28745	MA01Gene28804	MA01Gene28817	MA01Gene28836	MA01Gene28914	MA01Gene28957	MA01Gene29048	MA01Gene29049	MA01Gene29107	MA01Gene29130	MA01Gene29225	MA01Gene29290	MA01Gene29531	MA01Gene29717	MA01Gene29814	MA01Gene29846	MA01Gene29847	MA01Gene29946	MA01Gene30113	MA01Gene30401	MA01Gene30455	MA01Gene30702	MA01Gene30703	MA01Gene30760	MA01Gene30856	MA01Gene30861	MA01Gene30986	MA01Gene31144	MA01Gene31465	MA01Gene31472	MA01Gene31549	MA01Gene31745	MA01Gene31809	MA01Gene32020	MA01Gene32050	MA01Gene32211	MA01Gene32443	MA01Gene32465	MA01Gene32662	MA01Gene32735	MA01Gene33113	MA01Gene33176	MA01Gene33358	MA01Gene34179	MA01Gene34190	MA01Gene34390	MA01Gene35433	MA01Gene35790	MA01Gene35934	MA01Gene36191	MA01Gene36575	MA01Gene36706	MA01Gene37298	MA01Gene37382	MA01Gene37434	MA01Gene37594	MA01Gene37696	MA01Gene37733	MA01Gene38077	MA01Gene38107	MA01Gene38812	MA01Gene39925	MA01Gene40261	MA01Gene40263	MA01Gene40751	MA01Gene40799	MA01Gene41271	MA01Gene41480	MA01Gene41929	MA01Gene42369	MA01Gene43251	MA01Gene44203	MA01Gene44449
HTLV-I infection	NA	MA01Gene00598	MA01Gene01140	MA01Gene01352	MA01Gene01390	MA01Gene01398	MA01Gene01798	MA01Gene02016	MA01Gene02017	MA01Gene02260	MA01Gene02462	MA01Gene02463	MA01Gene02473	MA01Gene02479	MA01Gene02543	MA01Gene02555	MA01Gene02623	MA01Gene02628	MA01Gene02704	MA01Gene03163	MA01Gene03251	MA01Gene03293	MA01Gene03346	MA01Gene03417	MA01Gene03510	MA01Gene03790	MA01Gene03810	MA01Gene04054	MA01Gene04057	MA01Gene04139	MA01Gene04302	MA01Gene04307	MA01Gene04450	MA01Gene04539	MA01Gene04554	MA01Gene04740	MA01Gene04767	MA01Gene05191	MA01Gene05286	MA01Gene05420	MA01Gene05458	MA01Gene05532	MA01Gene05723	MA01Gene05725	MA01Gene05877	MA01Gene06015	MA01Gene06043	MA01Gene06118	MA01Gene06120	MA01Gene06121	MA01Gene06161	MA01Gene06436	MA01Gene06605	MA01Gene07416	MA01Gene07611	MA01Gene07768	MA01Gene07831	MA01Gene08020	MA01Gene08026	MA01Gene08052	MA01Gene08615	MA01Gene08651	MA01Gene08709	MA01Gene08759	MA01Gene08852	MA01Gene09102	MA01Gene09177	MA01Gene09230	MA01Gene09231	MA01Gene09401	MA01Gene09617	MA01Gene09640	MA01Gene09672	MA01Gene09674	MA01Gene10058	MA01Gene10135	MA01Gene10158	MA01Gene10467	MA01Gene10595	MA01Gene10733	MA01Gene10883	MA01Gene11000	MA01Gene11001	MA01Gene11162	MA01Gene11181	MA01Gene11345	MA01Gene11569	MA01Gene11808	MA01Gene12011	MA01Gene12026	MA01Gene12182	MA01Gene12256	MA01Gene12296	MA01Gene12318	MA01Gene12459	MA01Gene12480	MA01Gene12592	MA01Gene12659	MA01Gene12829	MA01Gene12834	MA01Gene12838	MA01Gene12863	MA01Gene13022	MA01Gene13134	MA01Gene13293	MA01Gene13748	MA01Gene13750	MA01Gene13755	MA01Gene13774	MA01Gene13780	MA01Gene13792	MA01Gene13975	MA01Gene14307	MA01Gene14311	MA01Gene14403	MA01Gene14417	MA01Gene14455	MA01Gene14611	MA01Gene14613	MA01Gene14614	MA01Gene14975	MA01Gene14976	MA01Gene15204	MA01Gene15209	MA01Gene15795	MA01Gene16110	MA01Gene16127	MA01Gene16248	MA01Gene16452	MA01Gene16547	MA01Gene16728	MA01Gene17029	MA01Gene17217	MA01Gene17268	MA01Gene17290	MA01Gene17301	MA01Gene17348	MA01Gene17553	MA01Gene17717	MA01Gene17868	MA01Gene17872	MA01Gene17944	MA01Gene17998	MA01Gene18000	MA01Gene18057	MA01Gene18295	MA01Gene18356	MA01Gene18681	MA01Gene18757	MA01Gene18995	MA01Gene19616	MA01Gene19753	MA01Gene19785	MA01Gene19845	MA01Gene19894	MA01Gene20030	MA01Gene20087	MA01Gene20419	MA01Gene20502	MA01Gene20543	MA01Gene20586	MA01Gene20670	MA01Gene20859	MA01Gene20896	MA01Gene21009	MA01Gene21025	MA01Gene21102	MA01Gene21220	MA01Gene21565	MA01Gene21629	MA01Gene21647	MA01Gene21696	MA01Gene21849	MA01Gene21911	MA01Gene22079	MA01Gene22128	MA01Gene22315	MA01Gene22395	MA01Gene22771	MA01Gene23178	MA01Gene23214	MA01Gene23283	MA01Gene23325	MA01Gene23363	MA01Gene23630	MA01Gene23857	MA01Gene23955	MA01Gene23956	MA01Gene23992	MA01Gene24000	MA01Gene24054	MA01Gene24186	MA01Gene24210	MA01Gene24376	MA01Gene24624	MA01Gene24638	MA01Gene24733	MA01Gene24734	MA01Gene25012	MA01Gene25093	MA01Gene25471	MA01Gene25676	MA01Gene25850	MA01Gene25851	MA01Gene26073	MA01Gene26309	MA01Gene26347	MA01Gene27317	MA01Gene27420	MA01Gene27662	MA01Gene27740	MA01Gene27806	MA01Gene27999	MA01Gene28239	MA01Gene28247	MA01Gene28315	MA01Gene28375	MA01Gene28431	MA01Gene28596	MA01Gene28653	MA01Gene28745	MA01Gene28838	MA01Gene29197	MA01Gene29573	MA01Gene30062	MA01Gene30191	MA01Gene30238	MA01Gene30355	MA01Gene30399	MA01Gene30400	MA01Gene30422	MA01Gene30517	MA01Gene30518	MA01Gene30691	MA01Gene30701	MA01Gene30829	MA01Gene30942	MA01Gene31143	MA01Gene31159	MA01Gene31275	MA01Gene31396	MA01Gene31479	MA01Gene31744	MA01Gene31809	MA01Gene31835	MA01Gene32245	MA01Gene32858	MA01Gene33032	MA01Gene33333	MA01Gene33455	MA01Gene33894	MA01Gene33985	MA01Gene34179	MA01Gene34322	MA01Gene34418	MA01Gene35148	MA01Gene35277	MA01Gene35594	MA01Gene35595	MA01Gene35603	MA01Gene36191	MA01Gene36358	MA01Gene36598	MA01Gene36599	MA01Gene36768	MA01Gene36771	MA01Gene37185	MA01Gene37186	MA01Gene37200	MA01Gene37542	MA01Gene38654	MA01Gene38680	MA01Gene38793	MA01Gene38812	MA01Gene39035	MA01Gene39079	MA01Gene39337	MA01Gene39358	MA01Gene39383	MA01Gene39409	MA01Gene39617	MA01Gene39842	MA01Gene39868	MA01Gene39974	MA01Gene40424	MA01Gene40803	MA01Gene40804	MA01Gene40941	MA01Gene41274	MA01Gene42058	MA01Gene42288	MA01Gene42522	MA01Gene42533	MA01Gene42877	MA01Gene43127	MA01Gene43750	MA01Gene44114	MA01Gene44282	MA01Gene44567
MAPK signaling pathway	NA	MA01Gene00157	MA01Gene00510	MA01Gene00511	MA01Gene00598	MA01Gene00702	MA01Gene00705	MA01Gene00706	MA01Gene00808	MA01Gene01180	MA01Gene01205	MA01Gene01208	MA01Gene01352	MA01Gene01390	MA01Gene01463	MA01Gene01474	MA01Gene01794	MA01Gene01886	MA01Gene01889	MA01Gene02193	MA01Gene02260	MA01Gene02361	MA01Gene02362	MA01Gene02367	MA01Gene02442	MA01Gene02450	MA01Gene02462	MA01Gene02492	MA01Gene02623	MA01Gene02628	MA01Gene02704	MA01Gene02707	MA01Gene03163	MA01Gene03188	MA01Gene03293	MA01Gene03317	MA01Gene03358	MA01Gene03480	MA01Gene03481	MA01Gene03484	MA01Gene03734	MA01Gene03810	MA01Gene04054	MA01Gene04244	MA01Gene04272	MA01Gene04278	MA01Gene04303	MA01Gene04304	MA01Gene04554	MA01Gene04615	MA01Gene04645	MA01Gene04646	MA01Gene04797	MA01Gene04877	MA01Gene05111	MA01Gene05286	MA01Gene05344	MA01Gene05420	MA01Gene05450	MA01Gene05458	MA01Gene05723	MA01Gene05787	MA01Gene06013	MA01Gene06043	MA01Gene06161	MA01Gene06213	MA01Gene06514	MA01Gene06576	MA01Gene06904	MA01Gene06905	MA01Gene07155	MA01Gene07730	MA01Gene07768	MA01Gene08020	MA01Gene08527	MA01Gene08659	MA01Gene08704	MA01Gene08946	MA01Gene09068	MA01Gene09082	MA01Gene09102	MA01Gene09230	MA01Gene09235	MA01Gene09507	MA01Gene09648	MA01Gene09791	MA01Gene09799	MA01Gene09852	MA01Gene10050	MA01Gene10153	MA01Gene10241	MA01Gene10452	MA01Gene10467	MA01Gene10595	MA01Gene10889	MA01Gene11155	MA01Gene11181	MA01Gene11569	MA01Gene11781	MA01Gene12228	MA01Gene12401	MA01Gene12402	MA01Gene12659	MA01Gene12863	MA01Gene12930	MA01Gene12941	MA01Gene13296	MA01Gene13334	MA01Gene13419	MA01Gene13695	MA01Gene13849	MA01Gene13867	MA01Gene13971	MA01Gene13983	MA01Gene14056	MA01Gene14119	MA01Gene14200	MA01Gene14342	MA01Gene14417	MA01Gene14426	MA01Gene14455	MA01Gene14614	MA01Gene15437	MA01Gene15807	MA01Gene15820	MA01Gene15844	MA01Gene15848	MA01Gene15921	MA01Gene16043	MA01Gene16071	MA01Gene16195	MA01Gene16196	MA01Gene16237	MA01Gene16394	MA01Gene16547	MA01Gene16577	MA01Gene16722	MA01Gene16728	MA01Gene16957	MA01Gene17068	MA01Gene17084	MA01Gene17090	MA01Gene17125	MA01Gene17217	MA01Gene17233	MA01Gene17268	MA01Gene17348	MA01Gene17717	MA01Gene17757	MA01Gene17851	MA01Gene17998	MA01Gene18492	MA01Gene18493	MA01Gene18512	MA01Gene18561	MA01Gene18567	MA01Gene18689	MA01Gene18757	MA01Gene18769	MA01Gene18771	MA01Gene18780	MA01Gene19460	MA01Gene19480	MA01Gene19502	MA01Gene19586	MA01Gene19616	MA01Gene19785	MA01Gene20030	MA01Gene20485	MA01Gene20486	MA01Gene20701	MA01Gene20730	MA01Gene20861	MA01Gene21102	MA01Gene21165	MA01Gene21394	MA01Gene21629	MA01Gene21849	MA01Gene22012	MA01Gene22065	MA01Gene22476	MA01Gene22624	MA01Gene22816	MA01Gene22858	MA01Gene22917	MA01Gene23033	MA01Gene23193	MA01Gene23214	MA01Gene23630	MA01Gene23810	MA01Gene23857	MA01Gene23890	MA01Gene24039	MA01Gene24054	MA01Gene24070	MA01Gene24113	MA01Gene24123	MA01Gene24140	MA01Gene24210	MA01Gene24224	MA01Gene24733	MA01Gene24734	MA01Gene25125	MA01Gene25255	MA01Gene25305	MA01Gene25542	MA01Gene25563	MA01Gene25878	MA01Gene25923	MA01Gene25936	MA01Gene26070	MA01Gene26073	MA01Gene26130	MA01Gene26176	MA01Gene26209	MA01Gene26306	MA01Gene26309	MA01Gene26565	MA01Gene26800	MA01Gene27265	MA01Gene27321	MA01Gene27662	MA01Gene27704	MA01Gene27740	MA01Gene27806	MA01Gene27958	MA01Gene27999	MA01Gene28075	MA01Gene28280	MA01Gene28379	MA01Gene28442	MA01Gene28498	MA01Gene28745	MA01Gene28804	MA01Gene28838	MA01Gene29863	MA01Gene29875	MA01Gene30191	MA01Gene30238	MA01Gene30634	MA01Gene30642	MA01Gene30691	MA01Gene30760	MA01Gene31087	MA01Gene31144	MA01Gene31159	MA01Gene31219	MA01Gene31233	MA01Gene31278	MA01Gene31338	MA01Gene31674	MA01Gene31744	MA01Gene31809	MA01Gene31853	MA01Gene32227	MA01Gene32250	MA01Gene32501	MA01Gene32670	MA01Gene33032	MA01Gene33225	MA01Gene33295	MA01Gene34322	MA01Gene34657	MA01Gene35627	MA01Gene35632	MA01Gene36150	MA01Gene37012	MA01Gene37261	MA01Gene37598	MA01Gene37696	MA01Gene37767	MA01Gene38404	MA01Gene39278	MA01Gene39570	MA01Gene39796	MA01Gene39896	MA01Gene39930	MA01Gene40751	MA01Gene40803	MA01Gene41593	MA01Gene42603	MA01Gene42939	MA01Gene43566	MA01Gene44294	MA01Gene44457	MA01Gene44693
Rap1 signaling pathway	NA	MA01Gene00157	MA01Gene00598	MA01Gene00702	MA01Gene00706	MA01Gene01068	MA01Gene01180	MA01Gene01208	MA01Gene01804	MA01Gene01875	MA01Gene02016	MA01Gene02367	MA01Gene02392	MA01Gene02462	MA01Gene02628	MA01Gene02945	MA01Gene03127	MA01Gene03251	MA01Gene03303	MA01Gene03417	MA01Gene03484	MA01Gene03542	MA01Gene03810	MA01Gene03895	MA01Gene04272	MA01Gene04303	MA01Gene04304	MA01Gene04408	MA01Gene04409	MA01Gene04553	MA01Gene04554	MA01Gene04906	MA01Gene05422	MA01Gene05458	MA01Gene05560	MA01Gene05725	MA01Gene05787	MA01Gene06013	MA01Gene06043	MA01Gene06073	MA01Gene06120	MA01Gene06121	MA01Gene06161	MA01Gene06500	MA01Gene06905	MA01Gene06912	MA01Gene06918	MA01Gene07155	MA01Gene07189	MA01Gene07470	MA01Gene07556	MA01Gene07598	MA01Gene08020	MA01Gene08373	MA01Gene08659	MA01Gene09060	MA01Gene09239	MA01Gene09348	MA01Gene09450	MA01Gene09507	MA01Gene09650	MA01Gene09653	MA01Gene09672	MA01Gene09977	MA01Gene10451	MA01Gene10733	MA01Gene10883	MA01Gene11181	MA01Gene11680	MA01Gene11781	MA01Gene12010	MA01Gene12013	MA01Gene12026	MA01Gene12228	MA01Gene12291	MA01Gene12489	MA01Gene12792	MA01Gene12834	MA01Gene12893	MA01Gene13003	MA01Gene13134	MA01Gene13334	MA01Gene13419	MA01Gene13839	MA01Gene13867	MA01Gene13972	MA01Gene13983	MA01Gene14034	MA01Gene14046	MA01Gene14280	MA01Gene14354	MA01Gene14402	MA01Gene14417	MA01Gene14426	MA01Gene15634	MA01Gene15636	MA01Gene15744	MA01Gene15807	MA01Gene15819	MA01Gene15921	MA01Gene16043	MA01Gene16100	MA01Gene16173	MA01Gene16195	MA01Gene16196	MA01Gene16201	MA01Gene16744	MA01Gene16957	MA01Gene17068	MA01Gene17833	MA01Gene17851	MA01Gene17874	MA01Gene18057	MA01Gene18182	MA01Gene18212	MA01Gene18391	MA01Gene18392	MA01Gene18567	MA01Gene18989	MA01Gene19191	MA01Gene19192	MA01Gene19196	MA01Gene19275	MA01Gene19502	MA01Gene19845	MA01Gene19894	MA01Gene20025	MA01Gene20087	MA01Gene20168	MA01Gene20452	MA01Gene20701	MA01Gene20804	MA01Gene20826	MA01Gene20954	MA01Gene21006	MA01Gene21025	MA01Gene21102	MA01Gene21193	MA01Gene21299	MA01Gene21647	MA01Gene21671	MA01Gene22053	MA01Gene22054	MA01Gene22079	MA01Gene22222	MA01Gene22476	MA01Gene22658	MA01Gene22687	MA01Gene22698	MA01Gene22768	MA01Gene22858	MA01Gene22887	MA01Gene23212	MA01Gene23214	MA01Gene23413	MA01Gene23469	MA01Gene23544	MA01Gene23719	MA01Gene23828	MA01Gene23829	MA01Gene24039	MA01Gene24119	MA01Gene24123	MA01Gene24140	MA01Gene24151	MA01Gene24224	MA01Gene24273	MA01Gene24406	MA01Gene24613	MA01Gene24639	MA01Gene24641	MA01Gene24669	MA01Gene24673	MA01Gene24872	MA01Gene25060	MA01Gene25245	MA01Gene25258	MA01Gene25471	MA01Gene25978	MA01Gene26209	MA01Gene26347	MA01Gene26415	MA01Gene26740	MA01Gene27321	MA01Gene27391	MA01Gene27409	MA01Gene27537	MA01Gene27662	MA01Gene27740	MA01Gene27958	MA01Gene28075	MA01Gene28264	MA01Gene28280	MA01Gene28290	MA01Gene28321	MA01Gene28370	MA01Gene28442	MA01Gene28498	MA01Gene28566	MA01Gene28599	MA01Gene28637	MA01Gene28716	MA01Gene28804	MA01Gene28957	MA01Gene28970	MA01Gene29048	MA01Gene29049	MA01Gene29863	MA01Gene29873	MA01Gene30124	MA01Gene30422	MA01Gene30431	MA01Gene30480	MA01Gene30703	MA01Gene30760	MA01Gene30783	MA01Gene30991	MA01Gene31144	MA01Gene31240	MA01Gene31275	MA01Gene31286	MA01Gene31362	MA01Gene31523	MA01Gene31528	MA01Gene31607	MA01Gene31608	MA01Gene31612	MA01Gene31744	MA01Gene31745	MA01Gene31809	MA01Gene32155	MA01Gene33169	MA01Gene33295	MA01Gene33333	MA01Gene33670	MA01Gene34264	MA01Gene34468	MA01Gene36254	MA01Gene36598	MA01Gene36599	MA01Gene37012	MA01Gene37185	MA01Gene37186	MA01Gene37434	MA01Gene37682	MA01Gene38605	MA01Gene38793	MA01Gene39358	MA01Gene39383	MA01Gene40559	MA01Gene40751	MA01Gene41274	MA01Gene42603	MA01Gene43443	MA01Gene44114	MA01Gene44713
Ras signaling pathway	NA	MA01Gene00157	MA01Gene00598	MA01Gene00702	MA01Gene00706	MA01Gene01025	MA01Gene01180	MA01Gene01196	MA01Gene01208	MA01Gene01352	MA01Gene01875	MA01Gene02198	MA01Gene02260	MA01Gene02367	MA01Gene02392	MA01Gene02462	MA01Gene02478	MA01Gene02628	MA01Gene02704	MA01Gene02945	MA01Gene03094	MA01Gene03163	MA01Gene03303	MA01Gene03453	MA01Gene03484	MA01Gene03542	MA01Gene03810	MA01Gene04272	MA01Gene04303	MA01Gene04304	MA01Gene04554	MA01Gene04906	MA01Gene05110	MA01Gene05111	MA01Gene05285	MA01Gene05456	MA01Gene05458	MA01Gene05463	MA01Gene05787	MA01Gene05982	MA01Gene06013	MA01Gene06043	MA01Gene06073	MA01Gene06085	MA01Gene06161	MA01Gene06514	MA01Gene06791	MA01Gene06905	MA01Gene06912	MA01Gene07189	MA01Gene07384	MA01Gene07470	MA01Gene07556	MA01Gene07921	MA01Gene08020	MA01Gene08641	MA01Gene08659	MA01Gene09060	MA01Gene09450	MA01Gene09474	MA01Gene09476	MA01Gene09507	MA01Gene09556	MA01Gene09672	MA01Gene09799	MA01Gene09852	MA01Gene10079	MA01Gene10115	MA01Gene11181	MA01Gene11253	MA01Gene11370	MA01Gene11536	MA01Gene11680	MA01Gene11781	MA01Gene11826	MA01Gene12228	MA01Gene12263	MA01Gene12402	MA01Gene12792	MA01Gene12807	MA01Gene12834	MA01Gene12893	MA01Gene12941	MA01Gene12979	MA01Gene13308	MA01Gene13334	MA01Gene13419	MA01Gene13736	MA01Gene13737	MA01Gene13738	MA01Gene13739	MA01Gene13972	MA01Gene13983	MA01Gene14046	MA01Gene14202	MA01Gene14234	MA01Gene14340	MA01Gene14354	MA01Gene14417	MA01Gene14455	MA01Gene14614	MA01Gene14698	MA01Gene15744	MA01Gene15807	MA01Gene15819	MA01Gene16043	MA01Gene16100	MA01Gene16201	MA01Gene16397	MA01Gene16493	MA01Gene16570	MA01Gene16716	MA01Gene16744	MA01Gene16957	MA01Gene17000	MA01Gene17068	MA01Gene17090	MA01Gene17217	MA01Gene17268	MA01Gene17763	MA01Gene17851	MA01Gene18057	MA01Gene18212	MA01Gene18492	MA01Gene18512	MA01Gene18567	MA01Gene18903	MA01Gene19191	MA01Gene19192	MA01Gene19196	MA01Gene19201	MA01Gene19453	MA01Gene19457	MA01Gene19502	MA01Gene20025	MA01Gene20452	MA01Gene20485	MA01Gene20486	MA01Gene20689	MA01Gene20701	MA01Gene20921	MA01Gene20954	MA01Gene21008	MA01Gene21102	MA01Gene21299	MA01Gene21910	MA01Gene22053	MA01Gene22054	MA01Gene22222	MA01Gene22294	MA01Gene22406	MA01Gene22476	MA01Gene22624	MA01Gene22658	MA01Gene22816	MA01Gene22887	MA01Gene23033	MA01Gene23139	MA01Gene23193	MA01Gene23214	MA01Gene23325	MA01Gene23524	MA01Gene23630	MA01Gene23857	MA01Gene24039	MA01Gene24123	MA01Gene24224	MA01Gene24273	MA01Gene24277	MA01Gene24337	MA01Gene24643	MA01Gene24827	MA01Gene24872	MA01Gene25060	MA01Gene25125	MA01Gene25305	MA01Gene25377	MA01Gene26184	MA01Gene26347	MA01Gene26552	MA01Gene26740	MA01Gene27321	MA01Gene27391	MA01Gene27409	MA01Gene27662	MA01Gene27740	MA01Gene27958	MA01Gene27999	MA01Gene28121	MA01Gene28122	MA01Gene28280	MA01Gene28290	MA01Gene28370	MA01Gene28424	MA01Gene28442	MA01Gene28498	MA01Gene28599	MA01Gene28637	MA01Gene28804	MA01Gene29048	MA01Gene29049	MA01Gene29107	MA01Gene29873	MA01Gene30124	MA01Gene30238	MA01Gene30480	MA01Gene30492	MA01Gene30691	MA01Gene30701	MA01Gene30760	MA01Gene30991	MA01Gene31002	MA01Gene31144	MA01Gene31275	MA01Gene31362	MA01Gene31523	MA01Gene31528	MA01Gene31744	MA01Gene31745	MA01Gene31809	MA01Gene32501	MA01Gene32710	MA01Gene33032	MA01Gene33295	MA01Gene34468	MA01Gene34976	MA01Gene35012	MA01Gene35368	MA01Gene35376	MA01Gene35627	MA01Gene35632	MA01Gene35639	MA01Gene36150	MA01Gene36598	MA01Gene36599	MA01Gene37012	MA01Gene37185	MA01Gene37186	MA01Gene37682	MA01Gene38605	MA01Gene38793	MA01Gene39033	MA01Gene39358	MA01Gene39383	MA01Gene40559	MA01Gene40751	MA01Gene41274	MA01Gene41593	MA01Gene43604	MA01Gene44114	MA01Gene44713
Calcium signaling pathway	NA	MA01Gene00622	MA01Gene00674	MA01Gene00706	MA01Gene01110	MA01Gene01208	MA01Gene01396	MA01Gene01474	MA01Gene01490	MA01Gene01492	MA01Gene01497	MA01Gene01834	MA01Gene02016	MA01Gene02260	MA01Gene02363	MA01Gene02392	MA01Gene02898	MA01Gene03251	MA01Gene03303	MA01Gene03484	MA01Gene03485	MA01Gene03632	MA01Gene03656	MA01Gene03761	MA01Gene03863	MA01Gene03866	MA01Gene03895	MA01Gene04054	MA01Gene04638	MA01Gene04738	MA01Gene04921	MA01Gene04998	MA01Gene05032	MA01Gene05199	MA01Gene05285	MA01Gene05286	MA01Gene05377	MA01Gene05656	MA01Gene05686	MA01Gene05969	MA01Gene06120	MA01Gene06121	MA01Gene06465	MA01Gene06576	MA01Gene06673	MA01Gene06819	MA01Gene06830	MA01Gene06905	MA01Gene06912	MA01Gene07139	MA01Gene07258	MA01Gene07432	MA01Gene07610	MA01Gene07615	MA01Gene07653	MA01Gene07654	MA01Gene07768	MA01Gene08080	MA01Gene08640	MA01Gene08652	MA01Gene08999	MA01Gene09004	MA01Gene09060	MA01Gene09068	MA01Gene09102	MA01Gene09109	MA01Gene09308	MA01Gene09348	MA01Gene09445	MA01Gene09545	MA01Gene09646	MA01Gene09650	MA01Gene09653	MA01Gene09706	MA01Gene09977	MA01Gene10135	MA01Gene10546	MA01Gene10725	MA01Gene11405	MA01Gene11555	MA01Gene11922	MA01Gene12026	MA01Gene12137	MA01Gene12228	MA01Gene12731	MA01Gene12826	MA01Gene12889	MA01Gene13134	MA01Gene13450	MA01Gene13614	MA01Gene13662	MA01Gene13705	MA01Gene13971	MA01Gene14034	MA01Gene14039	MA01Gene14040	MA01Gene14119	MA01Gene14170	MA01Gene14342	MA01Gene14534	MA01Gene14613	MA01Gene15709	MA01Gene15848	MA01Gene16108	MA01Gene16335	MA01Gene16455	MA01Gene16728	MA01Gene16744	MA01Gene17105	MA01Gene17194	MA01Gene17335	MA01Gene17363	MA01Gene17553	MA01Gene17833	MA01Gene17987	MA01Gene18123	MA01Gene18268	MA01Gene18349	MA01Gene18567	MA01Gene18669	MA01Gene18715	MA01Gene18780	MA01Gene19521	MA01Gene19600	MA01Gene19894	MA01Gene20087	MA01Gene20452	MA01Gene20689	MA01Gene20697	MA01Gene20713	MA01Gene20776	MA01Gene20847	MA01Gene21006	MA01Gene21025	MA01Gene21137	MA01Gene21138	MA01Gene21188	MA01Gene21647	MA01Gene21862	MA01Gene22046	MA01Gene22620	MA01Gene22623	MA01Gene23544	MA01Gene23719	MA01Gene23810	MA01Gene23828	MA01Gene23829	MA01Gene23922	MA01Gene23966	MA01Gene24077	MA01Gene24176	MA01Gene24193	MA01Gene24210	MA01Gene24265	MA01Gene24273	MA01Gene24318	MA01Gene24624	MA01Gene24639	MA01Gene24641	MA01Gene24669	MA01Gene24673	MA01Gene24931	MA01Gene25176	MA01Gene25238	MA01Gene25241	MA01Gene25372	MA01Gene25471	MA01Gene25875	MA01Gene25911	MA01Gene26996	MA01Gene27536	MA01Gene28149	MA01Gene28234	MA01Gene28311	MA01Gene28375	MA01Gene28505	MA01Gene28510	MA01Gene28534	MA01Gene28719	MA01Gene28804	MA01Gene28854	MA01Gene29095	MA01Gene29603	MA01Gene29842	MA01Gene29873	MA01Gene29875	MA01Gene29896	MA01Gene29946	MA01Gene30039	MA01Gene30272	MA01Gene30455	MA01Gene30530	MA01Gene30612	MA01Gene30613	MA01Gene30623	MA01Gene30630	MA01Gene31224	MA01Gene31233	MA01Gene31266	MA01Gene31303	MA01Gene31338	MA01Gene31359	MA01Gene31522	MA01Gene31658	MA01Gene31744	MA01Gene31809	MA01Gene31879	MA01Gene32245	MA01Gene33032	MA01Gene33360	MA01Gene34094	MA01Gene34260	MA01Gene34264	MA01Gene34289	MA01Gene34652	MA01Gene34976	MA01Gene35085	MA01Gene35368	MA01Gene35459	MA01Gene35706	MA01Gene35708	MA01Gene36598	MA01Gene36599	MA01Gene37185	MA01Gene37186	MA01Gene37476	MA01Gene37999	MA01Gene38605	MA01Gene38629	MA01Gene38634	MA01Gene38982	MA01Gene38986	MA01Gene39035	MA01Gene39358	MA01Gene39383	MA01Gene39677	MA01Gene39736	MA01Gene40559	MA01Gene40697	MA01Gene40751	MA01Gene41274	MA01Gene41430	MA01Gene41599	MA01Gene41929	MA01Gene42578	MA01Gene42828	MA01Gene43694	MA01Gene44114	MA01Gene45119
Regulation of actin cytoskeleton	NA	MA01Gene00157	MA01Gene00598	MA01Gene00702	MA01Gene01068	MA01Gene01077	MA01Gene01175	MA01Gene01178	MA01Gene01180	MA01Gene01212	MA01Gene01352	MA01Gene01396	MA01Gene01430	MA01Gene01804	MA01Gene02108	MA01Gene02315	MA01Gene02367	MA01Gene02462	MA01Gene02628	MA01Gene03163	MA01Gene03205	MA01Gene03216	MA01Gene03329	MA01Gene03518	MA01Gene03788	MA01Gene03810	MA01Gene03913	MA01Gene04303	MA01Gene04304	MA01Gene04454	MA01Gene04906	MA01Gene05254	MA01Gene05257	MA01Gene05422	MA01Gene05458	MA01Gene05504	MA01Gene05787	MA01Gene05825	MA01Gene06013	MA01Gene06043	MA01Gene06161	MA01Gene06514	MA01Gene06918	MA01Gene07229	MA01Gene07287	MA01Gene07725	MA01Gene08373	MA01Gene08515	MA01Gene08516	MA01Gene08659	MA01Gene08936	MA01Gene08968	MA01Gene08980	MA01Gene09120	MA01Gene09312	MA01Gene09348	MA01Gene09349	MA01Gene09372	MA01Gene09445	MA01Gene09450	MA01Gene09507	MA01Gene09570	MA01Gene09672	MA01Gene09959	MA01Gene10115	MA01Gene10437	MA01Gene10546	MA01Gene10717	MA01Gene10727	MA01Gene10733	MA01Gene10774	MA01Gene10901	MA01Gene10994	MA01Gene11181	MA01Gene11260	MA01Gene11261	MA01Gene11475	MA01Gene11518	MA01Gene11664	MA01Gene11668	MA01Gene11680	MA01Gene11781	MA01Gene12010	MA01Gene12137	MA01Gene12158	MA01Gene12228	MA01Gene12291	MA01Gene12402	MA01Gene12406	MA01Gene12482	MA01Gene12484	MA01Gene12489	MA01Gene12694	MA01Gene12834	MA01Gene12940	MA01Gene13276	MA01Gene13334	MA01Gene13419	MA01Gene13680	MA01Gene13701	MA01Gene13964	MA01Gene13972	MA01Gene14090	MA01Gene14354	MA01Gene14380	MA01Gene14412	MA01Gene14417	MA01Gene14476	MA01Gene14516	MA01Gene14564	MA01Gene15876	MA01Gene15921	MA01Gene16043	MA01Gene16312	MA01Gene16335	MA01Gene16464	MA01Gene16957	MA01Gene17043	MA01Gene17068	MA01Gene17090	MA01Gene17103	MA01Gene17175	MA01Gene17270	MA01Gene17957	MA01Gene17958	MA01Gene17959	MA01Gene18057	MA01Gene18349	MA01Gene18489	MA01Gene18492	MA01Gene18556	MA01Gene18596	MA01Gene18674	MA01Gene18711	MA01Gene18733	MA01Gene18740	MA01Gene18895	MA01Gene19301	MA01Gene19347	MA01Gene19414	MA01Gene19502	MA01Gene19814	MA01Gene20432	MA01Gene20560	MA01Gene20804	MA01Gene21008	MA01Gene21137	MA01Gene21138	MA01Gene21188	MA01Gene21479	MA01Gene21496	MA01Gene21969	MA01Gene22138	MA01Gene22476	MA01Gene22698	MA01Gene23033	MA01Gene23719	MA01Gene23828	MA01Gene23829	MA01Gene24039	MA01Gene24123	MA01Gene24140	MA01Gene24151	MA01Gene24163	MA01Gene24178	MA01Gene24295	MA01Gene24643	MA01Gene24826	MA01Gene24827	MA01Gene24833	MA01Gene24982	MA01Gene25124	MA01Gene25146	MA01Gene25241	MA01Gene25372	MA01Gene25675	MA01Gene25786	MA01Gene25824	MA01Gene25826	MA01Gene25967	MA01Gene26070	MA01Gene26076	MA01Gene26184	MA01Gene26209	MA01Gene26347	MA01Gene26558	MA01Gene26740	MA01Gene27102	MA01Gene27160	MA01Gene27321	MA01Gene27466	MA01Gene27536	MA01Gene27662	MA01Gene27740	MA01Gene27958	MA01Gene28204	MA01Gene28208	MA01Gene28280	MA01Gene28290	MA01Gene28292	MA01Gene28330	MA01Gene28403	MA01Gene28428	MA01Gene28442	MA01Gene28498	MA01Gene28510	MA01Gene28599	MA01Gene28804	MA01Gene29045	MA01Gene29603	MA01Gene29849	MA01Gene30049	MA01Gene30148	MA01Gene30760	MA01Gene30784	MA01Gene30864	MA01Gene31144	MA01Gene31249	MA01Gene31275	MA01Gene31305	MA01Gene31744	MA01Gene31802	MA01Gene31809	MA01Gene32366	MA01Gene32501	MA01Gene33100	MA01Gene33295	MA01Gene33333	MA01Gene33360	MA01Gene33670	MA01Gene33768	MA01Gene34094	MA01Gene34570	MA01Gene34652	MA01Gene35054	MA01Gene37012	MA01Gene37434	MA01Gene37682	MA01Gene38793	MA01Gene39617	MA01Gene40576	MA01Gene40689	MA01Gene40751	MA01Gene41599	MA01Gene41796	MA01Gene42136	MA01Gene42533	MA01Gene44580
cAMP signaling pathway	NA	MA01Gene00165	MA01Gene00702	MA01Gene00791	MA01Gene00794	MA01Gene00945	MA01Gene01180	MA01Gene01352	MA01Gene01430	MA01Gene02016	MA01Gene02017	MA01Gene02251	MA01Gene02260	MA01Gene02363	MA01Gene02367	MA01Gene02392	MA01Gene02543	MA01Gene02704	MA01Gene03094	MA01Gene03163	MA01Gene03166	MA01Gene03208	MA01Gene03251	MA01Gene03303	MA01Gene03358	MA01Gene03485	MA01Gene03593	MA01Gene03595	MA01Gene03875	MA01Gene04454	MA01Gene04554	MA01Gene04906	MA01Gene05014	MA01Gene05032	MA01Gene05199	MA01Gene05567	MA01Gene05790	MA01Gene06000	MA01Gene06013	MA01Gene06025	MA01Gene06118	MA01Gene06120	MA01Gene06121	MA01Gene06576	MA01Gene06761	MA01Gene06819	MA01Gene06850	MA01Gene06851	MA01Gene06912	MA01Gene07151	MA01Gene07154	MA01Gene07381	MA01Gene07416	MA01Gene07432	MA01Gene07556	MA01Gene07610	MA01Gene07654	MA01Gene08020	MA01Gene08373	MA01Gene08515	MA01Gene08659	MA01Gene09004	MA01Gene09060	MA01Gene09109	MA01Gene09182	MA01Gene09239	MA01Gene09256	MA01Gene09308	MA01Gene09348	MA01Gene09476	MA01Gene09480	MA01Gene09646	MA01Gene09672	MA01Gene10451	MA01Gene10692	MA01Gene10883	MA01Gene11253	MA01Gene11366	MA01Gene11680	MA01Gene11781	MA01Gene11984	MA01Gene12026	MA01Gene12158	MA01Gene12316	MA01Gene12474	MA01Gene12489	MA01Gene12694	MA01Gene12799	MA01Gene12807	MA01Gene12808	MA01Gene12834	MA01Gene12965	MA01Gene13134	MA01Gene13443	MA01Gene13614	MA01Gene13705	MA01Gene13839	MA01Gene13861	MA01Gene13971	MA01Gene13972	MA01Gene13983	MA01Gene14022	MA01Gene14034	MA01Gene14057	MA01Gene14069	MA01Gene14119	MA01Gene14294	MA01Gene14354	MA01Gene15634	MA01Gene15709	MA01Gene15807	MA01Gene15848	MA01Gene15876	MA01Gene15921	MA01Gene16079	MA01Gene16283	MA01Gene16335	MA01Gene16744	MA01Gene17043	MA01Gene17217	MA01Gene17363	MA01Gene17651	MA01Gene17717	MA01Gene17833	MA01Gene18024	MA01Gene18050	MA01Gene18057	MA01Gene18123	MA01Gene18182	MA01Gene18268	MA01Gene18303	MA01Gene18341	MA01Gene18596	MA01Gene18895	MA01Gene18920	MA01Gene18989	MA01Gene19299	MA01Gene19366	MA01Gene19409	MA01Gene19433	MA01Gene19642	MA01Gene19894	MA01Gene20087	MA01Gene20383	MA01Gene20432	MA01Gene20452	MA01Gene20502	MA01Gene20553	MA01Gene20697	MA01Gene20842	MA01Gene21025	MA01Gene21071	MA01Gene21102	MA01Gene21613	MA01Gene21647	MA01Gene21849	MA01Gene21897	MA01Gene22289	MA01Gene22320	MA01Gene22652	MA01Gene23033	MA01Gene23214	MA01Gene23249	MA01Gene23544	MA01Gene23630	MA01Gene23719	MA01Gene23828	MA01Gene23829	MA01Gene23857	MA01Gene23966	MA01Gene24088	MA01Gene24151	MA01Gene24176	MA01Gene24273	MA01Gene24297	MA01Gene24669	MA01Gene24673	MA01Gene24733	MA01Gene24734	MA01Gene24872	MA01Gene25146	MA01Gene25471	MA01Gene25570	MA01Gene25675	MA01Gene25676	MA01Gene25978	MA01Gene26053	MA01Gene26347	MA01Gene26740	MA01Gene27012	MA01Gene27102	MA01Gene27536	MA01Gene27537	MA01Gene27953	MA01Gene27999	MA01Gene28288	MA01Gene28311	MA01Gene28325	MA01Gene28350	MA01Gene28505	MA01Gene28510	MA01Gene28534	MA01Gene28566	MA01Gene28787	MA01Gene28927	MA01Gene29107	MA01Gene29309	MA01Gene29842	MA01Gene29873	MA01Gene29946	MA01Gene29982	MA01Gene30039	MA01Gene30156	MA01Gene30238	MA01Gene30245	MA01Gene30422	MA01Gene30530	MA01Gene30630	MA01Gene30783	MA01Gene31275	MA01Gene31286	MA01Gene31338	MA01Gene31359	MA01Gene32255	MA01Gene32592	MA01Gene33032	MA01Gene34284	MA01Gene37012	MA01Gene37476	MA01Gene37483	MA01Gene37484	MA01Gene38450	MA01Gene38605	MA01Gene38793	MA01Gene39337	MA01Gene40559	MA01Gene43941	MA01Gene44135
Proteoglycans in cancer	NA	MA01Gene00702	MA01Gene00706	MA01Gene01068	MA01Gene01140	MA01Gene01180	MA01Gene01208	MA01Gene01352	MA01Gene01398	MA01Gene01430	MA01Gene02012	MA01Gene02197	MA01Gene02260	MA01Gene02367	MA01Gene02462	MA01Gene02472	MA01Gene02558	MA01Gene02945	MA01Gene03163	MA01Gene03273	MA01Gene03484	MA01Gene03578	MA01Gene03738	MA01Gene03788	MA01Gene03810	MA01Gene04307	MA01Gene04445	MA01Gene04454	MA01Gene04554	MA01Gene04767	MA01Gene04829	MA01Gene04848	MA01Gene04906	MA01Gene05254	MA01Gene05454	MA01Gene05532	MA01Gene06013	MA01Gene06043	MA01Gene06605	MA01Gene06673	MA01Gene06818	MA01Gene06819	MA01Gene06905	MA01Gene06907	MA01Gene06918	MA01Gene07096	MA01Gene07384	MA01Gene08020	MA01Gene08373	MA01Gene08515	MA01Gene08659	MA01Gene08936	MA01Gene09120	MA01Gene09212	MA01Gene09230	MA01Gene09308	MA01Gene09401	MA01Gene09528	MA01Gene09570	MA01Gene09606	MA01Gene09640	MA01Gene09672	MA01Gene10473	MA01Gene10994	MA01Gene11000	MA01Gene11001	MA01Gene11162	MA01Gene11181	MA01Gene11475	MA01Gene11680	MA01Gene11781	MA01Gene11854	MA01Gene12010	MA01Gene12158	MA01Gene12182	MA01Gene12228	MA01Gene12489	MA01Gene12592	MA01Gene12659	MA01Gene12834	MA01Gene12965	MA01Gene13293	MA01Gene13419	MA01Gene13563	MA01Gene13574	MA01Gene13792	MA01Gene13867	MA01Gene13972	MA01Gene13975	MA01Gene14022	MA01Gene14170	MA01Gene14354	MA01Gene14417	MA01Gene14426	MA01Gene14455	MA01Gene14564	MA01Gene15620	MA01Gene15639	MA01Gene15682	MA01Gene15715	MA01Gene15716	MA01Gene15744	MA01Gene15795	MA01Gene15819	MA01Gene15876	MA01Gene15921	MA01Gene16127	MA01Gene16195	MA01Gene16196	MA01Gene16201	MA01Gene16237	MA01Gene16248	MA01Gene16261	MA01Gene16385	MA01Gene16776	MA01Gene16858	MA01Gene17029	MA01Gene17043	MA01Gene17090	MA01Gene17363	MA01Gene17569	MA01Gene17782	MA01Gene17868	MA01Gene17987	MA01Gene18018	MA01Gene18057	MA01Gene18267	MA01Gene18356	MA01Gene18512	MA01Gene18556	MA01Gene18567	MA01Gene18681	MA01Gene18895	MA01Gene18995	MA01Gene19290	MA01Gene19301	MA01Gene19414	MA01Gene19499	MA01Gene19502	MA01Gene19845	MA01Gene20025	MA01Gene20030	MA01Gene20432	MA01Gene20586	MA01Gene20749	MA01Gene20854	MA01Gene21102	MA01Gene21193	MA01Gene21301	MA01Gene21608	MA01Gene21629	MA01Gene22079	MA01Gene22658	MA01Gene22858	MA01Gene22887	MA01Gene23033	MA01Gene23178	MA01Gene23214	MA01Gene23409	MA01Gene24054	MA01Gene24083	MA01Gene24151	MA01Gene24638	MA01Gene25060	MA01Gene25093	MA01Gene25146	MA01Gene25245	MA01Gene25305	MA01Gene25387	MA01Gene25675	MA01Gene25815	MA01Gene25967	MA01Gene26085	MA01Gene26309	MA01Gene26347	MA01Gene26740	MA01Gene27102	MA01Gene27391	MA01Gene27394	MA01Gene27395	MA01Gene27647	MA01Gene27662	MA01Gene27740	MA01Gene27824	MA01Gene27905	MA01Gene28310	MA01Gene28421	MA01Gene28750	MA01Gene28804	MA01Gene29269	MA01Gene29638	MA01Gene29842	MA01Gene30399	MA01Gene30400	MA01Gene30426	MA01Gene30455	MA01Gene30492	MA01Gene30634	MA01Gene30642	MA01Gene30760	MA01Gene30784	MA01Gene31087	MA01Gene31143	MA01Gene31144	MA01Gene31275	MA01Gene31303	MA01Gene31479	MA01Gene32049	MA01Gene32250	MA01Gene32501	MA01Gene32858	MA01Gene32872	MA01Gene33032	MA01Gene33070	MA01Gene33295	MA01Gene33670	MA01Gene33910	MA01Gene34653	MA01Gene35368	MA01Gene35639	MA01Gene35801	MA01Gene37012	MA01Gene37434	MA01Gene38605	MA01Gene38654	MA01Gene38680	MA01Gene38793	MA01Gene39570	MA01Gene40521	MA01Gene40751	MA01Gene40799	MA01Gene41929	MA01Gene42022	MA01Gene42603	MA01Gene44580	MA01Gene45386
Epstein-Barr virus infection	NA	MA01Gene00935	MA01Gene00940	MA01Gene01214	MA01Gene01490	MA01Gene01492	MA01Gene01497	MA01Gene01855	MA01Gene02017	MA01Gene02142	MA01Gene02193	MA01Gene02260	MA01Gene02361	MA01Gene02362	MA01Gene02396	MA01Gene02472	MA01Gene02492	MA01Gene02543	MA01Gene02704	MA01Gene02979	MA01Gene03128	MA01Gene03222	MA01Gene03346	MA01Gene03517	MA01Gene03734	MA01Gene03867	MA01Gene04214	MA01Gene04275	MA01Gene04554	MA01Gene04797	MA01Gene05041	MA01Gene05599	MA01Gene05673	MA01Gene05685	MA01Gene05712	MA01Gene05752	MA01Gene05823	MA01Gene06118	MA01Gene06479	MA01Gene06605	MA01Gene07067	MA01Gene07730	MA01Gene07831	MA01Gene08020	MA01Gene08026	MA01Gene08412	MA01Gene08526	MA01Gene08527	MA01Gene08946	MA01Gene09082	MA01Gene09230	MA01Gene09606	MA01Gene09672	MA01Gene09785	MA01Gene09998	MA01Gene10050	MA01Gene10302	MA01Gene10467	MA01Gene10747	MA01Gene11069	MA01Gene11374	MA01Gene12108	MA01Gene12127	MA01Gene12282	MA01Gene12318	MA01Gene12659	MA01Gene12756	MA01Gene12834	MA01Gene12907	MA01Gene13402	MA01Gene13671	MA01Gene13748	MA01Gene13750	MA01Gene13755	MA01Gene13774	MA01Gene13780	MA01Gene13803	MA01Gene13849	MA01Gene13867	MA01Gene14426	MA01Gene14479	MA01Gene14614	MA01Gene14975	MA01Gene14976	MA01Gene15204	MA01Gene15209	MA01Gene15639	MA01Gene15678	MA01Gene15791	MA01Gene15817	MA01Gene15963	MA01Gene16195	MA01Gene16196	MA01Gene16397	MA01Gene16497	MA01Gene16498	MA01Gene16499	MA01Gene16946	MA01Gene17075	MA01Gene17217	MA01Gene17268	MA01Gene17301	MA01Gene17348	MA01Gene17610	MA01Gene17780	MA01Gene17796	MA01Gene17976	MA01Gene17998	MA01Gene18057	MA01Gene18295	MA01Gene18559	MA01Gene18769	MA01Gene19053	MA01Gene19143	MA01Gene19238	MA01Gene19423	MA01Gene19815	MA01Gene19878	MA01Gene20502	MA01Gene20543	MA01Gene20575	MA01Gene20653	MA01Gene20670	MA01Gene20751	MA01Gene20823	MA01Gene21102	MA01Gene21111	MA01Gene21555	MA01Gene21594	MA01Gene21617	MA01Gene21819	MA01Gene21825	MA01Gene21970	MA01Gene22106	MA01Gene22315	MA01Gene22858	MA01Gene22884	MA01Gene23197	MA01Gene23214	MA01Gene23268	MA01Gene23630	MA01Gene23857	MA01Gene24009	MA01Gene24376	MA01Gene25041	MA01Gene25229	MA01Gene25563	MA01Gene25676	MA01Gene25940	MA01Gene26073	MA01Gene26130	MA01Gene26208	MA01Gene26347	MA01Gene26540	MA01Gene26827	MA01Gene27014	MA01Gene27180	MA01Gene27255	MA01Gene27275	MA01Gene27905	MA01Gene27999	MA01Gene28010	MA01Gene28092	MA01Gene28239	MA01Gene28569	MA01Gene28774	MA01Gene28838	MA01Gene28911	MA01Gene29634	MA01Gene29738	MA01Gene29863	MA01Gene29880	MA01Gene29931	MA01Gene30191	MA01Gene30196	MA01Gene30238	MA01Gene30666	MA01Gene30691	MA01Gene30829	MA01Gene31275	MA01Gene31531	MA01Gene31581	MA01Gene31636	MA01Gene31853	MA01Gene33032	MA01Gene33333	MA01Gene34179	MA01Gene34233	MA01Gene34322	MA01Gene34731	MA01Gene34794	MA01Gene35148	MA01Gene35368	MA01Gene35594	MA01Gene35595	MA01Gene35706	MA01Gene35708	MA01Gene36768	MA01Gene36771	MA01Gene36856	MA01Gene37113	MA01Gene37999	MA01Gene38629	MA01Gene38634	MA01Gene38793	MA01Gene38812	MA01Gene38982	MA01Gene38986	MA01Gene39043	MA01Gene39337	MA01Gene39409	MA01Gene39677	MA01Gene39681	MA01Gene39736	MA01Gene39842	MA01Gene40218	MA01Gene40481	MA01Gene40803	MA01Gene40941	MA01Gene40973	MA01Gene41430	MA01Gene41725	MA01Gene42161	MA01Gene42578	MA01Gene42603	MA01Gene42700	MA01Gene42725	MA01Gene42828	MA01Gene43694	MA01Gene44282	MA01Gene44717	MA01Gene45119
Viral carcinogenesis	NA	MA01Gene00702	MA01Gene01132	MA01Gene01180	MA01Gene01575	MA01Gene01577	MA01Gene01583	MA01Gene01585	MA01Gene01599	MA01Gene01603	MA01Gene01608	MA01Gene01609	MA01Gene01855	MA01Gene01997	MA01Gene02017	MA01Gene02260	MA01Gene02367	MA01Gene02396	MA01Gene02462	MA01Gene02472	MA01Gene02473	MA01Gene02479	MA01Gene02543	MA01Gene02623	MA01Gene02704	MA01Gene03094	MA01Gene03115	MA01Gene03128	MA01Gene03208	MA01Gene03579	MA01Gene03593	MA01Gene03595	MA01Gene03628	MA01Gene03673	MA01Gene03760	MA01Gene03810	MA01Gene03852	MA01Gene03854	MA01Gene03867	MA01Gene03916	MA01Gene03919	MA01Gene03920	MA01Gene04040	MA01Gene04275	MA01Gene04302	MA01Gene04307	MA01Gene04455	MA01Gene04460	MA01Gene04464	MA01Gene04465	MA01Gene04467	MA01Gene04484	MA01Gene04487	MA01Gene04494	MA01Gene05041	MA01Gene05260	MA01Gene05420	MA01Gene05599	MA01Gene05712	MA01Gene05718	MA01Gene05752	MA01Gene06025	MA01Gene06118	MA01Gene06605	MA01Gene06887	MA01Gene07067	MA01Gene07416	MA01Gene08133	MA01Gene08140	MA01Gene08526	MA01Gene08659	MA01Gene08759	MA01Gene08936	MA01Gene08946	MA01Gene09082	MA01Gene09110	MA01Gene09133	MA01Gene09230	MA01Gene09649	MA01Gene09672	MA01Gene09959	MA01Gene10050	MA01Gene10236	MA01Gene10349	MA01Gene10467	MA01Gene10747	MA01Gene11304	MA01Gene11374	MA01Gene11680	MA01Gene12256	MA01Gene12318	MA01Gene12406	MA01Gene12459	MA01Gene12756	MA01Gene12834	MA01Gene12907	MA01Gene13356	MA01Gene13671	MA01Gene13972	MA01Gene14057	MA01Gene14354	MA01Gene14417	MA01Gene14485	MA01Gene14564	MA01Gene14611	MA01Gene14613	MA01Gene15639	MA01Gene15791	MA01Gene15817	MA01Gene16079	MA01Gene16497	MA01Gene16498	MA01Gene16499	MA01Gene16547	MA01Gene16625	MA01Gene17000	MA01Gene17103	MA01Gene17301	MA01Gene17348	MA01Gene17606	MA01Gene17610	MA01Gene17780	MA01Gene17796	MA01Gene17808	MA01Gene17998	MA01Gene18021	MA01Gene18025	MA01Gene18057	MA01Gene18295	MA01Gene18489	MA01Gene18512	MA01Gene18757	MA01Gene18819	MA01Gene19143	MA01Gene19447	MA01Gene19500	MA01Gene19502	MA01Gene19754	MA01Gene19884	MA01Gene19885	MA01Gene19888	MA01Gene20502	MA01Gene20543	MA01Gene20575	MA01Gene20653	MA01Gene20751	MA01Gene20823	MA01Gene21275	MA01Gene21496	MA01Gene21541	MA01Gene21555	MA01Gene21634	MA01Gene21819	MA01Gene21911	MA01Gene22291	MA01Gene22556	MA01Gene22790	MA01Gene23193	MA01Gene23399	MA01Gene24000	MA01Gene24009	MA01Gene24163	MA01Gene24376	MA01Gene25229	MA01Gene25676	MA01Gene26208	MA01Gene26347	MA01Gene26540	MA01Gene26972	MA01Gene27014	MA01Gene27172	MA01Gene27317	MA01Gene27420	MA01Gene27495	MA01Gene27662	MA01Gene27666	MA01Gene27740	MA01Gene27749	MA01Gene27752	MA01Gene27753	MA01Gene27757	MA01Gene27758	MA01Gene27762	MA01Gene27770	MA01Gene27772	MA01Gene27776	MA01Gene27780	MA01Gene27783	MA01Gene27812	MA01Gene27851	MA01Gene27895	MA01Gene27896	MA01Gene27986	MA01Gene27999	MA01Gene28092	MA01Gene28814	MA01Gene30311	MA01Gene30691	MA01Gene30760	MA01Gene31144	MA01Gene31275	MA01Gene31474	MA01Gene31581	MA01Gene32250	MA01Gene33032	MA01Gene33119	MA01Gene33985	MA01Gene34179	MA01Gene34794	MA01Gene35798	MA01Gene36358	MA01Gene37434	MA01Gene37990	MA01Gene38484	MA01Gene38487	MA01Gene38489	MA01Gene38581	MA01Gene38793	MA01Gene38812	MA01Gene39304	MA01Gene39337	MA01Gene40804	MA01Gene40973	MA01Gene41725	MA01Gene42453	MA01Gene42522	MA01Gene43006	MA01Gene43119	MA01Gene44067	MA01Gene44204	MA01Gene44282
Focal adhesion	NA	MA01Gene00598	MA01Gene00702	MA01Gene00706	MA01Gene01068	MA01Gene01180	MA01Gene01208	MA01Gene01212	MA01Gene01396	MA01Gene01430	MA01Gene01804	MA01Gene02197	MA01Gene02367	MA01Gene02628	MA01Gene02945	MA01Gene03094	MA01Gene03329	MA01Gene03417	MA01Gene03484	MA01Gene03518	MA01Gene03749	MA01Gene03750	MA01Gene03810	MA01Gene03913	MA01Gene04307	MA01Gene04333	MA01Gene04454	MA01Gene04553	MA01Gene04554	MA01Gene04934	MA01Gene05254	MA01Gene05257	MA01Gene05458	MA01Gene05504	MA01Gene05725	MA01Gene05825	MA01Gene05982	MA01Gene06127	MA01Gene06133	MA01Gene06161	MA01Gene06514	MA01Gene06905	MA01Gene06918	MA01Gene07287	MA01Gene07470	MA01Gene07831	MA01Gene08020	MA01Gene08373	MA01Gene08515	MA01Gene08516	MA01Gene08659	MA01Gene08811	MA01Gene08936	MA01Gene08945	MA01Gene09083	MA01Gene09672	MA01Gene09852	MA01Gene09861	MA01Gene10115	MA01Gene10437	MA01Gene10546	MA01Gene10634	MA01Gene10637	MA01Gene10717	MA01Gene10994	MA01Gene11438	MA01Gene11475	MA01Gene11680	MA01Gene12010	MA01Gene12137	MA01Gene12142	MA01Gene12158	MA01Gene12228	MA01Gene12282	MA01Gene12489	MA01Gene12694	MA01Gene12834	MA01Gene12976	MA01Gene12986	MA01Gene12988	MA01Gene13701	MA01Gene13972	MA01Gene13983	MA01Gene14174	MA01Gene14354	MA01Gene14380	MA01Gene14402	MA01Gene14412	MA01Gene14455	MA01Gene14516	MA01Gene14564	MA01Gene15744	MA01Gene15807	MA01Gene15819	MA01Gene15876	MA01Gene15921	MA01Gene16201	MA01Gene16237	MA01Gene16418	MA01Gene16420	MA01Gene16421	MA01Gene16464	MA01Gene16837	MA01Gene17043	MA01Gene17090	MA01Gene17103	MA01Gene17130	MA01Gene17217	MA01Gene17270	MA01Gene17473	MA01Gene18057	MA01Gene18267	MA01Gene18349	MA01Gene18512	MA01Gene18556	MA01Gene18567	MA01Gene18596	MA01Gene19056	MA01Gene19201	MA01Gene19347	MA01Gene19414	MA01Gene19502	MA01Gene19706	MA01Gene19796	MA01Gene19814	MA01Gene19845	MA01Gene20025	MA01Gene20432	MA01Gene20681	MA01Gene20760	MA01Gene20954	MA01Gene21008	MA01Gene21102	MA01Gene21193	MA01Gene21608	MA01Gene21675	MA01Gene21969	MA01Gene22079	MA01Gene22138	MA01Gene22315	MA01Gene22658	MA01Gene22698	MA01Gene22816	MA01Gene22887	MA01Gene22946	MA01Gene23033	MA01Gene23212	MA01Gene23214	MA01Gene23406	MA01Gene23469	MA01Gene23493	MA01Gene23524	MA01Gene23630	MA01Gene23857	MA01Gene24140	MA01Gene24151	MA01Gene24387	MA01Gene24643	MA01Gene24827	MA01Gene25060	MA01Gene25146	MA01Gene25245	MA01Gene25372	MA01Gene25675	MA01Gene25815	MA01Gene26184	MA01Gene26209	MA01Gene26347	MA01Gene26558	MA01Gene27102	MA01Gene27220	MA01Gene27317	MA01Gene27391	MA01Gene27394	MA01Gene27395	MA01Gene27675	MA01Gene28280	MA01Gene28290	MA01Gene28370	MA01Gene28596	MA01Gene28637	MA01Gene28804	MA01Gene28911	MA01Gene29048	MA01Gene29049	MA01Gene29269	MA01Gene29546	MA01Gene30148	MA01Gene30238	MA01Gene30283	MA01Gene30634	MA01Gene30642	MA01Gene30760	MA01Gene30784	MA01Gene31087	MA01Gene31144	MA01Gene31267	MA01Gene31268	MA01Gene31275	MA01Gene31523	MA01Gene31744	MA01Gene31802	MA01Gene31809	MA01Gene32366	MA01Gene32501	MA01Gene33070	MA01Gene33360	MA01Gene33670	MA01Gene33910	MA01Gene34652	MA01Gene35054	MA01Gene35504	MA01Gene37012	MA01Gene37434	MA01Gene37560	MA01Gene37682	MA01Gene38793	MA01Gene39570	MA01Gene40576	MA01Gene40751	MA01Gene41819	MA01Gene42338	MA01Gene42530	MA01Gene44580
Transcriptional misregulation in cancers	NA	MA01Gene00598	MA01Gene00917	MA01Gene00919	MA01Gene00923	MA01Gene01232	MA01Gene01329	MA01Gene01490	MA01Gene01492	MA01Gene01497	MA01Gene01571	MA01Gene01578	MA01Gene01587	MA01Gene01597	MA01Gene01607	MA01Gene01875	MA01Gene02555	MA01Gene02558	MA01Gene02606	MA01Gene02628	MA01Gene02704	MA01Gene02945	MA01Gene03010	MA01Gene03247	MA01Gene03346	MA01Gene03542	MA01Gene03601	MA01Gene03728	MA01Gene03922	MA01Gene04190	MA01Gene04483	MA01Gene04566	MA01Gene04615	MA01Gene04773	MA01Gene05041	MA01Gene05149	MA01Gene05259	MA01Gene05370	MA01Gene05450	MA01Gene05630	MA01Gene05646	MA01Gene05999	MA01Gene06015	MA01Gene06060	MA01Gene06161	MA01Gene06605	MA01Gene06632	MA01Gene06820	MA01Gene07062	MA01Gene07144	MA01Gene07378	MA01Gene07461	MA01Gene09182	MA01Gene09230	MA01Gene09424	MA01Gene09711	MA01Gene09738	MA01Gene09791	MA01Gene09931	MA01Gene10100	MA01Gene10472	MA01Gene10473	MA01Gene10474	MA01Gene10998	MA01Gene11275	MA01Gene11317	MA01Gene11460	MA01Gene11477	MA01Gene11569	MA01Gene11838	MA01Gene12099	MA01Gene12450	MA01Gene12614	MA01Gene12659	MA01Gene12878	MA01Gene12947	MA01Gene13695	MA01Gene13990	MA01Gene14209	MA01Gene14311	MA01Gene14474	MA01Gene14615	MA01Gene15639	MA01Gene15744	MA01Gene15791	MA01Gene16248	MA01Gene16381	MA01Gene16394	MA01Gene16933	MA01Gene16944	MA01Gene16960	MA01Gene17000	MA01Gene17066	MA01Gene17235	MA01Gene17236	MA01Gene17608	MA01Gene18000	MA01Gene18417	MA01Gene18466	MA01Gene18647	MA01Gene18742	MA01Gene18807	MA01Gene18993	MA01Gene18994	MA01Gene19325	MA01Gene19414	MA01Gene19460	MA01Gene19616	MA01Gene20301	MA01Gene20971	MA01Gene21012	MA01Gene21040	MA01Gene21048	MA01Gene21419	MA01Gene21555	MA01Gene22128	MA01Gene22184	MA01Gene22307	MA01Gene22411	MA01Gene22658	MA01Gene22752	MA01Gene23070	MA01Gene23330	MA01Gene23757	MA01Gene23951	MA01Gene23964	MA01Gene24113	MA01Gene24160	MA01Gene24387	MA01Gene25139	MA01Gene25154	MA01Gene25222	MA01Gene25255	MA01Gene25346	MA01Gene25473	MA01Gene25745	MA01Gene25850	MA01Gene25851	MA01Gene25858	MA01Gene26265	MA01Gene26288	MA01Gene26359	MA01Gene26862	MA01Gene27014	MA01Gene27126	MA01Gene27287	MA01Gene27317	MA01Gene27322	MA01Gene27391	MA01Gene27704	MA01Gene27747	MA01Gene27751	MA01Gene27754	MA01Gene27779	MA01Gene27999	MA01Gene28087	MA01Gene28092	MA01Gene28167	MA01Gene28370	MA01Gene29048	MA01Gene29049	MA01Gene29051	MA01Gene29284	MA01Gene29386	MA01Gene29638	MA01Gene30124	MA01Gene30484	MA01Gene30701	MA01Gene30829	MA01Gene30888	MA01Gene30890	MA01Gene30903	MA01Gene31013	MA01Gene31157	MA01Gene31159	MA01Gene31440	MA01Gene31666	MA01Gene31674	MA01Gene31745	MA01Gene32489	MA01Gene33534	MA01Gene33682	MA01Gene34154	MA01Gene34961	MA01Gene35607	MA01Gene35706	MA01Gene35708	MA01Gene36229	MA01Gene36598	MA01Gene36599	MA01Gene36672	MA01Gene37185	MA01Gene37186	MA01Gene38372	MA01Gene38405	MA01Gene38629	MA01Gene38634	MA01Gene38982	MA01Gene38986	MA01Gene39115	MA01Gene39116	MA01Gene39358	MA01Gene39383	MA01Gene39427	MA01Gene39559	MA01Gene39677	MA01Gene39736	MA01Gene40639	MA01Gene41274	MA01Gene42437	MA01Gene42578	MA01Gene42828	MA01Gene43007	MA01Gene43414	MA01Gene43694	MA01Gene43932	MA01Gene44114	MA01Gene44178	MA01Gene45042	MA01Gene45119	MA01Gene45215
cGMP - PKG signaling pathway	NA	MA01Gene01175	MA01Gene01396	MA01Gene01430	MA01Gene02016	MA01Gene02363	MA01Gene02367	MA01Gene02623	MA01Gene02943	MA01Gene03094	MA01Gene03166	MA01Gene03208	MA01Gene03251	MA01Gene03293	MA01Gene03303	MA01Gene03593	MA01Gene03595	MA01Gene03752	MA01Gene03895	MA01Gene04054	MA01Gene04349	MA01Gene04451	MA01Gene04454	MA01Gene04553	MA01Gene04554	MA01Gene04592	MA01Gene04596	MA01Gene04615	MA01Gene04998	MA01Gene05199	MA01Gene05286	MA01Gene05420	MA01Gene05457	MA01Gene05807	MA01Gene05969	MA01Gene06013	MA01Gene06025	MA01Gene06073	MA01Gene06120	MA01Gene06121	MA01Gene06576	MA01Gene06761	MA01Gene06851	MA01Gene07104	MA01Gene07109	MA01Gene07249	MA01Gene07416	MA01Gene07432	MA01Gene07514	MA01Gene07610	MA01Gene07653	MA01Gene07768	MA01Gene08020	MA01Gene08515	MA01Gene08659	MA01Gene09004	MA01Gene09102	MA01Gene09450	MA01Gene09480	MA01Gene09511	MA01Gene09554	MA01Gene09650	MA01Gene09653	MA01Gene09672	MA01Gene09791	MA01Gene10059	MA01Gene10135	MA01Gene10467	MA01Gene10546	MA01Gene10633	MA01Gene10883	MA01Gene11366	MA01Gene11680	MA01Gene11781	MA01Gene11984	MA01Gene12026	MA01Gene12137	MA01Gene12158	MA01Gene12387	MA01Gene12474	MA01Gene12694	MA01Gene12826	MA01Gene12834	MA01Gene12855	MA01Gene13022	MA01Gene13134	MA01Gene13614	MA01Gene13662	MA01Gene13694	MA01Gene13839	MA01Gene13861	MA01Gene13971	MA01Gene13972	MA01Gene14057	MA01Gene14119	MA01Gene14170	MA01Gene14354	MA01Gene14534	MA01Gene14613	MA01Gene15634	MA01Gene15709	MA01Gene15848	MA01Gene15876	MA01Gene16002	MA01Gene16079	MA01Gene16283	MA01Gene16547	MA01Gene16728	MA01Gene16744	MA01Gene16752	MA01Gene16769	MA01Gene17043	MA01Gene17105	MA01Gene17194	MA01Gene17493	MA01Gene17538	MA01Gene17553	MA01Gene17717	MA01Gene17987	MA01Gene17998	MA01Gene18057	MA01Gene18341	MA01Gene18349	MA01Gene18596	MA01Gene18757	MA01Gene19366	MA01Gene19372	MA01Gene19575	MA01Gene19642	MA01Gene19894	MA01Gene20087	MA01Gene20432	MA01Gene20452	MA01Gene20713	MA01Gene21006	MA01Gene21025	MA01Gene21102	MA01Gene21137	MA01Gene21138	MA01Gene21275	MA01Gene21613	MA01Gene21647	MA01Gene21755	MA01Gene21849	MA01Gene22320	MA01Gene22717	MA01Gene23174	MA01Gene23212	MA01Gene23214	MA01Gene23249	MA01Gene23864	MA01Gene23966	MA01Gene24176	MA01Gene24193	MA01Gene24210	MA01Gene24265	MA01Gene24273	MA01Gene24391	MA01Gene24484	MA01Gene24624	MA01Gene24639	MA01Gene24641	MA01Gene24840	MA01Gene25146	MA01Gene25372	MA01Gene25471	MA01Gene25675	MA01Gene26347	MA01Gene27102	MA01Gene27537	MA01Gene27806	MA01Gene28149	MA01Gene28311	MA01Gene28350	MA01Gene28375	MA01Gene28599	MA01Gene29873	MA01Gene29946	MA01Gene30049	MA01Gene30422	MA01Gene30630	MA01Gene30942	MA01Gene31224	MA01Gene31275	MA01Gene31286	MA01Gene31303	MA01Gene31338	MA01Gene31359	MA01Gene31424	MA01Gene31515	MA01Gene31536	MA01Gene31913	MA01Gene32245	MA01Gene33229	MA01Gene33360	MA01Gene34094	MA01Gene34264	MA01Gene34276	MA01Gene34284	MA01Gene34652	MA01Gene34862	MA01Gene35459	MA01Gene37012	MA01Gene37162	MA01Gene38450	MA01Gene38793	MA01Gene39035	MA01Gene40361	MA01Gene40559	MA01Gene40697
Alcoholism	NA	MA01Gene00923	MA01Gene01196	MA01Gene01430	MA01Gene01575	MA01Gene01576	MA01Gene01577	MA01Gene01578	MA01Gene01580	MA01Gene01583	MA01Gene01585	MA01Gene01587	MA01Gene01596	MA01Gene01597	MA01Gene01599	MA01Gene01603	MA01Gene01606	MA01Gene01607	MA01Gene01608	MA01Gene01609	MA01Gene01855	MA01Gene02198	MA01Gene02260	MA01Gene02367	MA01Gene02392	MA01Gene02462	MA01Gene02623	MA01Gene03127	MA01Gene03208	MA01Gene03303	MA01Gene03358	MA01Gene03453	MA01Gene03485	MA01Gene03579	MA01Gene03593	MA01Gene03595	MA01Gene03760	MA01Gene03810	MA01Gene03851	MA01Gene03852	MA01Gene03854	MA01Gene03855	MA01Gene03916	MA01Gene03919	MA01Gene03920	MA01Gene03921	MA01Gene03922	MA01Gene04039	MA01Gene04040	MA01Gene04042	MA01Gene04242	MA01Gene04454	MA01Gene04455	MA01Gene04457	MA01Gene04459	MA01Gene04460	MA01Gene04464	MA01Gene04465	MA01Gene04467	MA01Gene04470	MA01Gene04471	MA01Gene04483	MA01Gene04484	MA01Gene04487	MA01Gene04489	MA01Gene04494	MA01Gene04650	MA01Gene04799	MA01Gene05003	MA01Gene05567	MA01Gene05982	MA01Gene06025	MA01Gene06912	MA01Gene07416	MA01Gene07556	MA01Gene07921	MA01Gene08515	MA01Gene08659	MA01Gene08675	MA01Gene09026	MA01Gene09060	MA01Gene09110	MA01Gene09120	MA01Gene09424	MA01Gene09474	MA01Gene09646	MA01Gene09648	MA01Gene09977	MA01Gene10442	MA01Gene10467	MA01Gene10747	MA01Gene10883	MA01Gene11313	MA01Gene12263	MA01Gene12402	MA01Gene12799	MA01Gene13308	MA01Gene13663	MA01Gene13839	MA01Gene14034	MA01Gene14057	MA01Gene14417	MA01Gene14485	MA01Gene15634	MA01Gene15921	MA01Gene16079	MA01Gene16493	MA01Gene16570	MA01Gene16744	MA01Gene16940	MA01Gene17090	MA01Gene17498	MA01Gene17610	MA01Gene17763	MA01Gene17833	MA01Gene17998	MA01Gene18021	MA01Gene18492	MA01Gene18512	MA01Gene18757	MA01Gene18989	MA01Gene19201	MA01Gene19879	MA01Gene19976	MA01Gene20432	MA01Gene20452	MA01Gene20676	MA01Gene21275	MA01Gene21555	MA01Gene21897	MA01Gene22289	MA01Gene22294	MA01Gene23139	MA01Gene23524	MA01Gene23542	MA01Gene23544	MA01Gene24253	MA01Gene24273	MA01Gene24277	MA01Gene24337	MA01Gene24576	MA01Gene24669	MA01Gene24673	MA01Gene25675	MA01Gene25978	MA01Gene26539	MA01Gene26862	MA01Gene27172	MA01Gene27537	MA01Gene27648	MA01Gene27662	MA01Gene27740	MA01Gene27747	MA01Gene27749	MA01Gene27751	MA01Gene27752	MA01Gene27753	MA01Gene27754	MA01Gene27756	MA01Gene27757	MA01Gene27758	MA01Gene27762	MA01Gene27770	MA01Gene27771	MA01Gene27772	MA01Gene27776	MA01Gene27779	MA01Gene27780	MA01Gene27783	MA01Gene27851	MA01Gene27895	MA01Gene27896	MA01Gene27986	MA01Gene28505	MA01Gene28814	MA01Gene29284	MA01Gene29873	MA01Gene30311	MA01Gene30571	MA01Gene31002	MA01Gene31063	MA01Gene31286	MA01Gene31474	MA01Gene32162	MA01Gene32501	MA01Gene33032	MA01Gene35289	MA01Gene35376	MA01Gene37012	MA01Gene37990	MA01Gene38484	MA01Gene38487	MA01Gene38489	MA01Gene39304	MA01Gene40559	MA01Gene40639	MA01Gene42285	MA01Gene42453	MA01Gene43006	MA01Gene43007	MA01Gene43119	MA01Gene43121	MA01Gene43414	MA01Gene43932	MA01Gene44194	MA01Gene44204	MA01Gene45042
Tuberculosis	NA	MA01Gene01428	MA01Gene01490	MA01Gene01492	MA01Gene01497	MA01Gene01784	MA01Gene01786	MA01Gene01834	MA01Gene01862	MA01Gene02017	MA01Gene02367	MA01Gene02387	MA01Gene02470	MA01Gene02478	MA01Gene02543	MA01Gene02704	MA01Gene02844	MA01Gene03094	MA01Gene03128	MA01Gene03246	MA01Gene03254	MA01Gene03303	MA01Gene03734	MA01Gene04034	MA01Gene04054	MA01Gene04183	MA01Gene04300	MA01Gene04302	MA01Gene04421	MA01Gene04554	MA01Gene04594	MA01Gene04645	MA01Gene04646	MA01Gene05042	MA01Gene05110	MA01Gene05286	MA01Gene05632	MA01Gene05660	MA01Gene05712	MA01Gene05810	MA01Gene05893	MA01Gene06118	MA01Gene06647	MA01Gene06819	MA01Gene06907	MA01Gene07416	MA01Gene07565	MA01Gene07568	MA01Gene07580	MA01Gene07624	MA01Gene07768	MA01Gene08020	MA01Gene08133	MA01Gene08140	MA01Gene08659	MA01Gene09102	MA01Gene09206	MA01Gene09308	MA01Gene09545	MA01Gene09570	MA01Gene09846	MA01Gene09905	MA01Gene09914	MA01Gene10302	MA01Gene10349	MA01Gene10733	MA01Gene11069	MA01Gene11265	MA01Gene11333	MA01Gene11370	MA01Gene11628	MA01Gene11680	MA01Gene12216	MA01Gene12282	MA01Gene12318	MA01Gene12376	MA01Gene12683	MA01Gene12698	MA01Gene12962	MA01Gene12983	MA01Gene13250	MA01Gene13290	MA01Gene13363	MA01Gene13748	MA01Gene13750	MA01Gene13755	MA01Gene13774	MA01Gene13780	MA01Gene13847	MA01Gene13867	MA01Gene13972	MA01Gene13990	MA01Gene14354	MA01Gene14426	MA01Gene14479	MA01Gene14975	MA01Gene14976	MA01Gene15033	MA01Gene15035	MA01Gene15036	MA01Gene15204	MA01Gene15209	MA01Gene15276	MA01Gene15769	MA01Gene15963	MA01Gene16110	MA01Gene16195	MA01Gene16196	MA01Gene16728	MA01Gene16744	MA01Gene17217	MA01Gene17363	MA01Gene17569	MA01Gene18020	MA01Gene18295	MA01Gene18648	MA01Gene18903	MA01Gene19521	MA01Gene19785	MA01Gene20030	MA01Gene20452	MA01Gene21102	MA01Gene21629	MA01Gene21910	MA01Gene22128	MA01Gene22181	MA01Gene22350	MA01Gene22409	MA01Gene22649	MA01Gene22858	MA01Gene23214	MA01Gene23340	MA01Gene23419	MA01Gene23428	MA01Gene23630	MA01Gene23857	MA01Gene24054	MA01Gene24210	MA01Gene24273	MA01Gene25755	MA01Gene25875	MA01Gene25967	MA01Gene26309	MA01Gene26915	MA01Gene27728	MA01Gene27984	MA01Gene27999	MA01Gene28310	MA01Gene28659	MA01Gene28911	MA01Gene29100	MA01Gene29842	MA01Gene29873	MA01Gene30238	MA01Gene30462	MA01Gene31313	MA01Gene31531	MA01Gene31749	MA01Gene32176	MA01Gene32250	MA01Gene32754	MA01Gene32995	MA01Gene33119	MA01Gene34444	MA01Gene34843	MA01Gene35148	MA01Gene35594	MA01Gene35595	MA01Gene35706	MA01Gene35708	MA01Gene35790	MA01Gene36708	MA01Gene36768	MA01Gene36771	MA01Gene36861	MA01Gene37012	MA01Gene37342	MA01Gene37434	MA01Gene37992	MA01Gene38107	MA01Gene38578	MA01Gene38581	MA01Gene38629	MA01Gene38634	MA01Gene38982	MA01Gene38986	MA01Gene39337	MA01Gene39409	MA01Gene39661	MA01Gene39677	MA01Gene39736	MA01Gene39799	MA01Gene39842	MA01Gene40559	MA01Gene40574	MA01Gene40689	MA01Gene40804	MA01Gene40941	MA01Gene41005	MA01Gene42324	MA01Gene42578	MA01Gene42603	MA01Gene42828	MA01Gene43694	MA01Gene44067	MA01Gene45119
Huntington's disease	NA	MA01Gene00385	MA01Gene00809	MA01Gene01199	MA01Gene01301	MA01Gene01354	MA01Gene01423	MA01Gene01880	MA01Gene02017	MA01Gene02298	MA01Gene02520	MA01Gene02543	MA01Gene02602	MA01Gene02636	MA01Gene02680	MA01Gene02979	MA01Gene03208	MA01Gene03230	MA01Gene03358	MA01Gene03467	MA01Gene03573	MA01Gene03593	MA01Gene03595	MA01Gene03681	MA01Gene03728	MA01Gene03895	MA01Gene04100	MA01Gene04182	MA01Gene04292	MA01Gene04302	MA01Gene04905	MA01Gene04921	MA01Gene05015	MA01Gene05240	MA01Gene05673	MA01Gene05794	MA01Gene05823	MA01Gene06025	MA01Gene06118	MA01Gene06481	MA01Gene06738	MA01Gene06805	MA01Gene07094	MA01Gene07140	MA01Gene07416	MA01Gene07522	MA01Gene07556	MA01Gene07621	MA01Gene09043	MA01Gene09060	MA01Gene09089	MA01Gene09230	MA01Gene09650	MA01Gene09653	MA01Gene09748	MA01Gene09801	MA01Gene09998	MA01Gene10002	MA01Gene10135	MA01Gene10169	MA01Gene10346	MA01Gene10349	MA01Gene10357	MA01Gene11299	MA01Gene11412	MA01Gene11451	MA01Gene11700	MA01Gene11755	MA01Gene11779	MA01Gene11985	MA01Gene12047	MA01Gene12108	MA01Gene12398	MA01Gene13398	MA01Gene13500	MA01Gene13662	MA01Gene13716	MA01Gene13729	MA01Gene13832	MA01Gene14057	MA01Gene14353	MA01Gene14613	MA01Gene15403	MA01Gene15484	MA01Gene15629	MA01Gene15688	MA01Gene15769	MA01Gene16079	MA01Gene16086	MA01Gene16505	MA01Gene17194	MA01Gene17301	MA01Gene17431	MA01Gene17553	MA01Gene17642	MA01Gene17823	MA01Gene17987	MA01Gene18333	MA01Gene18366	MA01Gene18447	MA01Gene18475	MA01Gene18648	MA01Gene18652	MA01Gene18657	MA01Gene19565	MA01Gene19623	MA01Gene19892	MA01Gene20156	MA01Gene20209	MA01Gene20543	MA01Gene20822	MA01Gene21006	MA01Gene21038	MA01Gene21451	MA01Gene21555	MA01Gene21574	MA01Gene21825	MA01Gene22030	MA01Gene22467	MA01Gene23197	MA01Gene23284	MA01Gene23492	MA01Gene24150	MA01Gene24220	MA01Gene24438	MA01Gene24509	MA01Gene24624	MA01Gene24639	MA01Gene24641	MA01Gene24784	MA01Gene24792	MA01Gene25198	MA01Gene25514	MA01Gene25991	MA01Gene26064	MA01Gene26082	MA01Gene26560	MA01Gene26700	MA01Gene27126	MA01Gene27181	MA01Gene27275	MA01Gene27326	MA01Gene27492	MA01Gene27551	MA01Gene28010	MA01Gene28012	MA01Gene28041	MA01Gene28042	MA01Gene28106	MA01Gene28238	MA01Gene28354	MA01Gene28375	MA01Gene28569	MA01Gene28805	MA01Gene28912	MA01Gene29203	MA01Gene29738	MA01Gene30130	MA01Gene30462	MA01Gene30474	MA01Gene30579	MA01Gene30645	MA01Gene30700	MA01Gene30964	MA01Gene31279	MA01Gene31303	MA01Gene31306	MA01Gene31666	MA01Gene32245	MA01Gene32250	MA01Gene32258	MA01Gene32465	MA01Gene33029	MA01Gene34242	MA01Gene34264	MA01Gene35961	MA01Gene36719	MA01Gene36835	MA01Gene36940	MA01Gene37124	MA01Gene38372	MA01Gene38581	MA01Gene38749	MA01Gene39035	MA01Gene39043	MA01Gene39337	MA01Gene39622	MA01Gene39839	MA01Gene39874	MA01Gene40504	MA01Gene40804	MA01Gene41095	MA01Gene41363	MA01Gene42071	MA01Gene42073	MA01Gene42077	MA01Gene42078	MA01Gene42161	MA01Gene42621	MA01Gene43070	MA01Gene43659	MA01Gene44027	MA01Gene44282
Cytokine-cytokine receptor interaction	NA	MA01Gene00097	MA01Gene00598	MA01Gene00812	MA01Gene00902	MA01Gene00915	MA01Gene01784	MA01Gene01786	MA01Gene01788	MA01Gene01875	MA01Gene01943	MA01Gene02282	MA01Gene02555	MA01Gene02628	MA01Gene02629	MA01Gene03437	MA01Gene03439	MA01Gene03445	MA01Gene03446	MA01Gene03469	MA01Gene03542	MA01Gene04086	MA01Gene04116	MA01Gene04180	MA01Gene04645	MA01Gene04646	MA01Gene04685	MA01Gene04740	MA01Gene04986	MA01Gene05458	MA01Gene05539	MA01Gene05549	MA01Gene05553	MA01Gene05718	MA01Gene06000	MA01Gene06112	MA01Gene06161	MA01Gene06820	MA01Gene07189	MA01Gene07470	MA01Gene08052	MA01Gene08343	MA01Gene08561	MA01Gene08570	MA01Gene08572	MA01Gene08972	MA01Gene09112	MA01Gene09400	MA01Gene09491	MA01Gene09684	MA01Gene09685	MA01Gene09689	MA01Gene10177	MA01Gene10302	MA01Gene10303	MA01Gene10595	MA01Gene10606	MA01Gene10776	MA01Gene10838	MA01Gene10871	MA01Gene10968	MA01Gene11012	MA01Gene11069	MA01Gene11076	MA01Gene11401	MA01Gene11569	MA01Gene11806	MA01Gene11887	MA01Gene11945	MA01Gene12216	MA01Gene12228	MA01Gene12463	MA01Gene12634	MA01Gene12863	MA01Gene12891	MA01Gene13201	MA01Gene13324	MA01Gene14061	MA01Gene14146	MA01Gene14149	MA01Gene14677	MA01Gene15813	MA01Gene15819	MA01Gene15927	MA01Gene15963	MA01Gene15992	MA01Gene16100	MA01Gene16201	MA01Gene17205	MA01Gene17321	MA01Gene17354	MA01Gene17653	MA01Gene17784	MA01Gene18069	MA01Gene18084	MA01Gene18246	MA01Gene18298	MA01Gene18647	MA01Gene18802	MA01Gene19616	MA01Gene19680	MA01Gene19760	MA01Gene19785	MA01Gene19786	MA01Gene19884	MA01Gene19885	MA01Gene19888	MA01Gene19914	MA01Gene20025	MA01Gene20030	MA01Gene20098	MA01Gene21629	MA01Gene22128	MA01Gene22887	MA01Gene23047	MA01Gene23239	MA01Gene23602	MA01Gene23937	MA01Gene23964	MA01Gene24004	MA01Gene24054	MA01Gene24928	MA01Gene24929	MA01Gene24970	MA01Gene25060	MA01Gene25305	MA01Gene25589	MA01Gene25755	MA01Gene26309	MA01Gene26517	MA01Gene27189	MA01Gene27391	MA01Gene27409	MA01Gene27883	MA01Gene28019	MA01Gene28231	MA01Gene28280	MA01Gene28290	MA01Gene28310	MA01Gene28370	MA01Gene28503	MA01Gene28516	MA01Gene28637	MA01Gene28745	MA01Gene28804	MA01Gene28936	MA01Gene29048	MA01Gene29049	MA01Gene29051	MA01Gene29128	MA01Gene29228	MA01Gene29899	MA01Gene30124	MA01Gene30157	MA01Gene30390	MA01Gene30537	MA01Gene30538	MA01Gene30539	MA01Gene30541	MA01Gene30543	MA01Gene30829	MA01Gene30992	MA01Gene31115	MA01Gene31124	MA01Gene31362	MA01Gene31523	MA01Gene31531	MA01Gene31532	MA01Gene31744	MA01Gene31745	MA01Gene31809	MA01Gene31891	MA01Gene32861	MA01Gene32952	MA01Gene33236	MA01Gene33534	MA01Gene34444	MA01Gene34488	MA01Gene34489	MA01Gene34491	MA01Gene34734	MA01Gene35161	MA01Gene35278	MA01Gene36191	MA01Gene36545	MA01Gene37538	MA01Gene37682	MA01Gene39395	MA01Gene40707	MA01Gene40751	MA01Gene41198	MA01Gene41861	MA01Gene42328	MA01Gene42561	MA01Gene42670	MA01Gene42877	MA01Gene42935	MA01Gene43161	MA01Gene43251	MA01Gene44203	MA01Gene44700
MicroRNAs in cancer	NA	MA01Gene00598	MA01Gene00706	MA01Gene00916	MA01Gene00979	MA01Gene01071	MA01Gene01132	MA01Gene01159	MA01Gene01208	MA01Gene01855	MA01Gene02017	MA01Gene02367	MA01Gene02383	MA01Gene02462	MA01Gene02472	MA01Gene02543	MA01Gene02553	MA01Gene02580	MA01Gene02628	MA01Gene03416	MA01Gene03484	MA01Gene03575	MA01Gene03673	MA01Gene03752	MA01Gene03810	MA01Gene04062	MA01Gene04307	MA01Gene04951	MA01Gene05454	MA01Gene05458	MA01Gene05661	MA01Gene06013	MA01Gene06085	MA01Gene06118	MA01Gene06161	MA01Gene06605	MA01Gene06905	MA01Gene06997	MA01Gene07096	MA01Gene07249	MA01Gene08659	MA01Gene08945	MA01Gene09083	MA01Gene09230	MA01Gene09649	MA01Gene09672	MA01Gene09896	MA01Gene10079	MA01Gene10150	MA01Gene10473	MA01Gene10633	MA01Gene10747	MA01Gene10968	MA01Gene11630	MA01Gene11680	MA01Gene11781	MA01Gene11795	MA01Gene12158	MA01Gene12228	MA01Gene12282	MA01Gene12659	MA01Gene12792	MA01Gene12834	MA01Gene12878	MA01Gene12942	MA01Gene12986	MA01Gene12988	MA01Gene13563	MA01Gene13574	MA01Gene13972	MA01Gene14099	MA01Gene14354	MA01Gene14417	MA01Gene14433	MA01Gene14451	MA01Gene14614	MA01Gene15639	MA01Gene15791	MA01Gene16201	MA01Gene16385	MA01Gene16430	MA01Gene16453	MA01Gene16503	MA01Gene16752	MA01Gene16760	MA01Gene17068	MA01Gene17084	MA01Gene17090	MA01Gene17610	MA01Gene17702	MA01Gene18057	MA01Gene18424	MA01Gene18512	MA01Gene18528	MA01Gene18567	MA01Gene18644	MA01Gene18807	MA01Gene19081	MA01Gene19191	MA01Gene19192	MA01Gene19196	MA01Gene19201	MA01Gene19355	MA01Gene19586	MA01Gene19754	MA01Gene19834	MA01Gene19922	MA01Gene20025	MA01Gene20030	MA01Gene20277	MA01Gene20360	MA01Gene20586	MA01Gene20681	MA01Gene20859	MA01Gene21063	MA01Gene21076	MA01Gene21119	MA01Gene21165	MA01Gene21193	MA01Gene21555	MA01Gene21565	MA01Gene21570	MA01Gene22053	MA01Gene22054	MA01Gene22414	MA01Gene22639	MA01Gene23271	MA01Gene23481	MA01Gene24140	MA01Gene24334	MA01Gene24484	MA01Gene24746	MA01Gene25093	MA01Gene25126	MA01Gene25146	MA01Gene25219	MA01Gene25245	MA01Gene25850	MA01Gene25851	MA01Gene26184	MA01Gene26209	MA01Gene26347	MA01Gene26409	MA01Gene27014	MA01Gene27317	MA01Gene27322	MA01Gene27391	MA01Gene27662	MA01Gene27740	MA01Gene27905	MA01Gene27999	MA01Gene28470	MA01Gene28742	MA01Gene28774	MA01Gene28784	MA01Gene28804	MA01Gene28911	MA01Gene29245	MA01Gene29266	MA01Gene29638	MA01Gene29820	MA01Gene30455	MA01Gene30756	MA01Gene30757	MA01Gene30784	MA01Gene31157	MA01Gene31275	MA01Gene31358	MA01Gene31388	MA01Gene31744	MA01Gene31809	MA01Gene32227	MA01Gene32250	MA01Gene32501	MA01Gene33229	MA01Gene33670	MA01Gene33682	MA01Gene33894	MA01Gene34142	MA01Gene35368	MA01Gene35506	MA01Gene37012	MA01Gene37162	MA01Gene37767	MA01Gene38680	MA01Gene38793	MA01Gene39337	MA01Gene39617	MA01Gene40707	MA01Gene40751	MA01Gene41632	MA01Gene41929	MA01Gene42533	MA01Gene44457	MA01Gene44514	MA01Gene45548
Oxytocin signaling pathway	NA	MA01Gene00510	MA01Gene00511	MA01Gene00595	MA01Gene00705	MA01Gene00706	MA01Gene01068	MA01Gene01205	MA01Gene01208	MA01Gene01396	MA01Gene01430	MA01Gene01463	MA01Gene01894	MA01Gene02016	MA01Gene02260	MA01Gene02367	MA01Gene02450	MA01Gene02462	MA01Gene03127	MA01Gene03251	MA01Gene03293	MA01Gene03303	MA01Gene03317	MA01Gene03480	MA01Gene03481	MA01Gene03484	MA01Gene03810	MA01Gene03895	MA01Gene04054	MA01Gene04278	MA01Gene04307	MA01Gene04454	MA01Gene04568	MA01Gene04615	MA01Gene04738	MA01Gene04989	MA01Gene05286	MA01Gene06013	MA01Gene06120	MA01Gene06121	MA01Gene06213	MA01Gene06576	MA01Gene06605	MA01Gene06758	MA01Gene06819	MA01Gene06904	MA01Gene06905	MA01Gene06918	MA01Gene07104	MA01Gene07109	MA01Gene07768	MA01Gene08515	MA01Gene08659	MA01Gene08844	MA01Gene09102	MA01Gene09308	MA01Gene09646	MA01Gene09650	MA01Gene09653	MA01Gene09672	MA01Gene09729	MA01Gene09791	MA01Gene10059	MA01Gene10073	MA01Gene10546	MA01Gene10883	MA01Gene10889	MA01Gene10911	MA01Gene11363	MA01Gene11680	MA01Gene11703	MA01Gene11773	MA01Gene11781	MA01Gene12026	MA01Gene12137	MA01Gene12158	MA01Gene12228	MA01Gene12276	MA01Gene12528	MA01Gene12694	MA01Gene12834	MA01Gene12941	MA01Gene12942	MA01Gene13022	MA01Gene13134	MA01Gene13296	MA01Gene13740	MA01Gene13839	MA01Gene13971	MA01Gene13972	MA01Gene14119	MA01Gene14170	MA01Gene14354	MA01Gene14417	MA01Gene14455	MA01Gene15634	MA01Gene15820	MA01Gene15844	MA01Gene15848	MA01Gene15876	MA01Gene16149	MA01Gene16728	MA01Gene16744	MA01Gene17043	MA01Gene17363	MA01Gene17717	MA01Gene17757	MA01Gene17833	MA01Gene17903	MA01Gene17987	MA01Gene17991	MA01Gene18057	MA01Gene18268	MA01Gene18349	MA01Gene18470	MA01Gene18556	MA01Gene18561	MA01Gene18567	MA01Gene18596	MA01Gene18771	MA01Gene19366	MA01Gene19777	MA01Gene19894	MA01Gene20087	MA01Gene20432	MA01Gene20452	MA01Gene20485	MA01Gene20486	MA01Gene21006	MA01Gene21025	MA01Gene21613	MA01Gene21647	MA01Gene21849	MA01Gene22012	MA01Gene22623	MA01Gene23334	MA01Gene23542	MA01Gene24210	MA01Gene24273	MA01Gene24639	MA01Gene24641	MA01Gene24733	MA01Gene24734	MA01Gene25125	MA01Gene25126	MA01Gene25146	MA01Gene25238	MA01Gene25336	MA01Gene25372	MA01Gene25471	MA01Gene25675	MA01Gene26347	MA01Gene26539	MA01Gene26799	MA01Gene27102	MA01Gene27154	MA01Gene27537	MA01Gene27662	MA01Gene27740	MA01Gene27806	MA01Gene28804	MA01Gene28913	MA01Gene29842	MA01Gene29865	MA01Gene29873	MA01Gene30373	MA01Gene30422	MA01Gene30942	MA01Gene31275	MA01Gene31286	MA01Gene31303	MA01Gene31338	MA01Gene31515	MA01Gene33001	MA01Gene33032	MA01Gene33360	MA01Gene34241	MA01Gene34264	MA01Gene34652	MA01Gene34862	MA01Gene35627	MA01Gene35632	MA01Gene36150	MA01Gene36998	MA01Gene37012	MA01Gene37434	MA01Gene37476	MA01Gene37767	MA01Gene37999	MA01Gene38793	MA01Gene39278	MA01Gene40559	MA01Gene40751	MA01Gene41430	MA01Gene44457	MA01Gene44580
Chemokine signaling pathway	NA	MA01Gene00149	MA01Gene00702	MA01Gene01180	MA01Gene01196	MA01Gene01208	MA01Gene02016	MA01Gene02198	MA01Gene02260	MA01Gene02367	MA01Gene02462	MA01Gene02472	MA01Gene02473	MA01Gene02704	MA01Gene03251	MA01Gene03437	MA01Gene03439	MA01Gene03445	MA01Gene03446	MA01Gene03453	MA01Gene03810	MA01Gene03895	MA01Gene04272	MA01Gene04554	MA01Gene04630	MA01Gene04877	MA01Gene04906	MA01Gene04986	MA01Gene05344	MA01Gene05660	MA01Gene05982	MA01Gene06112	MA01Gene06120	MA01Gene06121	MA01Gene06656	MA01Gene06786	MA01Gene06820	MA01Gene06905	MA01Gene07831	MA01Gene07921	MA01Gene08020	MA01Gene08373	MA01Gene08659	MA01Gene08936	MA01Gene09474	MA01Gene09491	MA01Gene09672	MA01Gene09684	MA01Gene09685	MA01Gene09689	MA01Gene09905	MA01Gene10776	MA01Gene10883	MA01Gene11012	MA01Gene11628	MA01Gene11680	MA01Gene11806	MA01Gene11945	MA01Gene12013	MA01Gene12026	MA01Gene12158	MA01Gene12263	MA01Gene12402	MA01Gene12475	MA01Gene12489	MA01Gene12634	MA01Gene12756	MA01Gene12834	MA01Gene13134	MA01Gene13308	MA01Gene13649	MA01Gene13826	MA01Gene13839	MA01Gene13964	MA01Gene13972	MA01Gene13983	MA01Gene14090	MA01Gene14280	MA01Gene14354	MA01Gene14417	MA01Gene14564	MA01Gene14614	MA01Gene14677	MA01Gene15634	MA01Gene15807	MA01Gene15921	MA01Gene16312	MA01Gene16493	MA01Gene16570	MA01Gene17043	MA01Gene17090	MA01Gene17205	MA01Gene17268	MA01Gene17763	MA01Gene17939	MA01Gene18057	MA01Gene18492	MA01Gene18512	MA01Gene18647	MA01Gene19146	MA01Gene19201	MA01Gene19414	MA01Gene19502	MA01Gene19632	MA01Gene19884	MA01Gene19885	MA01Gene19888	MA01Gene19894	MA01Gene20087	MA01Gene20098	MA01Gene20214	MA01Gene20502	MA01Gene21006	MA01Gene21025	MA01Gene21102	MA01Gene21424	MA01Gene21647	MA01Gene22294	MA01Gene22315	MA01Gene22698	MA01Gene23033	MA01Gene23139	MA01Gene23176	MA01Gene23214	MA01Gene23239	MA01Gene23428	MA01Gene23524	MA01Gene23964	MA01Gene24140	MA01Gene24151	MA01Gene24224	MA01Gene24277	MA01Gene24337	MA01Gene24639	MA01Gene24641	MA01Gene24928	MA01Gene24929	MA01Gene25146	MA01Gene25171	MA01Gene25471	MA01Gene25676	MA01Gene26209	MA01Gene26347	MA01Gene26740	MA01Gene27189	MA01Gene27466	MA01Gene27537	MA01Gene27662	MA01Gene27740	MA01Gene27883	MA01Gene27999	MA01Gene28329	MA01Gene28379	MA01Gene28516	MA01Gene28957	MA01Gene29128	MA01Gene30278	MA01Gene30422	MA01Gene30537	MA01Gene30538	MA01Gene30539	MA01Gene30541	MA01Gene30543	MA01Gene30691	MA01Gene30760	MA01Gene31002	MA01Gene31144	MA01Gene31275	MA01Gene31286	MA01Gene31572	MA01Gene32501	MA01Gene33032	MA01Gene33534	MA01Gene34264	MA01Gene34488	MA01Gene34489	MA01Gene34491	MA01Gene34734	MA01Gene35376	MA01Gene36358	MA01Gene37012	MA01Gene37434	MA01Gene37538	MA01Gene37696	MA01Gene38793	MA01Gene41198	MA01Gene41861	MA01Gene42670	MA01Gene43251	MA01Gene44203
Phospholipase D signaling pathway	NA	MA01Gene00598	MA01Gene00704	MA01Gene00706	MA01Gene00876	MA01Gene01142	MA01Gene01175	MA01Gene01352	MA01Gene01471	MA01Gene01490	MA01Gene01492	MA01Gene01497	MA01Gene01834	MA01Gene02016	MA01Gene02285	MA01Gene02367	MA01Gene02462	MA01Gene02628	MA01Gene02893	MA01Gene03163	MA01Gene03207	MA01Gene03251	MA01Gene03810	MA01Gene03895	MA01Gene04183	MA01Gene04554	MA01Gene04921	MA01Gene05269	MA01Gene05458	MA01Gene05504	MA01Gene05560	MA01Gene05712	MA01Gene05825	MA01Gene05975	MA01Gene05982	MA01Gene06013	MA01Gene06043	MA01Gene06073	MA01Gene06120	MA01Gene06121	MA01Gene06161	MA01Gene06500	MA01Gene06820	MA01Gene07189	MA01Gene07384	MA01Gene07705	MA01Gene07979	MA01Gene08020	MA01Gene08345	MA01Gene08659	MA01Gene09058	MA01Gene09348	MA01Gene09450	MA01Gene09476	MA01Gene09672	MA01Gene09952	MA01Gene10451	MA01Gene10651	MA01Gene10776	MA01Gene10883	MA01Gene11181	MA01Gene11253	MA01Gene11478	MA01Gene11680	MA01Gene11781	MA01Gene12026	MA01Gene12228	MA01Gene12807	MA01Gene12826	MA01Gene12834	MA01Gene12893	MA01Gene12941	MA01Gene13134	MA01Gene13563	MA01Gene13574	MA01Gene13972	MA01Gene14046	MA01Gene14354	MA01Gene14412	MA01Gene14417	MA01Gene14460	MA01Gene14644	MA01Gene14676	MA01Gene16078	MA01Gene16100	MA01Gene16108	MA01Gene17090	MA01Gene17126	MA01Gene17833	MA01Gene17886	MA01Gene18057	MA01Gene18182	MA01Gene18239	MA01Gene18264	MA01Gene18512	MA01Gene18552	MA01Gene18567	MA01Gene18777	MA01Gene19201	MA01Gene19521	MA01Gene19814	MA01Gene19894	MA01Gene19993	MA01Gene20087	MA01Gene20485	MA01Gene20486	MA01Gene20921	MA01Gene21006	MA01Gene21025	MA01Gene21102	MA01Gene21647	MA01Gene21969	MA01Gene22903	MA01Gene23214	MA01Gene23524	MA01Gene23719	MA01Gene23739	MA01Gene23828	MA01Gene23829	MA01Gene24170	MA01Gene24639	MA01Gene24641	MA01Gene25125	MA01Gene25176	MA01Gene25337	MA01Gene25471	MA01Gene26347	MA01Gene26996	MA01Gene27409	MA01Gene27458	MA01Gene27662	MA01Gene27740	MA01Gene27998	MA01Gene28280	MA01Gene28290	MA01Gene28599	MA01Gene28716	MA01Gene28804	MA01Gene28836	MA01Gene29107	MA01Gene29814	MA01Gene30049	MA01Gene30422	MA01Gene30492	MA01Gene30688	MA01Gene30783	MA01Gene30991	MA01Gene31275	MA01Gene31309	MA01Gene31447	MA01Gene31744	MA01Gene31809	MA01Gene32217	MA01Gene32501	MA01Gene32710	MA01Gene33534	MA01Gene34264	MA01Gene34425	MA01Gene35368	MA01Gene35459	MA01Gene35627	MA01Gene35632	MA01Gene35639	MA01Gene35706	MA01Gene35708	MA01Gene35975	MA01Gene35977	MA01Gene36150	MA01Gene37012	MA01Gene37682	MA01Gene38061	MA01Gene38629	MA01Gene38634	MA01Gene38793	MA01Gene38973	MA01Gene38982	MA01Gene38986	MA01Gene39677	MA01Gene39736	MA01Gene40751	MA01Gene42530	MA01Gene42578	MA01Gene42828	MA01Gene42962	MA01Gene43694	MA01Gene43720	MA01Gene44713	MA01Gene45119
Purine metabolism	NA	MA01Gene00864	MA01Gene00935	MA01Gene00945	MA01Gene01930	MA01Gene02016	MA01Gene02136	MA01Gene02142	MA01Gene02368	MA01Gene02400	MA01Gene02443	MA01Gene02463	MA01Gene02625	MA01Gene02864	MA01Gene02979	MA01Gene03166	MA01Gene03251	MA01Gene03517	MA01Gene03753	MA01Gene03929	MA01Gene04351	MA01Gene04401	MA01Gene04451	MA01Gene05208	MA01Gene05673	MA01Gene05823	MA01Gene06120	MA01Gene06121	MA01Gene06479	MA01Gene06556	MA01Gene06739	MA01Gene07004	MA01Gene07104	MA01Gene07109	MA01Gene07181	MA01Gene07206	MA01Gene07307	MA01Gene07611	MA01Gene07815	MA01Gene08651	MA01Gene08852	MA01Gene09056	MA01Gene09136	MA01Gene09152	MA01Gene09249	MA01Gene09467	MA01Gene09578	MA01Gene09785	MA01Gene09998	MA01Gene10059	MA01Gene10199	MA01Gene10235	MA01Gene10689	MA01Gene10725	MA01Gene10883	MA01Gene10890	MA01Gene11922	MA01Gene12026	MA01Gene12108	MA01Gene12206	MA01Gene12316	MA01Gene12320	MA01Gene13134	MA01Gene13402	MA01Gene13416	MA01Gene13837	MA01Gene13891	MA01Gene14259	MA01Gene14287	MA01Gene14294	MA01Gene14418	MA01Gene15811	MA01Gene16053	MA01Gene16151	MA01Gene16283	MA01Gene16474	MA01Gene16641	MA01Gene16717	MA01Gene16763	MA01Gene16946	MA01Gene16949	MA01Gene17323	MA01Gene17428	MA01Gene17976	MA01Gene18285	MA01Gene18296	MA01Gene18303	MA01Gene18327	MA01Gene18340	MA01Gene18398	MA01Gene18819	MA01Gene19053	MA01Gene19366	MA01Gene19718	MA01Gene19878	MA01Gene19894	MA01Gene20087	MA01Gene20304	MA01Gene20680	MA01Gene20947	MA01Gene20979	MA01Gene21025	MA01Gene21026	MA01Gene21098	MA01Gene21220	MA01Gene21384	MA01Gene21393	MA01Gene21401	MA01Gene21454	MA01Gene21613	MA01Gene21635	MA01Gene21647	MA01Gene21825	MA01Gene22141	MA01Gene22516	MA01Gene22556	MA01Gene22602	MA01Gene22670	MA01Gene22884	MA01Gene22909	MA01Gene23197	MA01Gene23575	MA01Gene23585	MA01Gene23731	MA01Gene23760	MA01Gene24107	MA01Gene24186	MA01Gene24288	MA01Gene24292	MA01Gene24422	MA01Gene25145	MA01Gene25215	MA01Gene25233	MA01Gene25323	MA01Gene25409	MA01Gene25410	MA01Gene25471	MA01Gene25940	MA01Gene25970	MA01Gene26293	MA01Gene27275	MA01Gene27331	MA01Gene27495	MA01Gene27792	MA01Gene27798	MA01Gene27977	MA01Gene28010	MA01Gene28527	MA01Gene28569	MA01Gene28646	MA01Gene29052	MA01Gene29166	MA01Gene29200	MA01Gene29607	MA01Gene29634	MA01Gene29738	MA01Gene29858	MA01Gene29931	MA01Gene30000	MA01Gene30160	MA01Gene30192	MA01Gene30196	MA01Gene30422	MA01Gene30693	MA01Gene30739	MA01Gene31010	MA01Gene31515	MA01Gene31865	MA01Gene31907	MA01Gene33384	MA01Gene34276	MA01Gene34849	MA01Gene34862	MA01Gene35603	MA01Gene36851	MA01Gene37542	MA01Gene37702	MA01Gene38319	MA01Gene38343	MA01Gene39043	MA01Gene39737	MA01Gene40070	MA01Gene41034	MA01Gene42161	MA01Gene42524	MA01Gene42725	MA01Gene43498	MA01Gene44945
Alzheimer's disease	NA	MA01Gene00385	MA01Gene00716	MA01Gene00809	MA01Gene01199	MA01Gene01213	MA01Gene01301	MA01Gene01423	MA01Gene01794	MA01Gene01880	MA01Gene02298	MA01Gene02363	MA01Gene02367	MA01Gene02392	MA01Gene02520	MA01Gene02602	MA01Gene03094	MA01Gene03122	MA01Gene03230	MA01Gene03303	MA01Gene03394	MA01Gene03467	MA01Gene03485	MA01Gene03681	MA01Gene03689	MA01Gene03895	MA01Gene03931	MA01Gene04054	MA01Gene04182	MA01Gene04300	MA01Gene04645	MA01Gene04646	MA01Gene05015	MA01Gene05240	MA01Gene05286	MA01Gene05729	MA01Gene05794	MA01Gene05895	MA01Gene05896	MA01Gene05897	MA01Gene06127	MA01Gene06133	MA01Gene06134	MA01Gene06576	MA01Gene06738	MA01Gene06899	MA01Gene06912	MA01Gene07094	MA01Gene07556	MA01Gene07610	MA01Gene07621	MA01Gene07768	MA01Gene07784	MA01Gene07831	MA01Gene08640	MA01Gene08659	MA01Gene09004	MA01Gene09043	MA01Gene09060	MA01Gene09102	MA01Gene09650	MA01Gene09653	MA01Gene09748	MA01Gene09801	MA01Gene10346	MA01Gene10349	MA01Gene10357	MA01Gene10999	MA01Gene11299	MA01Gene11353	MA01Gene11451	MA01Gene11700	MA01Gene11747	MA01Gene11755	MA01Gene11779	MA01Gene11794	MA01Gene11985	MA01Gene12398	MA01Gene13398	MA01Gene13500	MA01Gene13729	MA01Gene13832	MA01Gene13971	MA01Gene14119	MA01Gene14170	MA01Gene14353	MA01Gene15403	MA01Gene15484	MA01Gene15629	MA01Gene15769	MA01Gene15848	MA01Gene16086	MA01Gene16505	MA01Gene16728	MA01Gene16744	MA01Gene17075	MA01Gene17473	MA01Gene17474	MA01Gene17484	MA01Gene17823	MA01Gene17987	MA01Gene18333	MA01Gene18366	MA01Gene18447	MA01Gene18648	MA01Gene18652	MA01Gene19159	MA01Gene19623	MA01Gene19785	MA01Gene19790	MA01Gene20209	MA01Gene20452	MA01Gene20925	MA01Gene21006	MA01Gene21057	MA01Gene21451	MA01Gene21574	MA01Gene21629	MA01Gene21715	MA01Gene21972	MA01Gene22030	MA01Gene22315	MA01Gene22467	MA01Gene22649	MA01Gene23492	MA01Gene24176	MA01Gene24210	MA01Gene24220	MA01Gene24237	MA01Gene24273	MA01Gene24438	MA01Gene24509	MA01Gene24639	MA01Gene24641	MA01Gene24784	MA01Gene24792	MA01Gene25140	MA01Gene25228	MA01Gene25238	MA01Gene25793	MA01Gene25852	MA01Gene25991	MA01Gene26700	MA01Gene27181	MA01Gene27326	MA01Gene27492	MA01Gene28106	MA01Gene28238	MA01Gene28354	MA01Gene28808	MA01Gene28912	MA01Gene29203	MA01Gene29873	MA01Gene29882	MA01Gene29936	MA01Gene30130	MA01Gene30450	MA01Gene30462	MA01Gene30474	MA01Gene30685	MA01Gene30700	MA01Gene31303	MA01Gene31338	MA01Gene32250	MA01Gene32258	MA01Gene33029	MA01Gene34085	MA01Gene34242	MA01Gene34264	MA01Gene35359	MA01Gene35961	MA01Gene36719	MA01Gene37261	MA01Gene37937	MA01Gene38581	MA01Gene38749	MA01Gene39839	MA01Gene39874	MA01Gene40504	MA01Gene40559	MA01Gene42071	MA01Gene42073	MA01Gene42077	MA01Gene42078	MA01Gene42384	MA01Gene42621	MA01Gene43070	MA01Gene43659
Herpes simplex infection	NA	MA01Gene00441	MA01Gene00466	MA01Gene00940	MA01Gene01430	MA01Gene01784	MA01Gene01786	MA01Gene02017	MA01Gene02282	MA01Gene02396	MA01Gene02543	MA01Gene02704	MA01Gene03734	MA01Gene03983	MA01Gene04300	MA01Gene04340	MA01Gene04454	MA01Gene04645	MA01Gene04646	MA01Gene05660	MA01Gene05752	MA01Gene05961	MA01Gene06118	MA01Gene06604	MA01Gene06645	MA01Gene06907	MA01Gene07190	MA01Gene07830	MA01Gene08005	MA01Gene08052	MA01Gene08133	MA01Gene08140	MA01Gene08343	MA01Gene08515	MA01Gene08533	MA01Gene08946	MA01Gene09082	MA01Gene09230	MA01Gene09554	MA01Gene09574	MA01Gene09649	MA01Gene09905	MA01Gene09956	MA01Gene10050	MA01Gene10303	MA01Gene10349	MA01Gene10532	MA01Gene11076	MA01Gene11331	MA01Gene11628	MA01Gene11838	MA01Gene11916	MA01Gene12216	MA01Gene12318	MA01Gene12526	MA01Gene13290	MA01Gene13324	MA01Gene13748	MA01Gene13750	MA01Gene13755	MA01Gene13774	MA01Gene13780	MA01Gene13866	MA01Gene13879	MA01Gene14085	MA01Gene14146	MA01Gene14149	MA01Gene14480	MA01Gene14614	MA01Gene14975	MA01Gene14976	MA01Gene15204	MA01Gene15209	MA01Gene15485	MA01Gene15486	MA01Gene15618	MA01Gene15963	MA01Gene16109	MA01Gene16397	MA01Gene16497	MA01Gene16498	MA01Gene16499	MA01Gene17075	MA01Gene17100	MA01Gene17217	MA01Gene17268	MA01Gene17301	MA01Gene17906	MA01Gene18295	MA01Gene18465	MA01Gene18648	MA01Gene18769	MA01Gene18845	MA01Gene19423	MA01Gene19638	MA01Gene19648	MA01Gene19785	MA01Gene20432	MA01Gene20502	MA01Gene20543	MA01Gene20751	MA01Gene20823	MA01Gene21045	MA01Gene21111	MA01Gene21617	MA01Gene21629	MA01Gene21790	MA01Gene22065	MA01Gene22106	MA01Gene22128	MA01Gene22319	MA01Gene23428	MA01Gene23574	MA01Gene23630	MA01Gene23857	MA01Gene24009	MA01Gene24279	MA01Gene24609	MA01Gene24733	MA01Gene24734	MA01Gene24917	MA01Gene25045	MA01Gene25253	MA01Gene25305	MA01Gene25514	MA01Gene25563	MA01Gene25675	MA01Gene25676	MA01Gene25755	MA01Gene25849	MA01Gene26359	MA01Gene27189	MA01Gene27255	MA01Gene27414	MA01Gene27551	MA01Gene27666	MA01Gene27999	MA01Gene28310	MA01Gene29100	MA01Gene29244	MA01Gene29738	MA01Gene29816	MA01Gene29907	MA01Gene30238	MA01Gene30492	MA01Gene30614	MA01Gene30666	MA01Gene30691	MA01Gene31436	MA01Gene31581	MA01Gene31680	MA01Gene31718	MA01Gene31749	MA01Gene31853	MA01Gene32239	MA01Gene32250	MA01Gene32503	MA01Gene32748	MA01Gene33059	MA01Gene33119	MA01Gene33480	MA01Gene34179	MA01Gene34444	MA01Gene34488	MA01Gene34489	MA01Gene35148	MA01Gene35594	MA01Gene35595	MA01Gene35639	MA01Gene35798	MA01Gene35888	MA01Gene36768	MA01Gene36771	MA01Gene36940	MA01Gene37266	MA01Gene38581	MA01Gene38607	MA01Gene38812	MA01Gene39337	MA01Gene39409	MA01Gene39842	MA01Gene40481	MA01Gene40941	MA01Gene40973	MA01Gene41725	MA01Gene42877	MA01Gene44282
Protein processing in endoplasmic reticulum	NA	MA01Gene00618	MA01Gene00716	MA01Gene00946	MA01Gene02193	MA01Gene02263	MA01Gene02361	MA01Gene02362	MA01Gene02492	MA01Gene02547	MA01Gene02623	MA01Gene02919	MA01Gene03870	MA01Gene03931	MA01Gene04302	MA01Gene04797	MA01Gene04804	MA01Gene05162	MA01Gene05437	MA01Gene05585	MA01Gene05958	MA01Gene06127	MA01Gene06133	MA01Gene06134	MA01Gene06436	MA01Gene06437	MA01Gene06475	MA01Gene06899	MA01Gene07237	MA01Gene07539	MA01Gene07660	MA01Gene07730	MA01Gene07755	MA01Gene08506	MA01Gene08709	MA01Gene08946	MA01Gene09009	MA01Gene09070	MA01Gene09082	MA01Gene09566	MA01Gene09605	MA01Gene09727	MA01Gene10050	MA01Gene10480	MA01Gene10730	MA01Gene11188	MA01Gene11189	MA01Gene11272	MA01Gene11546	MA01Gene11916	MA01Gene12282	MA01Gene12695	MA01Gene12709	MA01Gene12880	MA01Gene13008	MA01Gene13195	MA01Gene13394	MA01Gene13849	MA01Gene14044	MA01Gene14104	MA01Gene14228	MA01Gene14307	MA01Gene14449	MA01Gene14528	MA01Gene14791	MA01Gene16228	MA01Gene16406	MA01Gene16497	MA01Gene16498	MA01Gene16499	MA01Gene16609	MA01Gene16610	MA01Gene16870	MA01Gene17032	MA01Gene17075	MA01Gene17127	MA01Gene17174	MA01Gene17182	MA01Gene17217	MA01Gene17473	MA01Gene17474	MA01Gene17981	MA01Gene18011	MA01Gene18177	MA01Gene18248	MA01Gene18256	MA01Gene18709	MA01Gene18757	MA01Gene18945	MA01Gene19003	MA01Gene19283	MA01Gene19324	MA01Gene19405	MA01Gene19480	MA01Gene19615	MA01Gene20088	MA01Gene20152	MA01Gene20247	MA01Gene20380	MA01Gene20556	MA01Gene20756	MA01Gene20925	MA01Gene20984	MA01Gene21045	MA01Gene21111	MA01Gene21275	MA01Gene21616	MA01Gene21912	MA01Gene21954	MA01Gene22172	MA01Gene22606	MA01Gene22676	MA01Gene23450	MA01Gene23617	MA01Gene23630	MA01Gene23814	MA01Gene23857	MA01Gene24177	MA01Gene24237	MA01Gene24567	MA01Gene24568	MA01Gene24609	MA01Gene24816	MA01Gene24817	MA01Gene24902	MA01Gene24941	MA01Gene25043	MA01Gene25045	MA01Gene25140	MA01Gene25162	MA01Gene25194	MA01Gene25363	MA01Gene26101	MA01Gene26130	MA01Gene27517	MA01Gene27807	MA01Gene28219	MA01Gene28561	MA01Gene28653	MA01Gene28911	MA01Gene29138	MA01Gene29165	MA01Gene29231	MA01Gene29244	MA01Gene29246	MA01Gene29389	MA01Gene29540	MA01Gene29612	MA01Gene29614	MA01Gene29621	MA01Gene29845	MA01Gene29857	MA01Gene30238	MA01Gene30485	MA01Gene30573	MA01Gene30690	MA01Gene30697	MA01Gene30857	MA01Gene31034	MA01Gene31140	MA01Gene31173	MA01Gene31897	MA01Gene33027	MA01Gene33364	MA01Gene33636	MA01Gene33639	MA01Gene34182	MA01Gene34414	MA01Gene35198	MA01Gene36116	MA01Gene36117	MA01Gene36393	MA01Gene36926	MA01Gene37056	MA01Gene37353	MA01Gene38111	MA01Gene38529	MA01Gene38867	MA01Gene39964	MA01Gene40285	MA01Gene40481	MA01Gene40804	MA01Gene41405	MA01Gene42303	MA01Gene43035
Adrenergic signaling in cardiomyocytes	NA	MA01Gene00510	MA01Gene00511	MA01Gene00705	MA01Gene00706	MA01Gene01205	MA01Gene01430	MA01Gene01463	MA01Gene02016	MA01Gene02260	MA01Gene02363	MA01Gene02367	MA01Gene02450	MA01Gene02623	MA01Gene03100	MA01Gene03208	MA01Gene03251	MA01Gene03303	MA01Gene03416	MA01Gene03480	MA01Gene03481	MA01Gene03593	MA01Gene03595	MA01Gene03730	MA01Gene03895	MA01Gene04278	MA01Gene04454	MA01Gene04554	MA01Gene04994	MA01Gene04998	MA01Gene05199	MA01Gene05476	MA01Gene06025	MA01Gene06120	MA01Gene06121	MA01Gene06213	MA01Gene06576	MA01Gene06761	MA01Gene06819	MA01Gene06822	MA01Gene06851	MA01Gene06904	MA01Gene07416	MA01Gene07610	MA01Gene07653	MA01Gene08020	MA01Gene08515	MA01Gene08516	MA01Gene08659	MA01Gene09004	MA01Gene09186	MA01Gene09308	MA01Gene09480	MA01Gene09595	MA01Gene09650	MA01Gene09653	MA01Gene09672	MA01Gene10192	MA01Gene10451	MA01Gene10467	MA01Gene10883	MA01Gene10889	MA01Gene11338	MA01Gene11366	MA01Gene11795	MA01Gene11888	MA01Gene11984	MA01Gene12026	MA01Gene12282	MA01Gene12474	MA01Gene12814	MA01Gene12826	MA01Gene12834	MA01Gene12855	MA01Gene13134	MA01Gene13296	MA01Gene13614	MA01Gene13839	MA01Gene13867	MA01Gene13971	MA01Gene14057	MA01Gene14119	MA01Gene14426	MA01Gene14516	MA01Gene14534	MA01Gene14537	MA01Gene15634	MA01Gene15709	MA01Gene15820	MA01Gene15844	MA01Gene15848	MA01Gene16079	MA01Gene16195	MA01Gene16196	MA01Gene16681	MA01Gene16744	MA01Gene16799	MA01Gene17105	MA01Gene17363	MA01Gene17757	MA01Gene17833	MA01Gene17998	MA01Gene18057	MA01Gene18182	MA01Gene18341	MA01Gene18561	MA01Gene18567	MA01Gene18757	MA01Gene18771	MA01Gene18895	MA01Gene19241	MA01Gene19642	MA01Gene19894	MA01Gene20087	MA01Gene20432	MA01Gene20452	MA01Gene20499	MA01Gene20713	MA01Gene21006	MA01Gene21025	MA01Gene21102	MA01Gene21110	MA01Gene21165	MA01Gene21210	MA01Gene21275	MA01Gene21647	MA01Gene21961	MA01Gene22012	MA01Gene22320	MA01Gene22858	MA01Gene23214	MA01Gene23966	MA01Gene24176	MA01Gene24193	MA01Gene24265	MA01Gene24273	MA01Gene24608	MA01Gene24639	MA01Gene24641	MA01Gene24819	MA01Gene25471	MA01Gene25675	MA01Gene25988	MA01Gene26347	MA01Gene26431	MA01Gene27270	MA01Gene27537	MA01Gene28017	MA01Gene28051	MA01Gene28149	MA01Gene28311	MA01Gene28350	MA01Gene28911	MA01Gene29690	MA01Gene29842	MA01Gene29873	MA01Gene29946	MA01Gene30422	MA01Gene30623	MA01Gene30630	MA01Gene30783	MA01Gene31224	MA01Gene31275	MA01Gene31286	MA01Gene31338	MA01Gene31359	MA01Gene31424	MA01Gene33032	MA01Gene33983	MA01Gene34264	MA01Gene35459	MA01Gene35816	MA01Gene37476	MA01Gene38450	MA01Gene38793	MA01Gene39278	MA01Gene40361	MA01Gene40559	MA01Gene42603
Influenza A	NA	MA01Gene00706	MA01Gene00940	MA01Gene01063	MA01Gene01068	MA01Gene01208	MA01Gene01784	MA01Gene01786	MA01Gene02017	MA01Gene02193	MA01Gene02263	MA01Gene02361	MA01Gene02362	MA01Gene02367	MA01Gene02387	MA01Gene02492	MA01Gene02543	MA01Gene02560	MA01Gene02704	MA01Gene02962	MA01Gene03510	MA01Gene04554	MA01Gene04645	MA01Gene04646	MA01Gene04797	MA01Gene05149	MA01Gene05660	MA01Gene06013	MA01Gene06118	MA01Gene06669	MA01Gene06820	MA01Gene06905	MA01Gene06918	MA01Gene07730	MA01Gene07831	MA01Gene08020	MA01Gene08026	MA01Gene08659	MA01Gene09112	MA01Gene09453	MA01Gene09672	MA01Gene09905	MA01Gene10006	MA01Gene10135	MA01Gene10264	MA01Gene10303	MA01Gene10467	MA01Gene10532	MA01Gene11076	MA01Gene11189	MA01Gene11628	MA01Gene11781	MA01Gene12008	MA01Gene12216	MA01Gene12318	MA01Gene12477	MA01Gene12834	MA01Gene12939	MA01Gene13748	MA01Gene13750	MA01Gene13755	MA01Gene13774	MA01Gene13780	MA01Gene13849	MA01Gene13867	MA01Gene14426	MA01Gene14614	MA01Gene14975	MA01Gene14976	MA01Gene15204	MA01Gene15209	MA01Gene15612	MA01Gene15963	MA01Gene16195	MA01Gene16196	MA01Gene16397	MA01Gene16497	MA01Gene16498	MA01Gene16499	MA01Gene17075	MA01Gene17217	MA01Gene17569	MA01Gene17998	MA01Gene18057	MA01Gene18295	MA01Gene18536	MA01Gene18567	MA01Gene18648	MA01Gene19124	MA01Gene19180	MA01Gene19244	MA01Gene19245	MA01Gene19785	MA01Gene20502	MA01Gene20670	MA01Gene21045	MA01Gene21059	MA01Gene21102	MA01Gene21111	MA01Gene21629	MA01Gene21636	MA01Gene22128	MA01Gene22234	MA01Gene22315	MA01Gene22625	MA01Gene22858	MA01Gene23214	MA01Gene23428	MA01Gene23630	MA01Gene23857	MA01Gene23896	MA01Gene23937	MA01Gene24279	MA01Gene24463	MA01Gene24469	MA01Gene24561	MA01Gene24624	MA01Gene24863	MA01Gene25045	MA01Gene25122	MA01Gene25305	MA01Gene25666	MA01Gene25676	MA01Gene25755	MA01Gene26130	MA01Gene26347	MA01Gene26426	MA01Gene26430	MA01Gene26915	MA01Gene27076	MA01Gene27189	MA01Gene27666	MA01Gene27999	MA01Gene28310	MA01Gene28375	MA01Gene28594	MA01Gene28936	MA01Gene29079	MA01Gene29100	MA01Gene29395	MA01Gene29816	MA01Gene29863	MA01Gene30191	MA01Gene30238	MA01Gene30462	MA01Gene30666	MA01Gene31275	MA01Gene31718	MA01Gene32216	MA01Gene32239	MA01Gene32245	MA01Gene33027	MA01Gene33534	MA01Gene34322	MA01Gene34444	MA01Gene34488	MA01Gene34489	MA01Gene34763	MA01Gene35148	MA01Gene35329	MA01Gene35594	MA01Gene35595	MA01Gene35798	MA01Gene36768	MA01Gene36771	MA01Gene37012	MA01Gene38793	MA01Gene39035	MA01Gene39337	MA01Gene39409	MA01Gene39842	MA01Gene40481	MA01Gene40941	MA01Gene41494	MA01Gene41725	MA01Gene41743	MA01Gene42603
Hippo signaling pathway	NA	MA01Gene00146	MA01Gene00713	MA01Gene01024	MA01Gene01050	MA01Gene01068	MA01Gene01140	MA01Gene01183	MA01Gene01398	MA01Gene01430	MA01Gene02870	MA01Gene03058	MA01Gene03253	MA01Gene03628	MA01Gene04139	MA01Gene04275	MA01Gene04307	MA01Gene04337	MA01Gene04408	MA01Gene04409	MA01Gene04454	MA01Gene04539	MA01Gene04685	MA01Gene04767	MA01Gene04994	MA01Gene05017	MA01Gene05309	MA01Gene05400	MA01Gene05476	MA01Gene05532	MA01Gene05557	MA01Gene05599	MA01Gene05856	MA01Gene05929	MA01Gene06000	MA01Gene06085	MA01Gene06174	MA01Gene06822	MA01Gene06918	MA01Gene07378	MA01Gene07804	MA01Gene07831	MA01Gene08515	MA01Gene08526	MA01Gene08561	MA01Gene08628	MA01Gene09401	MA01Gene09595	MA01Gene09640	MA01Gene09680	MA01Gene10169	MA01Gene10234	MA01Gene10733	MA01Gene10873	MA01Gene10968	MA01Gene11000	MA01Gene11001	MA01Gene11162	MA01Gene11529	MA01Gene11569	MA01Gene12013	MA01Gene12182	MA01Gene12256	MA01Gene12296	MA01Gene12592	MA01Gene12659	MA01Gene12863	MA01Gene13003	MA01Gene13293	MA01Gene13391	MA01Gene13475	MA01Gene13671	MA01Gene13792	MA01Gene13975	MA01Gene14280	MA01Gene14537	MA01Gene14576	MA01Gene15795	MA01Gene16127	MA01Gene16248	MA01Gene16664	MA01Gene16857	MA01Gene16910	MA01Gene16916	MA01Gene17029	MA01Gene17354	MA01Gene17730	MA01Gene17784	MA01Gene17796	MA01Gene17868	MA01Gene18356	MA01Gene18681	MA01Gene18995	MA01Gene19021	MA01Gene19143	MA01Gene19275	MA01Gene19616	MA01Gene19845	MA01Gene20030	MA01Gene20060	MA01Gene20432	MA01Gene20586	MA01Gene20653	MA01Gene21044	MA01Gene21048	MA01Gene21394	MA01Gene21446	MA01Gene21671	MA01Gene21696	MA01Gene21819	MA01Gene22079	MA01Gene22315	MA01Gene22585	MA01Gene22687	MA01Gene23178	MA01Gene23283	MA01Gene23516	MA01Gene23761	MA01Gene23839	MA01Gene24039	MA01Gene24054	MA01Gene24305	MA01Gene24387	MA01Gene24436	MA01Gene24608	MA01Gene24638	MA01Gene25093	MA01Gene25222	MA01Gene25229	MA01Gene25538	MA01Gene25675	MA01Gene25988	MA01Gene26208	MA01Gene26309	MA01Gene26540	MA01Gene27317	MA01Gene27343	MA01Gene28017	MA01Gene28033	MA01Gene28051	MA01Gene28498	MA01Gene28745	MA01Gene28825	MA01Gene28957	MA01Gene29690	MA01Gene29790	MA01Gene29803	MA01Gene29819	MA01Gene29997	MA01Gene30375	MA01Gene30399	MA01Gene30400	MA01Gene30703	MA01Gene30964	MA01Gene30994	MA01Gene31143	MA01Gene31396	MA01Gene31479	MA01Gene31607	MA01Gene31608	MA01Gene31756	MA01Gene31859	MA01Gene32149	MA01Gene32858	MA01Gene33236	MA01Gene33983	MA01Gene35277	MA01Gene36545	MA01Gene38654	MA01Gene38680	MA01Gene39617	MA01Gene40635	MA01Gene40707	MA01Gene42533	MA01Gene42935	MA01Gene43161
Non-alcoholic fatty liver disease (NAFLD)	NA	MA01Gene00385	MA01Gene00526	MA01Gene00702	MA01Gene00716	MA01Gene01147	MA01Gene01180	MA01Gene01199	MA01Gene01301	MA01Gene01423	MA01Gene01880	MA01Gene02520	MA01Gene02623	MA01Gene02704	MA01Gene02707	MA01Gene03230	MA01Gene03247	MA01Gene03306	MA01Gene03467	MA01Gene03681	MA01Gene03752	MA01Gene04182	MA01Gene04302	MA01Gene04554	MA01Gene04645	MA01Gene04646	MA01Gene04989	MA01Gene05015	MA01Gene05240	MA01Gene06073	MA01Gene06820	MA01Gene06899	MA01Gene07094	MA01Gene07249	MA01Gene07621	MA01Gene07831	MA01Gene08020	MA01Gene08531	MA01Gene08709	MA01Gene08844	MA01Gene08946	MA01Gene09043	MA01Gene09082	MA01Gene09450	MA01Gene09672	MA01Gene09748	MA01Gene09801	MA01Gene09931	MA01Gene10050	MA01Gene10141	MA01Gene10346	MA01Gene10349	MA01Gene10357	MA01Gene10633	MA01Gene10911	MA01Gene11451	MA01Gene11700	MA01Gene11703	MA01Gene11755	MA01Gene11779	MA01Gene11985	MA01Gene12244	MA01Gene12276	MA01Gene12398	MA01Gene12834	MA01Gene12947	MA01Gene13398	MA01Gene13500	MA01Gene13729	MA01Gene13740	MA01Gene13988	MA01Gene14353	MA01Gene14614	MA01Gene15403	MA01Gene15629	MA01Gene15813	MA01Gene16086	MA01Gene16125	MA01Gene16453	MA01Gene16505	MA01Gene17075	MA01Gene17217	MA01Gene17687	MA01Gene17823	MA01Gene18057	MA01Gene18298	MA01Gene18333	MA01Gene18366	MA01Gene18447	MA01Gene18470	MA01Gene18648	MA01Gene18757	MA01Gene19480	MA01Gene19502	MA01Gene19623	MA01Gene19632	MA01Gene19760	MA01Gene19785	MA01Gene20209	MA01Gene21045	MA01Gene21102	MA01Gene21451	MA01Gene21574	MA01Gene21629	MA01Gene22030	MA01Gene22128	MA01Gene22315	MA01Gene22467	MA01Gene22649	MA01Gene23214	MA01Gene23630	MA01Gene23857	MA01Gene24054	MA01Gene24160	MA01Gene24220	MA01Gene24438	MA01Gene24484	MA01Gene24509	MA01Gene24784	MA01Gene24792	MA01Gene25045	MA01Gene25305	MA01Gene25336	MA01Gene25991	MA01Gene26309	MA01Gene26347	MA01Gene26700	MA01Gene27012	MA01Gene27181	MA01Gene27326	MA01Gene27492	MA01Gene27999	MA01Gene28106	MA01Gene28238	MA01Gene28354	MA01Gene28599	MA01Gene28912	MA01Gene28913	MA01Gene29123	MA01Gene29203	MA01Gene29816	MA01Gene29936	MA01Gene30130	MA01Gene30238	MA01Gene30474	MA01Gene30700	MA01Gene30760	MA01Gene31144	MA01Gene31275	MA01Gene31410	MA01Gene32250	MA01Gene32258	MA01Gene33029	MA01Gene33534	MA01Gene34242	MA01Gene35961	MA01Gene36719	MA01Gene37162	MA01Gene38581	MA01Gene38749	MA01Gene38793	MA01Gene39395	MA01Gene39839	MA01Gene39874	MA01Gene40504	MA01Gene40804	MA01Gene42071	MA01Gene42073	MA01Gene42077	MA01Gene42078	MA01Gene42328	MA01Gene42621	MA01Gene43070	MA01Gene43659
Tight junction	NA	MA01Gene00182	MA01Gene00706	MA01Gene01050	MA01Gene01068	MA01Gene01208	MA01Gene01352	MA01Gene02108	MA01Gene02258	MA01Gene02462	MA01Gene02838	MA01Gene03163	MA01Gene03484	MA01Gene03810	MA01Gene03913	MA01Gene04069	MA01Gene04112	MA01Gene04241	MA01Gene04554	MA01Gene04625	MA01Gene04994	MA01Gene05154	MA01Gene05476	MA01Gene05505	MA01Gene05821	MA01Gene05844	MA01Gene05856	MA01Gene05857	MA01Gene06043	MA01Gene06715	MA01Gene06822	MA01Gene06905	MA01Gene06918	MA01Gene07413	MA01Gene08020	MA01Gene08516	MA01Gene08649	MA01Gene09048	MA01Gene09134	MA01Gene09277	MA01Gene09442	MA01Gene09595	MA01Gene10008	MA01Gene10452	MA01Gene11181	MA01Gene11306	MA01Gene11664	MA01Gene11668	MA01Gene11680	MA01Gene11720	MA01Gene11724	MA01Gene11913	MA01Gene12013	MA01Gene12689	MA01Gene12694	MA01Gene12800	MA01Gene12848	MA01Gene12855	MA01Gene12912	MA01Gene12925	MA01Gene13003	MA01Gene13239	MA01Gene13701	MA01Gene13839	MA01Gene13972	MA01Gene14280	MA01Gene14354	MA01Gene14378	MA01Gene14417	MA01Gene14516	MA01Gene14526	MA01Gene14537	MA01Gene15477	MA01Gene15620	MA01Gene15634	MA01Gene15636	MA01Gene15697	MA01Gene15698	MA01Gene16686	MA01Gene16752	MA01Gene17103	MA01Gene17240	MA01Gene17939	MA01Gene17957	MA01Gene17958	MA01Gene18315	MA01Gene18411	MA01Gene18567	MA01Gene18596	MA01Gene18711	MA01Gene18733	MA01Gene18740	MA01Gene19175	MA01Gene19211	MA01Gene19275	MA01Gene19423	MA01Gene19502	MA01Gene19845	MA01Gene20161	MA01Gene20681	MA01Gene20825	MA01Gene21044	MA01Gene21102	MA01Gene21161	MA01Gene21617	MA01Gene21671	MA01Gene21785	MA01Gene22034	MA01Gene22079	MA01Gene22106	MA01Gene22192	MA01Gene22193	MA01Gene22687	MA01Gene23214	MA01Gene23287	MA01Gene23409	MA01Gene23548	MA01Gene23778	MA01Gene24309	MA01Gene24311	MA01Gene24313	MA01Gene24314	MA01Gene24344	MA01Gene24498	MA01Gene24608	MA01Gene24826	MA01Gene24872	MA01Gene25351	MA01Gene25694	MA01Gene25988	MA01Gene26296	MA01Gene26298	MA01Gene26299	MA01Gene26302	MA01Gene26304	MA01Gene26362	MA01Gene26743	MA01Gene27255	MA01Gene27537	MA01Gene27662	MA01Gene27740	MA01Gene28017	MA01Gene28033	MA01Gene28051	MA01Gene28957	MA01Gene29114	MA01Gene29465	MA01Gene29525	MA01Gene29690	MA01Gene29803	MA01Gene30431	MA01Gene30703	MA01Gene30760	MA01Gene31000	MA01Gene31056	MA01Gene31144	MA01Gene31148	MA01Gene31286	MA01Gene31424	MA01Gene31572	MA01Gene31612	MA01Gene32366	MA01Gene33100	MA01Gene33229	MA01Gene33983	MA01Gene36306	MA01Gene37299	MA01Gene37434	MA01Gene39697	MA01Gene40361	MA01Gene41796	MA01Gene42136	MA01Gene42522
Phagosome	NA	MA01Gene00702	MA01Gene01068	MA01Gene01180	MA01Gene01428	MA01Gene01490	MA01Gene01492	MA01Gene01497	MA01Gene01862	MA01Gene02217	MA01Gene02470	MA01Gene02478	MA01Gene02844	MA01Gene03621	MA01Gene03692	MA01Gene04034	MA01Gene04421	MA01Gene04594	MA01Gene04637	MA01Gene05005	MA01Gene05254	MA01Gene05460	MA01Gene05632	MA01Gene06436	MA01Gene06647	MA01Gene06907	MA01Gene06918	MA01Gene07000	MA01Gene07565	MA01Gene07568	MA01Gene07580	MA01Gene07624	MA01Gene08133	MA01Gene08140	MA01Gene08640	MA01Gene09206	MA01Gene09212	MA01Gene09216	MA01Gene09528	MA01Gene09619	MA01Gene09861	MA01Gene10364	MA01Gene10445	MA01Gene10733	MA01Gene10994	MA01Gene11260	MA01Gene11261	MA01Gene11333	MA01Gene11370	MA01Gene11475	MA01Gene12010	MA01Gene12254	MA01Gene12306	MA01Gene12683	MA01Gene12687	MA01Gene12698	MA01Gene12962	MA01Gene13032	MA01Gene13363	MA01Gene13748	MA01Gene13750	MA01Gene13755	MA01Gene13774	MA01Gene13780	MA01Gene13986	MA01Gene14226	MA01Gene14307	MA01Gene14975	MA01Gene14976	MA01Gene15033	MA01Gene15035	MA01Gene15036	MA01Gene15204	MA01Gene15209	MA01Gene15633	MA01Gene15825	MA01Gene16054	MA01Gene16674	MA01Gene16675	MA01Gene17130	MA01Gene17569	MA01Gene17981	MA01Gene18140	MA01Gene18256	MA01Gene18845	MA01Gene18903	MA01Gene19012	MA01Gene19056	MA01Gene19271	MA01Gene19324	MA01Gene19492	MA01Gene19800	MA01Gene20056	MA01Gene20488	MA01Gene20854	MA01Gene21070	MA01Gene21193	MA01Gene21211	MA01Gene21404	MA01Gene21783	MA01Gene21910	MA01Gene22076	MA01Gene22350	MA01Gene22409	MA01Gene23419	MA01Gene23493	MA01Gene24722	MA01Gene25046	MA01Gene25245	MA01Gene25817	MA01Gene27334	MA01Gene28172	MA01Gene28653	MA01Gene28659	MA01Gene29072	MA01Gene29231	MA01Gene30784	MA01Gene30899	MA01Gene30900	MA01Gene31129	MA01Gene32995	MA01Gene33119	MA01Gene33454	MA01Gene33670	MA01Gene34179	MA01Gene34843	MA01Gene35148	MA01Gene35200	MA01Gene35201	MA01Gene35594	MA01Gene35595	MA01Gene35706	MA01Gene35708	MA01Gene35790	MA01Gene35888	MA01Gene36657	MA01Gene36708	MA01Gene36768	MA01Gene36771	MA01Gene36861	MA01Gene37266	MA01Gene37992	MA01Gene38107	MA01Gene38215	MA01Gene38578	MA01Gene38629	MA01Gene38634	MA01Gene38812	MA01Gene38982	MA01Gene38986	MA01Gene39409	MA01Gene39661	MA01Gene39677	MA01Gene39736	MA01Gene39842	MA01Gene40093	MA01Gene40375	MA01Gene40574	MA01Gene40941	MA01Gene41056	MA01Gene41973	MA01Gene42324	MA01Gene42578	MA01Gene42828	MA01Gene43694	MA01Gene44067	MA01Gene45119
RNA transport	NA	MA01Gene00144	MA01Gene00441	MA01Gene00916	MA01Gene00999	MA01Gene01334	MA01Gene01468	MA01Gene01818	MA01Gene01819	MA01Gene02030	MA01Gene02254	MA01Gene02553	MA01Gene02593	MA01Gene02871	MA01Gene03046	MA01Gene03371	MA01Gene03668	MA01Gene04087	MA01Gene04677	MA01Gene05054	MA01Gene05437	MA01Gene05904	MA01Gene06178	MA01Gene06201	MA01Gene06779	MA01Gene06864	MA01Gene07234	MA01Gene07290	MA01Gene07726	MA01Gene08004	MA01Gene08026	MA01Gene08576	MA01Gene09221	MA01Gene09236	MA01Gene09544	MA01Gene09563	MA01Gene10237	MA01Gene10299	MA01Gene10300	MA01Gene10325	MA01Gene10979	MA01Gene10988	MA01Gene11344	MA01Gene11531	MA01Gene11950	MA01Gene12157	MA01Gene12382	MA01Gene12466	MA01Gene12755	MA01Gene12782	MA01Gene12871	MA01Gene12966	MA01Gene13067	MA01Gene13077	MA01Gene13672	MA01Gene13683	MA01Gene13981	MA01Gene14179	MA01Gene14627	MA01Gene15425	MA01Gene15635	MA01Gene15732	MA01Gene15747	MA01Gene16339	MA01Gene16347	MA01Gene16586	MA01Gene16600	MA01Gene16980	MA01Gene17123	MA01Gene17184	MA01Gene17399	MA01Gene17513	MA01Gene17563	MA01Gene17826	MA01Gene18018	MA01Gene18238	MA01Gene18514	MA01Gene18536	MA01Gene18634	MA01Gene18682	MA01Gene18856	MA01Gene18863	MA01Gene18982	MA01Gene19177	MA01Gene19228	MA01Gene19352	MA01Gene19464	MA01Gene19596	MA01Gene19828	MA01Gene20424	MA01Gene20494	MA01Gene20495	MA01Gene20670	MA01Gene21045	MA01Gene21554	MA01Gene21636	MA01Gene21820	MA01Gene21860	MA01Gene22306	MA01Gene22394	MA01Gene22562	MA01Gene22774	MA01Gene23036	MA01Gene23341	MA01Gene23424	MA01Gene23475	MA01Gene23896	MA01Gene24085	MA01Gene24279	MA01Gene24294	MA01Gene24731	MA01Gene25045	MA01Gene25128	MA01Gene25502	MA01Gene25561	MA01Gene25764	MA01Gene26216	MA01Gene27031	MA01Gene27129	MA01Gene27493	MA01Gene27683	MA01Gene27823	MA01Gene27949	MA01Gene27956	MA01Gene28022	MA01Gene28148	MA01Gene28239	MA01Gene28330	MA01Gene28355	MA01Gene28537	MA01Gene28594	MA01Gene29157	MA01Gene29158	MA01Gene29159	MA01Gene29177	MA01Gene29266	MA01Gene30962	MA01Gene31019	MA01Gene31718	MA01Gene32052	MA01Gene32188	MA01Gene32418	MA01Gene32502	MA01Gene32668	MA01Gene32719	MA01Gene33170	MA01Gene33766	MA01Gene33852	MA01Gene34325	MA01Gene34332	MA01Gene34731	MA01Gene36340	MA01Gene36854	MA01Gene37153	MA01Gene37169	MA01Gene38815	MA01Gene39489	MA01Gene40756	MA01Gene40795	MA01Gene40891	MA01Gene41981	MA01Gene42318	MA01Gene43859	MA01Gene43871	MA01Gene44862	MA01Gene44976	MA01Gene45488
Systemic lupus erythematosus	NA	MA01Gene00923	MA01Gene01490	MA01Gene01492	MA01Gene01497	MA01Gene01575	MA01Gene01576	MA01Gene01577	MA01Gene01578	MA01Gene01580	MA01Gene01583	MA01Gene01585	MA01Gene01587	MA01Gene01596	MA01Gene01597	MA01Gene01599	MA01Gene01603	MA01Gene01606	MA01Gene01607	MA01Gene01608	MA01Gene01609	MA01Gene02392	MA01Gene03549	MA01Gene03851	MA01Gene03852	MA01Gene03854	MA01Gene03855	MA01Gene03916	MA01Gene03919	MA01Gene03920	MA01Gene03921	MA01Gene03922	MA01Gene04039	MA01Gene04040	MA01Gene04042	MA01Gene04455	MA01Gene04457	MA01Gene04459	MA01Gene04460	MA01Gene04464	MA01Gene04465	MA01Gene04467	MA01Gene04470	MA01Gene04471	MA01Gene04483	MA01Gene04484	MA01Gene04487	MA01Gene04489	MA01Gene04494	MA01Gene04650	MA01Gene04799	MA01Gene06912	MA01Gene07556	MA01Gene08133	MA01Gene08140	MA01Gene08675	MA01Gene08872	MA01Gene09026	MA01Gene09110	MA01Gene09424	MA01Gene09956	MA01Gene12089	MA01Gene12093	MA01Gene12437	MA01Gene13748	MA01Gene13750	MA01Gene13755	MA01Gene13774	MA01Gene13780	MA01Gene14038	MA01Gene14066	MA01Gene14975	MA01Gene14976	MA01Gene15204	MA01Gene15209	MA01Gene15963	MA01Gene17103	MA01Gene17498	MA01Gene17688	MA01Gene18439	MA01Gene19492	MA01Gene21629	MA01Gene23543	MA01Gene24092	MA01Gene24093	MA01Gene24396	MA01Gene24576	MA01Gene26862	MA01Gene27747	MA01Gene27749	MA01Gene27751	MA01Gene27752	MA01Gene27753	MA01Gene27754	MA01Gene27756	MA01Gene27757	MA01Gene27758	MA01Gene27762	MA01Gene27770	MA01Gene27771	MA01Gene27772	MA01Gene27776	MA01Gene27779	MA01Gene27780	MA01Gene27783	MA01Gene27851	MA01Gene27895	MA01Gene27896	MA01Gene28814	MA01Gene29284	MA01Gene30829	MA01Gene31531	MA01Gene32859	MA01Gene32860	MA01Gene33119	MA01Gene34617	MA01Gene35148	MA01Gene35289	MA01Gene35594	MA01Gene35595	MA01Gene35706	MA01Gene35708	MA01Gene36105	MA01Gene36598	MA01Gene36599	MA01Gene36768	MA01Gene36771	MA01Gene37185	MA01Gene37186	MA01Gene37990	MA01Gene38484	MA01Gene38487	MA01Gene38489	MA01Gene38629	MA01Gene38634	MA01Gene38982	MA01Gene38986	MA01Gene39304	MA01Gene39358	MA01Gene39383	MA01Gene39409	MA01Gene39677	MA01Gene39705	MA01Gene39736	MA01Gene39842	MA01Gene40331	MA01Gene40639	MA01Gene40941	MA01Gene41117	MA01Gene41274	MA01Gene42285	MA01Gene42453	MA01Gene42578	MA01Gene42828	MA01Gene43006	MA01Gene43007	MA01Gene43119	MA01Gene43121	MA01Gene43414	MA01Gene43694	MA01Gene43932	MA01Gene44114	MA01Gene44204	MA01Gene44700	MA01Gene45042	MA01Gene45119
Insulin signaling pathway	NA	MA01Gene00526	MA01Gene00599	MA01Gene00808	MA01Gene00983	MA01Gene01179	MA01Gene01315	MA01Gene01430	MA01Gene02260	MA01Gene02367	MA01Gene02383	MA01Gene02462	MA01Gene02464	MA01Gene03094	MA01Gene03166	MA01Gene03303	MA01Gene03656	MA01Gene03752	MA01Gene03761	MA01Gene03810	MA01Gene04061	MA01Gene04292	MA01Gene04454	MA01Gene04554	MA01Gene04773	MA01Gene04829	MA01Gene04848	MA01Gene04947	MA01Gene04989	MA01Gene05627	MA01Gene05982	MA01Gene06013	MA01Gene06073	MA01Gene07196	MA01Gene07249	MA01Gene07831	MA01Gene07979	MA01Gene08020	MA01Gene08367	MA01Gene08515	MA01Gene08659	MA01Gene08680	MA01Gene08768	MA01Gene08844	MA01Gene09058	MA01Gene09120	MA01Gene09382	MA01Gene09450	MA01Gene09526	MA01Gene09527	MA01Gene09634	MA01Gene09672	MA01Gene09693	MA01Gene10633	MA01Gene10911	MA01Gene11686	MA01Gene11703	MA01Gene11781	MA01Gene11950	MA01Gene12276	MA01Gene12834	MA01Gene12930	MA01Gene13003	MA01Gene13400	MA01Gene13563	MA01Gene13574	MA01Gene13629	MA01Gene13700	MA01Gene13740	MA01Gene13900	MA01Gene13968	MA01Gene13989	MA01Gene14200	MA01Gene14280	MA01Gene14402	MA01Gene14417	MA01Gene14455	MA01Gene14614	MA01Gene15727	MA01Gene15784	MA01Gene15921	MA01Gene16586	MA01Gene16744	MA01Gene16913	MA01Gene17090	MA01Gene17217	MA01Gene17327	MA01Gene17333	MA01Gene17334	MA01Gene17563	MA01Gene17633	MA01Gene18057	MA01Gene18456	MA01Gene18470	MA01Gene18512	MA01Gene18528	MA01Gene18552	MA01Gene19201	MA01Gene19290	MA01Gene19299	MA01Gene19657	MA01Gene20432	MA01Gene20452	MA01Gene20695	MA01Gene21102	MA01Gene22315	MA01Gene23057	MA01Gene23214	MA01Gene23469	MA01Gene23524	MA01Gene23630	MA01Gene23857	MA01Gene24085	MA01Gene24140	MA01Gene24170	MA01Gene24223	MA01Gene24273	MA01Gene24318	MA01Gene24484	MA01Gene25336	MA01Gene25675	MA01Gene25913	MA01Gene26085	MA01Gene26209	MA01Gene26265	MA01Gene26347	MA01Gene26853	MA01Gene26854	MA01Gene27047	MA01Gene27521	MA01Gene27662	MA01Gene27740	MA01Gene28148	MA01Gene28599	MA01Gene28913	MA01Gene29269	MA01Gene29640	MA01Gene29794	MA01Gene29816	MA01Gene29873	MA01Gene29896	MA01Gene30238	MA01Gene30293	MA01Gene30962	MA01Gene31266	MA01Gene31275	MA01Gene32501	MA01Gene32880	MA01Gene33032	MA01Gene34186	MA01Gene35085	MA01Gene37012	MA01Gene37162	MA01Gene37717	MA01Gene37877	MA01Gene38061	MA01Gene38262	MA01Gene38793	MA01Gene39368	MA01Gene39674	MA01Gene40559	MA01Gene40799	MA01Gene41363	MA01Gene42176	MA01Gene42980	MA01Gene44859
Vascular smooth muscle contraction	NA	MA01Gene00706	MA01Gene01025	MA01Gene01155	MA01Gene01175	MA01Gene01208	MA01Gene01396	MA01Gene01430	MA01Gene02016	MA01Gene02108	MA01Gene02260	MA01Gene02367	MA01Gene03251	MA01Gene03303	MA01Gene03484	MA01Gene03895	MA01Gene04349	MA01Gene04352	MA01Gene04454	MA01Gene04592	MA01Gene04998	MA01Gene05463	MA01Gene05677	MA01Gene05969	MA01Gene06013	MA01Gene06120	MA01Gene06121	MA01Gene06576	MA01Gene06791	MA01Gene06905	MA01Gene07104	MA01Gene07109	MA01Gene07432	MA01Gene07653	MA01Gene08515	MA01Gene08659	MA01Gene09120	MA01Gene09412	MA01Gene09570	MA01Gene09650	MA01Gene09653	MA01Gene09977	MA01Gene10059	MA01Gene10546	MA01Gene10883	MA01Gene11177	MA01Gene11646	MA01Gene11664	MA01Gene11668	MA01Gene11680	MA01Gene11781	MA01Gene12026	MA01Gene12137	MA01Gene12158	MA01Gene12387	MA01Gene12694	MA01Gene12826	MA01Gene12941	MA01Gene13134	MA01Gene13486	MA01Gene13488	MA01Gene13736	MA01Gene13737	MA01Gene13738	MA01Gene13739	MA01Gene13971	MA01Gene13972	MA01Gene14034	MA01Gene14119	MA01Gene14170	MA01Gene14354	MA01Gene14534	MA01Gene14676	MA01Gene15477	MA01Gene15848	MA01Gene15876	MA01Gene15921	MA01Gene16108	MA01Gene16165	MA01Gene16716	MA01Gene16744	MA01Gene16752	MA01Gene16769	MA01Gene17043	MA01Gene17240	MA01Gene17314	MA01Gene17538	MA01Gene17833	MA01Gene17939	MA01Gene17957	MA01Gene17958	MA01Gene17987	MA01Gene17991	MA01Gene18349	MA01Gene18556	MA01Gene18567	MA01Gene18596	MA01Gene18711	MA01Gene18733	MA01Gene18740	MA01Gene19301	MA01Gene19366	MA01Gene19894	MA01Gene20087	MA01Gene20432	MA01Gene20452	MA01Gene20485	MA01Gene20486	MA01Gene21006	MA01Gene21025	MA01Gene21613	MA01Gene21647	MA01Gene21750	MA01Gene22343	MA01Gene23544	MA01Gene24193	MA01Gene24273	MA01Gene24639	MA01Gene24641	MA01Gene24669	MA01Gene24673	MA01Gene24826	MA01Gene25125	MA01Gene25146	MA01Gene25372	MA01Gene25471	MA01Gene25675	MA01Gene25967	MA01Gene26037	MA01Gene26552	MA01Gene26567	MA01Gene26996	MA01Gene27102	MA01Gene28149	MA01Gene28962	MA01Gene29536	MA01Gene29873	MA01Gene30049	MA01Gene30373	MA01Gene30422	MA01Gene31303	MA01Gene31338	MA01Gene31515	MA01Gene31536	MA01Gene31572	MA01Gene31687	MA01Gene33032	MA01Gene33100	MA01Gene33229	MA01Gene33360	MA01Gene34264	MA01Gene34652	MA01Gene34862	MA01Gene34968	MA01Gene35459	MA01Gene35627	MA01Gene35632	MA01Gene36150	MA01Gene37012	MA01Gene40559	MA01Gene41796	MA01Gene41832	MA01Gene42136	MA01Gene43604	MA01Gene44580
Signaling pathways regulating pluripotency of stem cells	NA	MA01Gene00157	MA01Gene00713	MA01Gene01024	MA01Gene01140	MA01Gene01398	MA01Gene02367	MA01Gene02462	MA01Gene02472	MA01Gene02617	MA01Gene02940	MA01Gene02945	MA01Gene03810	MA01Gene04139	MA01Gene04539	MA01Gene04554	MA01Gene04685	MA01Gene04767	MA01Gene04977	MA01Gene05043	MA01Gene05532	MA01Gene05718	MA01Gene06013	MA01Gene06015	MA01Gene06174	MA01Gene07378	MA01Gene07789	MA01Gene07831	MA01Gene08020	MA01Gene08561	MA01Gene08570	MA01Gene08659	MA01Gene08690	MA01Gene09401	MA01Gene09640	MA01Gene09672	MA01Gene09744	MA01Gene09905	MA01Gene10088	MA01Gene10606	MA01Gene10608	MA01Gene10871	MA01Gene10968	MA01Gene11000	MA01Gene11001	MA01Gene11162	MA01Gene11401	MA01Gene11473	MA01Gene11781	MA01Gene11887	MA01Gene12182	MA01Gene12296	MA01Gene12318	MA01Gene12592	MA01Gene12619	MA01Gene12659	MA01Gene12834	MA01Gene12878	MA01Gene12891	MA01Gene13005	MA01Gene13201	MA01Gene13293	MA01Gene13419	MA01Gene13726	MA01Gene13792	MA01Gene13867	MA01Gene13975	MA01Gene14011	MA01Gene14417	MA01Gene14426	MA01Gene15744	MA01Gene15795	MA01Gene15880	MA01Gene16127	MA01Gene16195	MA01Gene16196	MA01Gene16248	MA01Gene16933	MA01Gene16947	MA01Gene17029	MA01Gene17068	MA01Gene17354	MA01Gene17653	MA01Gene17868	MA01Gene18057	MA01Gene18295	MA01Gene18356	MA01Gene18512	MA01Gene18681	MA01Gene18802	MA01Gene18995	MA01Gene19276	MA01Gene19823	MA01Gene19845	MA01Gene20586	MA01Gene20589	MA01Gene20693	MA01Gene20858	MA01Gene21048	MA01Gene21102	MA01Gene21591	MA01Gene21696	MA01Gene21887	MA01Gene21920	MA01Gene22033	MA01Gene22079	MA01Gene22315	MA01Gene22658	MA01Gene22858	MA01Gene23097	MA01Gene23178	MA01Gene23214	MA01Gene23283	MA01Gene23428	MA01Gene23449	MA01Gene23928	MA01Gene24086	MA01Gene24638	MA01Gene24801	MA01Gene25093	MA01Gene25096	MA01Gene25222	MA01Gene26347	MA01Gene26866	MA01Gene27286	MA01Gene27662	MA01Gene27740	MA01Gene28012	MA01Gene28025	MA01Gene28399	MA01Gene28562	MA01Gene28568	MA01Gene29687	MA01Gene30390	MA01Gene30399	MA01Gene30400	MA01Gene30992	MA01Gene31073	MA01Gene31143	MA01Gene31275	MA01Gene31396	MA01Gene31479	MA01Gene31607	MA01Gene31608	MA01Gene31705	MA01Gene32858	MA01Gene32874	MA01Gene32952	MA01Gene33236	MA01Gene33295	MA01Gene35277	MA01Gene35869	MA01Gene37012	MA01Gene38654	MA01Gene38680	MA01Gene38793	MA01Gene39617	MA01Gene40422	MA01Gene40432	MA01Gene40707	MA01Gene42533	MA01Gene42603	MA01Gene42935	MA01Gene43161	MA01Gene44308
Dopaminergic synapse	NA	MA01Gene00706	MA01Gene01196	MA01Gene01208	MA01Gene01430	MA01Gene02198	MA01Gene02260	MA01Gene02392	MA01Gene02623	MA01Gene03100	MA01Gene03127	MA01Gene03208	MA01Gene03303	MA01Gene03453	MA01Gene03484	MA01Gene03593	MA01Gene03595	MA01Gene03895	MA01Gene04054	MA01Gene04340	MA01Gene04372	MA01Gene04454	MA01Gene04554	MA01Gene04568	MA01Gene04877	MA01Gene04994	MA01Gene05003	MA01Gene05286	MA01Gene05344	MA01Gene05476	MA01Gene06025	MA01Gene06819	MA01Gene06822	MA01Gene06905	MA01Gene06912	MA01Gene07151	MA01Gene07190	MA01Gene07416	MA01Gene07556	MA01Gene07831	MA01Gene07921	MA01Gene08020	MA01Gene08515	MA01Gene09068	MA01Gene09102	MA01Gene09109	MA01Gene09182	MA01Gene09308	MA01Gene09474	MA01Gene09595	MA01Gene09650	MA01Gene09653	MA01Gene10467	MA01Gene10883	MA01Gene11117	MA01Gene11313	MA01Gene11338	MA01Gene11462	MA01Gene12002	MA01Gene12263	MA01Gene12402	MA01Gene12528	MA01Gene12814	MA01Gene13308	MA01Gene13663	MA01Gene13839	MA01Gene13867	MA01Gene14057	MA01Gene14170	MA01Gene14426	MA01Gene14463	MA01Gene14537	MA01Gene15634	MA01Gene15822	MA01Gene15848	MA01Gene16079	MA01Gene16195	MA01Gene16196	MA01Gene16493	MA01Gene16570	MA01Gene16681	MA01Gene16744	MA01Gene16799	MA01Gene17217	MA01Gene17363	MA01Gene17763	MA01Gene17833	MA01Gene17987	MA01Gene17998	MA01Gene18492	MA01Gene18567	MA01Gene18757	MA01Gene18989	MA01Gene19632	MA01Gene19879	MA01Gene19976	MA01Gene20432	MA01Gene20452	MA01Gene20499	MA01Gene20676	MA01Gene20697	MA01Gene21006	MA01Gene21102	MA01Gene21210	MA01Gene21275	MA01Gene22289	MA01Gene22294	MA01Gene22315	MA01Gene22858	MA01Gene23139	MA01Gene23214	MA01Gene23334	MA01Gene23630	MA01Gene23810	MA01Gene23857	MA01Gene24210	MA01Gene24273	MA01Gene24277	MA01Gene24297	MA01Gene24337	MA01Gene24608	MA01Gene24639	MA01Gene24641	MA01Gene24733	MA01Gene24734	MA01Gene24819	MA01Gene25675	MA01Gene25978	MA01Gene25988	MA01Gene26857	MA01Gene27100	MA01Gene27414	MA01Gene27537	MA01Gene27648	MA01Gene28017	MA01Gene28051	MA01Gene28288	MA01Gene28325	MA01Gene28379	MA01Gene28505	MA01Gene28854	MA01Gene29077	MA01Gene29690	MA01Gene29717	MA01Gene29842	MA01Gene29873	MA01Gene30039	MA01Gene30238	MA01Gene31002	MA01Gene31233	MA01Gene31286	MA01Gene31303	MA01Gene31338	MA01Gene31446	MA01Gene33032	MA01Gene33983	MA01Gene34264	MA01Gene35376	MA01Gene37696	MA01Gene40559	MA01Gene42603
FoxO signaling pathway	NA	MA01Gene01315	MA01Gene01355	MA01Gene01886	MA01Gene02017	MA01Gene02367	MA01Gene02396	MA01Gene02462	MA01Gene02472	MA01Gene02543	MA01Gene02945	MA01Gene03503	MA01Gene03752	MA01Gene03810	MA01Gene04061	MA01Gene04307	MA01Gene04515	MA01Gene04539	MA01Gene04554	MA01Gene04773	MA01Gene04989	MA01Gene05532	MA01Gene05882	MA01Gene05889	MA01Gene06013	MA01Gene06073	MA01Gene06118	MA01Gene06402	MA01Gene06605	MA01Gene06900	MA01Gene07249	MA01Gene08020	MA01Gene08659	MA01Gene08844	MA01Gene08941	MA01Gene09120	MA01Gene09232	MA01Gene09450	MA01Gene09672	MA01Gene09674	MA01Gene09857	MA01Gene10633	MA01Gene10911	MA01Gene11569	MA01Gene11703	MA01Gene11735	MA01Gene11781	MA01Gene11791	MA01Gene12228	MA01Gene12276	MA01Gene12401	MA01Gene12834	MA01Gene12863	MA01Gene12983	MA01Gene13740	MA01Gene13867	MA01Gene14056	MA01Gene14291	MA01Gene14417	MA01Gene14426	MA01Gene14614	MA01Gene15639	MA01Gene15744	MA01Gene15791	MA01Gene15921	MA01Gene16195	MA01Gene16196	MA01Gene16453	MA01Gene16503	MA01Gene17090	MA01Gene17217	MA01Gene17268	MA01Gene17633	MA01Gene18057	MA01Gene18417	MA01Gene18470	MA01Gene18493	MA01Gene18512	MA01Gene18574	MA01Gene19267	MA01Gene19616	MA01Gene20030	MA01Gene20214	MA01Gene20681	MA01Gene20985	MA01Gene21102	MA01Gene21696	MA01Gene22128	MA01Gene22520	MA01Gene22658	MA01Gene22858	MA01Gene23214	MA01Gene23363	MA01Gene23438	MA01Gene23630	MA01Gene23774	MA01Gene23857	MA01Gene24004	MA01Gene24009	MA01Gene24054	MA01Gene24484	MA01Gene25171	MA01Gene25176	MA01Gene25198	MA01Gene25305	MA01Gene25336	MA01Gene25850	MA01Gene25851	MA01Gene25878	MA01Gene26265	MA01Gene26309	MA01Gene26347	MA01Gene27014	MA01Gene27080	MA01Gene27081	MA01Gene27143	MA01Gene27317	MA01Gene27662	MA01Gene27688	MA01Gene27740	MA01Gene27812	MA01Gene28102	MA01Gene28280	MA01Gene28424	MA01Gene28599	MA01Gene28745	MA01Gene28804	MA01Gene28913	MA01Gene28936	MA01Gene29196	MA01Gene29269	MA01Gene29691	MA01Gene29997	MA01Gene30238	MA01Gene30861	MA01Gene30908	MA01Gene31275	MA01Gene31531	MA01Gene31581	MA01Gene32501	MA01Gene32666	MA01Gene35118	MA01Gene35554	MA01Gene37012	MA01Gene37162	MA01Gene37717	MA01Gene37753	MA01Gene38793	MA01Gene38993	MA01Gene38994	MA01Gene39337	MA01Gene39674	MA01Gene40751	MA01Gene40973	MA01Gene42603	MA01Gene42939	MA01Gene44693
Wnt signaling pathway	NA	MA01Gene00702	MA01Gene00706	MA01Gene00713	MA01Gene01024	MA01Gene01140	MA01Gene01180	MA01Gene01208	MA01Gene01398	MA01Gene01886	MA01Gene02017	MA01Gene02260	MA01Gene02543	MA01Gene02547	MA01Gene03253	MA01Gene03293	MA01Gene03484	MA01Gene03848	MA01Gene03895	MA01Gene04054	MA01Gene04139	MA01Gene04307	MA01Gene04435	MA01Gene04539	MA01Gene04767	MA01Gene05017	MA01Gene05286	MA01Gene05309	MA01Gene05532	MA01Gene06118	MA01Gene06819	MA01Gene06905	MA01Gene07118	MA01Gene07216	MA01Gene07329	MA01Gene07541	MA01Gene07758	MA01Gene07768	MA01Gene07804	MA01Gene07814	MA01Gene07831	MA01Gene09102	MA01Gene09107	MA01Gene09230	MA01Gene09308	MA01Gene09401	MA01Gene09640	MA01Gene11000	MA01Gene11001	MA01Gene11162	MA01Gene11295	MA01Gene11680	MA01Gene11916	MA01Gene12182	MA01Gene12242	MA01Gene12296	MA01Gene12384	MA01Gene12592	MA01Gene12659	MA01Gene12984	MA01Gene13022	MA01Gene13084	MA01Gene13293	MA01Gene13391	MA01Gene13461	MA01Gene13792	MA01Gene13972	MA01Gene13975	MA01Gene14084	MA01Gene14177	MA01Gene14354	MA01Gene15795	MA01Gene15946	MA01Gene16127	MA01Gene16248	MA01Gene16393	MA01Gene16728	MA01Gene16850	MA01Gene17029	MA01Gene17043	MA01Gene17217	MA01Gene17363	MA01Gene17717	MA01Gene17868	MA01Gene17963	MA01Gene18356	MA01Gene18567	MA01Gene18634	MA01Gene18681	MA01Gene18995	MA01Gene19021	MA01Gene19328	MA01Gene19423	MA01Gene19758	MA01Gene19845	MA01Gene20393	MA01Gene20584	MA01Gene20586	MA01Gene20872	MA01Gene21006	MA01Gene21617	MA01Gene21696	MA01Gene21849	MA01Gene22079	MA01Gene22106	MA01Gene22315	MA01Gene22797	MA01Gene23178	MA01Gene23283	MA01Gene23630	MA01Gene23857	MA01Gene24210	MA01Gene24609	MA01Gene24638	MA01Gene24639	MA01Gene24641	MA01Gene25093	MA01Gene25878	MA01Gene27213	MA01Gene27255	MA01Gene27317	MA01Gene27806	MA01Gene28221	MA01Gene28242	MA01Gene28431	MA01Gene29244	MA01Gene29842	MA01Gene29997	MA01Gene30238	MA01Gene30399	MA01Gene30400	MA01Gene30942	MA01Gene31143	MA01Gene31396	MA01Gene31479	MA01Gene31756	MA01Gene31853	MA01Gene32789	MA01Gene32858	MA01Gene33032	MA01Gene33982	MA01Gene34060	MA01Gene34264	MA01Gene35277	MA01Gene35359	MA01Gene35851	MA01Gene36197	MA01Gene38654	MA01Gene38680	MA01Gene39337	MA01Gene39617	MA01Gene42533	MA01Gene44639	MA01Gene44712
Axon guidance	NA	MA01Gene00702	MA01Gene01180	MA01Gene02367	MA01Gene02462	MA01Gene02570	MA01Gene02571	MA01Gene02961	MA01Gene03293	MA01Gene03810	MA01Gene03906	MA01Gene04054	MA01Gene04106	MA01Gene04178	MA01Gene04686	MA01Gene04782	MA01Gene04997	MA01Gene05286	MA01Gene05561	MA01Gene05955	MA01Gene06112	MA01Gene06514	MA01Gene07365	MA01Gene07406	MA01Gene07768	MA01Gene07831	MA01Gene08502	MA01Gene08659	MA01Gene08694	MA01Gene09102	MA01Gene09113	MA01Gene09312	MA01Gene09397	MA01Gene09570	MA01Gene09799	MA01Gene09950	MA01Gene10079	MA01Gene10115	MA01Gene10677	MA01Gene10878	MA01Gene11012	MA01Gene11389	MA01Gene11680	MA01Gene11860	MA01Gene12010	MA01Gene12011	MA01Gene12158	MA01Gene12389	MA01Gene12490	MA01Gene12521	MA01Gene12792	MA01Gene12822	MA01Gene13022	MA01Gene13228	MA01Gene13839	MA01Gene13909	MA01Gene13910	MA01Gene13972	MA01Gene14354	MA01Gene14399	MA01Gene14417	MA01Gene14445	MA01Gene14468	MA01Gene14670	MA01Gene15632	MA01Gene15634	MA01Gene15691	MA01Gene15776	MA01Gene15816	MA01Gene15897	MA01Gene15997	MA01Gene16106	MA01Gene16661	MA01Gene16728	MA01Gene17013	MA01Gene17043	MA01Gene17175	MA01Gene17205	MA01Gene17457	MA01Gene17583	MA01Gene17924	MA01Gene18212	MA01Gene18250	MA01Gene18504	MA01Gene18545	MA01Gene18590	MA01Gene19191	MA01Gene19192	MA01Gene19196	MA01Gene19382	MA01Gene19414	MA01Gene19502	MA01Gene20560	MA01Gene21008	MA01Gene21075	MA01Gene22053	MA01Gene22054	MA01Gene22315	MA01Gene22777	MA01Gene22821	MA01Gene22898	MA01Gene22899	MA01Gene22902	MA01Gene23033	MA01Gene23119	MA01Gene23466	MA01Gene23695	MA01Gene24210	MA01Gene24643	MA01Gene24827	MA01Gene25146	MA01Gene25786	MA01Gene25967	MA01Gene26184	MA01Gene26274	MA01Gene27175	MA01Gene27391	MA01Gene27537	MA01Gene27588	MA01Gene27662	MA01Gene27740	MA01Gene27806	MA01Gene28313	MA01Gene28428	MA01Gene28517	MA01Gene28808	MA01Gene28906	MA01Gene29416	MA01Gene29732	MA01Gene30368	MA01Gene30419	MA01Gene30480	MA01Gene30760	MA01Gene30776	MA01Gene30942	MA01Gene30963	MA01Gene31144	MA01Gene31149	MA01Gene31280	MA01Gene31286	MA01Gene31297	MA01Gene31495	MA01Gene31855	MA01Gene32470	MA01Gene33615	MA01Gene35150	MA01Gene37200	MA01Gene39759	MA01Gene39909	MA01Gene40864	MA01Gene42530	MA01Gene43251	MA01Gene44203
Ubiquitin mediated proteolysis	NA	MA01Gene00916	MA01Gene00971	MA01Gene01075	MA01Gene01419	MA01Gene01798	MA01Gene02383	MA01Gene02547	MA01Gene02553	MA01Gene02559	MA01Gene02601	MA01Gene03121	MA01Gene03319	MA01Gene03494	MA01Gene03642	MA01Gene03734	MA01Gene04525	MA01Gene04591	MA01Gene04718	MA01Gene04829	MA01Gene05309	MA01Gene05723	MA01Gene05961	MA01Gene06012	MA01Gene06678	MA01Gene07077	MA01Gene07128	MA01Gene07171	MA01Gene07241	MA01Gene07793	MA01Gene08588	MA01Gene08631	MA01Gene08656	MA01Gene08665	MA01Gene08773	MA01Gene09009	MA01Gene09438	MA01Gene09550	MA01Gene09617	MA01Gene09730	MA01Gene10058	MA01Gene10212	MA01Gene10258	MA01Gene10643	MA01Gene11345	MA01Gene11708	MA01Gene11783	MA01Gene11916	MA01Gene12459	MA01Gene12526	MA01Gene12720	MA01Gene12924	MA01Gene12989	MA01Gene13352	MA01Gene13394	MA01Gene14062	MA01Gene14187	MA01Gene14298	MA01Gene14403	MA01Gene14675	MA01Gene15639	MA01Gene15686	MA01Gene15947	MA01Gene16318	MA01Gene16406	MA01Gene16452	MA01Gene16506	MA01Gene16609	MA01Gene16610	MA01Gene16991	MA01Gene17687	MA01Gene17773	MA01Gene17934	MA01Gene18025	MA01Gene18037	MA01Gene18038	MA01Gene18572	MA01Gene18709	MA01Gene19009	MA01Gene19027	MA01Gene19290	MA01Gene20706	MA01Gene20707	MA01Gene20756	MA01Gene21579	MA01Gene22640	MA01Gene22802	MA01Gene23175	MA01Gene23190	MA01Gene23361	MA01Gene23399	MA01Gene23574	MA01Gene23604	MA01Gene23955	MA01Gene23956	MA01Gene24009	MA01Gene24177	MA01Gene24352	MA01Gene24387	MA01Gene24607	MA01Gene24609	MA01Gene26075	MA01Gene26292	MA01Gene27311	MA01Gene27502	MA01Gene27710	MA01Gene28348	MA01Gene28377	MA01Gene28561	MA01Gene28596	MA01Gene28647	MA01Gene29244	MA01Gene29266	MA01Gene29370	MA01Gene29531	MA01Gene29816	MA01Gene30028	MA01Gene30369	MA01Gene30517	MA01Gene30518	MA01Gene30857	MA01Gene31140	MA01Gene31621	MA01Gene31756	MA01Gene31835	MA01Gene32587	MA01Gene33271	MA01Gene33304	MA01Gene34418	MA01Gene34482	MA01Gene35788	MA01Gene36116	MA01Gene36117	MA01Gene37098	MA01Gene37537	MA01Gene38321	MA01Gene38867	MA01Gene39281	MA01Gene39964	MA01Gene40579	MA01Gene40799	MA01Gene40973	MA01Gene41405	MA01Gene42216	MA01Gene42257	MA01Gene43127	MA01Gene43257	MA01Gene43286	MA01Gene43454	MA01Gene43750	MA01Gene44712
Thyroid hormone signaling pathway	NA	MA01Gene00706	MA01Gene01068	MA01Gene01110	MA01Gene01208	MA01Gene01216	MA01Gene02017	MA01Gene02260	MA01Gene02363	MA01Gene02367	MA01Gene02462	MA01Gene02479	MA01Gene02543	MA01Gene03094	MA01Gene03484	MA01Gene03728	MA01Gene03810	MA01Gene03895	MA01Gene04307	MA01Gene04554	MA01Gene04773	MA01Gene04850	MA01Gene05656	MA01Gene05660	MA01Gene06013	MA01Gene06118	MA01Gene06758	MA01Gene06761	MA01Gene06851	MA01Gene06905	MA01Gene06918	MA01Gene07610	MA01Gene07831	MA01Gene07979	MA01Gene08020	MA01Gene08659	MA01Gene09004	MA01Gene09230	MA01Gene09480	MA01Gene09672	MA01Gene09711	MA01Gene09896	MA01Gene09931	MA01Gene10094	MA01Gene10994	MA01Gene11231	MA01Gene11335	MA01Gene11363	MA01Gene11366	MA01Gene11404	MA01Gene11555	MA01Gene11628	MA01Gene11781	MA01Gene11984	MA01Gene12474	MA01Gene12659	MA01Gene12834	MA01Gene12855	MA01Gene12889	MA01Gene12947	MA01Gene13563	MA01Gene13574	MA01Gene14266	MA01Gene14401	MA01Gene14417	MA01Gene15371	MA01Gene15639	MA01Gene16282	MA01Gene17872	MA01Gene17994	MA01Gene18057	MA01Gene18341	MA01Gene18552	MA01Gene18567	MA01Gene18895	MA01Gene19642	MA01Gene19845	MA01Gene20896	MA01Gene21006	MA01Gene21102	MA01Gene21209	MA01Gene21555	MA01Gene21911	MA01Gene22079	MA01Gene22315	MA01Gene22320	MA01Gene22771	MA01Gene23214	MA01Gene23481	MA01Gene24160	MA01Gene24176	MA01Gene24639	MA01Gene24641	MA01Gene24822	MA01Gene24840	MA01Gene24949	MA01Gene24989	MA01Gene25139	MA01Gene25387	MA01Gene25674	MA01Gene25777	MA01Gene26039	MA01Gene26265	MA01Gene26347	MA01Gene26801	MA01Gene27126	MA01Gene27662	MA01Gene27740	MA01Gene27986	MA01Gene28350	MA01Gene28493	MA01Gene29095	MA01Gene29269	MA01Gene29391	MA01Gene30006	MA01Gene30405	MA01Gene30462	MA01Gene30599	MA01Gene31016	MA01Gene31143	MA01Gene31275	MA01Gene31424	MA01Gene31606	MA01Gene31899	MA01Gene33032	MA01Gene33180	MA01Gene33670	MA01Gene34264	MA01Gene35368	MA01Gene36928	MA01Gene36929	MA01Gene37012	MA01Gene37434	MA01Gene37557	MA01Gene38061	MA01Gene38317	MA01Gene38450	MA01Gene38605	MA01Gene38793	MA01Gene39284	MA01Gene39337	MA01Gene39353	MA01Gene39906	MA01Gene40109	MA01Gene40361	MA01Gene40521	MA01Gene41869	MA01Gene42905	MA01Gene43161	MA01Gene43185	MA01Gene43186
Hepatitis B	NA	MA01Gene00706	MA01Gene01132	MA01Gene01208	MA01Gene01784	MA01Gene01786	MA01Gene02017	MA01Gene02367	MA01Gene02462	MA01Gene02472	MA01Gene02473	MA01Gene02543	MA01Gene02623	MA01Gene02704	MA01Gene03094	MA01Gene03208	MA01Gene03293	MA01Gene03484	MA01Gene03593	MA01Gene03595	MA01Gene03673	MA01Gene03810	MA01Gene04300	MA01Gene04302	MA01Gene04307	MA01Gene04539	MA01Gene04554	MA01Gene05041	MA01Gene05191	MA01Gene05532	MA01Gene05660	MA01Gene05723	MA01Gene06013	MA01Gene06025	MA01Gene06118	MA01Gene06605	MA01Gene06820	MA01Gene06905	MA01Gene06907	MA01Gene07416	MA01Gene08020	MA01Gene08659	MA01Gene09230	MA01Gene09672	MA01Gene10303	MA01Gene10349	MA01Gene10467	MA01Gene10532	MA01Gene11304	MA01Gene11627	MA01Gene11628	MA01Gene11781	MA01Gene12282	MA01Gene12318	MA01Gene12659	MA01Gene12834	MA01Gene12863	MA01Gene13022	MA01Gene13356	MA01Gene13671	MA01Gene13856	MA01Gene14057	MA01Gene14417	MA01Gene14455	MA01Gene14613	MA01Gene14614	MA01Gene15769	MA01Gene15791	MA01Gene16079	MA01Gene16397	MA01Gene17217	MA01Gene17268	MA01Gene17569	MA01Gene17606	MA01Gene17717	MA01Gene17796	MA01Gene17998	MA01Gene18057	MA01Gene18295	MA01Gene18512	MA01Gene18567	MA01Gene18648	MA01Gene18757	MA01Gene19143	MA01Gene19754	MA01Gene20030	MA01Gene20502	MA01Gene20653	MA01Gene20681	MA01Gene20859	MA01Gene21102	MA01Gene21275	MA01Gene21565	MA01Gene21629	MA01Gene21696	MA01Gene21849	MA01Gene22128	MA01Gene22640	MA01Gene23214	MA01Gene23340	MA01Gene23399	MA01Gene23630	MA01Gene23857	MA01Gene24054	MA01Gene24376	MA01Gene24733	MA01Gene24734	MA01Gene25229	MA01Gene25305	MA01Gene25676	MA01Gene26309	MA01Gene26347	MA01Gene27014	MA01Gene27662	MA01Gene27666	MA01Gene27740	MA01Gene27806	MA01Gene27999	MA01Gene28092	MA01Gene28745	MA01Gene28911	MA01Gene29100	MA01Gene29819	MA01Gene30191	MA01Gene30238	MA01Gene30375	MA01Gene30415	MA01Gene30426	MA01Gene30462	MA01Gene30666	MA01Gene30691	MA01Gene30942	MA01Gene31275	MA01Gene31581	MA01Gene32239	MA01Gene32250	MA01Gene33534	MA01Gene33894	MA01Gene33985	MA01Gene34322	MA01Gene34843	MA01Gene36358	MA01Gene37012	MA01Gene37434	MA01Gene38581	MA01Gene38793	MA01Gene39337	MA01Gene40804	MA01Gene41725	MA01Gene42522
Parkinson's disease	NA	MA01Gene00385	MA01Gene00809	MA01Gene01199	MA01Gene01301	MA01Gene01423	MA01Gene01880	MA01Gene02260	MA01Gene02298	MA01Gene02520	MA01Gene02602	MA01Gene03230	MA01Gene03467	MA01Gene03681	MA01Gene04182	MA01Gene04525	MA01Gene04623	MA01Gene05015	MA01Gene05240	MA01Gene05794	MA01Gene06738	MA01Gene07057	MA01Gene07094	MA01Gene07621	MA01Gene08665	MA01Gene09009	MA01Gene09043	MA01Gene09748	MA01Gene09801	MA01Gene10135	MA01Gene10346	MA01Gene10357	MA01Gene10883	MA01Gene11299	MA01Gene11451	MA01Gene11700	MA01Gene11755	MA01Gene11779	MA01Gene11985	MA01Gene12398	MA01Gene13398	MA01Gene13500	MA01Gene13662	MA01Gene13663	MA01Gene13729	MA01Gene13832	MA01Gene13839	MA01Gene14034	MA01Gene14353	MA01Gene14523	MA01Gene14613	MA01Gene14665	MA01Gene15403	MA01Gene15484	MA01Gene15629	MA01Gene15634	MA01Gene15769	MA01Gene16086	MA01Gene16308	MA01Gene16505	MA01Gene16609	MA01Gene16610	MA01Gene17194	MA01Gene17553	MA01Gene17594	MA01Gene17773	MA01Gene17823	MA01Gene18333	MA01Gene18366	MA01Gene18447	MA01Gene18648	MA01Gene18652	MA01Gene18709	MA01Gene18989	MA01Gene19623	MA01Gene19976	MA01Gene20209	MA01Gene20676	MA01Gene21451	MA01Gene21574	MA01Gene22030	MA01Gene22467	MA01Gene23086	MA01Gene23492	MA01Gene23544	MA01Gene24177	MA01Gene24220	MA01Gene24438	MA01Gene24509	MA01Gene24624	MA01Gene24669	MA01Gene24673	MA01Gene24784	MA01Gene24792	MA01Gene25978	MA01Gene25991	MA01Gene26700	MA01Gene27181	MA01Gene27326	MA01Gene27461	MA01Gene27492	MA01Gene27537	MA01Gene27648	MA01Gene28106	MA01Gene28238	MA01Gene28354	MA01Gene28375	MA01Gene28505	MA01Gene28854	MA01Gene28912	MA01Gene29203	MA01Gene30130	MA01Gene30462	MA01Gene30474	MA01Gene30700	MA01Gene30843	MA01Gene30857	MA01Gene31286	MA01Gene32245	MA01Gene32250	MA01Gene32258	MA01Gene33029	MA01Gene33032	MA01Gene33271	MA01Gene33509	MA01Gene34242	MA01Gene35961	MA01Gene36719	MA01Gene36979	MA01Gene38749	MA01Gene39035	MA01Gene39839	MA01Gene39874	MA01Gene39964	MA01Gene40504	MA01Gene41405	MA01Gene42070	MA01Gene42071	MA01Gene42073	MA01Gene42074	MA01Gene42075	MA01Gene42076	MA01Gene42077	MA01Gene42078	MA01Gene42257	MA01Gene42621	MA01Gene42710	MA01Gene43070	MA01Gene43475	MA01Gene43659
AMPK signaling pathway	NA	MA01Gene00526	MA01Gene01315	MA01Gene01383	MA01Gene01445	MA01Gene02464	MA01Gene02945	MA01Gene03100	MA01Gene03208	MA01Gene03593	MA01Gene03595	MA01Gene03737	MA01Gene03752	MA01Gene04061	MA01Gene04292	MA01Gene04307	MA01Gene04554	MA01Gene04773	MA01Gene04848	MA01Gene04989	MA01Gene04994	MA01Gene04998	MA01Gene05041	MA01Gene05476	MA01Gene05828	MA01Gene06025	MA01Gene06073	MA01Gene06822	MA01Gene07208	MA01Gene07249	MA01Gene07416	MA01Gene07716	MA01Gene07979	MA01Gene08020	MA01Gene08768	MA01Gene08844	MA01Gene09058	MA01Gene09382	MA01Gene09450	MA01Gene09526	MA01Gene09527	MA01Gene09595	MA01Gene09634	MA01Gene09672	MA01Gene09729	MA01Gene09839	MA01Gene09958	MA01Gene10080	MA01Gene10633	MA01Gene10911	MA01Gene11338	MA01Gene11703	MA01Gene11735	MA01Gene11773	MA01Gene12244	MA01Gene12276	MA01Gene12814	MA01Gene12834	MA01Gene12898	MA01Gene13563	MA01Gene13574	MA01Gene13740	MA01Gene13800	MA01Gene13988	MA01Gene14057	MA01Gene14534	MA01Gene14537	MA01Gene15476	MA01Gene15633	MA01Gene15727	MA01Gene15744	MA01Gene15813	MA01Gene16079	MA01Gene16125	MA01Gene16503	MA01Gene16681	MA01Gene16799	MA01Gene17030	MA01Gene17633	MA01Gene17994	MA01Gene18057	MA01Gene18172	MA01Gene18298	MA01Gene18470	MA01Gene18528	MA01Gene18552	MA01Gene19299	MA01Gene20214	MA01Gene20499	MA01Gene21102	MA01Gene21210	MA01Gene22652	MA01Gene22658	MA01Gene22846	MA01Gene23214	MA01Gene23542	MA01Gene24085	MA01Gene24170	MA01Gene24484	MA01Gene24608	MA01Gene24751	MA01Gene24819	MA01Gene25171	MA01Gene25336	MA01Gene25988	MA01Gene26018	MA01Gene26019	MA01Gene26085	MA01Gene26265	MA01Gene26320	MA01Gene26347	MA01Gene26539	MA01Gene26801	MA01Gene28017	MA01Gene28051	MA01Gene28092	MA01Gene28418	MA01Gene28599	MA01Gene28913	MA01Gene29123	MA01Gene29269	MA01Gene29613	MA01Gene29690	MA01Gene29794	MA01Gene30405	MA01Gene30599	MA01Gene31016	MA01Gene31275	MA01Gene31277	MA01Gene31410	MA01Gene31666	MA01Gene31853	MA01Gene32662	MA01Gene33983	MA01Gene34241	MA01Gene34847	MA01Gene34852	MA01Gene37162	MA01Gene37717	MA01Gene38061	MA01Gene38793	MA01Gene39395	MA01Gene39674	MA01Gene39974	MA01Gene41363	MA01Gene41869	MA01Gene42111	MA01Gene42328	MA01Gene42905
Platelet activation	NA	MA01Gene01068	MA01Gene01175	MA01Gene01396	MA01Gene01430	MA01Gene01804	MA01Gene02016	MA01Gene02197	MA01Gene02260	MA01Gene02367	MA01Gene03251	MA01Gene03417	MA01Gene03895	MA01Gene03913	MA01Gene04183	MA01Gene04272	MA01Gene04454	MA01Gene04553	MA01Gene04554	MA01Gene04592	MA01Gene05032	MA01Gene05254	MA01Gene05712	MA01Gene05725	MA01Gene06120	MA01Gene06121	MA01Gene06148	MA01Gene06465	MA01Gene06870	MA01Gene06872	MA01Gene06918	MA01Gene07104	MA01Gene07109	MA01Gene07114	MA01Gene08020	MA01Gene08515	MA01Gene08659	MA01Gene08999	MA01Gene09092	MA01Gene09348	MA01Gene09511	MA01Gene09570	MA01Gene09650	MA01Gene09653	MA01Gene09672	MA01Gene09880	MA01Gene10546	MA01Gene10883	MA01Gene11680	MA01Gene12010	MA01Gene12026	MA01Gene12137	MA01Gene12158	MA01Gene12756	MA01Gene12834	MA01Gene12941	MA01Gene13003	MA01Gene13134	MA01Gene13705	MA01Gene13839	MA01Gene13867	MA01Gene13972	MA01Gene13983	MA01Gene14170	MA01Gene14280	MA01Gene14354	MA01Gene14426	MA01Gene14522	MA01Gene15634	MA01Gene15807	MA01Gene15876	MA01Gene16195	MA01Gene16196	MA01Gene16769	MA01Gene17043	MA01Gene17493	MA01Gene17833	MA01Gene17987	MA01Gene18057	MA01Gene18349	MA01Gene19301	MA01Gene19894	MA01Gene20087	MA01Gene20432	MA01Gene20485	MA01Gene20486	MA01Gene21006	MA01Gene21025	MA01Gene21029	MA01Gene21102	MA01Gene21608	MA01Gene21647	MA01Gene22624	MA01Gene22858	MA01Gene22946	MA01Gene23212	MA01Gene23214	MA01Gene23413	MA01Gene23719	MA01Gene23828	MA01Gene23829	MA01Gene24224	MA01Gene24406	MA01Gene24639	MA01Gene24641	MA01Gene25125	MA01Gene25146	MA01Gene25372	MA01Gene25471	MA01Gene25675	MA01Gene25747	MA01Gene25967	MA01Gene26347	MA01Gene26558	MA01Gene26567	MA01Gene27102	MA01Gene27537	MA01Gene28112	MA01Gene28214	MA01Gene28264	MA01Gene28321	MA01Gene28970	MA01Gene30049	MA01Gene30422	MA01Gene30956	MA01Gene31275	MA01Gene31286	MA01Gene31303	MA01Gene31515	MA01Gene33032	MA01Gene33360	MA01Gene33670	MA01Gene33910	MA01Gene34264	MA01Gene34652	MA01Gene34862	MA01Gene35368	MA01Gene35627	MA01Gene35632	MA01Gene36150	MA01Gene37434	MA01Gene38793	MA01Gene42106	MA01Gene42530	MA01Gene42603	MA01Gene42912
Measles	NA	MA01Gene00940	MA01Gene01132	MA01Gene01490	MA01Gene01492	MA01Gene01497	MA01Gene01784	MA01Gene01786	MA01Gene02193	MA01Gene02361	MA01Gene02362	MA01Gene02472	MA01Gene02473	MA01Gene02492	MA01Gene02555	MA01Gene02704	MA01Gene03673	MA01Gene03734	MA01Gene03902	MA01Gene04034	MA01Gene04307	MA01Gene04554	MA01Gene04638	MA01Gene04645	MA01Gene04646	MA01Gene04740	MA01Gene04797	MA01Gene04829	MA01Gene05660	MA01Gene06669	MA01Gene06907	MA01Gene07527	MA01Gene07565	MA01Gene07568	MA01Gene07580	MA01Gene07831	MA01Gene08020	MA01Gene08588	MA01Gene09112	MA01Gene09230	MA01Gene09672	MA01Gene09905	MA01Gene10264	MA01Gene10268	MA01Gene10303	MA01Gene10532	MA01Gene11076	MA01Gene11628	MA01Gene12216	MA01Gene12318	MA01Gene12834	MA01Gene13290	MA01Gene13475	MA01Gene13849	MA01Gene14479	MA01Gene15035	MA01Gene15036	MA01Gene15477	MA01Gene15791	MA01Gene15963	MA01Gene16397	MA01Gene16497	MA01Gene16498	MA01Gene16499	MA01Gene17075	MA01Gene17268	MA01Gene17569	MA01Gene18057	MA01Gene18295	MA01Gene18856	MA01Gene19180	MA01Gene19290	MA01Gene19423	MA01Gene19754	MA01Gene20502	MA01Gene21045	MA01Gene21102	MA01Gene21111	MA01Gene21617	MA01Gene22106	MA01Gene22128	MA01Gene22315	MA01Gene22350	MA01Gene23214	MA01Gene23428	MA01Gene23521	MA01Gene23937	MA01Gene25045	MA01Gene25305	MA01Gene25563	MA01Gene25676	MA01Gene25755	MA01Gene25942	MA01Gene26130	MA01Gene26347	MA01Gene26915	MA01Gene27014	MA01Gene27255	MA01Gene27317	MA01Gene27666	MA01Gene27937	MA01Gene27999	MA01Gene28310	MA01Gene28503	MA01Gene28936	MA01Gene29100	MA01Gene30666	MA01Gene31275	MA01Gene31581	MA01Gene31853	MA01Gene32053	MA01Gene34444	MA01Gene35706	MA01Gene35708	MA01Gene35798	MA01Gene36191	MA01Gene36358	MA01Gene36598	MA01Gene36599	MA01Gene36708	MA01Gene37113	MA01Gene37185	MA01Gene37186	MA01Gene37992	MA01Gene38629	MA01Gene38634	MA01Gene38793	MA01Gene38982	MA01Gene38986	MA01Gene39358	MA01Gene39383	MA01Gene39661	MA01Gene39677	MA01Gene39736	MA01Gene40481	MA01Gene40799	MA01Gene41274	MA01Gene41725	MA01Gene42324	MA01Gene42522	MA01Gene42530	MA01Gene42578	MA01Gene42828	MA01Gene43694	MA01Gene44114	MA01Gene45119
Sphingolipid signaling pathway	NA	MA01Gene00702	MA01Gene00706	MA01Gene00978	MA01Gene01159	MA01Gene01175	MA01Gene01180	MA01Gene01208	MA01Gene01834	MA01Gene02367	MA01Gene02462	MA01Gene02588	MA01Gene02704	MA01Gene03100	MA01Gene03128	MA01Gene03484	MA01Gene03810	MA01Gene03895	MA01Gene04183	MA01Gene04302	MA01Gene04444	MA01Gene04554	MA01Gene04935	MA01Gene04994	MA01Gene05476	MA01Gene05589	MA01Gene05882	MA01Gene06013	MA01Gene06356	MA01Gene06402	MA01Gene06822	MA01Gene06905	MA01Gene07031	MA01Gene07807	MA01Gene08020	MA01Gene08659	MA01Gene08946	MA01Gene09082	MA01Gene09230	MA01Gene09476	MA01Gene09595	MA01Gene09650	MA01Gene09653	MA01Gene09672	MA01Gene10050	MA01Gene10793	MA01Gene11253	MA01Gene11338	MA01Gene11680	MA01Gene11781	MA01Gene12158	MA01Gene12282	MA01Gene12807	MA01Gene12814	MA01Gene12834	MA01Gene13839	MA01Gene13861	MA01Gene13867	MA01Gene13972	MA01Gene14208	MA01Gene14280	MA01Gene14354	MA01Gene14417	MA01Gene14426	MA01Gene14537	MA01Gene15634	MA01Gene16195	MA01Gene16196	MA01Gene16681	MA01Gene16752	MA01Gene16799	MA01Gene16802	MA01Gene17003	MA01Gene17043	MA01Gene17146	MA01Gene17217	MA01Gene17729	MA01Gene18057	MA01Gene18567	MA01Gene18644	MA01Gene19480	MA01Gene19521	MA01Gene19575	MA01Gene19785	MA01Gene20499	MA01Gene20681	MA01Gene20789	MA01Gene21006	MA01Gene21102	MA01Gene21137	MA01Gene21138	MA01Gene21210	MA01Gene21629	MA01Gene21755	MA01Gene22042	MA01Gene22649	MA01Gene22858	MA01Gene23214	MA01Gene23522	MA01Gene23630	MA01Gene23857	MA01Gene24608	MA01Gene24639	MA01Gene24641	MA01Gene24819	MA01Gene25146	MA01Gene25988	MA01Gene26347	MA01Gene26734	MA01Gene27537	MA01Gene27662	MA01Gene27740	MA01Gene27999	MA01Gene28017	MA01Gene28051	MA01Gene28452	MA01Gene28911	MA01Gene29107	MA01Gene29269	MA01Gene29690	MA01Gene30049	MA01Gene30238	MA01Gene31275	MA01Gene31286	MA01Gene32631	MA01Gene32664	MA01Gene32710	MA01Gene33229	MA01Gene33983	MA01Gene34094	MA01Gene34264	MA01Gene34795	MA01Gene36793	MA01Gene36794	MA01Gene37012	MA01Gene38793	MA01Gene39250	MA01Gene39251	MA01Gene39799	MA01Gene40081	MA01Gene40121	MA01Gene40682	MA01Gene40804	MA01Gene42530	MA01Gene42603
Cell cycle	NA	MA01Gene01132	MA01Gene01798	MA01Gene02017	MA01Gene02543	MA01Gene02547	MA01Gene02579	MA01Gene03673	MA01Gene03731	MA01Gene04275	MA01Gene04307	MA01Gene04450	MA01Gene04539	MA01Gene05041	MA01Gene05191	MA01Gene05451	MA01Gene05532	MA01Gene05599	MA01Gene05876	MA01Gene06118	MA01Gene06349	MA01Gene06605	MA01Gene06887	MA01Gene06900	MA01Gene07831	MA01Gene08526	MA01Gene08615	MA01Gene09180	MA01Gene09230	MA01Gene09617	MA01Gene09674	MA01Gene09798	MA01Gene09863	MA01Gene10058	MA01Gene10079	MA01Gene11345	MA01Gene11347	MA01Gene11708	MA01Gene11915	MA01Gene11916	MA01Gene12360	MA01Gene12401	MA01Gene12416	MA01Gene12459	MA01Gene12480	MA01Gene12659	MA01Gene12677	MA01Gene12819	MA01Gene13671	MA01Gene14056	MA01Gene14153	MA01Gene14187	MA01Gene14311	MA01Gene14403	MA01Gene14527	MA01Gene14681	MA01Gene15623	MA01Gene15639	MA01Gene15791	MA01Gene16452	MA01Gene16622	MA01Gene17084	MA01Gene17796	MA01Gene17808	MA01Gene17995	MA01Gene18068	MA01Gene18493	MA01Gene18574	MA01Gene18586	MA01Gene18842	MA01Gene18843	MA01Gene19065	MA01Gene19143	MA01Gene19754	MA01Gene20009	MA01Gene20030	MA01Gene20158	MA01Gene20653	MA01Gene20751	MA01Gene20859	MA01Gene21009	MA01Gene21308	MA01Gene21555	MA01Gene21565	MA01Gene21696	MA01Gene21819	MA01Gene22315	MA01Gene22648	MA01Gene22877	MA01Gene23363	MA01Gene23955	MA01Gene23956	MA01Gene24000	MA01Gene24009	MA01Gene24054	MA01Gene24352	MA01Gene24376	MA01Gene24609	MA01Gene25106	MA01Gene25229	MA01Gene25477	MA01Gene25628	MA01Gene25850	MA01Gene25851	MA01Gene26208	MA01Gene26309	MA01Gene26540	MA01Gene27014	MA01Gene27317	MA01Gene27339	MA01Gene27349	MA01Gene27812	MA01Gene28092	MA01Gene28315	MA01Gene28828	MA01Gene28933	MA01Gene29244	MA01Gene29573	MA01Gene30366	MA01Gene30484	MA01Gene30517	MA01Gene30518	MA01Gene31014	MA01Gene31550	MA01Gene31581	MA01Gene31835	MA01Gene33359	MA01Gene33462	MA01Gene33894	MA01Gene34418	MA01Gene35155	MA01Gene35546	MA01Gene38565	MA01Gene39337	MA01Gene40973	MA01Gene42522	MA01Gene42595	MA01Gene42939	MA01Gene43127	MA01Gene43750	MA01Gene44693
Hepatitis C	NA	MA01Gene00182	MA01Gene00940	MA01Gene01784	MA01Gene01786	MA01Gene02367	MA01Gene02462	MA01Gene02472	MA01Gene02704	MA01Gene03094	MA01Gene03128	MA01Gene03306	MA01Gene03319	MA01Gene03335	MA01Gene03734	MA01Gene03810	MA01Gene04069	MA01Gene04112	MA01Gene04554	MA01Gene04625	MA01Gene04637	MA01Gene04994	MA01Gene05476	MA01Gene05660	MA01Gene06605	MA01Gene06820	MA01Gene06822	MA01Gene07413	MA01Gene07831	MA01Gene08020	MA01Gene08649	MA01Gene08659	MA01Gene08946	MA01Gene09082	MA01Gene09120	MA01Gene09134	MA01Gene09230	MA01Gene09595	MA01Gene09672	MA01Gene09931	MA01Gene10050	MA01Gene10303	MA01Gene11076	MA01Gene11628	MA01Gene12127	MA01Gene12228	MA01Gene12318	MA01Gene12800	MA01Gene12834	MA01Gene12848	MA01Gene12912	MA01Gene12947	MA01Gene13239	MA01Gene13867	MA01Gene14378	MA01Gene14417	MA01Gene14426	MA01Gene14526	MA01Gene14537	MA01Gene14614	MA01Gene15921	MA01Gene16195	MA01Gene16196	MA01Gene16397	MA01Gene16497	MA01Gene16498	MA01Gene16499	MA01Gene17075	MA01Gene17090	MA01Gene17217	MA01Gene17268	MA01Gene18057	MA01Gene18295	MA01Gene18512	MA01Gene19596	MA01Gene19785	MA01Gene20161	MA01Gene20502	MA01Gene20823	MA01Gene21045	MA01Gene21102	MA01Gene21111	MA01Gene21629	MA01Gene21860	MA01Gene22315	MA01Gene22802	MA01Gene22858	MA01Gene23214	MA01Gene23630	MA01Gene23857	MA01Gene24160	MA01Gene24309	MA01Gene24311	MA01Gene24313	MA01Gene24314	MA01Gene24608	MA01Gene24633	MA01Gene25045	MA01Gene25351	MA01Gene25676	MA01Gene25988	MA01Gene26296	MA01Gene26298	MA01Gene26299	MA01Gene26302	MA01Gene26304	MA01Gene26347	MA01Gene26743	MA01Gene27012	MA01Gene27662	MA01Gene27666	MA01Gene27740	MA01Gene27999	MA01Gene28017	MA01Gene28051	MA01Gene28280	MA01Gene28804	MA01Gene29114	MA01Gene29269	MA01Gene29690	MA01Gene29816	MA01Gene30238	MA01Gene30666	MA01Gene30691	MA01Gene31148	MA01Gene31275	MA01Gene32239	MA01Gene32501	MA01Gene33534	MA01Gene33983	MA01Gene35798	MA01Gene37012	MA01Gene37299	MA01Gene38077	MA01Gene38793	MA01Gene39588	MA01Gene40481	MA01Gene40751	MA01Gene41725	MA01Gene42603
Cell adhesion molecules (CAMs)	NA	MA01Gene00182	MA01Gene00328	MA01Gene00433	MA01Gene01153	MA01Gene01440	MA01Gene03077	MA01Gene03700	MA01Gene04069	MA01Gene04080	MA01Gene04112	MA01Gene04295	MA01Gene04394	MA01Gene04408	MA01Gene04409	MA01Gene04561	MA01Gene04625	MA01Gene04827	MA01Gene05359	MA01Gene05877	MA01Gene05938	MA01Gene06715	MA01Gene06742	MA01Gene06961	MA01Gene07196	MA01Gene07287	MA01Gene07319	MA01Gene07413	MA01Gene07419	MA01Gene08649	MA01Gene09048	MA01Gene09134	MA01Gene09343	MA01Gene10412	MA01Gene10437	MA01Gene10717	MA01Gene10733	MA01Gene10906	MA01Gene10994	MA01Gene11549	MA01Gene11983	MA01Gene11986	MA01Gene12010	MA01Gene12490	MA01Gene12800	MA01Gene12848	MA01Gene12912	MA01Gene13239	MA01Gene13748	MA01Gene13750	MA01Gene13755	MA01Gene13774	MA01Gene13780	MA01Gene14378	MA01Gene14399	MA01Gene14526	MA01Gene14975	MA01Gene14976	MA01Gene15204	MA01Gene15209	MA01Gene15816	MA01Gene15976	MA01Gene16464	MA01Gene17782	MA01Gene17883	MA01Gene18121	MA01Gene18456	MA01Gene19347	MA01Gene19648	MA01Gene20161	MA01Gene21301	MA01Gene21328	MA01Gene21682	MA01Gene22138	MA01Gene22973	MA01Gene23369	MA01Gene23466	MA01Gene23582	MA01Gene23583	MA01Gene24067	MA01Gene24229	MA01Gene24309	MA01Gene24311	MA01Gene24313	MA01Gene24314	MA01Gene24344	MA01Gene24354	MA01Gene25137	MA01Gene25351	MA01Gene25517	MA01Gene26109	MA01Gene26110	MA01Gene26123	MA01Gene26296	MA01Gene26298	MA01Gene26299	MA01Gene26302	MA01Gene26304	MA01Gene26485	MA01Gene26533	MA01Gene26743	MA01Gene27175	MA01Gene29114	MA01Gene29404	MA01Gene29542	MA01Gene30368	MA01Gene30829	MA01Gene31148	MA01Gene31374	MA01Gene31377	MA01Gene32859	MA01Gene32860	MA01Gene33333	MA01Gene33504	MA01Gene33604	MA01Gene34179	MA01Gene34413	MA01Gene35148	MA01Gene35150	MA01Gene35594	MA01Gene35595	MA01Gene36598	MA01Gene36599	MA01Gene36768	MA01Gene36771	MA01Gene37185	MA01Gene37186	MA01Gene37299	MA01Gene38688	MA01Gene38812	MA01Gene39358	MA01Gene39383	MA01Gene39409	MA01Gene39842	MA01Gene40236	MA01Gene40788	MA01Gene40941	MA01Gene41274	MA01Gene44114	MA01Gene44700
Glutamatergic synapse	NA	MA01Gene00706	MA01Gene01196	MA01Gene01208	MA01Gene01432	MA01Gene01434	MA01Gene02016	MA01Gene02198	MA01Gene02260	MA01Gene02367	MA01Gene02392	MA01Gene02461	MA01Gene03127	MA01Gene03251	MA01Gene03453	MA01Gene03484	MA01Gene03485	MA01Gene03805	MA01Gene03895	MA01Gene04054	MA01Gene04630	MA01Gene04909	MA01Gene04921	MA01Gene05092	MA01Gene05286	MA01Gene05567	MA01Gene05661	MA01Gene06120	MA01Gene06121	MA01Gene06905	MA01Gene06912	MA01Gene07151	MA01Gene07556	MA01Gene07768	MA01Gene07921	MA01Gene08551	MA01Gene08659	MA01Gene09060	MA01Gene09102	MA01Gene09182	MA01Gene09474	MA01Gene09476	MA01Gene09650	MA01Gene09653	MA01Gene09857	MA01Gene10169	MA01Gene10883	MA01Gene11253	MA01Gene11630	MA01Gene12026	MA01Gene12263	MA01Gene12331	MA01Gene12402	MA01Gene12455	MA01Gene12738	MA01Gene12799	MA01Gene12807	MA01Gene12941	MA01Gene13134	MA01Gene13308	MA01Gene13839	MA01Gene14170	MA01Gene14460	MA01Gene15634	MA01Gene15848	MA01Gene16095	MA01Gene16330	MA01Gene16373	MA01Gene16493	MA01Gene16570	MA01Gene16728	MA01Gene17763	MA01Gene17767	MA01Gene17833	MA01Gene17886	MA01Gene17987	MA01Gene18264	MA01Gene18492	MA01Gene18499	MA01Gene18567	MA01Gene19629	MA01Gene19894	MA01Gene20087	MA01Gene20485	MA01Gene20486	MA01Gene21006	MA01Gene21025	MA01Gene21647	MA01Gene22294	MA01Gene22520	MA01Gene22903	MA01Gene22923	MA01Gene23139	MA01Gene23438	MA01Gene23802	MA01Gene23803	MA01Gene24210	MA01Gene24277	MA01Gene24297	MA01Gene24337	MA01Gene24639	MA01Gene24641	MA01Gene25125	MA01Gene25176	MA01Gene25471	MA01Gene26749	MA01Gene27272	MA01Gene27274	MA01Gene27458	MA01Gene27537	MA01Gene27928	MA01Gene28288	MA01Gene28325	MA01Gene29107	MA01Gene29334	MA01Gene30422	MA01Gene30964	MA01Gene31002	MA01Gene31233	MA01Gene31282	MA01Gene31286	MA01Gene31303	MA01Gene31309	MA01Gene31338	MA01Gene31447	MA01Gene32666	MA01Gene33032	MA01Gene34264	MA01Gene35376	MA01Gene35556	MA01Gene35627	MA01Gene35632	MA01Gene36150	MA01Gene37753	MA01Gene39785	MA01Gene39826	MA01Gene41672	MA01Gene42818
Spliceosome	NA	MA01Gene00383	MA01Gene00441	MA01Gene00466	MA01Gene00642	MA01Gene01062	MA01Gene01381	MA01Gene01384	MA01Gene02193	MA01Gene02361	MA01Gene02362	MA01Gene02456	MA01Gene02492	MA01Gene02558	MA01Gene02871	MA01Gene02918	MA01Gene03479	MA01Gene03544	MA01Gene03932	MA01Gene04177	MA01Gene04222	MA01Gene04283	MA01Gene04797	MA01Gene05741	MA01Gene05826	MA01Gene06078	MA01Gene06604	MA01Gene07115	MA01Gene07372	MA01Gene07763	MA01Gene08678	MA01Gene09435	MA01Gene09616	MA01Gene09649	MA01Gene10479	MA01Gene10550	MA01Gene10896	MA01Gene10981	MA01Gene11263	MA01Gene11765	MA01Gene11847	MA01Gene12643	MA01Gene12779	MA01Gene13077	MA01Gene13501	MA01Gene13849	MA01Gene14038	MA01Gene14049	MA01Gene14179	MA01Gene14420	MA01Gene15475	MA01Gene16098	MA01Gene17100	MA01Gene17437	MA01Gene17688	MA01Gene17741	MA01Gene17906	MA01Gene17948	MA01Gene18067	MA01Gene18416	MA01Gene19464	MA01Gene19898	MA01Gene20530	MA01Gene20612	MA01Gene21324	MA01Gene21427	MA01Gene21636	MA01Gene21790	MA01Gene21900	MA01Gene21915	MA01Gene22002	MA01Gene22429	MA01Gene22617	MA01Gene22911	MA01Gene23211	MA01Gene23543	MA01Gene23872	MA01Gene23944	MA01Gene24259	MA01Gene24405	MA01Gene24571	MA01Gene24779	MA01Gene24831	MA01Gene25044	MA01Gene25089	MA01Gene25097	MA01Gene25253	MA01Gene25818	MA01Gene26130	MA01Gene27949	MA01Gene28015	MA01Gene28022	MA01Gene28111	MA01Gene28402	MA01Gene28537	MA01Gene28647	MA01Gene29907	MA01Gene29988	MA01Gene30878	MA01Gene30933	MA01Gene31019	MA01Gene31172	MA01Gene31680	MA01Gene31905	MA01Gene32231	MA01Gene32418	MA01Gene32503	MA01Gene32643	MA01Gene32877	MA01Gene33059	MA01Gene33893	MA01Gene34617	MA01Gene34719	MA01Gene34794	MA01Gene35352	MA01Gene35353	MA01Gene35526	MA01Gene35602	MA01Gene35802	MA01Gene36396	MA01Gene38043	MA01Gene38613	MA01Gene38995	MA01Gene39279	MA01Gene39586	MA01Gene40180	MA01Gene40331	MA01Gene40370	MA01Gene40756	MA01Gene40812	MA01Gene41239	MA01Gene41386	MA01Gene41829	MA01Gene42240	MA01Gene42867	MA01Gene43276	MA01Gene44155
Cholinergic synapse	NA	MA01Gene00595	MA01Gene00706	MA01Gene00804	MA01Gene01196	MA01Gene01208	MA01Gene01894	MA01Gene02016	MA01Gene02198	MA01Gene02260	MA01Gene02367	MA01Gene02462	MA01Gene02623	MA01Gene03068	MA01Gene03069	MA01Gene03127	MA01Gene03205	MA01Gene03208	MA01Gene03251	MA01Gene03453	MA01Gene03484	MA01Gene03593	MA01Gene03595	MA01Gene03730	MA01Gene03810	MA01Gene03895	MA01Gene04554	MA01Gene04568	MA01Gene05969	MA01Gene06025	MA01Gene06120	MA01Gene06121	MA01Gene06576	MA01Gene06819	MA01Gene06905	MA01Gene07135	MA01Gene07136	MA01Gene07139	MA01Gene07404	MA01Gene07416	MA01Gene07921	MA01Gene08020	MA01Gene08659	MA01Gene09068	MA01Gene09308	MA01Gene09445	MA01Gene09474	MA01Gene09646	MA01Gene09650	MA01Gene09653	MA01Gene09672	MA01Gene09905	MA01Gene10292	MA01Gene10883	MA01Gene12020	MA01Gene12026	MA01Gene12263	MA01Gene12282	MA01Gene12402	MA01Gene12834	MA01Gene13134	MA01Gene13308	MA01Gene13828	MA01Gene13839	MA01Gene13971	MA01Gene14057	MA01Gene14119	MA01Gene14170	MA01Gene14417	MA01Gene15634	MA01Gene15848	MA01Gene16079	MA01Gene16335	MA01Gene16493	MA01Gene16570	MA01Gene16977	MA01Gene17018	MA01Gene17019	MA01Gene17363	MA01Gene17763	MA01Gene17987	MA01Gene18057	MA01Gene18492	MA01Gene18567	MA01Gene18757	MA01Gene19209	MA01Gene19777	MA01Gene19894	MA01Gene20087	MA01Gene21006	MA01Gene21025	MA01Gene21102	MA01Gene21188	MA01Gene21527	MA01Gene21647	MA01Gene22046	MA01Gene22294	MA01Gene23139	MA01Gene23214	MA01Gene23428	MA01Gene23810	MA01Gene24277	MA01Gene24337	MA01Gene24639	MA01Gene24641	MA01Gene24733	MA01Gene24734	MA01Gene25241	MA01Gene25471	MA01Gene26347	MA01Gene27160	MA01Gene27536	MA01Gene27537	MA01Gene27662	MA01Gene27740	MA01Gene28510	MA01Gene28911	MA01Gene29603	MA01Gene29842	MA01Gene29865	MA01Gene30422	MA01Gene31002	MA01Gene31233	MA01Gene31275	MA01Gene31286	MA01Gene31303	MA01Gene31338	MA01Gene33001	MA01Gene33032	MA01Gene34264	MA01Gene35376	MA01Gene36668	MA01Gene38793	MA01Gene39607	MA01Gene39608	MA01Gene41599	MA01Gene42530
Neurotrophin signaling pathway	NA	MA01Gene00442	MA01Gene00702	MA01Gene01180	MA01Gene01390	MA01Gene01875	MA01Gene02192	MA01Gene02367	MA01Gene02401	MA01Gene02462	MA01Gene02623	MA01Gene02704	MA01Gene03094	MA01Gene03303	MA01Gene03317	MA01Gene03358	MA01Gene03542	MA01Gene03734	MA01Gene03810	MA01Gene04275	MA01Gene04302	MA01Gene04554	MA01Gene05723	MA01Gene05982	MA01Gene06013	MA01Gene06819	MA01Gene07384	MA01Gene07730	MA01Gene07784	MA01Gene07831	MA01Gene08020	MA01Gene08600	MA01Gene08659	MA01Gene09230	MA01Gene09235	MA01Gene09308	MA01Gene09646	MA01Gene09648	MA01Gene09672	MA01Gene10079	MA01Gene11680	MA01Gene11781	MA01Gene12282	MA01Gene12376	MA01Gene12834	MA01Gene13475	MA01Gene13845	MA01Gene13867	MA01Gene13972	MA01Gene13983	MA01Gene14354	MA01Gene14402	MA01Gene14417	MA01Gene14426	MA01Gene14479	MA01Gene14614	MA01Gene15677	MA01Gene15807	MA01Gene15833	MA01Gene15921	MA01Gene15941	MA01Gene16071	MA01Gene16195	MA01Gene16196	MA01Gene16261	MA01Gene16722	MA01Gene16744	MA01Gene17090	MA01Gene17217	MA01Gene17363	MA01Gene17851	MA01Gene17939	MA01Gene18057	MA01Gene18512	MA01Gene18757	MA01Gene19201	MA01Gene19460	MA01Gene19480	MA01Gene19502	MA01Gene20214	MA01Gene20452	MA01Gene20502	MA01Gene20861	MA01Gene21050	MA01Gene21102	MA01Gene21165	MA01Gene21819	MA01Gene22315	MA01Gene22858	MA01Gene23214	MA01Gene23469	MA01Gene23524	MA01Gene23630	MA01Gene23857	MA01Gene24140	MA01Gene24273	MA01Gene25041	MA01Gene25171	MA01Gene25223	MA01Gene25305	MA01Gene25676	MA01Gene25936	MA01Gene26208	MA01Gene26209	MA01Gene26347	MA01Gene26915	MA01Gene27662	MA01Gene27740	MA01Gene27824	MA01Gene27999	MA01Gene28911	MA01Gene29269	MA01Gene29842	MA01Gene29873	MA01Gene30124	MA01Gene30238	MA01Gene30492	MA01Gene30760	MA01Gene31144	MA01Gene31275	MA01Gene31314	MA01Gene31572	MA01Gene32501	MA01Gene32641	MA01Gene35359	MA01Gene35368	MA01Gene35639	MA01Gene37012	MA01Gene37162	MA01Gene37767	MA01Gene38793	MA01Gene40559	MA01Gene40804	MA01Gene42176	MA01Gene42603	MA01Gene44457
Lysosome	NA	MA01Gene00229	MA01Gene01028	MA01Gene01039	MA01Gene01820	MA01Gene02087	MA01Gene02252	MA01Gene02470	MA01Gene02502	MA01Gene03059	MA01Gene03202	MA01Gene03515	MA01Gene03765	MA01Gene04172	MA01Gene04400	MA01Gene04653	MA01Gene04935	MA01Gene05345	MA01Gene05632	MA01Gene05672	MA01Gene05960	MA01Gene06058	MA01Gene06083	MA01Gene06647	MA01Gene06805	MA01Gene06891	MA01Gene07031	MA01Gene07051	MA01Gene07624	MA01Gene07734	MA01Gene08074	MA01Gene08585	MA01Gene08689	MA01Gene08808	MA01Gene09100	MA01Gene09190	MA01Gene09201	MA01Gene09206	MA01Gene09212	MA01Gene09528	MA01Gene09877	MA01Gene10670	MA01Gene11333	MA01Gene11793	MA01Gene12230	MA01Gene12388	MA01Gene12610	MA01Gene12698	MA01Gene12962	MA01Gene13416	MA01Gene13845	MA01Gene13902	MA01Gene14672	MA01Gene15762	MA01Gene15833	MA01Gene16073	MA01Gene16374	MA01Gene16405	MA01Gene16707	MA01Gene16981	MA01Gene17005	MA01Gene17112	MA01Gene17272	MA01Gene17710	MA01Gene17750	MA01Gene17835	MA01Gene17988	MA01Gene18072	MA01Gene18513	MA01Gene18538	MA01Gene18575	MA01Gene18718	MA01Gene19385	MA01Gene19452	MA01Gene19752	MA01Gene19800	MA01Gene20252	MA01Gene20657	MA01Gene20792	MA01Gene20833	MA01Gene20854	MA01Gene20990	MA01Gene21385	MA01Gene21386	MA01Gene21399	MA01Gene21486	MA01Gene21620	MA01Gene22409	MA01Gene22815	MA01Gene22918	MA01Gene23444	MA01Gene23652	MA01Gene23736	MA01Gene24680	MA01Gene24842	MA01Gene24861	MA01Gene25175	MA01Gene26082	MA01Gene26772	MA01Gene27097	MA01Gene27116	MA01Gene27210	MA01Gene27463	MA01Gene27464	MA01Gene27828	MA01Gene28213	MA01Gene28267	MA01Gene28273	MA01Gene28452	MA01Gene28550	MA01Gene28659	MA01Gene28792	MA01Gene28843	MA01Gene29271	MA01Gene29582	MA01Gene29735	MA01Gene29978	MA01Gene31237	MA01Gene31314	MA01Gene32046	MA01Gene32181	MA01Gene32465	MA01Gene32526	MA01Gene32995	MA01Gene34653	MA01Gene34843	MA01Gene36548	MA01Gene37707	MA01Gene37857	MA01Gene38923	MA01Gene39799	MA01Gene39837	MA01Gene40262	MA01Gene40425	MA01Gene41651	MA01Gene44067
Fc gamma R-mediated phagocytosis	NA	MA01Gene00702	MA01Gene00706	MA01Gene01077	MA01Gene01178	MA01Gene01180	MA01Gene01208	MA01Gene01490	MA01Gene01492	MA01Gene01497	MA01Gene01834	MA01Gene02285	MA01Gene02367	MA01Gene02897	MA01Gene03484	MA01Gene04034	MA01Gene04553	MA01Gene04554	MA01Gene04848	MA01Gene05269	MA01Gene05463	MA01Gene05504	MA01Gene05712	MA01Gene05825	MA01Gene05938	MA01Gene05975	MA01Gene06905	MA01Gene08020	MA01Gene08345	MA01Gene08373	MA01Gene08659	MA01Gene08968	MA01Gene09312	MA01Gene09476	MA01Gene09672	MA01Gene09952	MA01Gene09959	MA01Gene10186	MA01Gene10774	MA01Gene10858	MA01Gene10978	MA01Gene11253	MA01Gene12031	MA01Gene12406	MA01Gene12489	MA01Gene12655	MA01Gene12662	MA01Gene12756	MA01Gene12807	MA01Gene12834	MA01Gene12940	MA01Gene12941	MA01Gene13680	MA01Gene13964	MA01Gene14090	MA01Gene14412	MA01Gene14644	MA01Gene16312	MA01Gene16430	MA01Gene16752	MA01Gene17175	MA01Gene17939	MA01Gene17959	MA01Gene18057	MA01Gene18186	MA01Gene18415	MA01Gene18489	MA01Gene18567	MA01Gene18641	MA01Gene19502	MA01Gene19521	MA01Gene19814	MA01Gene20360	MA01Gene20485	MA01Gene20486	MA01Gene20560	MA01Gene20860	MA01Gene20921	MA01Gene21054	MA01Gene21102	MA01Gene21479	MA01Gene21496	MA01Gene21969	MA01Gene23033	MA01Gene23212	MA01Gene23214	MA01Gene24140	MA01Gene24151	MA01Gene24163	MA01Gene24178	MA01Gene24480	MA01Gene24833	MA01Gene25124	MA01Gene25125	MA01Gene25226	MA01Gene25337	MA01Gene25786	MA01Gene26085	MA01Gene26209	MA01Gene26347	MA01Gene26854	MA01Gene27466	MA01Gene28428	MA01Gene29060	MA01Gene29107	MA01Gene30278	MA01Gene30760	MA01Gene31144	MA01Gene31275	MA01Gene31465	MA01Gene31572	MA01Gene32710	MA01Gene33229	MA01Gene34186	MA01Gene35368	MA01Gene35433	MA01Gene35506	MA01Gene35627	MA01Gene35632	MA01Gene35706	MA01Gene35708	MA01Gene36150	MA01Gene37012	MA01Gene38629	MA01Gene38634	MA01Gene38793	MA01Gene38982	MA01Gene38986	MA01Gene39677	MA01Gene39736	MA01Gene41632	MA01Gene42578	MA01Gene42828	MA01Gene43694	MA01Gene45119
Oxidative phosphorylation	NA	MA01Gene00385	MA01Gene00809	MA01Gene01064	MA01Gene01199	MA01Gene01301	MA01Gene01423	MA01Gene01880	MA01Gene02298	MA01Gene02470	MA01Gene02520	MA01Gene02602	MA01Gene03230	MA01Gene03467	MA01Gene03681	MA01Gene04182	MA01Gene05005	MA01Gene05015	MA01Gene05240	MA01Gene05632	MA01Gene05794	MA01Gene06738	MA01Gene06761	MA01Gene07094	MA01Gene07331	MA01Gene07621	MA01Gene07624	MA01Gene08586	MA01Gene09016	MA01Gene09043	MA01Gene09206	MA01Gene09216	MA01Gene09619	MA01Gene09748	MA01Gene09801	MA01Gene10346	MA01Gene10357	MA01Gene11299	MA01Gene11366	MA01Gene11451	MA01Gene11534	MA01Gene11700	MA01Gene11755	MA01Gene11779	MA01Gene11984	MA01Gene11985	MA01Gene12398	MA01Gene12698	MA01Gene12962	MA01Gene13398	MA01Gene13500	MA01Gene13729	MA01Gene13832	MA01Gene14353	MA01Gene15403	MA01Gene15484	MA01Gene15629	MA01Gene15825	MA01Gene16054	MA01Gene16086	MA01Gene16505	MA01Gene16702	MA01Gene17183	MA01Gene17823	MA01Gene18333	MA01Gene18366	MA01Gene18447	MA01Gene18652	MA01Gene19012	MA01Gene19623	MA01Gene19642	MA01Gene20209	MA01Gene20488	MA01Gene21404	MA01Gene21451	MA01Gene21574	MA01Gene22030	MA01Gene22320	MA01Gene22467	MA01Gene23086	MA01Gene23492	MA01Gene24106	MA01Gene24220	MA01Gene24438	MA01Gene24509	MA01Gene24784	MA01Gene24792	MA01Gene25046	MA01Gene25991	MA01Gene26700	MA01Gene27181	MA01Gene27326	MA01Gene27334	MA01Gene27492	MA01Gene28106	MA01Gene28238	MA01Gene28354	MA01Gene28659	MA01Gene28912	MA01Gene29072	MA01Gene29203	MA01Gene29563	MA01Gene29760	MA01Gene29772	MA01Gene30130	MA01Gene30474	MA01Gene30700	MA01Gene32258	MA01Gene32995	MA01Gene33029	MA01Gene34242	MA01Gene34843	MA01Gene35961	MA01Gene36719	MA01Gene38749	MA01Gene39839	MA01Gene39874	MA01Gene40504	MA01Gene42070	MA01Gene42071	MA01Gene42073	MA01Gene42074	MA01Gene42075	MA01Gene42076	MA01Gene42077	MA01Gene42078	MA01Gene42621	MA01Gene42710	MA01Gene43070	MA01Gene43439	MA01Gene43475	MA01Gene43659	MA01Gene44067	MA01Gene44363	MA01Gene44856
Ribosome	NA	MA01Gene00143	MA01Gene00211	MA01Gene01244	MA01Gene01273	MA01Gene01459	MA01Gene01461	MA01Gene02219	MA01Gene02246	MA01Gene02377	MA01Gene02451	MA01Gene02521	MA01Gene02957	MA01Gene02986	MA01Gene03029	MA01Gene03529	MA01Gene03759	MA01Gene04065	MA01Gene04221	MA01Gene04245	MA01Gene04296	MA01Gene04426	MA01Gene04432	MA01Gene05156	MA01Gene05439	MA01Gene06630	MA01Gene06710	MA01Gene07073	MA01Gene07134	MA01Gene08839	MA01Gene08853	MA01Gene09276	MA01Gene09493	MA01Gene10600	MA01Gene11303	MA01Gene11514	MA01Gene11699	MA01Gene12410	MA01Gene12722	MA01Gene12842	MA01Gene12852	MA01Gene12985	MA01Gene14081	MA01Gene14264	MA01Gene15878	MA01Gene16202	MA01Gene16351	MA01Gene16355	MA01Gene16551	MA01Gene16635	MA01Gene16708	MA01Gene17186	MA01Gene17475	MA01Gene17746	MA01Gene17843	MA01Gene18152	MA01Gene18429	MA01Gene18437	MA01Gene18736	MA01Gene19074	MA01Gene19156	MA01Gene19176	MA01Gene19297	MA01Gene19470	MA01Gene19509	MA01Gene19782	MA01Gene20714	MA01Gene20727	MA01Gene20880	MA01Gene20981	MA01Gene21280	MA01Gene21398	MA01Gene21573	MA01Gene22038	MA01Gene22044	MA01Gene22074	MA01Gene22183	MA01Gene22185	MA01Gene23280	MA01Gene23496	MA01Gene23502	MA01Gene23741	MA01Gene23769	MA01Gene23879	MA01Gene24131	MA01Gene24136	MA01Gene24300	MA01Gene24441	MA01Gene24804	MA01Gene24813	MA01Gene25213	MA01Gene26074	MA01Gene26318	MA01Gene26928	MA01Gene27612	MA01Gene27644	MA01Gene28020	MA01Gene28291	MA01Gene28435	MA01Gene29057	MA01Gene29111	MA01Gene29889	MA01Gene30398	MA01Gene30636	MA01Gene31018	MA01Gene31076	MA01Gene31511	MA01Gene31864	MA01Gene32236	MA01Gene32531	MA01Gene32665	MA01Gene33505	MA01Gene35416	MA01Gene38255	MA01Gene38622	MA01Gene39328	MA01Gene39876	MA01Gene40379	MA01Gene40805	MA01Gene41137	MA01Gene41224	MA01Gene41225	MA01Gene41785	MA01Gene41822	MA01Gene42093	MA01Gene42387	MA01Gene42430	MA01Gene42976	MA01Gene43479	MA01Gene43621	MA01Gene44506	MA01Gene45363
Carbon metabolism	NA	MA01Gene00666	MA01Gene01060	MA01Gene01116	MA01Gene03383	MA01Gene03459	MA01Gene03764	MA01Gene03890	MA01Gene04157	MA01Gene04626	MA01Gene04657	MA01Gene04735	MA01Gene05148	MA01Gene06203	MA01Gene07236	MA01Gene07270	MA01Gene07644	MA01Gene07788	MA01Gene07955	MA01Gene08680	MA01Gene09043	MA01Gene09234	MA01Gene09249	MA01Gene09382	MA01Gene09526	MA01Gene09527	MA01Gene09908	MA01Gene10780	MA01Gene10897	MA01Gene10985	MA01Gene11160	MA01Gene11327	MA01Gene11409	MA01Gene11434	MA01Gene11539	MA01Gene11591	MA01Gene11614	MA01Gene11700	MA01Gene11985	MA01Gene12222	MA01Gene12788	MA01Gene12818	MA01Gene12920	MA01Gene13490	MA01Gene13661	MA01Gene13700	MA01Gene13904	MA01Gene16545	MA01Gene16779	MA01Gene17016	MA01Gene17074	MA01Gene17227	MA01Gene17293	MA01Gene17333	MA01Gene17334	MA01Gene17349	MA01Gene17949	MA01Gene17994	MA01Gene18210	MA01Gene18243	MA01Gene18397	MA01Gene18671	MA01Gene18700	MA01Gene18819	MA01Gene19790	MA01Gene20391	MA01Gene20437	MA01Gene20491	MA01Gene20531	MA01Gene20913	MA01Gene20946	MA01Gene21082	MA01Gene22292	MA01Gene22293	MA01Gene22556	MA01Gene22583	MA01Gene22668	MA01Gene22761	MA01Gene22818	MA01Gene23397	MA01Gene23923	MA01Gene24139	MA01Gene24269	MA01Gene24375	MA01Gene24437	MA01Gene24688	MA01Gene24757	MA01Gene25200	MA01Gene25779	MA01Gene25899	MA01Gene25991	MA01Gene26801	MA01Gene27026	MA01Gene27143	MA01Gene27452	MA01Gene27495	MA01Gene27616	MA01Gene27817	MA01Gene27977	MA01Gene28147	MA01Gene29173	MA01Gene29302	MA01Gene30405	MA01Gene30459	MA01Gene30474	MA01Gene30622	MA01Gene30658	MA01Gene30936	MA01Gene31016	MA01Gene31340	MA01Gene32259	MA01Gene32260	MA01Gene32359	MA01Gene32887	MA01Gene33057	MA01Gene33362	MA01Gene33978	MA01Gene35224	MA01Gene35961	MA01Gene36673	MA01Gene36888	MA01Gene37161	MA01Gene37359	MA01Gene37737	MA01Gene38196	MA01Gene39883	MA01Gene40811	MA01Gene41616	MA01Gene41869	MA01Gene41967	MA01Gene42905
Oocyte meiosis	NA	MA01Gene01430	MA01Gene01798	MA01Gene02016	MA01Gene02260	MA01Gene02367	MA01Gene02547	MA01Gene02945	MA01Gene03100	MA01Gene03251	MA01Gene03303	MA01Gene03673	MA01Gene03722	MA01Gene04054	MA01Gene04275	MA01Gene04450	MA01Gene04454	MA01Gene05286	MA01Gene05309	MA01Gene05451	MA01Gene05476	MA01Gene05599	MA01Gene06120	MA01Gene06121	MA01Gene06819	MA01Gene06900	MA01Gene07768	MA01Gene08515	MA01Gene08526	MA01Gene08659	MA01Gene09102	MA01Gene09235	MA01Gene09308	MA01Gene09389	MA01Gene09450	MA01Gene09595	MA01Gene09617	MA01Gene09674	MA01Gene10058	MA01Gene10883	MA01Gene11345	MA01Gene11916	MA01Gene12026	MA01Gene12342	MA01Gene12459	MA01Gene13134	MA01Gene13671	MA01Gene13867	MA01Gene14153	MA01Gene14170	MA01Gene14403	MA01Gene14426	MA01Gene15744	MA01Gene16195	MA01Gene16196	MA01Gene16450	MA01Gene16452	MA01Gene16681	MA01Gene16722	MA01Gene16728	MA01Gene16744	MA01Gene16799	MA01Gene17282	MA01Gene17363	MA01Gene17482	MA01Gene17665	MA01Gene17796	MA01Gene17987	MA01Gene17995	MA01Gene19143	MA01Gene19754	MA01Gene19894	MA01Gene20087	MA01Gene20432	MA01Gene20452	MA01Gene20628	MA01Gene20653	MA01Gene20751	MA01Gene20861	MA01Gene21025	MA01Gene21210	MA01Gene21281	MA01Gene21647	MA01Gene21819	MA01Gene22658	MA01Gene22858	MA01Gene23173	MA01Gene23363	MA01Gene23955	MA01Gene23956	MA01Gene24210	MA01Gene24273	MA01Gene24352	MA01Gene24608	MA01Gene24609	MA01Gene24819	MA01Gene25229	MA01Gene25471	MA01Gene25628	MA01Gene25675	MA01Gene25936	MA01Gene25988	MA01Gene26070	MA01Gene26208	MA01Gene26540	MA01Gene27115	MA01Gene27339	MA01Gene28051	MA01Gene28315	MA01Gene28507	MA01Gene28599	MA01Gene29244	MA01Gene29341	MA01Gene29842	MA01Gene29873	MA01Gene30366	MA01Gene30422	MA01Gene30517	MA01Gene30518	MA01Gene31303	MA01Gene31581	MA01Gene31756	MA01Gene31835	MA01Gene33032	MA01Gene34418	MA01Gene35155	MA01Gene40559	MA01Gene42603	MA01Gene43127	MA01Gene43750
HIF-1 signaling pathway	NA	MA01Gene00706	MA01Gene00808	MA01Gene01116	MA01Gene01208	MA01Gene01419	MA01Gene02017	MA01Gene02367	MA01Gene02472	MA01Gene02543	MA01Gene02547	MA01Gene02580	MA01Gene02704	MA01Gene02945	MA01Gene03058	MA01Gene03484	MA01Gene04086	MA01Gene04554	MA01Gene04848	MA01Gene06013	MA01Gene06073	MA01Gene06118	MA01Gene06203	MA01Gene06605	MA01Gene06819	MA01Gene06905	MA01Gene08020	MA01Gene08659	MA01Gene08680	MA01Gene09234	MA01Gene09308	MA01Gene09450	MA01Gene09545	MA01Gene09672	MA01Gene10447	MA01Gene11781	MA01Gene11950	MA01Gene12228	MA01Gene12254	MA01Gene12282	MA01Gene12467	MA01Gene12485	MA01Gene12720	MA01Gene12834	MA01Gene12930	MA01Gene13488	MA01Gene13563	MA01Gene13574	MA01Gene14200	MA01Gene15476	MA01Gene15729	MA01Gene15744	MA01Gene15791	MA01Gene15947	MA01Gene15963	MA01Gene16201	MA01Gene16483	MA01Gene16586	MA01Gene17333	MA01Gene17334	MA01Gene17363	MA01Gene17563	MA01Gene17569	MA01Gene17872	MA01Gene17934	MA01Gene17949	MA01Gene17994	MA01Gene18057	MA01Gene18567	MA01Gene19760	MA01Gene19790	MA01Gene19957	MA01Gene20025	MA01Gene20491	MA01Gene20565	MA01Gene20896	MA01Gene21102	MA01Gene21299	MA01Gene22128	MA01Gene22292	MA01Gene22343	MA01Gene22658	MA01Gene22761	MA01Gene22771	MA01Gene23214	MA01Gene24085	MA01Gene24437	MA01Gene25875	MA01Gene25899	MA01Gene26085	MA01Gene26347	MA01Gene26555	MA01Gene26801	MA01Gene26963	MA01Gene27014	MA01Gene27658	MA01Gene27999	MA01Gene28148	MA01Gene28172	MA01Gene28280	MA01Gene28370	MA01Gene28599	MA01Gene28804	MA01Gene28911	MA01Gene29048	MA01Gene29049	MA01Gene29173	MA01Gene29842	MA01Gene30405	MA01Gene30658	MA01Gene30962	MA01Gene31016	MA01Gene31241	MA01Gene31275	MA01Gene33057	MA01Gene33978	MA01Gene34444	MA01Gene34468	MA01Gene35368	MA01Gene37161	MA01Gene37537	MA01Gene38793	MA01Gene39337	MA01Gene39883	MA01Gene40521	MA01Gene40751	MA01Gene41869	MA01Gene42905
Insulin resistance	NA	MA01Gene00526	MA01Gene00673	MA01Gene01147	MA01Gene01208	MA01Gene01315	MA01Gene01430	MA01Gene02464	MA01Gene02472	MA01Gene02704	MA01Gene03208	MA01Gene03306	MA01Gene03593	MA01Gene03595	MA01Gene03737	MA01Gene03752	MA01Gene04061	MA01Gene04292	MA01Gene04454	MA01Gene04554	MA01Gene04773	MA01Gene04848	MA01Gene04989	MA01Gene05219	MA01Gene05699	MA01Gene05700	MA01Gene06025	MA01Gene06073	MA01Gene06905	MA01Gene07196	MA01Gene07249	MA01Gene07416	MA01Gene07831	MA01Gene08020	MA01Gene08310	MA01Gene08515	MA01Gene08531	MA01Gene08768	MA01Gene08844	MA01Gene08859	MA01Gene09235	MA01Gene09450	MA01Gene09672	MA01Gene10141	MA01Gene10633	MA01Gene10911	MA01Gene11231	MA01Gene11703	MA01Gene12276	MA01Gene12804	MA01Gene12834	MA01Gene13377	MA01Gene13400	MA01Gene13563	MA01Gene13574	MA01Gene13740	MA01Gene13968	MA01Gene13989	MA01Gene14057	MA01Gene14280	MA01Gene14614	MA01Gene15477	MA01Gene15633	MA01Gene15727	MA01Gene16079	MA01Gene16567	MA01Gene16722	MA01Gene16752	MA01Gene16913	MA01Gene17217	MA01Gene17633	MA01Gene17872	MA01Gene17939	MA01Gene18057	MA01Gene18456	MA01Gene18470	MA01Gene19785	MA01Gene20432	MA01Gene20502	MA01Gene20681	MA01Gene20695	MA01Gene20861	MA01Gene20896	MA01Gene21102	MA01Gene21629	MA01Gene22128	MA01Gene22315	MA01Gene22771	MA01Gene23057	MA01Gene23214	MA01Gene23630	MA01Gene23857	MA01Gene23858	MA01Gene24223	MA01Gene24484	MA01Gene25336	MA01Gene25675	MA01Gene25676	MA01Gene25936	MA01Gene26085	MA01Gene26265	MA01Gene26347	MA01Gene27012	MA01Gene27521	MA01Gene27999	MA01Gene28467	MA01Gene28525	MA01Gene28599	MA01Gene28913	MA01Gene29269	MA01Gene29816	MA01Gene30238	MA01Gene30293	MA01Gene30492	MA01Gene31275	MA01Gene31385	MA01Gene31572	MA01Gene33229	MA01Gene34343	MA01Gene35639	MA01Gene37162	MA01Gene37717	MA01Gene37877	MA01Gene38793	MA01Gene39674	MA01Gene39974	MA01Gene41363	MA01Gene44859
Jak-STAT signaling pathway	NA	MA01Gene00097	MA01Gene00812	MA01Gene00902	MA01Gene00915	MA01Gene00940	MA01Gene01392	MA01Gene01784	MA01Gene01786	MA01Gene01788	MA01Gene01943	MA01Gene02017	MA01Gene02383	MA01Gene02472	MA01Gene02473	MA01Gene02543	MA01Gene02555	MA01Gene02629	MA01Gene03319	MA01Gene03469	MA01Gene03810	MA01Gene04086	MA01Gene04180	MA01Gene04307	MA01Gene04554	MA01Gene04740	MA01Gene04884	MA01Gene05539	MA01Gene05549	MA01Gene05553	MA01Gene05660	MA01Gene05718	MA01Gene06012	MA01Gene06118	MA01Gene06305	MA01Gene06605	MA01Gene08020	MA01Gene08052	MA01Gene08570	MA01Gene08572	MA01Gene08972	MA01Gene09433	MA01Gene09672	MA01Gene09730	MA01Gene09905	MA01Gene10302	MA01Gene10303	MA01Gene10888	MA01Gene11069	MA01Gene11076	MA01Gene11525	MA01Gene11627	MA01Gene11628	MA01Gene11783	MA01Gene12216	MA01Gene12282	MA01Gene12318	MA01Gene12463	MA01Gene12659	MA01Gene12686	MA01Gene12713	MA01Gene12834	MA01Gene13563	MA01Gene13574	MA01Gene14061	MA01Gene14433	MA01Gene14451	MA01Gene15784	MA01Gene15813	MA01Gene15963	MA01Gene15992	MA01Gene16750	MA01Gene17090	MA01Gene17321	MA01Gene17922	MA01Gene18057	MA01Gene18069	MA01Gene18084	MA01Gene18295	MA01Gene18298	MA01Gene18512	MA01Gene19499	MA01Gene19760	MA01Gene19826	MA01Gene19914	MA01Gene21102	MA01Gene21811	MA01Gene22128	MA01Gene22414	MA01Gene22802	MA01Gene23214	MA01Gene23428	MA01Gene23602	MA01Gene24004	MA01Gene25589	MA01Gene25755	MA01Gene26347	MA01Gene26853	MA01Gene27317	MA01Gene28310	MA01Gene28409	MA01Gene28503	MA01Gene28911	MA01Gene29406	MA01Gene29816	MA01Gene30415	MA01Gene30492	MA01Gene30701	MA01Gene31275	MA01Gene31531	MA01Gene31532	MA01Gene31620	MA01Gene31891	MA01Gene32501	MA01Gene34444	MA01Gene34805	MA01Gene35639	MA01Gene35798	MA01Gene36191	MA01Gene36358	MA01Gene37012	MA01Gene38793	MA01Gene39337	MA01Gene39395	MA01Gene42328	MA01Gene43286	MA01Gene43383
NF-kappa B signaling pathway	NA	MA01Gene00916	MA01Gene00996	MA01Gene01208	MA01Gene01490	MA01Gene01492	MA01Gene01497	MA01Gene02282	MA01Gene02553	MA01Gene02704	MA01Gene03128	MA01Gene03734	MA01Gene04645	MA01Gene04646	MA01Gene04986	MA01Gene05712	MA01Gene05752	MA01Gene05877	MA01Gene05893	MA01Gene06012	MA01Gene06112	MA01Gene06820	MA01Gene06905	MA01Gene08343	MA01Gene08946	MA01Gene09082	MA01Gene09914	MA01Gene10050	MA01Gene10356	MA01Gene10595	MA01Gene10838	MA01Gene11552	MA01Gene11783	MA01Gene12127	MA01Gene12282	MA01Gene12401	MA01Gene12756	MA01Gene12942	MA01Gene13250	MA01Gene14056	MA01Gene14202	MA01Gene14251	MA01Gene14479	MA01Gene14614	MA01Gene15276	MA01Gene15477	MA01Gene16135	MA01Gene16508	MA01Gene17205	MA01Gene17268	MA01Gene17348	MA01Gene17569	MA01Gene18265	MA01Gene18493	MA01Gene18769	MA01Gene19423	MA01Gene19785	MA01Gene20419	MA01Gene20502	MA01Gene20823	MA01Gene21617	MA01Gene21629	MA01Gene22106	MA01Gene23340	MA01Gene24387	MA01Gene24674	MA01Gene24929	MA01Gene25126	MA01Gene25563	MA01Gene25676	MA01Gene25850	MA01Gene25851	MA01Gene26073	MA01Gene26915	MA01Gene27104	MA01Gene27255	MA01Gene27531	MA01Gene27883	MA01Gene27999	MA01Gene28214	MA01Gene28596	MA01Gene28838	MA01Gene28911	MA01Gene29100	MA01Gene29228	MA01Gene29266	MA01Gene29638	MA01Gene30666	MA01Gene30691	MA01Gene30701	MA01Gene30829	MA01Gene31216	MA01Gene31853	MA01Gene32176	MA01Gene32216	MA01Gene33534	MA01Gene35368	MA01Gene35706	MA01Gene35708	MA01Gene36598	MA01Gene36599	MA01Gene37113	MA01Gene37185	MA01Gene37186	MA01Gene38629	MA01Gene38634	MA01Gene38982	MA01Gene38986	MA01Gene39358	MA01Gene39383	MA01Gene39677	MA01Gene39736	MA01Gene40803	MA01Gene41198	MA01Gene41274	MA01Gene41861	MA01Gene42578	MA01Gene42828	MA01Gene42877	MA01Gene42939	MA01Gene43286	MA01Gene43694	MA01Gene44114	MA01Gene44693	MA01Gene44700	MA01Gene45119
Choline metabolism in cancer	NA	MA01Gene00598	MA01Gene00628	MA01Gene00702	MA01Gene00706	MA01Gene01180	MA01Gene01208	MA01Gene02285	MA01Gene02367	MA01Gene02462	MA01Gene02628	MA01Gene02893	MA01Gene02897	MA01Gene03207	MA01Gene03484	MA01Gene03810	MA01Gene04425	MA01Gene04554	MA01Gene04848	MA01Gene05269	MA01Gene05458	MA01Gene05504	MA01Gene05825	MA01Gene05975	MA01Gene06013	MA01Gene06161	MA01Gene06905	MA01Gene07404	MA01Gene07979	MA01Gene08020	MA01Gene08069	MA01Gene08659	MA01Gene09058	MA01Gene09476	MA01Gene09672	MA01Gene10186	MA01Gene10292	MA01Gene10651	MA01Gene11253	MA01Gene11478	MA01Gene11781	MA01Gene12228	MA01Gene12297	MA01Gene12428	MA01Gene12807	MA01Gene12834	MA01Gene12941	MA01Gene13563	MA01Gene13574	MA01Gene13964	MA01Gene14046	MA01Gene14090	MA01Gene14274	MA01Gene14412	MA01Gene14417	MA01Gene14644	MA01Gene15763	MA01Gene16078	MA01Gene16312	MA01Gene17090	MA01Gene17217	MA01Gene18057	MA01Gene18512	MA01Gene18552	MA01Gene18567	MA01Gene18721	MA01Gene19814	MA01Gene20256	MA01Gene20485	MA01Gene20486	MA01Gene21102	MA01Gene21479	MA01Gene21969	MA01Gene22665	MA01Gene22916	MA01Gene23214	MA01Gene23286	MA01Gene23630	MA01Gene23857	MA01Gene23888	MA01Gene24085	MA01Gene24170	MA01Gene24480	MA01Gene24587	MA01Gene24588	MA01Gene24593	MA01Gene24595	MA01Gene24631	MA01Gene24703	MA01Gene24733	MA01Gene24734	MA01Gene24833	MA01Gene24862	MA01Gene25125	MA01Gene25337	MA01Gene26085	MA01Gene26347	MA01Gene27466	MA01Gene27662	MA01Gene27740	MA01Gene27998	MA01Gene28280	MA01Gene28290	MA01Gene28804	MA01Gene29060	MA01Gene29107	MA01Gene29163	MA01Gene29269	MA01Gene30238	MA01Gene31275	MA01Gene31744	MA01Gene31809	MA01Gene32217	MA01Gene32501	MA01Gene34425	MA01Gene35627	MA01Gene35632	MA01Gene36150	MA01Gene37012	MA01Gene37682	MA01Gene38061	MA01Gene38372	MA01Gene38793	MA01Gene38973	MA01Gene40521	MA01Gene40751
Prostate cancer	NA	MA01Gene00598	MA01Gene02017	MA01Gene02367	MA01Gene02462	MA01Gene02543	MA01Gene02623	MA01Gene02628	MA01Gene02704	MA01Gene02945	MA01Gene03094	MA01Gene03208	MA01Gene03593	MA01Gene03595	MA01Gene03673	MA01Gene03810	MA01Gene04307	MA01Gene04554	MA01Gene04773	MA01Gene05017	MA01Gene05458	MA01Gene06013	MA01Gene06025	MA01Gene06118	MA01Gene06161	MA01Gene06605	MA01Gene07416	MA01Gene07783	MA01Gene07804	MA01Gene07831	MA01Gene08020	MA01Gene08612	MA01Gene08614	MA01Gene08659	MA01Gene09120	MA01Gene09230	MA01Gene09389	MA01Gene09450	MA01Gene09672	MA01Gene11781	MA01Gene12228	MA01Gene12282	MA01Gene12834	MA01Gene13391	MA01Gene13411	MA01Gene13419	MA01Gene13563	MA01Gene13574	MA01Gene13834	MA01Gene13835	MA01Gene13836	MA01Gene14042	MA01Gene14057	MA01Gene14417	MA01Gene14614	MA01Gene15639	MA01Gene15744	MA01Gene15791	MA01Gene15921	MA01Gene15936	MA01Gene15937	MA01Gene16079	MA01Gene16228	MA01Gene16741	MA01Gene16742	MA01Gene17090	MA01Gene17135	MA01Gene17265	MA01Gene17266	MA01Gene17267	MA01Gene17268	MA01Gene17973	MA01Gene18057	MA01Gene18512	MA01Gene18757	MA01Gene19754	MA01Gene19845	MA01Gene20502	MA01Gene20681	MA01Gene20859	MA01Gene21102	MA01Gene21565	MA01Gene22079	MA01Gene22315	MA01Gene22364	MA01Gene22365	MA01Gene22366	MA01Gene22658	MA01Gene23214	MA01Gene23921	MA01Gene24376	MA01Gene24770	MA01Gene24816	MA01Gene24817	MA01Gene25043	MA01Gene25676	MA01Gene26265	MA01Gene26347	MA01Gene27014	MA01Gene27662	MA01Gene27740	MA01Gene27999	MA01Gene28101	MA01Gene28280	MA01Gene28290	MA01Gene28599	MA01Gene28804	MA01Gene28911	MA01Gene29269	MA01Gene30462	MA01Gene30691	MA01Gene31275	MA01Gene31581	MA01Gene31744	MA01Gene31809	MA01Gene31937	MA01Gene32501	MA01Gene33894	MA01Gene37012	MA01Gene37682	MA01Gene38793	MA01Gene39337	MA01Gene40193	MA01Gene40195	MA01Gene40751
Serotonergic synapse	NA	MA01Gene00706	MA01Gene01196	MA01Gene01208	MA01Gene02198	MA01Gene02260	MA01Gene02367	MA01Gene02462	MA01Gene02898	MA01Gene03074	MA01Gene03127	MA01Gene03332	MA01Gene03453	MA01Gene03484	MA01Gene03632	MA01Gene03810	MA01Gene03895	MA01Gene04568	MA01Gene04978	MA01Gene05003	MA01Gene05285	MA01Gene05426	MA01Gene05450	MA01Gene05686	MA01Gene06576	MA01Gene06905	MA01Gene07654	MA01Gene07794	MA01Gene07921	MA01Gene08659	MA01Gene08790	MA01Gene09068	MA01Gene09120	MA01Gene09474	MA01Gene09650	MA01Gene09653	MA01Gene09880	MA01Gene10692	MA01Gene10883	MA01Gene11313	MA01Gene11353	MA01Gene11405	MA01Gene12263	MA01Gene12402	MA01Gene12528	MA01Gene12731	MA01Gene12941	MA01Gene12942	MA01Gene13308	MA01Gene13663	MA01Gene13695	MA01Gene13839	MA01Gene13971	MA01Gene14069	MA01Gene14119	MA01Gene14170	MA01Gene14417	MA01Gene15634	MA01Gene15848	MA01Gene15921	MA01Gene16241	MA01Gene16394	MA01Gene16493	MA01Gene16570	MA01Gene16573	MA01Gene17559	MA01Gene17763	MA01Gene17833	MA01Gene17987	MA01Gene18492	MA01Gene18567	MA01Gene18669	MA01Gene19879	MA01Gene20485	MA01Gene20486	MA01Gene20676	MA01Gene20689	MA01Gene20842	MA01Gene21006	MA01Gene21071	MA01Gene22294	MA01Gene23139	MA01Gene23334	MA01Gene23810	MA01Gene24088	MA01Gene24113	MA01Gene24277	MA01Gene24337	MA01Gene24371	MA01Gene24372	MA01Gene24639	MA01Gene24641	MA01Gene25125	MA01Gene25126	MA01Gene25411	MA01Gene25414	MA01Gene25417	MA01Gene25420	MA01Gene25421	MA01Gene25828	MA01Gene27150	MA01Gene27537	MA01Gene27662	MA01Gene27704	MA01Gene27740	MA01Gene28534	MA01Gene30530	MA01Gene30783	MA01Gene31002	MA01Gene31233	MA01Gene31286	MA01Gene31303	MA01Gene31338	MA01Gene31674	MA01Gene32250	MA01Gene33032	MA01Gene34264	MA01Gene34976	MA01Gene35376	MA01Gene35627	MA01Gene35632	MA01Gene36150	MA01Gene36586	MA01Gene37012	MA01Gene39785
Toxoplasmosis	NA	MA01Gene00940	MA01Gene02193	MA01Gene02361	MA01Gene02362	MA01Gene02367	MA01Gene02383	MA01Gene02387	MA01Gene02472	MA01Gene02492	MA01Gene02704	MA01Gene03094	MA01Gene03127	MA01Gene03734	MA01Gene04554	MA01Gene04797	MA01Gene05660	MA01Gene06907	MA01Gene07287	MA01Gene08020	MA01Gene08659	MA01Gene08811	MA01Gene09545	MA01Gene09672	MA01Gene09905	MA01Gene10302	MA01Gene10349	MA01Gene10437	MA01Gene11069	MA01Gene11628	MA01Gene12010	MA01Gene12142	MA01Gene12216	MA01Gene12282	MA01Gene12318	MA01Gene12834	MA01Gene12976	MA01Gene13662	MA01Gene13748	MA01Gene13750	MA01Gene13755	MA01Gene13774	MA01Gene13780	MA01Gene13839	MA01Gene13849	MA01Gene13867	MA01Gene14426	MA01Gene14479	MA01Gene14614	MA01Gene14975	MA01Gene14976	MA01Gene15204	MA01Gene15209	MA01Gene15634	MA01Gene15963	MA01Gene16195	MA01Gene16196	MA01Gene17194	MA01Gene17217	MA01Gene17268	MA01Gene17559	MA01Gene17569	MA01Gene18057	MA01Gene18295	MA01Gene18648	MA01Gene18769	MA01Gene19785	MA01Gene19884	MA01Gene19885	MA01Gene20030	MA01Gene20502	MA01Gene21102	MA01Gene21629	MA01Gene22858	MA01Gene23214	MA01Gene23428	MA01Gene23630	MA01Gene23857	MA01Gene24054	MA01Gene24387	MA01Gene25563	MA01Gene25676	MA01Gene25755	MA01Gene25875	MA01Gene26130	MA01Gene26309	MA01Gene26347	MA01Gene26915	MA01Gene27537	MA01Gene27675	MA01Gene27999	MA01Gene28310	MA01Gene28596	MA01Gene28911	MA01Gene29100	MA01Gene29269	MA01Gene29546	MA01Gene29863	MA01Gene30238	MA01Gene30283	MA01Gene30462	MA01Gene30691	MA01Gene30701	MA01Gene30829	MA01Gene31275	MA01Gene31286	MA01Gene31531	MA01Gene31853	MA01Gene32250	MA01Gene34444	MA01Gene35148	MA01Gene35504	MA01Gene35594	MA01Gene35595	MA01Gene36768	MA01Gene36771	MA01Gene38077	MA01Gene38581	MA01Gene38793	MA01Gene39281	MA01Gene39409	MA01Gene39842	MA01Gene40941	MA01Gene42603	MA01Gene44700
Leukocyte transendothelial migration	NA	MA01Gene00182	MA01Gene00433	MA01Gene00702	MA01Gene00706	MA01Gene01068	MA01Gene01180	MA01Gene01208	MA01Gene03077	MA01Gene03273	MA01Gene03484	MA01Gene03621	MA01Gene03700	MA01Gene03913	MA01Gene04069	MA01Gene04112	MA01Gene04553	MA01Gene04625	MA01Gene05460	MA01Gene05877	MA01Gene06112	MA01Gene06715	MA01Gene06905	MA01Gene06918	MA01Gene07080	MA01Gene07413	MA01Gene07419	MA01Gene07598	MA01Gene08373	MA01Gene08516	MA01Gene08649	MA01Gene08936	MA01Gene09048	MA01Gene09051	MA01Gene09134	MA01Gene09672	MA01Gene10451	MA01Gene10717	MA01Gene10733	MA01Gene11012	MA01Gene11680	MA01Gene12010	MA01Gene12158	MA01Gene12489	MA01Gene12694	MA01Gene12800	MA01Gene12834	MA01Gene12848	MA01Gene12912	MA01Gene13239	MA01Gene13701	MA01Gene13839	MA01Gene13867	MA01Gene13972	MA01Gene13983	MA01Gene14354	MA01Gene14378	MA01Gene14426	MA01Gene14516	MA01Gene14526	MA01Gene14564	MA01Gene15634	MA01Gene15807	MA01Gene16195	MA01Gene16196	MA01Gene17043	MA01Gene17103	MA01Gene17205	MA01Gene17270	MA01Gene18057	MA01Gene18182	MA01Gene18567	MA01Gene18596	MA01Gene19414	MA01Gene19502	MA01Gene19845	MA01Gene20161	MA01Gene20760	MA01Gene22079	MA01Gene22698	MA01Gene22858	MA01Gene23212	MA01Gene24151	MA01Gene24309	MA01Gene24311	MA01Gene24313	MA01Gene24314	MA01Gene24344	MA01Gene24872	MA01Gene25146	MA01Gene25351	MA01Gene26123	MA01Gene26296	MA01Gene26298	MA01Gene26299	MA01Gene26302	MA01Gene26304	MA01Gene26347	MA01Gene26558	MA01Gene26743	MA01Gene27537	MA01Gene28033	MA01Gene28172	MA01Gene28329	MA01Gene29114	MA01Gene30492	MA01Gene30760	MA01Gene30783	MA01Gene31144	MA01Gene31148	MA01Gene31275	MA01Gene31286	MA01Gene31528	MA01Gene32366	MA01Gene33333	MA01Gene34413	MA01Gene35368	MA01Gene35639	MA01Gene36657	MA01Gene37299	MA01Gene38793	MA01Gene42603	MA01Gene43251	MA01Gene44203
Melanogenesis	NA	MA01Gene00706	MA01Gene01140	MA01Gene01208	MA01Gene01398	MA01Gene02016	MA01Gene02017	MA01Gene02260	MA01Gene02367	MA01Gene02462	MA01Gene02543	MA01Gene03127	MA01Gene03208	MA01Gene03251	MA01Gene03303	MA01Gene03484	MA01Gene03810	MA01Gene03895	MA01Gene04139	MA01Gene04452	MA01Gene04767	MA01Gene05017	MA01Gene06013	MA01Gene06025	MA01Gene06118	MA01Gene06120	MA01Gene06121	MA01Gene06819	MA01Gene06905	MA01Gene07189	MA01Gene07193	MA01Gene07416	MA01Gene07804	MA01Gene07831	MA01Gene08659	MA01Gene09308	MA01Gene09401	MA01Gene09640	MA01Gene09650	MA01Gene09653	MA01Gene10581	MA01Gene10883	MA01Gene11000	MA01Gene11001	MA01Gene11162	MA01Gene11781	MA01Gene12026	MA01Gene12182	MA01Gene12296	MA01Gene12592	MA01Gene13134	MA01Gene13293	MA01Gene13391	MA01Gene13792	MA01Gene13839	MA01Gene13975	MA01Gene14057	MA01Gene14417	MA01Gene15634	MA01Gene15795	MA01Gene16079	MA01Gene16100	MA01Gene16127	MA01Gene16248	MA01Gene16744	MA01Gene17029	MA01Gene17363	MA01Gene17828	MA01Gene17833	MA01Gene17868	MA01Gene18356	MA01Gene18567	MA01Gene18681	MA01Gene18995	MA01Gene19845	MA01Gene19894	MA01Gene20087	MA01Gene20452	MA01Gene20586	MA01Gene21006	MA01Gene21022	MA01Gene21025	MA01Gene21647	MA01Gene22079	MA01Gene22315	MA01Gene22343	MA01Gene23178	MA01Gene23283	MA01Gene24273	MA01Gene24638	MA01Gene24639	MA01Gene24641	MA01Gene25093	MA01Gene25471	MA01Gene26767	MA01Gene27409	MA01Gene27537	MA01Gene27662	MA01Gene27740	MA01Gene29842	MA01Gene29873	MA01Gene30399	MA01Gene30400	MA01Gene30422	MA01Gene31143	MA01Gene31286	MA01Gene31396	MA01Gene31479	MA01Gene32858	MA01Gene33032	MA01Gene34264	MA01Gene35277	MA01Gene36220	MA01Gene37012	MA01Gene38132	MA01Gene38654	MA01Gene38680	MA01Gene39337	MA01Gene40559	MA01Gene40697	MA01Gene40830	MA01Gene42704
Chagas disease (American trypanosomiasis)	NA	MA01Gene02367	MA01Gene02704	MA01Gene03058	MA01Gene03127	MA01Gene03734	MA01Gene03895	MA01Gene04300	MA01Gene04554	MA01Gene04645	MA01Gene04646	MA01Gene04994	MA01Gene05476	MA01Gene05532	MA01Gene05969	MA01Gene06436	MA01Gene06820	MA01Gene06822	MA01Gene06907	MA01Gene08020	MA01Gene08133	MA01Gene08140	MA01Gene08659	MA01Gene09545	MA01Gene09595	MA01Gene09650	MA01Gene09653	MA01Gene09672	MA01Gene10349	MA01Gene10356	MA01Gene11569	MA01Gene12216	MA01Gene12834	MA01Gene12863	MA01Gene13134	MA01Gene13290	MA01Gene13450	MA01Gene13839	MA01Gene13867	MA01Gene14307	MA01Gene14426	MA01Gene14479	MA01Gene14537	MA01Gene14614	MA01Gene15634	MA01Gene15963	MA01Gene16195	MA01Gene16196	MA01Gene17217	MA01Gene17268	MA01Gene17569	MA01Gene17833	MA01Gene18057	MA01Gene19616	MA01Gene19785	MA01Gene20030	MA01Gene20502	MA01Gene21006	MA01Gene21102	MA01Gene21137	MA01Gene21138	MA01Gene21629	MA01Gene22128	MA01Gene22858	MA01Gene23214	MA01Gene23630	MA01Gene23857	MA01Gene24054	MA01Gene24396	MA01Gene24608	MA01Gene24639	MA01Gene24641	MA01Gene24733	MA01Gene24734	MA01Gene25305	MA01Gene25471	MA01Gene25676	MA01Gene25755	MA01Gene25875	MA01Gene25988	MA01Gene26309	MA01Gene26347	MA01Gene26915	MA01Gene27189	MA01Gene27537	MA01Gene27999	MA01Gene28017	MA01Gene28051	MA01Gene28310	MA01Gene28745	MA01Gene28854	MA01Gene29100	MA01Gene29690	MA01Gene30147	MA01Gene30191	MA01Gene30238	MA01Gene30691	MA01Gene31216	MA01Gene31275	MA01Gene31286	MA01Gene31531	MA01Gene33119	MA01Gene33534	MA01Gene33983	MA01Gene34094	MA01Gene34218	MA01Gene34264	MA01Gene34322	MA01Gene34444	MA01Gene34488	MA01Gene34489	MA01Gene36598	MA01Gene36599	MA01Gene37185	MA01Gene37186	MA01Gene38581	MA01Gene38793	MA01Gene39358	MA01Gene39383	MA01Gene41274	MA01Gene42603	MA01Gene44114
Dilated cardiomyopathy (DCM)	NA	MA01Gene00138	MA01Gene00510	MA01Gene00511	MA01Gene00705	MA01Gene01068	MA01Gene01205	MA01Gene01212	MA01Gene01463	MA01Gene01490	MA01Gene01492	MA01Gene01497	MA01Gene01804	MA01Gene02016	MA01Gene02260	MA01Gene02363	MA01Gene02450	MA01Gene03251	MA01Gene03329	MA01Gene03361	MA01Gene03416	MA01Gene03480	MA01Gene03481	MA01Gene03518	MA01Gene04278	MA01Gene05199	MA01Gene05254	MA01Gene05257	MA01Gene06120	MA01Gene06121	MA01Gene06213	MA01Gene06225	MA01Gene06576	MA01Gene06904	MA01Gene06918	MA01Gene07287	MA01Gene07610	MA01Gene08516	MA01Gene09004	MA01Gene10437	MA01Gene10717	MA01Gene10883	MA01Gene10889	MA01Gene10994	MA01Gene11475	MA01Gene11651	MA01Gene11795	MA01Gene12010	MA01Gene12026	MA01Gene12855	MA01Gene13134	MA01Gene13296	MA01Gene13614	MA01Gene13971	MA01Gene14119	MA01Gene14380	MA01Gene14516	MA01Gene15744	MA01Gene15820	MA01Gene15844	MA01Gene15848	MA01Gene16464	MA01Gene17105	MA01Gene17757	MA01Gene17833	MA01Gene18561	MA01Gene18771	MA01Gene19347	MA01Gene19407	MA01Gene19894	MA01Gene20030	MA01Gene20087	MA01Gene20713	MA01Gene21025	MA01Gene21110	MA01Gene21629	MA01Gene21647	MA01Gene21961	MA01Gene22012	MA01Gene22138	MA01Gene23975	MA01Gene24054	MA01Gene24176	MA01Gene24265	MA01Gene25471	MA01Gene26309	MA01Gene27270	MA01Gene29546	MA01Gene29946	MA01Gene30148	MA01Gene30422	MA01Gene30623	MA01Gene30784	MA01Gene31224	MA01Gene31338	MA01Gene31424	MA01Gene31825	MA01Gene33032	MA01Gene33670	MA01Gene34552	MA01Gene35054	MA01Gene35195	MA01Gene35706	MA01Gene35708	MA01Gene37476	MA01Gene38629	MA01Gene38634	MA01Gene38982	MA01Gene38986	MA01Gene39278	MA01Gene39677	MA01Gene39736	MA01Gene40282	MA01Gene40283	MA01Gene40361	MA01Gene40576	MA01Gene42578	MA01Gene42828	MA01Gene43651	MA01Gene43694	MA01Gene45119
Osteoclast differentiation	NA	MA01Gene00702	MA01Gene00940	MA01Gene01180	MA01Gene02367	MA01Gene02383	MA01Gene02704	MA01Gene03256	MA01Gene03346	MA01Gene03621	MA01Gene03734	MA01Gene04034	MA01Gene04054	MA01Gene04554	MA01Gene04645	MA01Gene04646	MA01Gene05286	MA01Gene05460	MA01Gene05660	MA01Gene05712	MA01Gene07416	MA01Gene07730	MA01Gene07760	MA01Gene07768	MA01Gene08020	MA01Gene08659	MA01Gene08946	MA01Gene09082	MA01Gene09102	MA01Gene09646	MA01Gene09672	MA01Gene10050	MA01Gene10303	MA01Gene10595	MA01Gene10819	MA01Gene11076	MA01Gene11569	MA01Gene11628	MA01Gene12318	MA01Gene12834	MA01Gene12863	MA01Gene13867	MA01Gene14426	MA01Gene14614	MA01Gene15963	MA01Gene16195	MA01Gene16196	MA01Gene16508	MA01Gene16728	MA01Gene17217	MA01Gene17268	MA01Gene17348	MA01Gene17717	MA01Gene18045	MA01Gene18057	MA01Gene18295	MA01Gene18512	MA01Gene18718	MA01Gene18769	MA01Gene19264	MA01Gene19385	MA01Gene19616	MA01Gene19680	MA01Gene19785	MA01Gene20030	MA01Gene20419	MA01Gene20502	MA01Gene20874	MA01Gene21102	MA01Gene21629	MA01Gene21849	MA01Gene22858	MA01Gene23214	MA01Gene23630	MA01Gene23857	MA01Gene24054	MA01Gene24210	MA01Gene24406	MA01Gene24733	MA01Gene24734	MA01Gene25563	MA01Gene25676	MA01Gene26073	MA01Gene26309	MA01Gene26347	MA01Gene27999	MA01Gene28172	MA01Gene28214	MA01Gene28321	MA01Gene28431	MA01Gene28656	MA01Gene28745	MA01Gene28792	MA01Gene28838	MA01Gene29228	MA01Gene29816	MA01Gene29863	MA01Gene30238	MA01Gene30691	MA01Gene30942	MA01Gene31275	MA01Gene31362	MA01Gene31666	MA01Gene31745	MA01Gene31853	MA01Gene32162	MA01Gene32670	MA01Gene32710	MA01Gene33670	MA01Gene34295	MA01Gene34444	MA01Gene35368	MA01Gene35798	MA01Gene36657	MA01Gene38132	MA01Gene38793	MA01Gene40803	MA01Gene40830	MA01Gene42530	MA01Gene42603	MA01Gene43598
Glucagon signaling pathway	NA	MA01Gene01315	MA01Gene01355	MA01Gene02017	MA01Gene02260	MA01Gene02369	MA01Gene02464	MA01Gene02543	MA01Gene02623	MA01Gene03166	MA01Gene03208	MA01Gene03303	MA01Gene03593	MA01Gene03595	MA01Gene03656	MA01Gene03737	MA01Gene03761	MA01Gene03895	MA01Gene04054	MA01Gene04292	MA01Gene04554	MA01Gene04773	MA01Gene04989	MA01Gene05286	MA01Gene06025	MA01Gene06118	MA01Gene06203	MA01Gene06819	MA01Gene07416	MA01Gene07768	MA01Gene07955	MA01Gene08020	MA01Gene08173	MA01Gene08768	MA01Gene08844	MA01Gene09102	MA01Gene09234	MA01Gene09308	MA01Gene09382	MA01Gene09526	MA01Gene09527	MA01Gene09594	MA01Gene09634	MA01Gene09650	MA01Gene09653	MA01Gene10467	MA01Gene10898	MA01Gene10911	MA01Gene11703	MA01Gene12276	MA01Gene12804	MA01Gene13700	MA01Gene13740	MA01Gene14057	MA01Gene14170	MA01Gene15727	MA01Gene15729	MA01Gene16079	MA01Gene16503	MA01Gene16639	MA01Gene16728	MA01Gene16744	MA01Gene16913	MA01Gene17227	MA01Gene17363	MA01Gene17633	MA01Gene17833	MA01Gene17872	MA01Gene17987	MA01Gene17994	MA01Gene17998	MA01Gene18470	MA01Gene18757	MA01Gene18819	MA01Gene19894	MA01Gene20452	MA01Gene20896	MA01Gene21006	MA01Gene21102	MA01Gene21647	MA01Gene22556	MA01Gene22771	MA01Gene23214	MA01Gene24139	MA01Gene24210	MA01Gene24223	MA01Gene24273	MA01Gene24318	MA01Gene24639	MA01Gene24641	MA01Gene25152	MA01Gene25336	MA01Gene25987	MA01Gene26265	MA01Gene26801	MA01Gene26963	MA01Gene27012	MA01Gene27495	MA01Gene27658	MA01Gene28913	MA01Gene29173	MA01Gene29842	MA01Gene29873	MA01Gene29896	MA01Gene30405	MA01Gene31016	MA01Gene31266	MA01Gene31303	MA01Gene33032	MA01Gene34264	MA01Gene34847	MA01Gene35085	MA01Gene37717	MA01Gene39337	MA01Gene39674	MA01Gene39974	MA01Gene40559	MA01Gene41363	MA01Gene41869	MA01Gene42905
T cell receptor signaling pathway	NA	MA01Gene00996	MA01Gene01473	MA01Gene02367	MA01Gene02462	MA01Gene02704	MA01Gene03293	MA01Gene03810	MA01Gene04054	MA01Gene04554	MA01Gene04829	MA01Gene05286	MA01Gene05893	MA01Gene05938	MA01Gene06013	MA01Gene06514	MA01Gene07730	MA01Gene07768	MA01Gene07831	MA01Gene08020	MA01Gene08373	MA01Gene08659	MA01Gene09102	MA01Gene09672	MA01Gene09914	MA01Gene10115	MA01Gene10906	MA01Gene11680	MA01Gene11781	MA01Gene12256	MA01Gene12489	MA01Gene12822	MA01Gene12834	MA01Gene13250	MA01Gene13867	MA01Gene13972	MA01Gene14202	MA01Gene14354	MA01Gene14417	MA01Gene14426	MA01Gene14614	MA01Gene15477	MA01Gene15963	MA01Gene16195	MA01Gene16196	MA01Gene16728	MA01Gene17090	MA01Gene17217	MA01Gene17268	MA01Gene17717	MA01Gene18057	MA01Gene18512	MA01Gene18779	MA01Gene19290	MA01Gene19499	MA01Gene19502	MA01Gene20419	MA01Gene20502	MA01Gene21008	MA01Gene21102	MA01Gene21629	MA01Gene21849	MA01Gene22315	MA01Gene22624	MA01Gene22858	MA01Gene23033	MA01Gene23214	MA01Gene23582	MA01Gene23583	MA01Gene23630	MA01Gene23857	MA01Gene24151	MA01Gene24210	MA01Gene24406	MA01Gene24643	MA01Gene24733	MA01Gene24734	MA01Gene24827	MA01Gene25041	MA01Gene25676	MA01Gene26184	MA01Gene26347	MA01Gene27662	MA01Gene27740	MA01Gene27806	MA01Gene27999	MA01Gene28321	MA01Gene28329	MA01Gene28503	MA01Gene28838	MA01Gene29269	MA01Gene30238	MA01Gene30691	MA01Gene30760	MA01Gene30942	MA01Gene31144	MA01Gene31275	MA01Gene31531	MA01Gene31853	MA01Gene32176	MA01Gene32501	MA01Gene34218	MA01Gene34295	MA01Gene36598	MA01Gene36599	MA01Gene37012	MA01Gene37185	MA01Gene37186	MA01Gene38793	MA01Gene39358	MA01Gene39383	MA01Gene40799	MA01Gene40803	MA01Gene41274	MA01Gene42522	MA01Gene42530	MA01Gene42603	MA01Gene43566	MA01Gene44114	MA01Gene44700
Glycerophospholipid metabolism	NA	MA01Gene00142	MA01Gene00719	MA01Gene01025	MA01Gene01888	MA01Gene02285	MA01Gene02437	MA01Gene02747	MA01Gene02893	MA01Gene03068	MA01Gene03069	MA01Gene03207	MA01Gene03274	MA01Gene03458	MA01Gene04425	MA01Gene04692	MA01Gene05269	MA01Gene05296	MA01Gene05463	MA01Gene05975	MA01Gene06054	MA01Gene06540	MA01Gene06580	MA01Gene06791	MA01Gene07705	MA01Gene07728	MA01Gene08581	MA01Gene09195	MA01Gene09305	MA01Gene09476	MA01Gene09612	MA01Gene09758	MA01Gene10651	MA01Gene11253	MA01Gene11478	MA01Gene12297	MA01Gene12692	MA01Gene12807	MA01Gene12941	MA01Gene13630	MA01Gene13692	MA01Gene13736	MA01Gene13737	MA01Gene13738	MA01Gene13739	MA01Gene14553	MA01Gene14644	MA01Gene15733	MA01Gene15763	MA01Gene16078	MA01Gene16554	MA01Gene16716	MA01Gene17018	MA01Gene17126	MA01Gene18530	MA01Gene18595	MA01Gene19026	MA01Gene19515	MA01Gene19612	MA01Gene20433	MA01Gene20485	MA01Gene20486	MA01Gene20805	MA01Gene21017	MA01Gene21051	MA01Gene21122	MA01Gene21572	MA01Gene22410	MA01Gene22665	MA01Gene22916	MA01Gene23286	MA01Gene23294	MA01Gene23739	MA01Gene23888	MA01Gene24011	MA01Gene24132	MA01Gene24703	MA01Gene24743	MA01Gene25125	MA01Gene25224	MA01Gene25337	MA01Gene25575	MA01Gene26552	MA01Gene27146	MA01Gene27260	MA01Gene27998	MA01Gene28121	MA01Gene28122	MA01Gene29107	MA01Gene29163	MA01Gene29815	MA01Gene29917	MA01Gene30163	MA01Gene30192	MA01Gene31170	MA01Gene31882	MA01Gene31883	MA01Gene32217	MA01Gene33171	MA01Gene34425	MA01Gene35627	MA01Gene35632	MA01Gene35975	MA01Gene35977	MA01Gene36150	MA01Gene36668	MA01Gene37151	MA01Gene37410	MA01Gene37569	MA01Gene37570	MA01Gene37688	MA01Gene38257	MA01Gene38973	MA01Gene41030	MA01Gene41492	MA01Gene41548	MA01Gene42232	MA01Gene43604	MA01Gene43754	MA01Gene45169
AGE-RAGE signaling pathway in diabetic complications	NA	MA01Gene00702	MA01Gene00706	MA01Gene01110	MA01Gene01180	MA01Gene01208	MA01Gene02197	MA01Gene02367	MA01Gene02462	MA01Gene02472	MA01Gene02473	MA01Gene02704	MA01Gene03058	MA01Gene03273	MA01Gene03749	MA01Gene03750	MA01Gene03810	MA01Gene03895	MA01Gene04302	MA01Gene04307	MA01Gene04539	MA01Gene04554	MA01Gene04645	MA01Gene04646	MA01Gene04773	MA01Gene05532	MA01Gene05656	MA01Gene05660	MA01Gene05877	MA01Gene06820	MA01Gene06905	MA01Gene07470	MA01Gene08020	MA01Gene08659	MA01Gene09672	MA01Gene09905	MA01Gene10634	MA01Gene10637	MA01Gene11555	MA01Gene11569	MA01Gene11628	MA01Gene12282	MA01Gene12499	MA01Gene12826	MA01Gene12834	MA01Gene12863	MA01Gene12889	MA01Gene13867	MA01Gene14280	MA01Gene14417	MA01Gene14426	MA01Gene14433	MA01Gene14451	MA01Gene15791	MA01Gene16195	MA01Gene16196	MA01Gene16201	MA01Gene16752	MA01Gene17217	MA01Gene17717	MA01Gene17939	MA01Gene18057	MA01Gene18567	MA01Gene19502	MA01Gene19616	MA01Gene20025	MA01Gene20030	MA01Gene21006	MA01Gene21102	MA01Gene21608	MA01Gene21629	MA01Gene21696	MA01Gene21849	MA01Gene22128	MA01Gene22343	MA01Gene22858	MA01Gene23214	MA01Gene23428	MA01Gene23630	MA01Gene23857	MA01Gene24054	MA01Gene24639	MA01Gene24641	MA01Gene26265	MA01Gene26309	MA01Gene26347	MA01Gene27014	MA01Gene27189	MA01Gene27662	MA01Gene27740	MA01Gene27999	MA01Gene28172	MA01Gene28247	MA01Gene28745	MA01Gene28794	MA01Gene28911	MA01Gene29095	MA01Gene30238	MA01Gene30760	MA01Gene31144	MA01Gene31275	MA01Gene31523	MA01Gene31572	MA01Gene31802	MA01Gene32250	MA01Gene33229	MA01Gene33534	MA01Gene33910	MA01Gene34264	MA01Gene35368	MA01Gene35459	MA01Gene36358	MA01Gene38605	MA01Gene38793	MA01Gene40804	MA01Gene42522	MA01Gene42603	MA01Gene44567
Inflammatory mediator regulation of TRP channels	NA	MA01Gene00706	MA01Gene01208	MA01Gene01430	MA01Gene02016	MA01Gene02260	MA01Gene02898	MA01Gene03074	MA01Gene03251	MA01Gene03303	MA01Gene03484	MA01Gene03895	MA01Gene04454	MA01Gene04645	MA01Gene04646	MA01Gene05463	MA01Gene05686	MA01Gene06120	MA01Gene06121	MA01Gene06542	MA01Gene06819	MA01Gene06905	MA01Gene07794	MA01Gene08515	MA01Gene08783	MA01Gene09308	MA01Gene09380	MA01Gene09650	MA01Gene09653	MA01Gene09672	MA01Gene09698	MA01Gene09702	MA01Gene10595	MA01Gene10883	MA01Gene11004	MA01Gene11405	MA01Gene12026	MA01Gene12396	MA01Gene12725	MA01Gene12834	MA01Gene12941	MA01Gene13134	MA01Gene13867	MA01Gene14170	MA01Gene14426	MA01Gene14552	MA01Gene14641	MA01Gene15477	MA01Gene15744	MA01Gene16195	MA01Gene16196	MA01Gene16744	MA01Gene16752	MA01Gene17217	MA01Gene17240	MA01Gene17363	MA01Gene17833	MA01Gene17851	MA01Gene17939	MA01Gene17987	MA01Gene18057	MA01Gene18567	MA01Gene18669	MA01Gene19460	MA01Gene19894	MA01Gene20087	MA01Gene20383	MA01Gene20432	MA01Gene20452	MA01Gene20485	MA01Gene20486	MA01Gene21006	MA01Gene21025	MA01Gene21137	MA01Gene21138	MA01Gene21647	MA01Gene22858	MA01Gene23630	MA01Gene23721	MA01Gene23722	MA01Gene23857	MA01Gene24273	MA01Gene24639	MA01Gene24641	MA01Gene25125	MA01Gene25411	MA01Gene25414	MA01Gene25417	MA01Gene25420	MA01Gene25421	MA01Gene25471	MA01Gene25675	MA01Gene26347	MA01Gene28811	MA01Gene29842	MA01Gene29863	MA01Gene29873	MA01Gene30238	MA01Gene30422	MA01Gene31275	MA01Gene31303	MA01Gene31572	MA01Gene31658	MA01Gene32861	MA01Gene33032	MA01Gene33229	MA01Gene34094	MA01Gene34264	MA01Gene35368	MA01Gene35627	MA01Gene35632	MA01Gene36150	MA01Gene37434	MA01Gene38793	MA01Gene40559	MA01Gene42603	MA01Gene43941
GnRH signaling pathway	NA	MA01Gene00706	MA01Gene01208	MA01Gene01390	MA01Gene02016	MA01Gene02260	MA01Gene02367	MA01Gene02462	MA01Gene02623	MA01Gene02868	MA01Gene03251	MA01Gene03273	MA01Gene03303	MA01Gene03770	MA01Gene03810	MA01Gene03895	MA01Gene05723	MA01Gene05969	MA01Gene06013	MA01Gene06120	MA01Gene06121	MA01Gene06576	MA01Gene06819	MA01Gene06905	MA01Gene07730	MA01Gene08659	MA01Gene09308	MA01Gene09476	MA01Gene09650	MA01Gene09653	MA01Gene10883	MA01Gene11253	MA01Gene11781	MA01Gene12026	MA01Gene12228	MA01Gene12807	MA01Gene12941	MA01Gene13078	MA01Gene13134	MA01Gene13867	MA01Gene13971	MA01Gene14119	MA01Gene14170	MA01Gene14417	MA01Gene14426	MA01Gene14455	MA01Gene15848	MA01Gene16195	MA01Gene16196	MA01Gene16744	MA01Gene16885	MA01Gene17090	MA01Gene17125	MA01Gene17217	MA01Gene17363	MA01Gene17833	MA01Gene17939	MA01Gene17987	MA01Gene18512	MA01Gene18567	MA01Gene18689	MA01Gene18757	MA01Gene19502	MA01Gene19894	MA01Gene20087	MA01Gene20452	MA01Gene20485	MA01Gene20486	MA01Gene21006	MA01Gene21025	MA01Gene21584	MA01Gene21647	MA01Gene22741	MA01Gene22858	MA01Gene23630	MA01Gene23857	MA01Gene24273	MA01Gene24639	MA01Gene24641	MA01Gene25125	MA01Gene25471	MA01Gene27662	MA01Gene27740	MA01Gene28804	MA01Gene29107	MA01Gene29842	MA01Gene29863	MA01Gene29873	MA01Gene30191	MA01Gene30238	MA01Gene30422	MA01Gene30760	MA01Gene31144	MA01Gene31303	MA01Gene31338	MA01Gene31572	MA01Gene32049	MA01Gene32501	MA01Gene33032	MA01Gene34264	MA01Gene34322	MA01Gene35627	MA01Gene35632	MA01Gene36150	MA01Gene37012	MA01Gene37434	MA01Gene37767	MA01Gene38847	MA01Gene40559	MA01Gene40751	MA01Gene42603	MA01Gene44382	MA01Gene44457
Retrograde endocannabinoid signaling	NA	MA01Gene00706	MA01Gene01196	MA01Gene01208	MA01Gene02016	MA01Gene02198	MA01Gene02260	MA01Gene02367	MA01Gene02461	MA01Gene02978	MA01Gene03127	MA01Gene03251	MA01Gene03453	MA01Gene03484	MA01Gene03895	MA01Gene04568	MA01Gene04921	MA01Gene05063	MA01Gene06120	MA01Gene06121	MA01Gene06576	MA01Gene06905	MA01Gene07151	MA01Gene07294	MA01Gene07921	MA01Gene08659	MA01Gene09068	MA01Gene09182	MA01Gene09474	MA01Gene09650	MA01Gene09653	MA01Gene10883	MA01Gene12026	MA01Gene12263	MA01Gene12402	MA01Gene12528	MA01Gene12942	MA01Gene13134	MA01Gene13308	MA01Gene13311	MA01Gene13839	MA01Gene13867	MA01Gene13899	MA01Gene13971	MA01Gene14119	MA01Gene14170	MA01Gene14426	MA01Gene15634	MA01Gene15848	MA01Gene15850	MA01Gene16195	MA01Gene16196	MA01Gene16493	MA01Gene16524	MA01Gene16570	MA01Gene16571	MA01Gene16572	MA01Gene16573	MA01Gene16973	MA01Gene17217	MA01Gene17664	MA01Gene17763	MA01Gene17987	MA01Gene18445	MA01Gene18492	MA01Gene18567	MA01Gene19894	MA01Gene20087	MA01Gene21006	MA01Gene21025	MA01Gene21647	MA01Gene22294	MA01Gene22858	MA01Gene23139	MA01Gene23334	MA01Gene23630	MA01Gene23810	MA01Gene23857	MA01Gene24277	MA01Gene24297	MA01Gene24337	MA01Gene24539	MA01Gene24541	MA01Gene24543	MA01Gene24639	MA01Gene24641	MA01Gene25126	MA01Gene25176	MA01Gene25471	MA01Gene25699	MA01Gene27537	MA01Gene28288	MA01Gene28317	MA01Gene28325	MA01Gene30200	MA01Gene30238	MA01Gene30422	MA01Gene31002	MA01Gene31089	MA01Gene31233	MA01Gene31286	MA01Gene31303	MA01Gene31338	MA01Gene31701	MA01Gene33032	MA01Gene34264	MA01Gene35376	MA01Gene36254	MA01Gene41609	MA01Gene41913	MA01Gene42603
TNF signaling pathway	NA	MA01Gene02367	MA01Gene02623	MA01Gene02704	MA01Gene02766	MA01Gene02868	MA01Gene03128	MA01Gene03208	MA01Gene03254	MA01Gene03593	MA01Gene03595	MA01Gene04300	MA01Gene04554	MA01Gene04645	MA01Gene04646	MA01Gene05752	MA01Gene05877	MA01Gene06025	MA01Gene07416	MA01Gene07470	MA01Gene07730	MA01Gene07760	MA01Gene07780	MA01Gene08020	MA01Gene08052	MA01Gene08659	MA01Gene08756	MA01Gene08946	MA01Gene09082	MA01Gene09672	MA01Gene10050	MA01Gene10153	MA01Gene10349	MA01Gene10356	MA01Gene10467	MA01Gene11945	MA01Gene12127	MA01Gene12834	MA01Gene12942	MA01Gene13078	MA01Gene13364	MA01Gene13651	MA01Gene13867	MA01Gene13990	MA01Gene14057	MA01Gene14251	MA01Gene14426	MA01Gene14614	MA01Gene15636	MA01Gene16079	MA01Gene16195	MA01Gene16196	MA01Gene17139	MA01Gene17217	MA01Gene17268	MA01Gene17687	MA01Gene17998	MA01Gene18057	MA01Gene18757	MA01Gene18769	MA01Gene19287	MA01Gene19480	MA01Gene19785	MA01Gene20502	MA01Gene20823	MA01Gene21102	MA01Gene21165	MA01Gene21275	MA01Gene21629	MA01Gene22128	MA01Gene22343	MA01Gene22858	MA01Gene23214	MA01Gene23630	MA01Gene23857	MA01Gene24387	MA01Gene24733	MA01Gene24734	MA01Gene25126	MA01Gene25563	MA01Gene25676	MA01Gene26347	MA01Gene27189	MA01Gene27553	MA01Gene27827	MA01Gene27999	MA01Gene28838	MA01Gene29128	MA01Gene29816	MA01Gene29863	MA01Gene29936	MA01Gene30191	MA01Gene30238	MA01Gene30691	MA01Gene31115	MA01Gene31216	MA01Gene31275	MA01Gene31362	MA01Gene31523	MA01Gene31853	MA01Gene32250	MA01Gene34322	MA01Gene34488	MA01Gene34489	MA01Gene37113	MA01Gene38581	MA01Gene38793	MA01Gene40803	MA01Gene42603	MA01Gene42877	MA01Gene43566
Circadian entrainment	NA	MA01Gene00706	MA01Gene01196	MA01Gene01208	MA01Gene01474	MA01Gene02016	MA01Gene02198	MA01Gene02260	MA01Gene02367	MA01Gene02392	MA01Gene03127	MA01Gene03251	MA01Gene03303	MA01Gene03453	MA01Gene03484	MA01Gene03485	MA01Gene03895	MA01Gene04568	MA01Gene04592	MA01Gene04738	MA01Gene04926	MA01Gene06120	MA01Gene06121	MA01Gene06819	MA01Gene06905	MA01Gene06912	MA01Gene07104	MA01Gene07109	MA01Gene07151	MA01Gene07416	MA01Gene07556	MA01Gene07921	MA01Gene08640	MA01Gene08659	MA01Gene08827	MA01Gene09060	MA01Gene09182	MA01Gene09308	MA01Gene09474	MA01Gene09511	MA01Gene09650	MA01Gene09653	MA01Gene10883	MA01Gene11838	MA01Gene12026	MA01Gene12263	MA01Gene12402	MA01Gene12528	MA01Gene13134	MA01Gene13308	MA01Gene13839	MA01Gene14170	MA01Gene15634	MA01Gene15848	MA01Gene16493	MA01Gene16570	MA01Gene16744	MA01Gene16769	MA01Gene17363	MA01Gene17493	MA01Gene17763	MA01Gene17833	MA01Gene17987	MA01Gene18050	MA01Gene18093	MA01Gene18492	MA01Gene18567	MA01Gene18780	MA01Gene19894	MA01Gene20087	MA01Gene20452	MA01Gene21006	MA01Gene21025	MA01Gene21165	MA01Gene21647	MA01Gene22294	MA01Gene22623	MA01Gene23139	MA01Gene23334	MA01Gene24273	MA01Gene24277	MA01Gene24297	MA01Gene24337	MA01Gene24639	MA01Gene24641	MA01Gene24733	MA01Gene24734	MA01Gene25238	MA01Gene25471	MA01Gene26359	MA01Gene27537	MA01Gene28288	MA01Gene28325	MA01Gene28613	MA01Gene29842	MA01Gene29873	MA01Gene29875	MA01Gene30162	MA01Gene30422	MA01Gene31002	MA01Gene31286	MA01Gene31303	MA01Gene31338	MA01Gene31515	MA01Gene33032	MA01Gene34264	MA01Gene34862	MA01Gene35376	MA01Gene37476	MA01Gene40559
Estrogen signaling pathway	NA	MA01Gene00922	MA01Gene02016	MA01Gene02193	MA01Gene02260	MA01Gene02361	MA01Gene02362	MA01Gene02367	MA01Gene02462	MA01Gene02492	MA01Gene02623	MA01Gene03127	MA01Gene03208	MA01Gene03251	MA01Gene03273	MA01Gene03303	MA01Gene03593	MA01Gene03595	MA01Gene03810	MA01Gene03895	MA01Gene04554	MA01Gene04568	MA01Gene04797	MA01Gene05982	MA01Gene06013	MA01Gene06025	MA01Gene06120	MA01Gene06121	MA01Gene07416	MA01Gene08020	MA01Gene08659	MA01Gene09650	MA01Gene09653	MA01Gene09672	MA01Gene10467	MA01Gene10883	MA01Gene11781	MA01Gene12026	MA01Gene12228	MA01Gene12528	MA01Gene12834	MA01Gene13134	MA01Gene13839	MA01Gene13849	MA01Gene14057	MA01Gene14170	MA01Gene14417	MA01Gene15634	MA01Gene16079	MA01Gene16228	MA01Gene16744	MA01Gene17090	MA01Gene17316	MA01Gene17833	MA01Gene17907	MA01Gene17939	MA01Gene17987	MA01Gene17998	MA01Gene18057	MA01Gene18512	MA01Gene18757	MA01Gene19201	MA01Gene19433	MA01Gene19894	MA01Gene20087	MA01Gene20452	MA01Gene21006	MA01Gene21025	MA01Gene21102	MA01Gene21275	MA01Gene21647	MA01Gene22968	MA01Gene23214	MA01Gene23334	MA01Gene23524	MA01Gene24273	MA01Gene24639	MA01Gene24641	MA01Gene24733	MA01Gene24734	MA01Gene24816	MA01Gene24817	MA01Gene25043	MA01Gene25176	MA01Gene25387	MA01Gene25471	MA01Gene26053	MA01Gene26130	MA01Gene26347	MA01Gene27537	MA01Gene27662	MA01Gene27740	MA01Gene28804	MA01Gene29873	MA01Gene30422	MA01Gene31275	MA01Gene31286	MA01Gene31303	MA01Gene31572	MA01Gene32049	MA01Gene32501	MA01Gene33032	MA01Gene34264	MA01Gene37012	MA01Gene37434	MA01Gene37735	MA01Gene38372	MA01Gene38793	MA01Gene40559	MA01Gene40751
GABAergic synapse	NA	MA01Gene00706	MA01Gene01196	MA01Gene01208	MA01Gene01215	MA01Gene02016	MA01Gene02198	MA01Gene02260	MA01Gene02408	MA01Gene02745	MA01Gene03127	MA01Gene03251	MA01Gene03276	MA01Gene03453	MA01Gene03484	MA01Gene04568	MA01Gene05063	MA01Gene05661	MA01Gene05742	MA01Gene06120	MA01Gene06121	MA01Gene06576	MA01Gene06905	MA01Gene07921	MA01Gene08541	MA01Gene09068	MA01Gene09232	MA01Gene09313	MA01Gene09474	MA01Gene10883	MA01Gene11269	MA01Gene11630	MA01Gene12026	MA01Gene12263	MA01Gene12402	MA01Gene12455	MA01Gene12749	MA01Gene13134	MA01Gene13308	MA01Gene13311	MA01Gene13839	MA01Gene13962	MA01Gene13971	MA01Gene14089	MA01Gene14119	MA01Gene14448	MA01Gene14557	MA01Gene15634	MA01Gene15848	MA01Gene16330	MA01Gene16493	MA01Gene16524	MA01Gene16570	MA01Gene16571	MA01Gene16572	MA01Gene16573	MA01Gene17664	MA01Gene17763	MA01Gene17767	MA01Gene17908	MA01Gene17910	MA01Gene17947	MA01Gene18136	MA01Gene18173	MA01Gene18492	MA01Gene18499	MA01Gene18567	MA01Gene19433	MA01Gene19894	MA01Gene20087	MA01Gene21025	MA01Gene21647	MA01Gene22294	MA01Gene23139	MA01Gene23220	MA01Gene23802	MA01Gene23803	MA01Gene23810	MA01Gene24277	MA01Gene24337	MA01Gene24539	MA01Gene24541	MA01Gene24543	MA01Gene25049	MA01Gene25471	MA01Gene25699	MA01Gene26053	MA01Gene26999	MA01Gene27537	MA01Gene27688	MA01Gene28317	MA01Gene30422	MA01Gene31002	MA01Gene31233	MA01Gene31282	MA01Gene31286	MA01Gene31338	MA01Gene31657	MA01Gene31701	MA01Gene33032	MA01Gene35376	MA01Gene35554	MA01Gene37378	MA01Gene37434	MA01Gene41609	MA01Gene41672	MA01Gene41913	MA01Gene42818
Insulin secretion	NA	MA01Gene00165	MA01Gene00706	MA01Gene01208	MA01Gene01345	MA01Gene02016	MA01Gene02260	MA01Gene02623	MA01Gene03208	MA01Gene03251	MA01Gene03484	MA01Gene03593	MA01Gene03595	MA01Gene03866	MA01Gene03895	MA01Gene04978	MA01Gene05347	MA01Gene05969	MA01Gene06025	MA01Gene06120	MA01Gene06121	MA01Gene06576	MA01Gene06761	MA01Gene06819	MA01Gene06851	MA01Gene06905	MA01Gene07258	MA01Gene07293	MA01Gene07416	MA01Gene09308	MA01Gene09445	MA01Gene09450	MA01Gene09480	MA01Gene09650	MA01Gene09653	MA01Gene10451	MA01Gene10467	MA01Gene10883	MA01Gene11366	MA01Gene11984	MA01Gene12026	MA01Gene12387	MA01Gene12474	MA01Gene12690	MA01Gene12804	MA01Gene12828	MA01Gene13134	MA01Gene13186	MA01Gene13700	MA01Gene13971	MA01Gene14057	MA01Gene14119	MA01Gene14170	MA01Gene14376	MA01Gene15848	MA01Gene15898	MA01Gene16079	MA01Gene17363	MA01Gene17538	MA01Gene17833	MA01Gene17872	MA01Gene17998	MA01Gene18050	MA01Gene18182	MA01Gene18341	MA01Gene18567	MA01Gene18757	MA01Gene19088	MA01Gene19137	MA01Gene19178	MA01Gene19642	MA01Gene19817	MA01Gene19894	MA01Gene20087	MA01Gene20517	MA01Gene20896	MA01Gene21006	MA01Gene21025	MA01Gene21275	MA01Gene21647	MA01Gene21797	MA01Gene21798	MA01Gene22022	MA01Gene22320	MA01Gene22771	MA01Gene24639	MA01Gene24641	MA01Gene25101	MA01Gene25471	MA01Gene27166	MA01Gene27702	MA01Gene28350	MA01Gene28599	MA01Gene29053	MA01Gene29603	MA01Gene29842	MA01Gene29973	MA01Gene30422	MA01Gene31338	MA01Gene31536	MA01Gene33032	MA01Gene34264	MA01Gene36487	MA01Gene37476	MA01Gene38450	MA01Gene40363	MA01Gene41599	MA01Gene43344
Protein digestion and absorption	NA	MA01Gene00988	MA01Gene02197	MA01Gene02862	MA01Gene03235	MA01Gene03285	MA01Gene03286	MA01Gene03287	MA01Gene03526	MA01Gene03566	MA01Gene03730	MA01Gene03749	MA01Gene03750	MA01Gene04122	MA01Gene04123	MA01Gene04165	MA01Gene06052	MA01Gene06761	MA01Gene06851	MA01Gene07264	MA01Gene08415	MA01Gene09144	MA01Gene09480	MA01Gene09891	MA01Gene10389	MA01Gene10531	MA01Gene10634	MA01Gene10637	MA01Gene11366	MA01Gene11438	MA01Gene11641	MA01Gene11649	MA01Gene11984	MA01Gene12474	MA01Gene12493	MA01Gene12861	MA01Gene12862	MA01Gene13069	MA01Gene14169	MA01Gene14174	MA01Gene16330	MA01Gene16418	MA01Gene16420	MA01Gene16421	MA01Gene16837	MA01Gene16858	MA01Gene17105	MA01Gene17283	MA01Gene17413	MA01Gene17494	MA01Gene17497	MA01Gene17978	MA01Gene18341	MA01Gene18534	MA01Gene19124	MA01Gene19137	MA01Gene19642	MA01Gene19706	MA01Gene20210	MA01Gene20359	MA01Gene20713	MA01Gene21608	MA01Gene21675	MA01Gene21979	MA01Gene22269	MA01Gene22320	MA01Gene22398	MA01Gene22399	MA01Gene23500	MA01Gene23750	MA01Gene23812	MA01Gene24265	MA01Gene24274	MA01Gene24783	MA01Gene25085	MA01Gene25484	MA01Gene25674	MA01Gene25859	MA01Gene26284	MA01Gene26411	MA01Gene26463	MA01Gene26698	MA01Gene27338	MA01Gene27398	MA01Gene27399	MA01Gene28343	MA01Gene28350	MA01Gene28546	MA01Gene28750	MA01Gene28923	MA01Gene30811	MA01Gene31202	MA01Gene31224	MA01Gene31267	MA01Gene31268	MA01Gene32690	MA01Gene33910	MA01Gene34085	MA01Gene35460	MA01Gene35556	MA01Gene35833	MA01Gene35959	MA01Gene36809	MA01Gene37560	MA01Gene38450	MA01Gene41819	MA01Gene42338	MA01Gene44997
Amoebiasis	NA	MA01Gene00706	MA01Gene01208	MA01Gene01490	MA01Gene01492	MA01Gene01497	MA01Gene02197	MA01Gene02260	MA01Gene02478	MA01Gene02704	MA01Gene03484	MA01Gene03749	MA01Gene03750	MA01Gene03895	MA01Gene04377	MA01Gene04594	MA01Gene04645	MA01Gene04646	MA01Gene05969	MA01Gene06820	MA01Gene06905	MA01Gene06907	MA01Gene08527	MA01Gene08811	MA01Gene08872	MA01Gene09545	MA01Gene09650	MA01Gene09653	MA01Gene09672	MA01Gene10595	MA01Gene10634	MA01Gene10637	MA01Gene10733	MA01Gene11370	MA01Gene12089	MA01Gene12093	MA01Gene12142	MA01Gene12216	MA01Gene12834	MA01Gene12976	MA01Gene13134	MA01Gene13363	MA01Gene13450	MA01Gene15963	MA01Gene17045	MA01Gene17103	MA01Gene17270	MA01Gene17569	MA01Gene17833	MA01Gene18057	MA01Gene18567	MA01Gene18882	MA01Gene18885	MA01Gene18886	MA01Gene18891	MA01Gene18903	MA01Gene19414	MA01Gene20030	MA01Gene21006	MA01Gene21608	MA01Gene21629	MA01Gene21910	MA01Gene22128	MA01Gene24054	MA01Gene24639	MA01Gene24641	MA01Gene25369	MA01Gene25370	MA01Gene25371	MA01Gene25471	MA01Gene25755	MA01Gene25875	MA01Gene26309	MA01Gene26347	MA01Gene27067	MA01Gene27675	MA01Gene27999	MA01Gene28310	MA01Gene28854	MA01Gene29529	MA01Gene29546	MA01Gene30283	MA01Gene31275	MA01Gene31531	MA01Gene31924	MA01Gene32250	MA01Gene33032	MA01Gene33534	MA01Gene33910	MA01Gene34264	MA01Gene35504	MA01Gene35706	MA01Gene35708	MA01Gene37844	MA01Gene38629	MA01Gene38634	MA01Gene38793	MA01Gene38982	MA01Gene38986	MA01Gene39412	MA01Gene39677	MA01Gene39736	MA01Gene41117	MA01Gene42578	MA01Gene42828	MA01Gene43694	MA01Gene45119
Phosphatidylinositol signaling system	NA	MA01Gene00706	MA01Gene01110	MA01Gene01208	MA01Gene01888	MA01Gene02844	MA01Gene02893	MA01Gene03078	MA01Gene03079	MA01Gene03207	MA01Gene03303	MA01Gene03484	MA01Gene03895	MA01Gene04527	MA01Gene04947	MA01Gene05504	MA01Gene05627	MA01Gene05656	MA01Gene05736	MA01Gene05825	MA01Gene06097	MA01Gene06905	MA01Gene07028	MA01Gene07049	MA01Gene07953	MA01Gene08053	MA01Gene08519	MA01Gene08915	MA01Gene09176	MA01Gene09305	MA01Gene09672	MA01Gene09758	MA01Gene10651	MA01Gene10811	MA01Gene11260	MA01Gene11261	MA01Gene11478	MA01Gene11555	MA01Gene11972	MA01Gene12432	MA01Gene12776	MA01Gene12834	MA01Gene12889	MA01Gene13629	MA01Gene14170	MA01Gene14412	MA01Gene14508	MA01Gene14624	MA01Gene14704	MA01Gene16078	MA01Gene16744	MA01Gene16765	MA01Gene17980	MA01Gene17987	MA01Gene18057	MA01Gene18255	MA01Gene18415	MA01Gene18550	MA01Gene18567	MA01Gene19814	MA01Gene20048	MA01Gene20452	MA01Gene20681	MA01Gene20776	MA01Gene20986	MA01Gene21006	MA01Gene21499	MA01Gene21969	MA01Gene22620	MA01Gene22633	MA01Gene23402	MA01Gene23789	MA01Gene24077	MA01Gene24273	MA01Gene24639	MA01Gene24641	MA01Gene24931	MA01Gene25359	MA01Gene26347	MA01Gene26854	MA01Gene27366	MA01Gene27998	MA01Gene28338	MA01Gene28446	MA01Gene28732	MA01Gene29095	MA01Gene29156	MA01Gene29873	MA01Gene30864	MA01Gene31275	MA01Gene31303	MA01Gene31373	MA01Gene32217	MA01Gene32426	MA01Gene32880	MA01Gene33757	MA01Gene34186	MA01Gene34264	MA01Gene34425	MA01Gene35368	MA01Gene37125	MA01Gene38262	MA01Gene38605	MA01Gene38793	MA01Gene38973	MA01Gene40559
Rheumatoid arthritis	NA	MA01Gene01490	MA01Gene01492	MA01Gene01497	MA01Gene02470	MA01Gene03469	MA01Gene04645	MA01Gene04646	MA01Gene05005	MA01Gene05632	MA01Gene06112	MA01Gene06820	MA01Gene06907	MA01Gene07624	MA01Gene08052	MA01Gene09206	MA01Gene09212	MA01Gene09216	MA01Gene09528	MA01Gene09619	MA01Gene10177	MA01Gene10733	MA01Gene10838	MA01Gene10906	MA01Gene11945	MA01Gene12698	MA01Gene12962	MA01Gene13748	MA01Gene13750	MA01Gene13755	MA01Gene13774	MA01Gene13780	MA01Gene14975	MA01Gene14976	MA01Gene15204	MA01Gene15209	MA01Gene15825	MA01Gene15963	MA01Gene16054	MA01Gene16201	MA01Gene17205	MA01Gene17569	MA01Gene18718	MA01Gene19012	MA01Gene19385	MA01Gene20025	MA01Gene20030	MA01Gene20488	MA01Gene20854	MA01Gene21299	MA01Gene21404	MA01Gene21629	MA01Gene22128	MA01Gene24054	MA01Gene24733	MA01Gene24734	MA01Gene25046	MA01Gene26309	MA01Gene27189	MA01Gene27334	MA01Gene28370	MA01Gene28659	MA01Gene28792	MA01Gene29048	MA01Gene29049	MA01Gene29072	MA01Gene29128	MA01Gene29228	MA01Gene31362	MA01Gene32859	MA01Gene32860	MA01Gene32995	MA01Gene33333	MA01Gene33534	MA01Gene34488	MA01Gene34489	MA01Gene34843	MA01Gene35148	MA01Gene35594	MA01Gene35595	MA01Gene35706	MA01Gene35708	MA01Gene36598	MA01Gene36599	MA01Gene36768	MA01Gene36771	MA01Gene37185	MA01Gene37186	MA01Gene38629	MA01Gene38634	MA01Gene38982	MA01Gene38986	MA01Gene39358	MA01Gene39383	MA01Gene39409	MA01Gene39677	MA01Gene39736	MA01Gene39842	MA01Gene40941	MA01Gene41274	MA01Gene42578	MA01Gene42828	MA01Gene43694	MA01Gene44067	MA01Gene44114	MA01Gene45119
Pyrimidine metabolism	NA	MA01Gene00864	MA01Gene00935	MA01Gene01930	MA01Gene02142	MA01Gene02443	MA01Gene02463	MA01Gene02979	MA01Gene03517	MA01Gene03538	MA01Gene03697	MA01Gene03929	MA01Gene04359	MA01Gene05673	MA01Gene05823	MA01Gene06479	MA01Gene07181	MA01Gene07307	MA01Gene07475	MA01Gene07611	MA01Gene08651	MA01Gene08852	MA01Gene09251	MA01Gene09785	MA01Gene09998	MA01Gene10683	MA01Gene10996	MA01Gene12108	MA01Gene12310	MA01Gene12532	MA01Gene12536	MA01Gene13402	MA01Gene13416	MA01Gene14036	MA01Gene14113	MA01Gene14180	MA01Gene14287	MA01Gene16096	MA01Gene16097	MA01Gene16641	MA01Gene16763	MA01Gene16946	MA01Gene16949	MA01Gene17323	MA01Gene17976	MA01Gene18340	MA01Gene18396	MA01Gene19053	MA01Gene19086	MA01Gene19484	MA01Gene19878	MA01Gene20947	MA01Gene20979	MA01Gene21060	MA01Gene21220	MA01Gene21393	MA01Gene21401	MA01Gene21635	MA01Gene21738	MA01Gene21825	MA01Gene22141	MA01Gene22481	MA01Gene22670	MA01Gene22884	MA01Gene23197	MA01Gene23470	MA01Gene23575	MA01Gene23760	MA01Gene24186	MA01Gene24292	MA01Gene24422	MA01Gene24937	MA01Gene24942	MA01Gene25145	MA01Gene25233	MA01Gene25323	MA01Gene25940	MA01Gene27275	MA01Gene27562	MA01Gene28010	MA01Gene28569	MA01Gene28646	MA01Gene28882	MA01Gene29200	MA01Gene29634	MA01Gene29738	MA01Gene29931	MA01Gene30160	MA01Gene30196	MA01Gene30739	MA01Gene30844	MA01Gene31008	MA01Gene31010	MA01Gene33384	MA01Gene35603	MA01Gene36851	MA01Gene37370	MA01Gene37542	MA01Gene38319	MA01Gene39043	MA01Gene40070	MA01Gene40683	MA01Gene41034	MA01Gene41243	MA01Gene42161	MA01Gene42725
Pancreatic secretion	NA	MA01Gene00702	MA01Gene00706	MA01Gene01025	MA01Gene01180	MA01Gene01208	MA01Gene02016	MA01Gene02363	MA01Gene03251	MA01Gene03285	MA01Gene03286	MA01Gene03287	MA01Gene03484	MA01Gene03730	MA01Gene03866	MA01Gene03895	MA01Gene04310	MA01Gene05707	MA01Gene06120	MA01Gene06121	MA01Gene06761	MA01Gene06791	MA01Gene06851	MA01Gene06905	MA01Gene07258	MA01Gene07264	MA01Gene07610	MA01Gene09004	MA01Gene09144	MA01Gene09357	MA01Gene09445	MA01Gene09480	MA01Gene09650	MA01Gene09653	MA01Gene10883	MA01Gene11366	MA01Gene11680	MA01Gene11984	MA01Gene12026	MA01Gene12474	MA01Gene12492	MA01Gene13134	MA01Gene13736	MA01Gene13737	MA01Gene13738	MA01Gene13739	MA01Gene13972	MA01Gene13983	MA01Gene14169	MA01Gene14170	MA01Gene14354	MA01Gene14659	MA01Gene15709	MA01Gene15800	MA01Gene15807	MA01Gene16716	MA01Gene17538	MA01Gene17833	MA01Gene17987	MA01Gene18341	MA01Gene18567	MA01Gene18895	MA01Gene18948	MA01Gene19124	MA01Gene19642	MA01Gene19840	MA01Gene19894	MA01Gene20087	MA01Gene20968	MA01Gene21006	MA01Gene21025	MA01Gene21647	MA01Gene22083	MA01Gene22320	MA01Gene22652	MA01Gene23531	MA01Gene23594	MA01Gene24176	MA01Gene24639	MA01Gene24641	MA01Gene25471	MA01Gene26438	MA01Gene26463	MA01Gene26552	MA01Gene27338	MA01Gene27398	MA01Gene27399	MA01Gene28350	MA01Gene28762	MA01Gene29603	MA01Gene30422	MA01Gene30630	MA01Gene31303	MA01Gene31359	MA01Gene34264	MA01Gene35460	MA01Gene37476	MA01Gene37999	MA01Gene38450	MA01Gene38640	MA01Gene39785	MA01Gene39838	MA01Gene41430	MA01Gene41599	MA01Gene43604
Gap junction	NA	MA01Gene00598	MA01Gene00706	MA01Gene01183	MA01Gene01208	MA01Gene02016	MA01Gene02260	MA01Gene02367	MA01Gene02462	MA01Gene02628	MA01Gene02898	MA01Gene03251	MA01Gene03317	MA01Gene03484	MA01Gene03810	MA01Gene03895	MA01Gene04592	MA01Gene04921	MA01Gene05199	MA01Gene05458	MA01Gene05560	MA01Gene05686	MA01Gene05969	MA01Gene06013	MA01Gene06120	MA01Gene06121	MA01Gene06161	MA01Gene06905	MA01Gene07000	MA01Gene07104	MA01Gene07109	MA01Gene08659	MA01Gene09511	MA01Gene09650	MA01Gene09653	MA01Gene10883	MA01Gene11405	MA01Gene11781	MA01Gene12026	MA01Gene12228	MA01Gene13134	MA01Gene13614	MA01Gene13839	MA01Gene13986	MA01Gene14170	MA01Gene14417	MA01Gene15634	MA01Gene16674	MA01Gene16675	MA01Gene16769	MA01Gene17090	MA01Gene17493	MA01Gene17833	MA01Gene17987	MA01Gene18512	MA01Gene18567	MA01Gene18669	MA01Gene18689	MA01Gene18989	MA01Gene19894	MA01Gene20087	MA01Gene20751	MA01Gene21006	MA01Gene21025	MA01Gene21647	MA01Gene24639	MA01Gene24641	MA01Gene25176	MA01Gene25471	MA01Gene25848	MA01Gene25978	MA01Gene27537	MA01Gene27662	MA01Gene27740	MA01Gene28280	MA01Gene28290	MA01Gene28505	MA01Gene28804	MA01Gene29790	MA01Gene29946	MA01Gene30422	MA01Gene30741	MA01Gene30899	MA01Gene30900	MA01Gene31286	MA01Gene31303	MA01Gene31515	MA01Gene31744	MA01Gene31809	MA01Gene32501	MA01Gene33032	MA01Gene34264	MA01Gene34862	MA01Gene35200	MA01Gene35201	MA01Gene37012	MA01Gene37434	MA01Gene37682	MA01Gene37767	MA01Gene38840	MA01Gene40375	MA01Gene40751	MA01Gene41056	MA01Gene44457
Natural killer cell mediated cytotoxicity	NA	MA01Gene00702	MA01Gene00706	MA01Gene01180	MA01Gene01208	MA01Gene01425	MA01Gene01490	MA01Gene01492	MA01Gene01497	MA01Gene01784	MA01Gene01786	MA01Gene02367	MA01Gene02462	MA01Gene03484	MA01Gene03810	MA01Gene04054	MA01Gene04183	MA01Gene05286	MA01Gene05520	MA01Gene05712	MA01Gene05982	MA01Gene06013	MA01Gene06526	MA01Gene06688	MA01Gene06905	MA01Gene07768	MA01Gene08373	MA01Gene08659	MA01Gene09102	MA01Gene09112	MA01Gene09120	MA01Gene09672	MA01Gene10303	MA01Gene10733	MA01Gene11076	MA01Gene11275	MA01Gene11781	MA01Gene12489	MA01Gene12834	MA01Gene14202	MA01Gene14417	MA01Gene15921	MA01Gene15963	MA01Gene16728	MA01Gene17090	MA01Gene17717	MA01Gene18057	MA01Gene18512	MA01Gene18567	MA01Gene19201	MA01Gene19263	MA01Gene19264	MA01Gene19499	MA01Gene20419	MA01Gene21629	MA01Gene21849	MA01Gene22649	MA01Gene23033	MA01Gene23524	MA01Gene23937	MA01Gene24151	MA01Gene24210	MA01Gene24406	MA01Gene25305	MA01Gene25942	MA01Gene26347	MA01Gene27662	MA01Gene27740	MA01Gene28321	MA01Gene28936	MA01Gene29151	MA01Gene30492	MA01Gene30942	MA01Gene31275	MA01Gene32250	MA01Gene32501	MA01Gene33333	MA01Gene33897	MA01Gene34179	MA01Gene34218	MA01Gene34444	MA01Gene35368	MA01Gene35639	MA01Gene35706	MA01Gene35708	MA01Gene36841	MA01Gene36847	MA01Gene37012	MA01Gene38629	MA01Gene38634	MA01Gene38793	MA01Gene38812	MA01Gene38982	MA01Gene38986	MA01Gene39677	MA01Gene39736	MA01Gene42530	MA01Gene42578	MA01Gene42828	MA01Gene43694	MA01Gene45119
Salmonella infection	NA	MA01Gene00702	MA01Gene01068	MA01Gene01077	MA01Gene01178	MA01Gene01180	MA01Gene02090	MA01Gene02108	MA01Gene02367	MA01Gene02704	MA01Gene03692	MA01Gene03934	MA01Gene04594	MA01Gene04645	MA01Gene04646	MA01Gene05422	MA01Gene05758	MA01Gene06820	MA01Gene06918	MA01Gene07731	MA01Gene08659	MA01Gene08968	MA01Gene08983	MA01Gene09405	MA01Gene09545	MA01Gene10445	MA01Gene10774	MA01Gene11664	MA01Gene11668	MA01Gene12158	MA01Gene12291	MA01Gene12906	MA01Gene12940	MA01Gene13363	MA01Gene13680	MA01Gene13867	MA01Gene13964	MA01Gene14090	MA01Gene14426	MA01Gene15276	MA01Gene15963	MA01Gene16195	MA01Gene16196	MA01Gene16237	MA01Gene16312	MA01Gene16550	MA01Gene17043	MA01Gene17217	MA01Gene17520	MA01Gene17569	MA01Gene17957	MA01Gene17958	MA01Gene17959	MA01Gene18140	MA01Gene18378	MA01Gene18711	MA01Gene18733	MA01Gene18740	MA01Gene19244	MA01Gene19245	MA01Gene19271	MA01Gene19502	MA01Gene20804	MA01Gene21211	MA01Gene21479	MA01Gene22076	MA01Gene22128	MA01Gene22858	MA01Gene23630	MA01Gene23857	MA01Gene24178	MA01Gene24425	MA01Gene24733	MA01Gene24734	MA01Gene24826	MA01Gene24833	MA01Gene25035	MA01Gene25124	MA01Gene25146	MA01Gene25817	MA01Gene25875	MA01Gene27466	MA01Gene27999	MA01Gene29100	MA01Gene30238	MA01Gene30486	MA01Gene30634	MA01Gene30642	MA01Gene30760	MA01Gene31087	MA01Gene31144	MA01Gene33100	MA01Gene33534	MA01Gene34444	MA01Gene34763	MA01Gene38215	MA01Gene39570	MA01Gene40093	MA01Gene41796	MA01Gene42136	MA01Gene42603
Hypertrophic cardiomyopathy (HCM)	NA	MA01Gene00138	MA01Gene00510	MA01Gene00511	MA01Gene00705	MA01Gene01068	MA01Gene01205	MA01Gene01212	MA01Gene01463	MA01Gene01804	MA01Gene02363	MA01Gene02450	MA01Gene03329	MA01Gene03361	MA01Gene03416	MA01Gene03480	MA01Gene03481	MA01Gene03518	MA01Gene04278	MA01Gene04989	MA01Gene05254	MA01Gene05257	MA01Gene06213	MA01Gene06225	MA01Gene06576	MA01Gene06904	MA01Gene06918	MA01Gene07287	MA01Gene07610	MA01Gene08516	MA01Gene08844	MA01Gene09004	MA01Gene10437	MA01Gene10717	MA01Gene10889	MA01Gene10911	MA01Gene10994	MA01Gene11475	MA01Gene11651	MA01Gene11703	MA01Gene11795	MA01Gene12010	MA01Gene12276	MA01Gene12855	MA01Gene13296	MA01Gene13740	MA01Gene13971	MA01Gene14119	MA01Gene14380	MA01Gene14516	MA01Gene15744	MA01Gene15820	MA01Gene15844	MA01Gene15848	MA01Gene16464	MA01Gene17105	MA01Gene17314	MA01Gene17757	MA01Gene18470	MA01Gene18561	MA01Gene18771	MA01Gene19347	MA01Gene19407	MA01Gene20030	MA01Gene20713	MA01Gene21110	MA01Gene21629	MA01Gene21961	MA01Gene22012	MA01Gene22128	MA01Gene22138	MA01Gene22343	MA01Gene23975	MA01Gene24054	MA01Gene24176	MA01Gene24265	MA01Gene25336	MA01Gene26309	MA01Gene27270	MA01Gene28913	MA01Gene29546	MA01Gene30147	MA01Gene30148	MA01Gene30623	MA01Gene30784	MA01Gene31224	MA01Gene31338	MA01Gene31424	MA01Gene31825	MA01Gene33670	MA01Gene34552	MA01Gene35054	MA01Gene35195	MA01Gene37476	MA01Gene39278	MA01Gene40282	MA01Gene40283	MA01Gene40361	MA01Gene40576	MA01Gene43651
Progesterone-mediated oocyte maturation	NA	MA01Gene01798	MA01Gene02016	MA01Gene02260	MA01Gene02367	MA01Gene02462	MA01Gene02945	MA01Gene03166	MA01Gene03251	MA01Gene03722	MA01Gene04450	MA01Gene04554	MA01Gene05041	MA01Gene06120	MA01Gene06121	MA01Gene06887	MA01Gene06900	MA01Gene08020	MA01Gene08659	MA01Gene09120	MA01Gene09235	MA01Gene09450	MA01Gene09617	MA01Gene09672	MA01Gene09674	MA01Gene10058	MA01Gene10883	MA01Gene11345	MA01Gene11708	MA01Gene12026	MA01Gene12834	MA01Gene13134	MA01Gene13839	MA01Gene13867	MA01Gene14153	MA01Gene14187	MA01Gene14403	MA01Gene14426	MA01Gene15634	MA01Gene15744	MA01Gene15921	MA01Gene16195	MA01Gene16196	MA01Gene16452	MA01Gene16722	MA01Gene17084	MA01Gene17217	MA01Gene17482	MA01Gene17665	MA01Gene18057	MA01Gene19894	MA01Gene20087	MA01Gene20628	MA01Gene20751	MA01Gene20861	MA01Gene21025	MA01Gene21102	MA01Gene21647	MA01Gene22658	MA01Gene22858	MA01Gene23173	MA01Gene23214	MA01Gene23363	MA01Gene23630	MA01Gene23857	MA01Gene23955	MA01Gene23956	MA01Gene24352	MA01Gene24816	MA01Gene24817	MA01Gene25043	MA01Gene25471	MA01Gene25628	MA01Gene25936	MA01Gene26070	MA01Gene26347	MA01Gene27115	MA01Gene27537	MA01Gene27662	MA01Gene27740	MA01Gene28092	MA01Gene28507	MA01Gene28599	MA01Gene30238	MA01Gene30422	MA01Gene30517	MA01Gene30518	MA01Gene31275	MA01Gene31286	MA01Gene31581	MA01Gene31835	MA01Gene33032	MA01Gene34418	MA01Gene35155	MA01Gene37012	MA01Gene38793	MA01Gene42603	MA01Gene43127	MA01Gene43750
TGF-beta signaling pathway	NA	MA01Gene01075	MA01Gene02017	MA01Gene02367	MA01Gene02543	MA01Gene02547	MA01Gene02559	MA01Gene04539	MA01Gene04685	MA01Gene04848	MA01Gene05043	MA01Gene05476	MA01Gene05532	MA01Gene06000	MA01Gene06118	MA01Gene06618	MA01Gene07378	MA01Gene08561	MA01Gene08659	MA01Gene09595	MA01Gene09746	MA01Gene10606	MA01Gene10608	MA01Gene10871	MA01Gene10968	MA01Gene11347	MA01Gene11401	MA01Gene11569	MA01Gene11680	MA01Gene11887	MA01Gene11916	MA01Gene12158	MA01Gene12242	MA01Gene12461	MA01Gene12659	MA01Gene12677	MA01Gene12863	MA01Gene12891	MA01Gene13201	MA01Gene13972	MA01Gene14354	MA01Gene15716	MA01Gene15963	MA01Gene16857	MA01Gene17354	MA01Gene17653	MA01Gene17784	MA01Gene17808	MA01Gene18597	MA01Gene18802	MA01Gene19616	MA01Gene19823	MA01Gene20030	MA01Gene20589	MA01Gene20703	MA01Gene20858	MA01Gene21048	MA01Gene21193	MA01Gene21446	MA01Gene21629	MA01Gene21696	MA01Gene22865	MA01Gene23516	MA01Gene24054	MA01Gene24086	MA01Gene24608	MA01Gene24609	MA01Gene25096	MA01Gene25146	MA01Gene25222	MA01Gene25245	MA01Gene25988	MA01Gene26085	MA01Gene26309	MA01Gene27349	MA01Gene28051	MA01Gene28283	MA01Gene28562	MA01Gene28745	MA01Gene29244	MA01Gene29331	MA01Gene29778	MA01Gene30390	MA01Gene30992	MA01Gene31607	MA01Gene31608	MA01Gene32874	MA01Gene32952	MA01Gene33208	MA01Gene33236	MA01Gene33616	MA01Gene36545	MA01Gene38372	MA01Gene39337	MA01Gene39925	MA01Gene40707	MA01Gene42935	MA01Gene43161
Aldosterone synthesis and secretion	NA	MA01Gene00706	MA01Gene01208	MA01Gene01474	MA01Gene02016	MA01Gene02260	MA01Gene02623	MA01Gene02978	MA01Gene03208	MA01Gene03251	MA01Gene03303	MA01Gene03484	MA01Gene03547	MA01Gene03593	MA01Gene03595	MA01Gene03895	MA01Gene04637	MA01Gene05032	MA01Gene05969	MA01Gene06025	MA01Gene06120	MA01Gene06121	MA01Gene06576	MA01Gene06819	MA01Gene06905	MA01Gene07416	MA01Gene09308	MA01Gene09646	MA01Gene09650	MA01Gene09653	MA01Gene10467	MA01Gene10559	MA01Gene10883	MA01Gene11537	MA01Gene12026	MA01Gene12826	MA01Gene13134	MA01Gene13648	MA01Gene13705	MA01Gene13971	MA01Gene14057	MA01Gene14119	MA01Gene14170	MA01Gene15848	MA01Gene16079	MA01Gene16149	MA01Gene16744	MA01Gene16752	MA01Gene17363	MA01Gene17833	MA01Gene17903	MA01Gene17987	MA01Gene17998	MA01Gene18000	MA01Gene18532	MA01Gene18567	MA01Gene18757	MA01Gene18780	MA01Gene19299	MA01Gene19366	MA01Gene19409	MA01Gene19894	MA01Gene20087	MA01Gene20168	MA01Gene20452	MA01Gene20826	MA01Gene20934	MA01Gene21006	MA01Gene21025	MA01Gene21275	MA01Gene21613	MA01Gene21647	MA01Gene22268	MA01Gene24273	MA01Gene24639	MA01Gene24641	MA01Gene25471	MA01Gene26415	MA01Gene27154	MA01Gene27832	MA01Gene29842	MA01Gene29873	MA01Gene29875	MA01Gene30200	MA01Gene30422	MA01Gene31303	MA01Gene31338	MA01Gene33032	MA01Gene33229	MA01Gene34264	MA01Gene34276	MA01Gene34657	MA01Gene35459	MA01Gene36998	MA01Gene38077	MA01Gene38498	MA01Gene40559
Pathogenic Escherichia coli infection	NA	MA01Gene00182	MA01Gene00706	MA01Gene01068	MA01Gene01077	MA01Gene01178	MA01Gene04069	MA01Gene04112	MA01Gene04408	MA01Gene04409	MA01Gene04625	MA01Gene05676	MA01Gene06045	MA01Gene06918	MA01Gene07000	MA01Gene07413	MA01Gene08649	MA01Gene08968	MA01Gene09134	MA01Gene10079	MA01Gene10774	MA01Gene11680	MA01Gene12010	MA01Gene12158	MA01Gene12800	MA01Gene12822	MA01Gene12848	MA01Gene12912	MA01Gene12940	MA01Gene13239	MA01Gene13671	MA01Gene13680	MA01Gene13964	MA01Gene13972	MA01Gene13986	MA01Gene14090	MA01Gene14354	MA01Gene14378	MA01Gene14526	MA01Gene15620	MA01Gene16312	MA01Gene16674	MA01Gene16675	MA01Gene17043	MA01Gene17569	MA01Gene17796	MA01Gene17959	MA01Gene18567	MA01Gene19143	MA01Gene19502	MA01Gene19845	MA01Gene20161	MA01Gene20653	MA01Gene21959	MA01Gene22079	MA01Gene22303	MA01Gene22304	MA01Gene22305	MA01Gene23409	MA01Gene24178	MA01Gene24309	MA01Gene24311	MA01Gene24313	MA01Gene24314	MA01Gene25035	MA01Gene25124	MA01Gene25146	MA01Gene25229	MA01Gene25351	MA01Gene26296	MA01Gene26298	MA01Gene26299	MA01Gene26302	MA01Gene26304	MA01Gene26743	MA01Gene27466	MA01Gene29114	MA01Gene30760	MA01Gene30899	MA01Gene30900	MA01Gene31144	MA01Gene31148	MA01Gene33128	MA01Gene33392	MA01Gene34813	MA01Gene35200	MA01Gene35201	MA01Gene35657	MA01Gene35660	MA01Gene35662	MA01Gene37299	MA01Gene39001	MA01Gene39004	MA01Gene40375	MA01Gene41056	MA01Gene42530
ErbB signaling pathway	NA	MA01Gene00706	MA01Gene01208	MA01Gene02367	MA01Gene02462	MA01Gene02473	MA01Gene03094	MA01Gene03484	MA01Gene03810	MA01Gene04554	MA01Gene04829	MA01Gene04848	MA01Gene05483	MA01Gene05982	MA01Gene06013	MA01Gene06514	MA01Gene06605	MA01Gene06673	MA01Gene06819	MA01Gene06905	MA01Gene07384	MA01Gene07730	MA01Gene07831	MA01Gene08020	MA01Gene08659	MA01Gene09120	MA01Gene09308	MA01Gene09672	MA01Gene10079	MA01Gene10115	MA01Gene11781	MA01Gene12228	MA01Gene12659	MA01Gene12822	MA01Gene12834	MA01Gene13563	MA01Gene13574	MA01Gene14340	MA01Gene14417	MA01Gene14455	MA01Gene15791	MA01Gene15921	MA01Gene17090	MA01Gene17217	MA01Gene17363	MA01Gene17380	MA01Gene17973	MA01Gene18057	MA01Gene18512	MA01Gene18567	MA01Gene19201	MA01Gene19290	MA01Gene19414	MA01Gene21008	MA01Gene21102	MA01Gene22315	MA01Gene23033	MA01Gene23214	MA01Gene23524	MA01Gene23630	MA01Gene23857	MA01Gene24085	MA01Gene24128	MA01Gene24140	MA01Gene24643	MA01Gene24827	MA01Gene26085	MA01Gene26184	MA01Gene26209	MA01Gene26347	MA01Gene27014	MA01Gene27662	MA01Gene27740	MA01Gene28280	MA01Gene28804	MA01Gene29842	MA01Gene29961	MA01Gene29962	MA01Gene30191	MA01Gene30238	MA01Gene30455	MA01Gene31275	MA01Gene31733	MA01Gene32049	MA01Gene32501	MA01Gene34322	MA01Gene35368	MA01Gene36358	MA01Gene37012	MA01Gene37434	MA01Gene38793	MA01Gene40751	MA01Gene40799	MA01Gene41929
B cell receptor signaling pathway	NA	MA01Gene00702	MA01Gene00996	MA01Gene01180	MA01Gene01208	MA01Gene01490	MA01Gene01492	MA01Gene01497	MA01Gene02367	MA01Gene02462	MA01Gene02704	MA01Gene03293	MA01Gene03335	MA01Gene03810	MA01Gene04034	MA01Gene04054	MA01Gene04554	MA01Gene05286	MA01Gene05712	MA01Gene05893	MA01Gene06013	MA01Gene06905	MA01Gene07768	MA01Gene07831	MA01Gene08020	MA01Gene08373	MA01Gene08659	MA01Gene08843	MA01Gene08856	MA01Gene09102	MA01Gene09672	MA01Gene09914	MA01Gene11781	MA01Gene12489	MA01Gene12756	MA01Gene12834	MA01Gene13250	MA01Gene14417	MA01Gene14614	MA01Gene16508	MA01Gene16576	MA01Gene16728	MA01Gene17090	MA01Gene17268	MA01Gene17328	MA01Gene17717	MA01Gene18057	MA01Gene18415	MA01Gene18512	MA01Gene19300	MA01Gene19499	MA01Gene20502	MA01Gene20701	MA01Gene21102	MA01Gene21849	MA01Gene22315	MA01Gene23214	MA01Gene24151	MA01Gene24210	MA01Gene24733	MA01Gene24734	MA01Gene25041	MA01Gene25676	MA01Gene26347	MA01Gene26485	MA01Gene26854	MA01Gene27144	MA01Gene27662	MA01Gene27740	MA01Gene27806	MA01Gene27999	MA01Gene28214	MA01Gene30691	MA01Gene30942	MA01Gene31275	MA01Gene32176	MA01Gene32501	MA01Gene34186	MA01Gene35368	MA01Gene35706	MA01Gene35708	MA01Gene37012	MA01Gene37847	MA01Gene38629	MA01Gene38634	MA01Gene38793	MA01Gene38982	MA01Gene38986	MA01Gene39677	MA01Gene39736	MA01Gene42578	MA01Gene42828	MA01Gene43694	MA01Gene45119
Biosynthesis of amino acids	NA	MA01Gene00856	MA01Gene01060	MA01Gene01116	MA01Gene01455	MA01Gene01858	MA01Gene03459	MA01Gene03764	MA01Gene03890	MA01Gene03951	MA01Gene05576	MA01Gene05626	MA01Gene05760	MA01Gene07236	MA01Gene07955	MA01Gene09249	MA01Gene10780	MA01Gene10897	MA01Gene11160	MA01Gene11216	MA01Gene11434	MA01Gene11591	MA01Gene12222	MA01Gene12455	MA01Gene15743	MA01Gene15750	MA01Gene16545	MA01Gene16779	MA01Gene17045	MA01Gene17074	MA01Gene17227	MA01Gene17574	MA01Gene17949	MA01Gene17994	MA01Gene18124	MA01Gene18125	MA01Gene18499	MA01Gene18819	MA01Gene19790	MA01Gene20234	MA01Gene20391	MA01Gene20491	MA01Gene22292	MA01Gene22293	MA01Gene22556	MA01Gene22668	MA01Gene22761	MA01Gene22818	MA01Gene23397	MA01Gene23802	MA01Gene23803	MA01Gene23851	MA01Gene23923	MA01Gene24139	MA01Gene24269	MA01Gene24433	MA01Gene24437	MA01Gene24916	MA01Gene25779	MA01Gene25899	MA01Gene26801	MA01Gene27495	MA01Gene27616	MA01Gene27977	MA01Gene29557	MA01Gene29558	MA01Gene29817	MA01Gene29930	MA01Gene30405	MA01Gene30459	MA01Gene30622	MA01Gene30658	MA01Gene30729	MA01Gene30936	MA01Gene31016	MA01Gene31340	MA01Gene32359	MA01Gene32493	MA01Gene32723	MA01Gene32887	MA01Gene33057	MA01Gene33362	MA01Gene33978	MA01Gene34381	MA01Gene35224	MA01Gene36722	MA01Gene37161	MA01Gene39412	MA01Gene39883	MA01Gene40811	MA01Gene41672	MA01Gene41869	MA01Gene42818	MA01Gene42905
Toll-like receptor signaling pathway	NA	MA01Gene00702	MA01Gene01180	MA01Gene01784	MA01Gene01786	MA01Gene02367	MA01Gene02704	MA01Gene03734	MA01Gene04269	MA01Gene04300	MA01Gene04554	MA01Gene04621	MA01Gene04645	MA01Gene04646	MA01Gene05660	MA01Gene06013	MA01Gene06820	MA01Gene06907	MA01Gene07730	MA01Gene08020	MA01Gene08659	MA01Gene09672	MA01Gene09684	MA01Gene09685	MA01Gene09689	MA01Gene10264	MA01Gene10265	MA01Gene10303	MA01Gene10349	MA01Gene11076	MA01Gene11628	MA01Gene11781	MA01Gene12127	MA01Gene12216	MA01Gene12834	MA01Gene13290	MA01Gene13867	MA01Gene14426	MA01Gene14479	MA01Gene14614	MA01Gene15276	MA01Gene15972	MA01Gene16195	MA01Gene16196	MA01Gene16397	MA01Gene17217	MA01Gene17268	MA01Gene17569	MA01Gene18057	MA01Gene18769	MA01Gene19385	MA01Gene20502	MA01Gene20823	MA01Gene21102	MA01Gene21629	MA01Gene22128	MA01Gene22858	MA01Gene23214	MA01Gene23340	MA01Gene23630	MA01Gene23857	MA01Gene24733	MA01Gene24734	MA01Gene25035	MA01Gene25563	MA01Gene25676	MA01Gene25755	MA01Gene26347	MA01Gene26915	MA01Gene27666	MA01Gene27999	MA01Gene28310	MA01Gene29100	MA01Gene29863	MA01Gene30191	MA01Gene30238	MA01Gene30691	MA01Gene30829	MA01Gene31275	MA01Gene31853	MA01Gene32239	MA01Gene32754	MA01Gene32859	MA01Gene32860	MA01Gene33534	MA01Gene34322	MA01Gene34488	MA01Gene34489	MA01Gene38581	MA01Gene38793	MA01Gene41725	MA01Gene42603	MA01Gene43566
Cardiac muscle contraction	NA	MA01Gene00385	MA01Gene00510	MA01Gene00511	MA01Gene00705	MA01Gene01205	MA01Gene01423	MA01Gene01463	MA01Gene02363	MA01Gene02450	MA01Gene03416	MA01Gene03467	MA01Gene03480	MA01Gene03481	MA01Gene03681	MA01Gene04278	MA01Gene05015	MA01Gene06213	MA01Gene06576	MA01Gene06761	MA01Gene06851	MA01Gene06904	MA01Gene07610	MA01Gene08516	MA01Gene09004	MA01Gene09480	MA01Gene09801	MA01Gene10192	MA01Gene10889	MA01Gene11366	MA01Gene11779	MA01Gene11795	MA01Gene11984	MA01Gene12398	MA01Gene12474	MA01Gene12855	MA01Gene13296	MA01Gene13398	MA01Gene13729	MA01Gene13971	MA01Gene14119	MA01Gene14516	MA01Gene15820	MA01Gene15844	MA01Gene15848	MA01Gene16505	MA01Gene17105	MA01Gene17757	MA01Gene17823	MA01Gene18044	MA01Gene18341	MA01Gene18447	MA01Gene18561	MA01Gene18771	MA01Gene18895	MA01Gene19642	MA01Gene20209	MA01Gene20713	MA01Gene21110	MA01Gene21961	MA01Gene22012	MA01Gene22320	MA01Gene22467	MA01Gene24176	MA01Gene24220	MA01Gene24265	MA01Gene24438	MA01Gene24784	MA01Gene27181	MA01Gene27270	MA01Gene27492	MA01Gene28350	MA01Gene28410	MA01Gene28912	MA01Gene30623	MA01Gene30700	MA01Gene31224	MA01Gene31338	MA01Gene31424	MA01Gene34242	MA01Gene36719	MA01Gene37476	MA01Gene38450	MA01Gene39278	MA01Gene39874	MA01Gene40361	MA01Gene40504	MA01Gene42071	MA01Gene42073	MA01Gene42077	MA01Gene42078	MA01Gene42621	MA01Gene43070
Adherens junction	NA	MA01Gene00702	MA01Gene01068	MA01Gene01180	MA01Gene01886	MA01Gene02017	MA01Gene02315	MA01Gene02367	MA01Gene02543	MA01Gene02897	MA01Gene02945	MA01Gene03190	MA01Gene03788	MA01Gene04193	MA01Gene04408	MA01Gene04409	MA01Gene04539	MA01Gene05017	MA01Gene05532	MA01Gene06073	MA01Gene06118	MA01Gene06498	MA01Gene06918	MA01Gene07196	MA01Gene07200	MA01Gene07598	MA01Gene07804	MA01Gene08659	MA01Gene09620	MA01Gene10186	MA01Gene11510	MA01Gene11569	MA01Gene11680	MA01Gene12013	MA01Gene12228	MA01Gene12689	MA01Gene12863	MA01Gene13175	MA01Gene13391	MA01Gene13419	MA01Gene13964	MA01Gene13972	MA01Gene13989	MA01Gene14090	MA01Gene14354	MA01Gene15442	MA01Gene16312	MA01Gene17103	MA01Gene17270	MA01Gene17327	MA01Gene18391	MA01Gene18392	MA01Gene18456	MA01Gene19423	MA01Gene19499	MA01Gene19502	MA01Gene19616	MA01Gene19648	MA01Gene19845	MA01Gene21479	MA01Gene21617	MA01Gene21696	MA01Gene22079	MA01Gene22106	MA01Gene22658	MA01Gene24067	MA01Gene24480	MA01Gene24833	MA01Gene24872	MA01Gene25878	MA01Gene26533	MA01Gene27255	MA01Gene27391	MA01Gene27466	MA01Gene27875	MA01Gene27876	MA01Gene28033	MA01Gene28745	MA01Gene28804	MA01Gene28825	MA01Gene28957	MA01Gene29060	MA01Gene29542	MA01Gene29849	MA01Gene30760	MA01Gene30906	MA01Gene31144	MA01Gene31853	MA01Gene37434	MA01Gene39337	MA01Gene40751	MA01Gene42530
Leishmaniasis	NA	MA01Gene01208	MA01Gene01490	MA01Gene01492	MA01Gene01497	MA01Gene02367	MA01Gene02704	MA01Gene03621	MA01Gene03734	MA01Gene04645	MA01Gene04646	MA01Gene05460	MA01Gene05660	MA01Gene06905	MA01Gene06907	MA01Gene08133	MA01Gene08140	MA01Gene08659	MA01Gene09545	MA01Gene09905	MA01Gene10717	MA01Gene10733	MA01Gene11628	MA01Gene12010	MA01Gene12216	MA01Gene12318	MA01Gene12942	MA01Gene13748	MA01Gene13750	MA01Gene13755	MA01Gene13774	MA01Gene13780	MA01Gene13867	MA01Gene14426	MA01Gene14455	MA01Gene14479	MA01Gene14975	MA01Gene14976	MA01Gene15204	MA01Gene15209	MA01Gene15963	MA01Gene16195	MA01Gene16196	MA01Gene17569	MA01Gene18295	MA01Gene18769	MA01Gene19499	MA01Gene20030	MA01Gene20502	MA01Gene21629	MA01Gene22858	MA01Gene23428	MA01Gene24054	MA01Gene24733	MA01Gene24734	MA01Gene25126	MA01Gene25563	MA01Gene25676	MA01Gene25755	MA01Gene25875	MA01Gene26309	MA01Gene26915	MA01Gene27999	MA01Gene28310	MA01Gene28503	MA01Gene29100	MA01Gene31531	MA01Gene31853	MA01Gene33119	MA01Gene34444	MA01Gene35148	MA01Gene35594	MA01Gene35595	MA01Gene35706	MA01Gene35708	MA01Gene36657	MA01Gene36768	MA01Gene36771	MA01Gene38629	MA01Gene38634	MA01Gene38982	MA01Gene38986	MA01Gene39409	MA01Gene39677	MA01Gene39736	MA01Gene39842	MA01Gene40941	MA01Gene42578	MA01Gene42603	MA01Gene42828	MA01Gene43694	MA01Gene45119
Morphine addiction	NA	MA01Gene00149	MA01Gene00706	MA01Gene00945	MA01Gene01196	MA01Gene01208	MA01Gene02016	MA01Gene02198	MA01Gene02260	MA01Gene03127	MA01Gene03166	MA01Gene03251	MA01Gene03453	MA01Gene03484	MA01Gene04568	MA01Gene04630	MA01Gene04877	MA01Gene05063	MA01Gene05344	MA01Gene06120	MA01Gene06121	MA01Gene06786	MA01Gene06905	MA01Gene07921	MA01Gene09068	MA01Gene09474	MA01Gene10725	MA01Gene10883	MA01Gene11922	MA01Gene12026	MA01Gene12263	MA01Gene12316	MA01Gene12402	MA01Gene12528	MA01Gene13134	MA01Gene13308	MA01Gene13311	MA01Gene13649	MA01Gene13839	MA01Gene13861	MA01Gene14294	MA01Gene15634	MA01Gene16283	MA01Gene16493	MA01Gene16524	MA01Gene16570	MA01Gene16571	MA01Gene16572	MA01Gene16573	MA01Gene16717	MA01Gene17316	MA01Gene17664	MA01Gene17763	MA01Gene17833	MA01Gene18303	MA01Gene18492	MA01Gene18567	MA01Gene19433	MA01Gene19894	MA01Gene20087	MA01Gene21025	MA01Gene21647	MA01Gene22294	MA01Gene22516	MA01Gene23139	MA01Gene23334	MA01Gene23731	MA01Gene23810	MA01Gene24277	MA01Gene24337	MA01Gene24539	MA01Gene24541	MA01Gene24543	MA01Gene25471	MA01Gene25699	MA01Gene26053	MA01Gene27537	MA01Gene28317	MA01Gene28379	MA01Gene28505	MA01Gene29166	MA01Gene30422	MA01Gene31002	MA01Gene31233	MA01Gene31286	MA01Gene31701	MA01Gene33032	MA01Gene34276	MA01Gene35376	MA01Gene37696	MA01Gene41609	MA01Gene41913
Apoptosis	NA	MA01Gene00599	MA01Gene01179	MA01Gene01312	MA01Gene02260	MA01Gene02629	MA01Gene02704	MA01Gene03094	MA01Gene03128	MA01Gene03931	MA01Gene04054	MA01Gene04300	MA01Gene04302	MA01Gene04554	MA01Gene04645	MA01Gene04646	MA01Gene05286	MA01Gene06127	MA01Gene06133	MA01Gene06134	MA01Gene07768	MA01Gene08020	MA01Gene08946	MA01Gene09082	MA01Gene09102	MA01Gene09112	MA01Gene09230	MA01Gene09274	MA01Gene09672	MA01Gene10050	MA01Gene10349	MA01Gene10356	MA01Gene10595	MA01Gene11686	MA01Gene12127	MA01Gene12282	MA01Gene12834	MA01Gene13900	MA01Gene14158	MA01Gene14397	MA01Gene14479	MA01Gene14614	MA01Gene15769	MA01Gene15941	MA01Gene16728	MA01Gene17268	MA01Gene17473	MA01Gene17474	MA01Gene17851	MA01Gene18057	MA01Gene18648	MA01Gene19460	MA01Gene19785	MA01Gene20502	MA01Gene20925	MA01Gene21102	MA01Gene21629	MA01Gene22649	MA01Gene23214	MA01Gene23937	MA01Gene24210	MA01Gene24237	MA01Gene24387	MA01Gene25305	MA01Gene25676	MA01Gene25850	MA01Gene25851	MA01Gene26347	MA01Gene26915	MA01Gene27047	MA01Gene27999	MA01Gene28596	MA01Gene28838	MA01Gene28911	MA01Gene28936	MA01Gene29100	MA01Gene29936	MA01Gene30362	MA01Gene30462	MA01Gene30691	MA01Gene30701	MA01Gene31216	MA01Gene31275	MA01Gene32250	MA01Gene32861	MA01Gene33032	MA01Gene38581	MA01Gene38793	MA01Gene39281	MA01Gene40803	MA01Gene40804
Salivary secretion	NA	MA01Gene00706	MA01Gene01208	MA01Gene02016	MA01Gene02260	MA01Gene03251	MA01Gene03303	MA01Gene03464	MA01Gene03484	MA01Gene03895	MA01Gene04592	MA01Gene04998	MA01Gene05199	MA01Gene05347	MA01Gene05707	MA01Gene06120	MA01Gene06121	MA01Gene06761	MA01Gene06851	MA01Gene06905	MA01Gene07104	MA01Gene07109	MA01Gene07653	MA01Gene07751	MA01Gene08640	MA01Gene09445	MA01Gene09480	MA01Gene09511	MA01Gene09650	MA01Gene09653	MA01Gene10883	MA01Gene11366	MA01Gene11984	MA01Gene12026	MA01Gene12474	MA01Gene12492	MA01Gene13134	MA01Gene13614	MA01Gene14170	MA01Gene14534	MA01Gene14659	MA01Gene15709	MA01Gene16744	MA01Gene16769	MA01Gene17168	MA01Gene17493	MA01Gene17538	MA01Gene17833	MA01Gene17987	MA01Gene18341	MA01Gene18567	MA01Gene18895	MA01Gene19137	MA01Gene19642	MA01Gene19817	MA01Gene19894	MA01Gene20087	MA01Gene20452	MA01Gene20968	MA01Gene21006	MA01Gene21025	MA01Gene21647	MA01Gene22022	MA01Gene22320	MA01Gene23966	MA01Gene24193	MA01Gene24273	MA01Gene24639	MA01Gene24641	MA01Gene25238	MA01Gene25471	MA01Gene28149	MA01Gene28311	MA01Gene28350	MA01Gene29603	MA01Gene29873	MA01Gene29946	MA01Gene30422	MA01Gene30630	MA01Gene31303	MA01Gene31359	MA01Gene31515	MA01Gene33032	MA01Gene34264	MA01Gene34862	MA01Gene37999	MA01Gene38450	MA01Gene40559	MA01Gene41430	MA01Gene41599
RNA degradation	NA	MA01Gene00145	MA01Gene02143	MA01Gene02524	MA01Gene03124	MA01Gene03250	MA01Gene03311	MA01Gene04841	MA01Gene05046	MA01Gene05165	MA01Gene05270	MA01Gene05657	MA01Gene05731	MA01Gene05741	MA01Gene06078	MA01Gene06096	MA01Gene06588	MA01Gene07145	MA01Gene07198	MA01Gene07284	MA01Gene07372	MA01Gene07956	MA01Gene08058	MA01Gene08451	MA01Gene09492	MA01Gene09591	MA01Gene09835	MA01Gene10078	MA01Gene11265	MA01Gene12471	MA01Gene13255	MA01Gene13265	MA01Gene13650	MA01Gene15719	MA01Gene15845	MA01Gene15923	MA01Gene16098	MA01Gene16641	MA01Gene16938	MA01Gene17949	MA01Gene17994	MA01Gene18416	MA01Gene18982	MA01Gene19136	MA01Gene19286	MA01Gene19519	MA01Gene19835	MA01Gene19895	MA01Gene20491	MA01Gene21625	MA01Gene21648	MA01Gene21656	MA01Gene21820	MA01Gene21975	MA01Gene22003	MA01Gene22292	MA01Gene22629	MA01Gene22682	MA01Gene22761	MA01Gene23240	MA01Gene23863	MA01Gene24774	MA01Gene26801	MA01Gene27123	MA01Gene27354	MA01Gene27355	MA01Gene27482	MA01Gene27545	MA01Gene27563	MA01Gene27815	MA01Gene27984	MA01Gene28014	MA01Gene28063	MA01Gene28445	MA01Gene29050	MA01Gene30203	MA01Gene30405	MA01Gene30658	MA01Gene30693	MA01Gene31016	MA01Gene34091	MA01Gene34649	MA01Gene35301	MA01Gene35802	MA01Gene39529	MA01Gene41386	MA01Gene41869	MA01Gene42470	MA01Gene42905	MA01Gene43276
Adipocytokine signaling pathway	NA	MA01Gene01315	MA01Gene02472	MA01Gene02704	MA01Gene03128	MA01Gene03284	MA01Gene03737	MA01Gene03752	MA01Gene04061	MA01Gene04292	MA01Gene04554	MA01Gene04989	MA01Gene07249	MA01Gene08020	MA01Gene08768	MA01Gene08844	MA01Gene08946	MA01Gene09082	MA01Gene09179	MA01Gene09905	MA01Gene09919	MA01Gene09931	MA01Gene10050	MA01Gene10633	MA01Gene10911	MA01Gene11703	MA01Gene11735	MA01Gene12244	MA01Gene12276	MA01Gene12612	MA01Gene12947	MA01Gene13563	MA01Gene13574	MA01Gene13740	MA01Gene13988	MA01Gene14210	MA01Gene14614	MA01Gene15477	MA01Gene15633	MA01Gene15813	MA01Gene16125	MA01Gene17217	MA01Gene17268	MA01Gene17633	MA01Gene17872	MA01Gene18298	MA01Gene18470	MA01Gene19785	MA01Gene20502	MA01Gene20896	MA01Gene21022	MA01Gene21102	MA01Gene21629	MA01Gene21897	MA01Gene22771	MA01Gene23214	MA01Gene23428	MA01Gene23542	MA01Gene23630	MA01Gene23857	MA01Gene24160	MA01Gene24484	MA01Gene24635	MA01Gene25041	MA01Gene25139	MA01Gene25336	MA01Gene25676	MA01Gene26539	MA01Gene27012	MA01Gene27999	MA01Gene28593	MA01Gene28913	MA01Gene29123	MA01Gene29816	MA01Gene29920	MA01Gene30238	MA01Gene30492	MA01Gene30691	MA01Gene31115	MA01Gene31410	MA01Gene32249	MA01Gene35639	MA01Gene37162	MA01Gene37717	MA01Gene39395	MA01Gene39674	MA01Gene41363	MA01Gene42328
Gastric acid secretion	NA	MA01Gene00595	MA01Gene00706	MA01Gene00791	MA01Gene01068	MA01Gene01208	MA01Gene01396	MA01Gene02016	MA01Gene02260	MA01Gene03251	MA01Gene03303	MA01Gene03484	MA01Gene03730	MA01Gene03895	MA01Gene03928	MA01Gene04567	MA01Gene05166	MA01Gene05377	MA01Gene06120	MA01Gene06121	MA01Gene06761	MA01Gene06819	MA01Gene06851	MA01Gene06905	MA01Gene06918	MA01Gene09308	MA01Gene09445	MA01Gene09480	MA01Gene09650	MA01Gene09653	MA01Gene10546	MA01Gene10883	MA01Gene11366	MA01Gene11716	MA01Gene11984	MA01Gene12026	MA01Gene12137	MA01Gene12474	MA01Gene13134	MA01Gene13839	MA01Gene14170	MA01Gene15634	MA01Gene16744	MA01Gene17363	MA01Gene17833	MA01Gene17987	MA01Gene18341	MA01Gene18349	MA01Gene18567	MA01Gene18895	MA01Gene19642	MA01Gene19894	MA01Gene20087	MA01Gene20452	MA01Gene20659	MA01Gene21006	MA01Gene21025	MA01Gene21141	MA01Gene21647	MA01Gene22320	MA01Gene22652	MA01Gene23332	MA01Gene24273	MA01Gene24639	MA01Gene24641	MA01Gene25372	MA01Gene25471	MA01Gene27537	MA01Gene28350	MA01Gene28762	MA01Gene29603	MA01Gene29842	MA01Gene29865	MA01Gene29873	MA01Gene30156	MA01Gene30422	MA01Gene31286	MA01Gene31303	MA01Gene31879	MA01Gene33032	MA01Gene33360	MA01Gene34264	MA01Gene34652	MA01Gene38450	MA01Gene39320	MA01Gene40559	MA01Gene41163	MA01Gene41599
mRNA surveillance pathway	NA	MA01Gene00441	MA01Gene01063	MA01Gene01163	MA01Gene01412	MA01Gene01413	MA01Gene01430	MA01Gene02254	MA01Gene02593	MA01Gene02871	MA01Gene03100	MA01Gene04454	MA01Gene04994	MA01Gene05069	MA01Gene05307	MA01Gene05476	MA01Gene06624	MA01Gene06822	MA01Gene06825	MA01Gene08515	MA01Gene08940	MA01Gene09595	MA01Gene10008	MA01Gene11338	MA01Gene11344	MA01Gene11531	MA01Gene12269	MA01Gene12814	MA01Gene12973	MA01Gene13077	MA01Gene13743	MA01Gene14179	MA01Gene14537	MA01Gene14627	MA01Gene16259	MA01Gene16339	MA01Gene16681	MA01Gene16799	MA01Gene16999	MA01Gene17920	MA01Gene18982	MA01Gene19458	MA01Gene19464	MA01Gene20424	MA01Gene20432	MA01Gene20494	MA01Gene20499	MA01Gene21210	MA01Gene21636	MA01Gene21805	MA01Gene21820	MA01Gene21827	MA01Gene22705	MA01Gene23279	MA01Gene24279	MA01Gene24384	MA01Gene24608	MA01Gene24793	MA01Gene24819	MA01Gene25227	MA01Gene25455	MA01Gene25675	MA01Gene25988	MA01Gene28017	MA01Gene28022	MA01Gene28051	MA01Gene28055	MA01Gene28171	MA01Gene28355	MA01Gene28594	MA01Gene29395	MA01Gene29690	MA01Gene30353	MA01Gene31019	MA01Gene31485	MA01Gene31718	MA01Gene31755	MA01Gene31816	MA01Gene32418	MA01Gene32668	MA01Gene33983	MA01Gene35794	MA01Gene36235	MA01Gene40223	MA01Gene42428	MA01Gene43287	MA01Gene44735
Hippo signaling pathway -fly	NA	MA01Gene00146	MA01Gene01050	MA01Gene01068	MA01Gene02870	MA01Gene03628	MA01Gene03673	MA01Gene03680	MA01Gene04062	MA01Gene04241	MA01Gene04275	MA01Gene04337	MA01Gene04890	MA01Gene04994	MA01Gene05476	MA01Gene05857	MA01Gene05929	MA01Gene06822	MA01Gene06918	MA01Gene07116	MA01Gene07378	MA01Gene08628	MA01Gene09595	MA01Gene09680	MA01Gene10234	MA01Gene11529	MA01Gene12013	MA01Gene12256	MA01Gene12659	MA01Gene13003	MA01Gene13671	MA01Gene13807	MA01Gene14537	MA01Gene14576	MA01Gene16910	MA01Gene17200	MA01Gene17217	MA01Gene17730	MA01Gene17796	MA01Gene18424	MA01Gene19143	MA01Gene19275	MA01Gene19570	MA01Gene19754	MA01Gene20060	MA01Gene20653	MA01Gene21044	MA01Gene21394	MA01Gene21671	MA01Gene21767	MA01Gene21819	MA01Gene21841	MA01Gene22186	MA01Gene22585	MA01Gene22687	MA01Gene22756	MA01Gene22757	MA01Gene23630	MA01Gene23761	MA01Gene23839	MA01Gene23857	MA01Gene24305	MA01Gene24608	MA01Gene25229	MA01Gene25538	MA01Gene25553	MA01Gene25988	MA01Gene26208	MA01Gene27343	MA01Gene28017	MA01Gene28051	MA01Gene28345	MA01Gene28957	MA01Gene29690	MA01Gene29803	MA01Gene29997	MA01Gene30238	MA01Gene30399	MA01Gene30703	MA01Gene30821	MA01Gene31799	MA01Gene32149	MA01Gene33983	MA01Gene33997	MA01Gene37710	MA01Gene37883	MA01Gene40635
Hematopoietic cell lineage	NA	MA01Gene00902	MA01Gene01212	MA01Gene01490	MA01Gene01492	MA01Gene01497	MA01Gene01804	MA01Gene01943	MA01Gene02948	MA01Gene03220	MA01Gene03469	MA01Gene04086	MA01Gene04645	MA01Gene04646	MA01Gene05254	MA01Gene05257	MA01Gene05539	MA01Gene05553	MA01Gene06148	MA01Gene06961	MA01Gene07189	MA01Gene07287	MA01Gene10412	MA01Gene10437	MA01Gene10595	MA01Gene10717	MA01Gene12254	MA01Gene12463	MA01Gene13748	MA01Gene13750	MA01Gene13755	MA01Gene13774	MA01Gene13780	MA01Gene14522	MA01Gene14975	MA01Gene14976	MA01Gene15204	MA01Gene15209	MA01Gene15633	MA01Gene16068	MA01Gene16100	MA01Gene17883	MA01Gene19760	MA01Gene19914	MA01Gene21629	MA01Gene22128	MA01Gene22947	MA01Gene23582	MA01Gene23583	MA01Gene24004	MA01Gene26485	MA01Gene27165	MA01Gene27409	MA01Gene27905	MA01Gene28503	MA01Gene29051	MA01Gene30148	MA01Gene30434	MA01Gene30784	MA01Gene30956	MA01Gene31362	MA01Gene31745	MA01Gene33670	MA01Gene34085	MA01Gene35148	MA01Gene35594	MA01Gene35595	MA01Gene35706	MA01Gene35708	MA01Gene36768	MA01Gene36771	MA01Gene37999	MA01Gene38629	MA01Gene38634	MA01Gene38982	MA01Gene38986	MA01Gene39409	MA01Gene39677	MA01Gene39736	MA01Gene39842	MA01Gene40941	MA01Gene41430	MA01Gene42106	MA01Gene42578	MA01Gene42828	MA01Gene43694	MA01Gene45119
Peroxisome	NA	MA01Gene00232	MA01Gene01165	MA01Gene02537	MA01Gene02873	MA01Gene03234	MA01Gene03455	MA01Gene03585	MA01Gene03875	MA01Gene04905	MA01Gene05397	MA01Gene08776	MA01Gene08858	MA01Gene09179	MA01Gene09373	MA01Gene09374	MA01Gene09377	MA01Gene09545	MA01Gene10001	MA01Gene10481	MA01Gene10985	MA01Gene11160	MA01Gene11539	MA01Gene12332	MA01Gene12612	MA01Gene12831	MA01Gene12920	MA01Gene13492	MA01Gene14469	MA01Gene14653	MA01Gene14668	MA01Gene15366	MA01Gene16154	MA01Gene16214	MA01Gene16258	MA01Gene16856	MA01Gene17199	MA01Gene18331	MA01Gene18397	MA01Gene18472	MA01Gene18581	MA01Gene19354	MA01Gene19514	MA01Gene19781	MA01Gene20217	MA01Gene20624	MA01Gene20672	MA01Gene20913	MA01Gene21026	MA01Gene21423	MA01Gene21692	MA01Gene22818	MA01Gene22832	MA01Gene22846	MA01Gene23255	MA01Gene24127	MA01Gene24280	MA01Gene24635	MA01Gene24961	MA01Gene25011	MA01Gene25198	MA01Gene25575	MA01Gene25841	MA01Gene25875	MA01Gene27143	MA01Gene27785	MA01Gene28593	MA01Gene28791	MA01Gene28968	MA01Gene29097	MA01Gene29184	MA01Gene29920	MA01Gene30360	MA01Gene31218	MA01Gene31681	MA01Gene32249	MA01Gene32592	MA01Gene33391	MA01Gene34343	MA01Gene39546	MA01Gene42707	MA01Gene42886	MA01Gene42947	MA01Gene43108	MA01Gene44390	MA01Gene44878
Arrhythmogenic right ventricular cardiomyopathy (ARVC)	NA	MA01Gene00138	MA01Gene00510	MA01Gene00511	MA01Gene00705	MA01Gene01068	MA01Gene01205	MA01Gene01212	MA01Gene01463	MA01Gene01804	MA01Gene02363	MA01Gene02450	MA01Gene03329	MA01Gene03480	MA01Gene03481	MA01Gene03518	MA01Gene04278	MA01Gene05017	MA01Gene05254	MA01Gene05257	MA01Gene06213	MA01Gene06225	MA01Gene06576	MA01Gene06904	MA01Gene06918	MA01Gene07287	MA01Gene07610	MA01Gene07804	MA01Gene09004	MA01Gene10437	MA01Gene10717	MA01Gene10889	MA01Gene10994	MA01Gene11475	MA01Gene12010	MA01Gene12098	MA01Gene13119	MA01Gene13296	MA01Gene13391	MA01Gene13971	MA01Gene14119	MA01Gene14380	MA01Gene15724	MA01Gene15820	MA01Gene15844	MA01Gene15848	MA01Gene16464	MA01Gene17103	MA01Gene17105	MA01Gene17757	MA01Gene18561	MA01Gene18771	MA01Gene19347	MA01Gene19407	MA01Gene19845	MA01Gene20713	MA01Gene22012	MA01Gene22079	MA01Gene22138	MA01Gene22307	MA01Gene23975	MA01Gene24176	MA01Gene24265	MA01Gene24922	MA01Gene25517	MA01Gene25523	MA01Gene25524	MA01Gene28033	MA01Gene29546	MA01Gene30148	MA01Gene30741	MA01Gene30784	MA01Gene31224	MA01Gene31338	MA01Gene31825	MA01Gene33670	MA01Gene34552	MA01Gene35054	MA01Gene35195	MA01Gene37476	MA01Gene39278	MA01Gene40282	MA01Gene40283	MA01Gene40576	MA01Gene43651
Staphylococcus aureus infection	NA	MA01Gene01490	MA01Gene01492	MA01Gene01497	MA01Gene03549	MA01Gene04034	MA01Gene06045	MA01Gene07114	MA01Gene08088	MA01Gene08133	MA01Gene08140	MA01Gene09956	MA01Gene10733	MA01Gene13032	MA01Gene13748	MA01Gene13750	MA01Gene13755	MA01Gene13774	MA01Gene13780	MA01Gene14975	MA01Gene14976	MA01Gene15204	MA01Gene15209	MA01Gene17070	MA01Gene19492	MA01Gene20847	MA01Gene22303	MA01Gene22304	MA01Gene22305	MA01Gene23306	MA01Gene24239	MA01Gene24247	MA01Gene24249	MA01Gene24252	MA01Gene24396	MA01Gene24863	MA01Gene25137	MA01Gene30363	MA01Gene30951	MA01Gene31531	MA01Gene33119	MA01Gene33128	MA01Gene33333	MA01Gene34813	MA01Gene35148	MA01Gene35421	MA01Gene35422	MA01Gene35423	MA01Gene35594	MA01Gene35595	MA01Gene35657	MA01Gene35660	MA01Gene35662	MA01Gene35706	MA01Gene35708	MA01Gene36105	MA01Gene36598	MA01Gene36599	MA01Gene36768	MA01Gene36771	MA01Gene37185	MA01Gene37186	MA01Gene38629	MA01Gene38634	MA01Gene38982	MA01Gene38986	MA01Gene39001	MA01Gene39004	MA01Gene39358	MA01Gene39383	MA01Gene39409	MA01Gene39677	MA01Gene39705	MA01Gene39736	MA01Gene39842	MA01Gene40941	MA01Gene41274	MA01Gene41610	MA01Gene41973	MA01Gene42578	MA01Gene42828	MA01Gene43694	MA01Gene44114	MA01Gene45119
Inositol phosphate metabolism	NA	MA01Gene01110	MA01Gene01888	MA01Gene02844	MA01Gene03078	MA01Gene03079	MA01Gene03459	MA01Gene03895	MA01Gene04527	MA01Gene04947	MA01Gene05504	MA01Gene05627	MA01Gene05656	MA01Gene05825	MA01Gene06097	MA01Gene07028	MA01Gene07049	MA01Gene07953	MA01Gene08053	MA01Gene08519	MA01Gene08915	MA01Gene08989	MA01Gene09176	MA01Gene10811	MA01Gene11260	MA01Gene11261	MA01Gene11555	MA01Gene11744	MA01Gene11761	MA01Gene12432	MA01Gene12776	MA01Gene12889	MA01Gene13495	MA01Gene13629	MA01Gene14412	MA01Gene14508	MA01Gene14624	MA01Gene14704	MA01Gene16765	MA01Gene18415	MA01Gene18550	MA01Gene19814	MA01Gene20048	MA01Gene20681	MA01Gene20776	MA01Gene20946	MA01Gene20986	MA01Gene21006	MA01Gene21969	MA01Gene22056	MA01Gene22293	MA01Gene22597	MA01Gene22620	MA01Gene22633	MA01Gene22962	MA01Gene23402	MA01Gene23789	MA01Gene24077	MA01Gene24437	MA01Gene24639	MA01Gene24641	MA01Gene24931	MA01Gene25359	MA01Gene26347	MA01Gene26854	MA01Gene28338	MA01Gene28446	MA01Gene28732	MA01Gene29095	MA01Gene29156	MA01Gene30864	MA01Gene31275	MA01Gene31373	MA01Gene32880	MA01Gene33757	MA01Gene34186	MA01Gene34264	MA01Gene35368	MA01Gene37125	MA01Gene37232	MA01Gene38262	MA01Gene38605	MA01Gene38793
Small cell lung cancer	NA	MA01Gene01132	MA01Gene01212	MA01Gene01804	MA01Gene02704	MA01Gene03673	MA01Gene03734	MA01Gene03749	MA01Gene03750	MA01Gene04307	MA01Gene04554	MA01Gene05254	MA01Gene05752	MA01Gene05983	MA01Gene07287	MA01Gene08020	MA01Gene08811	MA01Gene08946	MA01Gene09082	MA01Gene09230	MA01Gene09545	MA01Gene09672	MA01Gene09730	MA01Gene09931	MA01Gene10050	MA01Gene10437	MA01Gene10634	MA01Gene10637	MA01Gene10994	MA01Gene12010	MA01Gene12142	MA01Gene12282	MA01Gene12659	MA01Gene12834	MA01Gene12942	MA01Gene12947	MA01Gene12976	MA01Gene14614	MA01Gene15769	MA01Gene15791	MA01Gene17268	MA01Gene18057	MA01Gene18648	MA01Gene19414	MA01Gene19754	MA01Gene20502	MA01Gene20681	MA01Gene20823	MA01Gene20859	MA01Gene21102	MA01Gene21565	MA01Gene22205	MA01Gene23214	MA01Gene23525	MA01Gene24009	MA01Gene24160	MA01Gene24376	MA01Gene24387	MA01Gene25126	MA01Gene25139	MA01Gene25255	MA01Gene25676	MA01Gene25875	MA01Gene26347	MA01Gene27014	MA01Gene27675	MA01Gene27999	MA01Gene28596	MA01Gene28911	MA01Gene29546	MA01Gene30148	MA01Gene30283	MA01Gene30462	MA01Gene30691	MA01Gene30701	MA01Gene31275	MA01Gene31581	MA01Gene33894	MA01Gene35504	MA01Gene38793	MA01Gene39281	MA01Gene40973	MA01Gene42522
Prolactin signaling pathway	NA	MA01Gene02367	MA01Gene02383	MA01Gene02462	MA01Gene02472	MA01Gene02473	MA01Gene02704	MA01Gene03810	MA01Gene04307	MA01Gene04554	MA01Gene05539	MA01Gene05660	MA01Gene05982	MA01Gene06013	MA01Gene07831	MA01Gene08020	MA01Gene08659	MA01Gene09450	MA01Gene09672	MA01Gene09905	MA01Gene11628	MA01Gene11781	MA01Gene12713	MA01Gene12804	MA01Gene12834	MA01Gene13700	MA01Gene13867	MA01Gene14417	MA01Gene14426	MA01Gene15784	MA01Gene15992	MA01Gene16195	MA01Gene16196	MA01Gene16455	MA01Gene16750	MA01Gene16885	MA01Gene16954	MA01Gene17090	MA01Gene17217	MA01Gene17922	MA01Gene18057	MA01Gene18512	MA01Gene19201	MA01Gene20214	MA01Gene21102	MA01Gene22315	MA01Gene22858	MA01Gene23214	MA01Gene23428	MA01Gene23524	MA01Gene23602	MA01Gene23630	MA01Gene23857	MA01Gene24633	MA01Gene24733	MA01Gene24734	MA01Gene25171	MA01Gene25387	MA01Gene26347	MA01Gene26853	MA01Gene27317	MA01Gene27648	MA01Gene27662	MA01Gene27740	MA01Gene27999	MA01Gene28599	MA01Gene29228	MA01Gene29406	MA01Gene29816	MA01Gene30238	MA01Gene31275	MA01Gene31620	MA01Gene32501	MA01Gene34805	MA01Gene36358	MA01Gene37012	MA01Gene37434	MA01Gene37735	MA01Gene38793	MA01Gene38847	MA01Gene42603	MA01Gene43383
Antigen processing and presentation	NA	MA01Gene02193	MA01Gene02361	MA01Gene02362	MA01Gene02387	MA01Gene02492	MA01Gene04797	MA01Gene05042	MA01Gene05810	MA01Gene06436	MA01Gene07416	MA01Gene09212	MA01Gene09528	MA01Gene12832	MA01Gene13361	MA01Gene13748	MA01Gene13750	MA01Gene13755	MA01Gene13774	MA01Gene13780	MA01Gene13847	MA01Gene13849	MA01Gene14307	MA01Gene14975	MA01Gene14976	MA01Gene15204	MA01Gene15209	MA01Gene15942	MA01Gene15963	MA01Gene16110	MA01Gene17112	MA01Gene18845	MA01Gene19405	MA01Gene20657	MA01Gene20854	MA01Gene21616	MA01Gene21629	MA01Gene22181	MA01Gene22409	MA01Gene23582	MA01Gene23583	MA01Gene24501	MA01Gene24816	MA01Gene24817	MA01Gene24842	MA01Gene25043	MA01Gene26130	MA01Gene27517	MA01Gene28495	MA01Gene28653	MA01Gene29366	MA01Gene31313	MA01Gene31749	MA01Gene33636	MA01Gene33639	MA01Gene34179	MA01Gene35148	MA01Gene35594	MA01Gene35595	MA01Gene35880	MA01Gene35888	MA01Gene36598	MA01Gene36599	MA01Gene36768	MA01Gene36771	MA01Gene37185	MA01Gene37186	MA01Gene37266	MA01Gene37707	MA01Gene38811	MA01Gene38812	MA01Gene38941	MA01Gene39358	MA01Gene39383	MA01Gene39409	MA01Gene39588	MA01Gene39842	MA01Gene40941	MA01Gene41005	MA01Gene41274	MA01Gene43035	MA01Gene44114
Thyroid hormone synthesis	NA	MA01Gene00706	MA01Gene01208	MA01Gene02016	MA01Gene02260	MA01Gene02623	MA01Gene03208	MA01Gene03251	MA01Gene03484	MA01Gene03593	MA01Gene03595	MA01Gene03895	MA01Gene06025	MA01Gene06120	MA01Gene06121	MA01Gene06761	MA01Gene06851	MA01Gene06905	MA01Gene07416	MA01Gene09480	MA01Gene09650	MA01Gene09653	MA01Gene09960	MA01Gene10100	MA01Gene10467	MA01Gene10787	MA01Gene10883	MA01Gene11026	MA01Gene11366	MA01Gene11984	MA01Gene12026	MA01Gene12474	MA01Gene13134	MA01Gene13716	MA01Gene14057	MA01Gene14170	MA01Gene15799	MA01Gene16079	MA01Gene16228	MA01Gene17833	MA01Gene17854	MA01Gene17987	MA01Gene17998	MA01Gene18341	MA01Gene18567	MA01Gene18757	MA01Gene19428	MA01Gene19642	MA01Gene19894	MA01Gene20087	MA01Gene20156	MA01Gene21006	MA01Gene21025	MA01Gene21275	MA01Gene21356	MA01Gene21647	MA01Gene22320	MA01Gene24639	MA01Gene24641	MA01Gene25471	MA01Gene25570	MA01Gene26974	MA01Gene27685	MA01Gene27686	MA01Gene28042	MA01Gene28215	MA01Gene28350	MA01Gene28653	MA01Gene29246	MA01Gene30422	MA01Gene30534	MA01Gene30579	MA01Gene31303	MA01Gene31306	MA01Gene33032	MA01Gene33636	MA01Gene33639	MA01Gene34263	MA01Gene34264	MA01Gene38450	MA01Gene38847	MA01Gene43035
Central carbon metabolism in cancer	NA	MA01Gene00634	MA01Gene01184	MA01Gene02367	MA01Gene02462	MA01Gene03810	MA01Gene04371	MA01Gene04554	MA01Gene05661	MA01Gene06013	MA01Gene06203	MA01Gene07189	MA01Gene07955	MA01Gene08020	MA01Gene08659	MA01Gene08680	MA01Gene09230	MA01Gene09234	MA01Gene09672	MA01Gene10447	MA01Gene11160	MA01Gene11630	MA01Gene11781	MA01Gene11821	MA01Gene12228	MA01Gene12659	MA01Gene12804	MA01Gene12834	MA01Gene13419	MA01Gene13563	MA01Gene13574	MA01Gene13700	MA01Gene14417	MA01Gene15729	MA01Gene15786	MA01Gene16042	MA01Gene17006	MA01Gene17068	MA01Gene17227	MA01Gene17333	MA01Gene17334	MA01Gene17872	MA01Gene17994	MA01Gene18057	MA01Gene18819	MA01Gene19460	MA01Gene20681	MA01Gene20896	MA01Gene21102	MA01Gene22556	MA01Gene22771	MA01Gene22818	MA01Gene23214	MA01Gene24139	MA01Gene26347	MA01Gene26411	MA01Gene26801	MA01Gene26963	MA01Gene27319	MA01Gene27391	MA01Gene27495	MA01Gene27658	MA01Gene27662	MA01Gene27740	MA01Gene28804	MA01Gene29051	MA01Gene29173	MA01Gene29791	MA01Gene30405	MA01Gene31016	MA01Gene31275	MA01Gene31744	MA01Gene31809	MA01Gene34480	MA01Gene37012	MA01Gene38793	MA01Gene40521	MA01Gene40751	MA01Gene41869	MA01Gene41967	MA01Gene42013	MA01Gene42905
Renal cell carcinoma	NA	MA01Gene00702	MA01Gene01180	MA01Gene01419	MA01Gene02017	MA01Gene02367	MA01Gene02462	MA01Gene02543	MA01Gene02547	MA01Gene03010	MA01Gene03499	MA01Gene03810	MA01Gene04554	MA01Gene05458	MA01Gene06013	MA01Gene06118	MA01Gene06514	MA01Gene07384	MA01Gene08020	MA01Gene08659	MA01Gene09120	MA01Gene09672	MA01Gene10115	MA01Gene11781	MA01Gene12720	MA01Gene12834	MA01Gene13983	MA01Gene14402	MA01Gene14417	MA01Gene15807	MA01Gene15819	MA01Gene15921	MA01Gene15947	MA01Gene16201	MA01Gene16483	MA01Gene16755	MA01Gene17090	MA01Gene17872	MA01Gene17934	MA01Gene17973	MA01Gene18057	MA01Gene18512	MA01Gene19502	MA01Gene19957	MA01Gene20025	MA01Gene20030	MA01Gene20565	MA01Gene20896	MA01Gene21008	MA01Gene21102	MA01Gene22771	MA01Gene22887	MA01Gene23033	MA01Gene23214	MA01Gene23325	MA01Gene23469	MA01Gene24054	MA01Gene24140	MA01Gene24643	MA01Gene24827	MA01Gene26184	MA01Gene26209	MA01Gene26309	MA01Gene26347	MA01Gene26555	MA01Gene27391	MA01Gene27662	MA01Gene27740	MA01Gene30492	MA01Gene30760	MA01Gene31144	MA01Gene31241	MA01Gene31275	MA01Gene32501	MA01Gene35639	MA01Gene36673	MA01Gene37012	MA01Gene37537	MA01Gene38793	MA01Gene39337	MA01Gene40521
Renin secretion	NA	MA01Gene00595	MA01Gene02260	MA01Gene03166	MA01Gene03303	MA01Gene03895	MA01Gene04054	MA01Gene05032	MA01Gene05199	MA01Gene05286	MA01Gene06576	MA01Gene07104	MA01Gene07109	MA01Gene07416	MA01Gene07432	MA01Gene07768	MA01Gene09102	MA01Gene09380	MA01Gene09511	MA01Gene09650	MA01Gene09653	MA01Gene10725	MA01Gene10883	MA01Gene11922	MA01Gene12396	MA01Gene12690	MA01Gene12826	MA01Gene13530	MA01Gene13614	MA01Gene13705	MA01Gene13839	MA01Gene13861	MA01Gene13971	MA01Gene14119	MA01Gene14170	MA01Gene14641	MA01Gene15634	MA01Gene15848	MA01Gene16283	MA01Gene16728	MA01Gene16744	MA01Gene17314	MA01Gene17493	MA01Gene17538	MA01Gene17833	MA01Gene17987	MA01Gene18050	MA01Gene19366	MA01Gene20383	MA01Gene20452	MA01Gene20657	MA01Gene21006	MA01Gene21613	MA01Gene23966	MA01Gene24210	MA01Gene24273	MA01Gene24639	MA01Gene24641	MA01Gene24842	MA01Gene26438	MA01Gene27537	MA01Gene28311	MA01Gene29865	MA01Gene29873	MA01Gene29946	MA01Gene30147	MA01Gene30422	MA01Gene31286	MA01Gene31303	MA01Gene31338	MA01Gene31515	MA01Gene32687	MA01Gene33032	MA01Gene34264	MA01Gene34862	MA01Gene35459	MA01Gene38640	MA01Gene39838	MA01Gene40363	MA01Gene40559	MA01Gene43941
Long-term potentiation	NA	MA01Gene00706	MA01Gene01208	MA01Gene01430	MA01Gene02017	MA01Gene02260	MA01Gene02367	MA01Gene02392	MA01Gene02462	MA01Gene02543	MA01Gene02623	MA01Gene03303	MA01Gene03484	MA01Gene03485	MA01Gene03810	MA01Gene03895	MA01Gene04054	MA01Gene04454	MA01Gene04921	MA01Gene05286	MA01Gene06013	MA01Gene06118	MA01Gene06819	MA01Gene06905	MA01Gene06912	MA01Gene07151	MA01Gene07556	MA01Gene07768	MA01Gene08515	MA01Gene08659	MA01Gene09060	MA01Gene09102	MA01Gene09120	MA01Gene09235	MA01Gene09308	MA01Gene09646	MA01Gene09650	MA01Gene09653	MA01Gene11781	MA01Gene12026	MA01Gene13134	MA01Gene13983	MA01Gene14170	MA01Gene14417	MA01Gene15807	MA01Gene15848	MA01Gene15921	MA01Gene16722	MA01Gene16728	MA01Gene16744	MA01Gene17363	MA01Gene17987	MA01Gene18567	MA01Gene18757	MA01Gene20432	MA01Gene20452	MA01Gene20861	MA01Gene21006	MA01Gene21025	MA01Gene24210	MA01Gene24273	MA01Gene24297	MA01Gene24639	MA01Gene24641	MA01Gene25176	MA01Gene25471	MA01Gene25675	MA01Gene25936	MA01Gene27662	MA01Gene27740	MA01Gene28288	MA01Gene28325	MA01Gene29842	MA01Gene29873	MA01Gene30783	MA01Gene31303	MA01Gene33032	MA01Gene34264	MA01Gene37012	MA01Gene39337	MA01Gene40559
Bacterial invasion of epithelial cells	NA	MA01Gene00702	MA01Gene01068	MA01Gene01077	MA01Gene01178	MA01Gene01180	MA01Gene02414	MA01Gene04408	MA01Gene04409	MA01Gene04829	MA01Gene04934	MA01Gene05982	MA01Gene06805	MA01Gene06918	MA01Gene07384	MA01Gene07435	MA01Gene07740	MA01Gene08345	MA01Gene08936	MA01Gene08968	MA01Gene09405	MA01Gene09672	MA01Gene09952	MA01Gene10774	MA01Gene11680	MA01Gene12010	MA01Gene12834	MA01Gene12914	MA01Gene12940	MA01Gene13680	MA01Gene13964	MA01Gene13972	MA01Gene14090	MA01Gene14153	MA01Gene14354	MA01Gene14564	MA01Gene15620	MA01Gene16312	MA01Gene17270	MA01Gene17959	MA01Gene18057	MA01Gene18267	MA01Gene19146	MA01Gene19201	MA01Gene19290	MA01Gene19414	MA01Gene19502	MA01Gene19845	MA01Gene21424	MA01Gene21479	MA01Gene22079	MA01Gene22698	MA01Gene23409	MA01Gene23524	MA01Gene24140	MA01Gene24178	MA01Gene24425	MA01Gene24833	MA01Gene24971	MA01Gene25124	MA01Gene26082	MA01Gene26209	MA01Gene26347	MA01Gene27348	MA01Gene27391	MA01Gene27394	MA01Gene27395	MA01Gene27466	MA01Gene28033	MA01Gene28053	MA01Gene28357	MA01Gene30760	MA01Gene30784	MA01Gene31144	MA01Gene31275	MA01Gene32194	MA01Gene32465	MA01Gene35672	MA01Gene37434	MA01Gene38793	MA01Gene40799
Ribosome biogenesis in eukaryotes	NA	MA01Gene00383	MA01Gene00534	MA01Gene01297	MA01Gene02746	MA01Gene02995	MA01Gene02997	MA01Gene03384	MA01Gene03668	MA01Gene04087	MA01Gene05171	MA01Gene07228	MA01Gene08026	MA01Gene08453	MA01Gene08511	MA01Gene09121	MA01Gene09136	MA01Gene09645	MA01Gene09722	MA01Gene09836	MA01Gene10133	MA01Gene11543	MA01Gene11626	MA01Gene12040	MA01Gene12307	MA01Gene12471	MA01Gene12871	MA01Gene12875	MA01Gene13683	MA01Gene14199	MA01Gene16659	MA01Gene17790	MA01Gene18683	MA01Gene18863	MA01Gene19228	MA01Gene19253	MA01Gene19352	MA01Gene19423	MA01Gene19564	MA01Gene19794	MA01Gene20626	MA01Gene20670	MA01Gene21617	MA01Gene22106	MA01Gene22562	MA01Gene22750	MA01Gene22849	MA01Gene22951	MA01Gene22976	MA01Gene23569	MA01Gene24279	MA01Gene24408	MA01Gene24559	MA01Gene24774	MA01Gene25764	MA01Gene26276	MA01Gene27255	MA01Gene27493	MA01Gene28146	MA01Gene28239	MA01Gene28594	MA01Gene29964	MA01Gene31272	MA01Gene31439	MA01Gene31599	MA01Gene31718	MA01Gene31848	MA01Gene32210	MA01Gene33293	MA01Gene35801	MA01Gene38103	MA01Gene38104	MA01Gene38105	MA01Gene38318	MA01Gene38730	MA01Gene38846	MA01Gene39324	MA01Gene39394	MA01Gene40891	MA01Gene42022	MA01Gene45254
Pertussis	NA	MA01Gene02367	MA01Gene02704	MA01Gene03303	MA01Gene03549	MA01Gene03734	MA01Gene04645	MA01Gene04646	MA01Gene06820	MA01Gene08133	MA01Gene08140	MA01Gene08659	MA01Gene09545	MA01Gene09956	MA01Gene10733	MA01Gene11680	MA01Gene12008	MA01Gene12010	MA01Gene12216	MA01Gene13839	MA01Gene13867	MA01Gene13972	MA01Gene14354	MA01Gene14364	MA01Gene14426	MA01Gene14479	MA01Gene15612	MA01Gene15634	MA01Gene16195	MA01Gene16196	MA01Gene16744	MA01Gene17175	MA01Gene17217	MA01Gene17569	MA01Gene19037	MA01Gene19244	MA01Gene19245	MA01Gene19492	MA01Gene20452	MA01Gene20560	MA01Gene21629	MA01Gene22128	MA01Gene22234	MA01Gene22858	MA01Gene23340	MA01Gene23630	MA01Gene23857	MA01Gene24273	MA01Gene24396	MA01Gene24463	MA01Gene24469	MA01Gene24561	MA01Gene24633	MA01Gene24733	MA01Gene24734	MA01Gene25666	MA01Gene25755	MA01Gene25875	MA01Gene26915	MA01Gene27537	MA01Gene27999	MA01Gene28310	MA01Gene28428	MA01Gene29100	MA01Gene29873	MA01Gene29936	MA01Gene30238	MA01Gene30784	MA01Gene31286	MA01Gene31531	MA01Gene32250	MA01Gene33119	MA01Gene33534	MA01Gene34562	MA01Gene34763	MA01Gene36105	MA01Gene39705	MA01Gene40559	MA01Gene41725	MA01Gene42603
Fc epsilon RI signaling pathway	NA	MA01Gene00702	MA01Gene00706	MA01Gene01180	MA01Gene01490	MA01Gene01492	MA01Gene01497	MA01Gene02367	MA01Gene02462	MA01Gene03810	MA01Gene04183	MA01Gene04554	MA01Gene05712	MA01Gene06013	MA01Gene07730	MA01Gene08020	MA01Gene08373	MA01Gene08659	MA01Gene09672	MA01Gene11781	MA01Gene12489	MA01Gene12756	MA01Gene12834	MA01Gene12941	MA01Gene13867	MA01Gene14417	MA01Gene14426	MA01Gene16195	MA01Gene16196	MA01Gene17090	MA01Gene17217	MA01Gene18057	MA01Gene18415	MA01Gene18512	MA01Gene18567	MA01Gene20485	MA01Gene20486	MA01Gene21102	MA01Gene21629	MA01Gene22858	MA01Gene23214	MA01Gene23630	MA01Gene23857	MA01Gene24151	MA01Gene24406	MA01Gene25125	MA01Gene26347	MA01Gene27662	MA01Gene27740	MA01Gene28214	MA01Gene28321	MA01Gene28503	MA01Gene29269	MA01Gene29863	MA01Gene30191	MA01Gene30238	MA01Gene31275	MA01Gene32501	MA01Gene32710	MA01Gene34322	MA01Gene35368	MA01Gene35627	MA01Gene35632	MA01Gene35706	MA01Gene35708	MA01Gene36150	MA01Gene37012	MA01Gene38629	MA01Gene38634	MA01Gene38793	MA01Gene38982	MA01Gene38986	MA01Gene39677	MA01Gene39736	MA01Gene42530	MA01Gene42578	MA01Gene42603	MA01Gene42828	MA01Gene43694	MA01Gene45119
Viral myocarditis	NA	MA01Gene00138	MA01Gene00702	MA01Gene01068	MA01Gene01180	MA01Gene01425	MA01Gene01490	MA01Gene01492	MA01Gene01497	MA01Gene04307	MA01Gene04861	MA01Gene06225	MA01Gene06918	MA01Gene10079	MA01Gene10349	MA01Gene10733	MA01Gene12466	MA01Gene12855	MA01Gene13748	MA01Gene13750	MA01Gene13755	MA01Gene13774	MA01Gene13780	MA01Gene14340	MA01Gene14975	MA01Gene14976	MA01Gene15204	MA01Gene15209	MA01Gene18648	MA01Gene22649	MA01Gene22774	MA01Gene23975	MA01Gene27394	MA01Gene29546	MA01Gene30434	MA01Gene30462	MA01Gene30829	MA01Gene31424	MA01Gene31825	MA01Gene32250	MA01Gene32859	MA01Gene32860	MA01Gene33333	MA01Gene34179	MA01Gene35148	MA01Gene35594	MA01Gene35595	MA01Gene35706	MA01Gene35708	MA01Gene36598	MA01Gene36599	MA01Gene36768	MA01Gene36771	MA01Gene37185	MA01Gene37186	MA01Gene38581	MA01Gene38629	MA01Gene38634	MA01Gene38812	MA01Gene38982	MA01Gene38986	MA01Gene39358	MA01Gene39383	MA01Gene39409	MA01Gene39677	MA01Gene39736	MA01Gene39842	MA01Gene40282	MA01Gene40283	MA01Gene40361	MA01Gene40941	MA01Gene41274	MA01Gene42530	MA01Gene42578	MA01Gene42828	MA01Gene43651	MA01Gene43694	MA01Gene44114	MA01Gene44700	MA01Gene45119
ECM-receptor interaction	NA	MA01Gene01212	MA01Gene01804	MA01Gene02197	MA01Gene03329	MA01Gene03518	MA01Gene03749	MA01Gene03750	MA01Gene05254	MA01Gene05257	MA01Gene06148	MA01Gene06225	MA01Gene07287	MA01Gene07810	MA01Gene08811	MA01Gene08945	MA01Gene09083	MA01Gene09861	MA01Gene10437	MA01Gene10634	MA01Gene10637	MA01Gene10717	MA01Gene10994	MA01Gene11438	MA01Gene11475	MA01Gene12010	MA01Gene12142	MA01Gene12976	MA01Gene12986	MA01Gene12988	MA01Gene14174	MA01Gene14380	MA01Gene14522	MA01Gene15633	MA01Gene16418	MA01Gene16420	MA01Gene16421	MA01Gene16464	MA01Gene16837	MA01Gene17130	MA01Gene17782	MA01Gene18923	MA01Gene19056	MA01Gene19347	MA01Gene19706	MA01Gene21193	MA01Gene21608	MA01Gene21675	MA01Gene22138	MA01Gene22946	MA01Gene23406	MA01Gene23493	MA01Gene23697	MA01Gene25245	MA01Gene25815	MA01Gene27114	MA01Gene27233	MA01Gene27675	MA01Gene27905	MA01Gene28453	MA01Gene28598	MA01Gene29546	MA01Gene30148	MA01Gene30283	MA01Gene30426	MA01Gene30493	MA01Gene30784	MA01Gene30956	MA01Gene31267	MA01Gene31268	MA01Gene33070	MA01Gene33670	MA01Gene33910	MA01Gene35054	MA01Gene35504	MA01Gene37560	MA01Gene40576	MA01Gene41819	MA01Gene42106	MA01Gene42338
Pancreatic cancer	NA	MA01Gene00702	MA01Gene01132	MA01Gene01180	MA01Gene02367	MA01Gene02462	MA01Gene02472	MA01Gene02704	MA01Gene03094	MA01Gene04307	MA01Gene04539	MA01Gene04554	MA01Gene05532	MA01Gene05660	MA01Gene08020	MA01Gene08659	MA01Gene09120	MA01Gene09230	MA01Gene09476	MA01Gene09672	MA01Gene11253	MA01Gene11569	MA01Gene11628	MA01Gene11826	MA01Gene12228	MA01Gene12318	MA01Gene12807	MA01Gene12834	MA01Gene12863	MA01Gene12893	MA01Gene14046	MA01Gene14614	MA01Gene15921	MA01Gene16201	MA01Gene17217	MA01Gene17268	MA01Gene17973	MA01Gene18057	MA01Gene18295	MA01Gene19502	MA01Gene19616	MA01Gene20025	MA01Gene20030	MA01Gene20859	MA01Gene21102	MA01Gene21565	MA01Gene21696	MA01Gene23214	MA01Gene23630	MA01Gene23857	MA01Gene24054	MA01Gene24376	MA01Gene24728	MA01Gene26309	MA01Gene26347	MA01Gene27662	MA01Gene27740	MA01Gene27999	MA01Gene28280	MA01Gene28403	MA01Gene28745	MA01Gene28804	MA01Gene29107	MA01Gene30238	MA01Gene30462	MA01Gene30691	MA01Gene30701	MA01Gene30760	MA01Gene30991	MA01Gene31144	MA01Gene31275	MA01Gene33319	MA01Gene33894	MA01Gene37012	MA01Gene38793	MA01Gene40751	MA01Gene41733	MA01Gene42522	MA01Gene44713
Chronic myeloid leukemia	NA	MA01Gene01132	MA01Gene02367	MA01Gene02462	MA01Gene02473	MA01Gene02704	MA01Gene03094	MA01Gene03810	MA01Gene04307	MA01Gene04539	MA01Gene04554	MA01Gene04829	MA01Gene05532	MA01Gene05982	MA01Gene06013	MA01Gene06605	MA01Gene08020	MA01Gene08659	MA01Gene09120	MA01Gene09230	MA01Gene09672	MA01Gene10079	MA01Gene11569	MA01Gene11781	MA01Gene12659	MA01Gene12834	MA01Gene12863	MA01Gene14032	MA01Gene14417	MA01Gene14614	MA01Gene15639	MA01Gene15791	MA01Gene15921	MA01Gene17090	MA01Gene17268	MA01Gene18057	MA01Gene18512	MA01Gene19201	MA01Gene19290	MA01Gene19616	MA01Gene20030	MA01Gene20502	MA01Gene20584	MA01Gene20859	MA01Gene21102	MA01Gene21555	MA01Gene21565	MA01Gene21696	MA01Gene23214	MA01Gene23524	MA01Gene24054	MA01Gene24140	MA01Gene24173	MA01Gene24376	MA01Gene25676	MA01Gene26209	MA01Gene26309	MA01Gene26347	MA01Gene27014	MA01Gene27662	MA01Gene27740	MA01Gene27999	MA01Gene28242	MA01Gene28745	MA01Gene30492	MA01Gene30691	MA01Gene30701	MA01Gene31275	MA01Gene32501	MA01Gene32710	MA01Gene33894	MA01Gene33982	MA01Gene35639	MA01Gene36358	MA01Gene37012	MA01Gene38793	MA01Gene39796	MA01Gene40799	MA01Gene42522
Bile secretion	NA	MA01Gene02016	MA01Gene02260	MA01Gene02967	MA01Gene03251	MA01Gene03397	MA01Gene03575	MA01Gene04637	MA01Gene04639	MA01Gene04978	MA01Gene05600	MA01Gene06120	MA01Gene06121	MA01Gene06761	MA01Gene06851	MA01Gene08458	MA01Gene08595	MA01Gene08596	MA01Gene08598	MA01Gene09097	MA01Gene09357	MA01Gene09480	MA01Gene09839	MA01Gene09931	MA01Gene10224	MA01Gene10789	MA01Gene10883	MA01Gene11024	MA01Gene11366	MA01Gene11984	MA01Gene12026	MA01Gene12474	MA01Gene12816	MA01Gene12901	MA01Gene12947	MA01Gene13134	MA01Gene14095	MA01Gene16701	MA01Gene17415	MA01Gene17416	MA01Gene17833	MA01Gene17872	MA01Gene18341	MA01Gene18895	MA01Gene18981	MA01Gene19355	MA01Gene19642	MA01Gene19894	MA01Gene20087	MA01Gene20470	MA01Gene20471	MA01Gene20896	MA01Gene21025	MA01Gene21647	MA01Gene21979	MA01Gene22320	MA01Gene22652	MA01Gene22771	MA01Gene22872	MA01Gene24160	MA01Gene24984	MA01Gene25254	MA01Gene25471	MA01Gene25516	MA01Gene28350	MA01Gene28762	MA01Gene28939	MA01Gene29161	MA01Gene30019	MA01Gene30020	MA01Gene30205	MA01Gene30422	MA01Gene30972	MA01Gene31230	MA01Gene32687	MA01Gene33032	MA01Gene35412	MA01Gene38077	MA01Gene38450
Epithelial cell signaling in Helicobacter pylori infection	NA	MA01Gene00702	MA01Gene01180	MA01Gene02470	MA01Gene02704	MA01Gene03394	MA01Gene05005	MA01Gene05154	MA01Gene05632	MA01Gene05895	MA01Gene06715	MA01Gene06820	MA01Gene07624	MA01Gene09048	MA01Gene09206	MA01Gene09216	MA01Gene09619	MA01Gene10776	MA01Gene12228	MA01Gene12698	MA01Gene12756	MA01Gene12962	MA01Gene13867	MA01Gene14426	MA01Gene14614	MA01Gene15825	MA01Gene16054	MA01Gene16085	MA01Gene16195	MA01Gene16196	MA01Gene17217	MA01Gene17268	MA01Gene19012	MA01Gene19037	MA01Gene19502	MA01Gene20488	MA01Gene20502	MA01Gene21057	MA01Gene21404	MA01Gene22496	MA01Gene22858	MA01Gene23033	MA01Gene23630	MA01Gene23857	MA01Gene24344	MA01Gene25046	MA01Gene25228	MA01Gene25676	MA01Gene25824	MA01Gene27334	MA01Gene27391	MA01Gene27476	MA01Gene27546	MA01Gene27999	MA01Gene28659	MA01Gene28804	MA01Gene28838	MA01Gene29072	MA01Gene30191	MA01Gene30238	MA01Gene30492	MA01Gene30691	MA01Gene30760	MA01Gene31144	MA01Gene32049	MA01Gene32250	MA01Gene32995	MA01Gene33534	MA01Gene34322	MA01Gene34488	MA01Gene34489	MA01Gene34843	MA01Gene35368	MA01Gene35639	MA01Gene37434	MA01Gene40751	MA01Gene40803	MA01Gene42603	MA01Gene44067
Glycolysis / Gluconeogenesis	NA	MA01Gene01116	MA01Gene01315	MA01Gene01372	MA01Gene02923	MA01Gene03459	MA01Gene06203	MA01Gene07206	MA01Gene07955	MA01Gene08680	MA01Gene08774	MA01Gene09234	MA01Gene09382	MA01Gene09526	MA01Gene09527	MA01Gene09726	MA01Gene10240	MA01Gene12320	MA01Gene12335	MA01Gene13700	MA01Gene14182	MA01Gene15729	MA01Gene17227	MA01Gene17333	MA01Gene17334	MA01Gene17488	MA01Gene17633	MA01Gene17949	MA01Gene17994	MA01Gene18066	MA01Gene18285	MA01Gene18819	MA01Gene19106	MA01Gene19790	MA01Gene20437	MA01Gene20491	MA01Gene20531	MA01Gene20622	MA01Gene22292	MA01Gene22293	MA01Gene22556	MA01Gene22583	MA01Gene22761	MA01Gene24139	MA01Gene24375	MA01Gene24437	MA01Gene25899	MA01Gene26020	MA01Gene26021	MA01Gene26801	MA01Gene26963	MA01Gene27026	MA01Gene27452	MA01Gene27495	MA01Gene27556	MA01Gene27658	MA01Gene27817	MA01Gene27904	MA01Gene28147	MA01Gene29173	MA01Gene30405	MA01Gene30658	MA01Gene31016	MA01Gene32259	MA01Gene32260	MA01Gene32723	MA01Gene33057	MA01Gene33069	MA01Gene33978	MA01Gene37161	MA01Gene37232	MA01Gene37717	MA01Gene38207	MA01Gene39674	MA01Gene39883	MA01Gene41869	MA01Gene42905
Shigellosis	NA	MA01Gene00702	MA01Gene01068	MA01Gene01077	MA01Gene01178	MA01Gene01180	MA01Gene02367	MA01Gene02704	MA01Gene03254	MA01Gene05309	MA01Gene05422	MA01Gene06820	MA01Gene06918	MA01Gene08659	MA01Gene08968	MA01Gene09405	MA01Gene10079	MA01Gene10774	MA01Gene10896	MA01Gene12010	MA01Gene12158	MA01Gene12291	MA01Gene12376	MA01Gene12940	MA01Gene13394	MA01Gene13680	MA01Gene13867	MA01Gene13964	MA01Gene14090	MA01Gene14153	MA01Gene14426	MA01Gene14614	MA01Gene15620	MA01Gene16195	MA01Gene16196	MA01Gene16312	MA01Gene16406	MA01Gene17043	MA01Gene17217	MA01Gene17268	MA01Gene17270	MA01Gene17959	MA01Gene19037	MA01Gene19146	MA01Gene19502	MA01Gene20502	MA01Gene20756	MA01Gene20804	MA01Gene21424	MA01Gene21479	MA01Gene22858	MA01Gene23409	MA01Gene23630	MA01Gene23857	MA01Gene24140	MA01Gene24178	MA01Gene24425	MA01Gene24833	MA01Gene25124	MA01Gene25146	MA01Gene25676	MA01Gene26209	MA01Gene27348	MA01Gene27466	MA01Gene27905	MA01Gene27999	MA01Gene30238	MA01Gene30691	MA01Gene30760	MA01Gene30784	MA01Gene31144	MA01Gene31756	MA01Gene31802	MA01Gene33379	MA01Gene33534	MA01Gene37434	MA01Gene42603
Amphetamine addiction	NA	MA01Gene00706	MA01Gene01208	MA01Gene01430	MA01Gene02260	MA01Gene02392	MA01Gene02623	MA01Gene03208	MA01Gene03303	MA01Gene03484	MA01Gene03485	MA01Gene03593	MA01Gene03595	MA01Gene04054	MA01Gene04454	MA01Gene05003	MA01Gene05286	MA01Gene05567	MA01Gene06025	MA01Gene06819	MA01Gene06905	MA01Gene06912	MA01Gene07151	MA01Gene07416	MA01Gene07556	MA01Gene07768	MA01Gene08515	MA01Gene09060	MA01Gene09102	MA01Gene09182	MA01Gene09308	MA01Gene09646	MA01Gene10467	MA01Gene10883	MA01Gene11313	MA01Gene12799	MA01Gene13186	MA01Gene13663	MA01Gene14057	MA01Gene15848	MA01Gene16079	MA01Gene16503	MA01Gene16728	MA01Gene16744	MA01Gene17363	MA01Gene17833	MA01Gene17998	MA01Gene18567	MA01Gene18757	MA01Gene19879	MA01Gene19976	MA01Gene20432	MA01Gene20452	MA01Gene20676	MA01Gene21275	MA01Gene21555	MA01Gene22289	MA01Gene24210	MA01Gene24273	MA01Gene24297	MA01Gene24733	MA01Gene24734	MA01Gene25675	MA01Gene27648	MA01Gene28288	MA01Gene28325	MA01Gene28505	MA01Gene29842	MA01Gene29873	MA01Gene30571	MA01Gene31338	MA01Gene32162	MA01Gene33032	MA01Gene40559	MA01Gene43582
Long-term depression	NA	MA01Gene00706	MA01Gene01175	MA01Gene01208	MA01Gene02367	MA01Gene02462	MA01Gene02945	MA01Gene03127	MA01Gene03484	MA01Gene03810	MA01Gene03895	MA01Gene04592	MA01Gene04738	MA01Gene04971	MA01Gene05476	MA01Gene05969	MA01Gene06013	MA01Gene06905	MA01Gene07104	MA01Gene07109	MA01Gene07151	MA01Gene08640	MA01Gene08659	MA01Gene09120	MA01Gene09182	MA01Gene09511	MA01Gene09595	MA01Gene09650	MA01Gene09653	MA01Gene11781	MA01Gene12756	MA01Gene12941	MA01Gene13839	MA01Gene14170	MA01Gene14417	MA01Gene15634	MA01Gene15744	MA01Gene15921	MA01Gene16769	MA01Gene17493	MA01Gene17833	MA01Gene17987	MA01Gene18567	MA01Gene20485	MA01Gene20486	MA01Gene21006	MA01Gene22623	MA01Gene22658	MA01Gene24297	MA01Gene24608	MA01Gene24639	MA01Gene24641	MA01Gene25125	MA01Gene25176	MA01Gene25988	MA01Gene27537	MA01Gene27662	MA01Gene27740	MA01Gene28051	MA01Gene28288	MA01Gene28325	MA01Gene28770	MA01Gene30049	MA01Gene31233	MA01Gene31286	MA01Gene31303	MA01Gene31515	MA01Gene34264	MA01Gene34862	MA01Gene35627	MA01Gene35632	MA01Gene36150	MA01Gene37012	MA01Gene44194
Melanoma	NA	MA01Gene00598	MA01Gene01132	MA01Gene02367	MA01Gene02462	MA01Gene02628	MA01Gene02945	MA01Gene03094	MA01Gene03810	MA01Gene04303	MA01Gene04304	MA01Gene04307	MA01Gene04408	MA01Gene04409	MA01Gene04554	MA01Gene05458	MA01Gene05787	MA01Gene06013	MA01Gene06161	MA01Gene06605	MA01Gene08020	MA01Gene08659	MA01Gene09120	MA01Gene09230	MA01Gene09507	MA01Gene09672	MA01Gene11781	MA01Gene12228	MA01Gene12834	MA01Gene13334	MA01Gene13419	MA01Gene14417	MA01Gene15639	MA01Gene15744	MA01Gene15819	MA01Gene15921	MA01Gene16043	MA01Gene16957	MA01Gene18057	MA01Gene20681	MA01Gene20859	MA01Gene21102	MA01Gene21565	MA01Gene22476	MA01Gene22658	MA01Gene22887	MA01Gene23214	MA01Gene24039	MA01Gene24123	MA01Gene24376	MA01Gene26347	MA01Gene27321	MA01Gene27391	MA01Gene27662	MA01Gene27740	MA01Gene27958	MA01Gene28280	MA01Gene28290	MA01Gene28442	MA01Gene28498	MA01Gene28804	MA01Gene31275	MA01Gene31744	MA01Gene31809	MA01Gene33295	MA01Gene33894	MA01Gene37012	MA01Gene37682	MA01Gene38132	MA01Gene38793	MA01Gene40751	MA01Gene40830	MA01Gene42522
Intestinal immune network for IgA production	NA	MA01Gene01490	MA01Gene01492	MA01Gene01497	MA01Gene03472	MA01Gene06112	MA01Gene08052	MA01Gene10177	MA01Gene10717	MA01Gene10838	MA01Gene11012	MA01Gene11806	MA01Gene12544	MA01Gene12545	MA01Gene12558	MA01Gene12564	MA01Gene12634	MA01Gene13748	MA01Gene13750	MA01Gene13755	MA01Gene13774	MA01Gene13780	MA01Gene14975	MA01Gene14976	MA01Gene15204	MA01Gene15209	MA01Gene17205	MA01Gene22128	MA01Gene24054	MA01Gene26309	MA01Gene28503	MA01Gene28838	MA01Gene30157	MA01Gene30829	MA01Gene31531	MA01Gene32859	MA01Gene32860	MA01Gene34734	MA01Gene35148	MA01Gene35594	MA01Gene35595	MA01Gene35706	MA01Gene35708	MA01Gene36598	MA01Gene36599	MA01Gene36768	MA01Gene36771	MA01Gene36925	MA01Gene37185	MA01Gene37186	MA01Gene37538	MA01Gene38629	MA01Gene38634	MA01Gene38982	MA01Gene38986	MA01Gene39358	MA01Gene39383	MA01Gene39409	MA01Gene39677	MA01Gene39736	MA01Gene39842	MA01Gene40803	MA01Gene40941	MA01Gene41274	MA01Gene42578	MA01Gene42670	MA01Gene42828	MA01Gene43251	MA01Gene43694	MA01Gene44114	MA01Gene44203	MA01Gene44700	MA01Gene45119
Complement and coagulation cascades	NA	MA01Gene03058	MA01Gene03216	MA01Gene03220	MA01Gene03549	MA01Gene04879	MA01Gene05884	MA01Gene06167	MA01Gene06870	MA01Gene06872	MA01Gene07114	MA01Gene07264	MA01Gene08088	MA01Gene08133	MA01Gene08140	MA01Gene08872	MA01Gene09348	MA01Gene09956	MA01Gene11322	MA01Gene11647	MA01Gene12089	MA01Gene12093	MA01Gene12271	MA01Gene12499	MA01Gene13032	MA01Gene14066	MA01Gene14364	MA01Gene14615	MA01Gene14623	MA01Gene17070	MA01Gene19492	MA01Gene19906	MA01Gene21137	MA01Gene21138	MA01Gene22946	MA01Gene23306	MA01Gene23719	MA01Gene23828	MA01Gene23829	MA01Gene24092	MA01Gene24093	MA01Gene24239	MA01Gene24247	MA01Gene24249	MA01Gene24252	MA01Gene24396	MA01Gene24863	MA01Gene26006	MA01Gene26161	MA01Gene27165	MA01Gene28794	MA01Gene29638	MA01Gene30363	MA01Gene30434	MA01Gene30951	MA01Gene31901	MA01Gene32791	MA01Gene33119	MA01Gene34094	MA01Gene35011	MA01Gene35421	MA01Gene35422	MA01Gene35423	MA01Gene36105	MA01Gene39055	MA01Gene39057	MA01Gene39058	MA01Gene39705	MA01Gene41117	MA01Gene41610	MA01Gene41973	MA01Gene44562
Regulation of lipolysis in adipocyte	NA	MA01Gene02016	MA01Gene02260	MA01Gene03166	MA01Gene03251	MA01Gene03752	MA01Gene04554	MA01Gene04592	MA01Gene05014	MA01Gene05199	MA01Gene06073	MA01Gene06120	MA01Gene06121	MA01Gene07154	MA01Gene07249	MA01Gene08020	MA01Gene09450	MA01Gene09511	MA01Gene09672	MA01Gene09880	MA01Gene10633	MA01Gene10883	MA01Gene12026	MA01Gene12834	MA01Gene12942	MA01Gene13134	MA01Gene13443	MA01Gene13614	MA01Gene13839	MA01Gene13861	MA01Gene13899	MA01Gene15634	MA01Gene16122	MA01Gene16769	MA01Gene17493	MA01Gene17833	MA01Gene17854	MA01Gene18057	MA01Gene18123	MA01Gene19299	MA01Gene19366	MA01Gene19871	MA01Gene19894	MA01Gene20087	MA01Gene21025	MA01Gene21102	MA01Gene21613	MA01Gene21647	MA01Gene21897	MA01Gene22740	MA01Gene23214	MA01Gene23566	MA01Gene23966	MA01Gene24484	MA01Gene25126	MA01Gene25471	MA01Gene25570	MA01Gene26347	MA01Gene27103	MA01Gene27537	MA01Gene28121	MA01Gene28122	MA01Gene28311	MA01Gene28599	MA01Gene29946	MA01Gene30422	MA01Gene31275	MA01Gene31286	MA01Gene33032	MA01Gene37162	MA01Gene38793	MA01Gene38847
Glioma	NA	MA01Gene00598	MA01Gene00706	MA01Gene01132	MA01Gene01208	MA01Gene02367	MA01Gene02462	MA01Gene02628	MA01Gene02945	MA01Gene03303	MA01Gene03484	MA01Gene03810	MA01Gene04307	MA01Gene04554	MA01Gene05458	MA01Gene05982	MA01Gene06013	MA01Gene06161	MA01Gene06605	MA01Gene06819	MA01Gene06905	MA01Gene08020	MA01Gene08659	MA01Gene09120	MA01Gene09230	MA01Gene09308	MA01Gene09672	MA01Gene11781	MA01Gene12228	MA01Gene12834	MA01Gene13563	MA01Gene13574	MA01Gene14417	MA01Gene15639	MA01Gene15744	MA01Gene15921	MA01Gene16744	MA01Gene17090	MA01Gene17363	MA01Gene17973	MA01Gene18057	MA01Gene18512	MA01Gene18567	MA01Gene19201	MA01Gene20452	MA01Gene20681	MA01Gene20859	MA01Gene21102	MA01Gene21565	MA01Gene22658	MA01Gene23214	MA01Gene23524	MA01Gene24273	MA01Gene24376	MA01Gene26347	MA01Gene27662	MA01Gene27740	MA01Gene28280	MA01Gene28804	MA01Gene29842	MA01Gene29873	MA01Gene31275	MA01Gene31744	MA01Gene31809	MA01Gene32501	MA01Gene33894	MA01Gene35368	MA01Gene37012	MA01Gene38793	MA01Gene40559	MA01Gene40751	MA01Gene42522
Colorectal cancer	NA	MA01Gene00702	MA01Gene00713	MA01Gene01024	MA01Gene01180	MA01Gene02367	MA01Gene02462	MA01Gene03094	MA01Gene04302	MA01Gene04307	MA01Gene04539	MA01Gene04554	MA01Gene05017	MA01Gene05532	MA01Gene07804	MA01Gene07831	MA01Gene08020	MA01Gene08502	MA01Gene08659	MA01Gene09120	MA01Gene09230	MA01Gene09672	MA01Gene09850	MA01Gene11569	MA01Gene11680	MA01Gene12282	MA01Gene12659	MA01Gene12834	MA01Gene12863	MA01Gene13391	MA01Gene13972	MA01Gene14046	MA01Gene14354	MA01Gene15921	MA01Gene16469	MA01Gene17217	MA01Gene17477	MA01Gene18057	MA01Gene18648	MA01Gene19616	MA01Gene19845	MA01Gene20030	MA01Gene21102	MA01Gene21696	MA01Gene22079	MA01Gene22315	MA01Gene23214	MA01Gene23630	MA01Gene23857	MA01Gene24054	MA01Gene24733	MA01Gene24734	MA01Gene26309	MA01Gene26347	MA01Gene27662	MA01Gene27740	MA01Gene28745	MA01Gene28911	MA01Gene29819	MA01Gene29872	MA01Gene30238	MA01Gene30375	MA01Gene30462	MA01Gene31074	MA01Gene31275	MA01Gene32250	MA01Gene37012	MA01Gene38793	MA01Gene39617	MA01Gene40804	MA01Gene42533
p53 signaling pathway	NA	MA01Gene01132	MA01Gene03036	MA01Gene03058	MA01Gene03673	MA01Gene04302	MA01Gene04307	MA01Gene05161	MA01Gene05260	MA01Gene06094	MA01Gene06605	MA01Gene07979	MA01Gene08588	MA01Gene08615	MA01Gene09112	MA01Gene09230	MA01Gene09628	MA01Gene09674	MA01Gene10349	MA01Gene10379	MA01Gene12401	MA01Gene12480	MA01Gene12989	MA01Gene13475	MA01Gene14056	MA01Gene15639	MA01Gene15744	MA01Gene15769	MA01Gene18493	MA01Gene18648	MA01Gene19754	MA01Gene20246	MA01Gene20681	MA01Gene20751	MA01Gene21193	MA01Gene21401	MA01Gene22392	MA01Gene22640	MA01Gene22649	MA01Gene23363	MA01Gene23774	MA01Gene23937	MA01Gene24000	MA01Gene25116	MA01Gene25173	MA01Gene25233	MA01Gene25245	MA01Gene25473	MA01Gene25850	MA01Gene25851	MA01Gene26146	MA01Gene27104	MA01Gene27317	MA01Gene27433	MA01Gene28470	MA01Gene30462	MA01Gene31276	MA01Gene31358	MA01Gene31581	MA01Gene32250	MA01Gene34047	MA01Gene35332	MA01Gene37114	MA01Gene38581	MA01Gene40804	MA01Gene42522	MA01Gene42939	MA01Gene44564	MA01Gene44693	MA01Gene44712
mTOR signaling pathway	NA	MA01Gene00706	MA01Gene01208	MA01Gene01383	MA01Gene01445	MA01Gene02367	MA01Gene03484	MA01Gene04554	MA01Gene04848	MA01Gene06905	MA01Gene07716	MA01Gene07979	MA01Gene08020	MA01Gene08659	MA01Gene08844	MA01Gene09058	MA01Gene09235	MA01Gene09450	MA01Gene09672	MA01Gene11735	MA01Gene11950	MA01Gene12834	MA01Gene13563	MA01Gene13574	MA01Gene13800	MA01Gene14614	MA01Gene15744	MA01Gene15921	MA01Gene16201	MA01Gene16586	MA01Gene16722	MA01Gene17563	MA01Gene18018	MA01Gene18057	MA01Gene18528	MA01Gene18552	MA01Gene18567	MA01Gene19556	MA01Gene20025	MA01Gene20412	MA01Gene20681	MA01Gene20861	MA01Gene21102	MA01Gene21629	MA01Gene22260	MA01Gene23214	MA01Gene24079	MA01Gene24085	MA01Gene24170	MA01Gene25336	MA01Gene25931	MA01Gene25936	MA01Gene26018	MA01Gene26019	MA01Gene26085	MA01Gene26320	MA01Gene26347	MA01Gene28148	MA01Gene28418	MA01Gene28599	MA01Gene29269	MA01Gene30962	MA01Gene31275	MA01Gene37162	MA01Gene38061	MA01Gene38197	MA01Gene38793	MA01Gene40521	MA01Gene45548
Olfactory transduction	NA	MA01Gene01196	MA01Gene02260	MA01Gene03303	MA01Gene04592	MA01Gene04630	MA01Gene04877	MA01Gene05079	MA01Gene05080	MA01Gene05344	MA01Gene06819	MA01Gene06850	MA01Gene09256	MA01Gene09308	MA01Gene09467	MA01Gene09511	MA01Gene10725	MA01Gene11922	MA01Gene13308	MA01Gene16744	MA01Gene16769	MA01Gene17105	MA01Gene17363	MA01Gene17493	MA01Gene17763	MA01Gene18024	MA01Gene19820	MA01Gene20087	MA01Gene20452	MA01Gene20713	MA01Gene23249	MA01Gene23898	MA01Gene23899	MA01Gene24265	MA01Gene24273	MA01Gene24795	MA01Gene26261	MA01Gene27953	MA01Gene28379	MA01Gene28854	MA01Gene29842	MA01Gene29873	MA01Gene31002	MA01Gene31224	MA01Gene33032	MA01Gene33707	MA01Gene33710	MA01Gene33714	MA01Gene33732	MA01Gene33738	MA01Gene34276	MA01Gene35376	MA01Gene36285	MA01Gene37696	MA01Gene37744	MA01Gene37745	MA01Gene38464	MA01Gene38603	MA01Gene39232	MA01Gene39450	MA01Gene40229	MA01Gene40559	MA01Gene41152	MA01Gene42012	MA01Gene42364	MA01Gene42477	MA01Gene42659	MA01Gene44135	MA01Gene44796
VEGF signaling pathway	NA	MA01Gene00702	MA01Gene00706	MA01Gene01180	MA01Gene01208	MA01Gene01834	MA01Gene02367	MA01Gene02462	MA01Gene03094	MA01Gene03484	MA01Gene03810	MA01Gene04054	MA01Gene04554	MA01Gene05286	MA01Gene05982	MA01Gene06013	MA01Gene06905	MA01Gene07768	MA01Gene08020	MA01Gene08527	MA01Gene08659	MA01Gene08936	MA01Gene09102	MA01Gene09672	MA01Gene11781	MA01Gene12834	MA01Gene12941	MA01Gene12942	MA01Gene13867	MA01Gene14417	MA01Gene14426	MA01Gene14564	MA01Gene16195	MA01Gene16196	MA01Gene16201	MA01Gene16728	MA01Gene18057	MA01Gene18567	MA01Gene19414	MA01Gene19502	MA01Gene19521	MA01Gene20025	MA01Gene20485	MA01Gene20486	MA01Gene21102	MA01Gene22858	MA01Gene23214	MA01Gene24210	MA01Gene25060	MA01Gene25125	MA01Gene25126	MA01Gene26347	MA01Gene27662	MA01Gene27740	MA01Gene30462	MA01Gene30760	MA01Gene30942	MA01Gene31144	MA01Gene31275	MA01Gene31278	MA01Gene35368	MA01Gene35627	MA01Gene35632	MA01Gene36150	MA01Gene37012	MA01Gene37434	MA01Gene38793	MA01Gene42603
Amyotrophic lateral sclerosis (ALS)	NA	MA01Gene00702	MA01Gene01180	MA01Gene02392	MA01Gene03094	MA01Gene03485	MA01Gene03805	MA01Gene03936	MA01Gene04054	MA01Gene04302	MA01Gene04905	MA01Gene05286	MA01Gene06912	MA01Gene07151	MA01Gene07556	MA01Gene07768	MA01Gene08640	MA01Gene08676	MA01Gene09060	MA01Gene09102	MA01Gene09230	MA01Gene10960	MA01Gene12282	MA01Gene13716	MA01Gene13867	MA01Gene14426	MA01Gene14546	MA01Gene14547	MA01Gene15769	MA01Gene16195	MA01Gene16196	MA01Gene16728	MA01Gene18648	MA01Gene18679	MA01Gene19245	MA01Gene19283	MA01Gene19285	MA01Gene19480	MA01Gene19785	MA01Gene20156	MA01Gene21629	MA01Gene21910	MA01Gene21974	MA01Gene22065	MA01Gene22649	MA01Gene22858	MA01Gene24137	MA01Gene24138	MA01Gene24210	MA01Gene24297	MA01Gene27143	MA01Gene27928	MA01Gene28042	MA01Gene28288	MA01Gene28325	MA01Gene28911	MA01Gene29863	MA01Gene30462	MA01Gene30579	MA01Gene30701	MA01Gene31115	MA01Gene31306	MA01Gene32250	MA01Gene34763	MA01Gene37323	MA01Gene40804	MA01Gene42603
Inflammatiory bowel disease (IBD)	NA	MA01Gene00812	MA01Gene00902	MA01Gene00915	MA01Gene01571	MA01Gene02472	MA01Gene02704	MA01Gene03254	MA01Gene03420	MA01Gene04645	MA01Gene04646	MA01Gene04740	MA01Gene05532	MA01Gene05660	MA01Gene06907	MA01Gene11627	MA01Gene11628	MA01Gene12216	MA01Gene13748	MA01Gene13750	MA01Gene13755	MA01Gene13774	MA01Gene13780	MA01Gene14975	MA01Gene14976	MA01Gene15204	MA01Gene15209	MA01Gene15616	MA01Gene15963	MA01Gene17569	MA01Gene17717	MA01Gene18084	MA01Gene20030	MA01Gene21629	MA01Gene21849	MA01Gene22128	MA01Gene23070	MA01Gene24054	MA01Gene25035	MA01Gene25105	MA01Gene25755	MA01Gene26309	MA01Gene27596	MA01Gene27999	MA01Gene28310	MA01Gene28503	MA01Gene30415	MA01Gene31531	MA01Gene31891	MA01Gene34444	MA01Gene35148	MA01Gene35594	MA01Gene35595	MA01Gene36191	MA01Gene36598	MA01Gene36599	MA01Gene36768	MA01Gene36771	MA01Gene37185	MA01Gene37186	MA01Gene39358	MA01Gene39383	MA01Gene39409	MA01Gene39842	MA01Gene40941	MA01Gene41274	MA01Gene44114
PPAR signaling pathway	NA	MA01Gene00673	MA01Gene03306	MA01Gene03737	MA01Gene03875	MA01Gene04636	MA01Gene04934	MA01Gene05219	MA01Gene05699	MA01Gene05700	MA01Gene05724	MA01Gene05896	MA01Gene05897	MA01Gene07103	MA01Gene07226	MA01Gene08310	MA01Gene09179	MA01Gene09460	MA01Gene09707	MA01Gene09919	MA01Gene09931	MA01Gene10075	MA01Gene10985	MA01Gene11327	MA01Gene11467	MA01Gene11794	MA01Gene12244	MA01Gene12332	MA01Gene12612	MA01Gene12788	MA01Gene12841	MA01Gene12901	MA01Gene12947	MA01Gene14084	MA01Gene14178	MA01Gene14210	MA01Gene15633	MA01Gene17030	MA01Gene17327	MA01Gene17633	MA01Gene17711	MA01Gene20362	MA01Gene21322	MA01Gene22740	MA01Gene23129	MA01Gene23131	MA01Gene23566	MA01Gene24160	MA01Gene24196	MA01Gene24635	MA01Gene24886	MA01Gene25139	MA01Gene27012	MA01Gene27086	MA01Gene27087	MA01Gene28593	MA01Gene29097	MA01Gene29123	MA01Gene29269	MA01Gene29302	MA01Gene29613	MA01Gene29920	MA01Gene31666	MA01Gene32249	MA01Gene32592	MA01Gene34343	MA01Gene35440
Legionellosis	NA	MA01Gene01142	MA01Gene02193	MA01Gene02361	MA01Gene02362	MA01Gene02492	MA01Gene02704	MA01Gene03988	MA01Gene04645	MA01Gene04646	MA01Gene04797	MA01Gene04872	MA01Gene06820	MA01Gene06907	MA01Gene07290	MA01Gene07930	MA01Gene08133	MA01Gene08140	MA01Gene08941	MA01Gene09727	MA01Gene10349	MA01Gene10733	MA01Gene11265	MA01Gene12216	MA01Gene12306	MA01Gene13849	MA01Gene14226	MA01Gene15769	MA01Gene16980	MA01Gene17182	MA01Gene17299	MA01Gene17348	MA01Gene17569	MA01Gene18648	MA01Gene19244	MA01Gene19245	MA01Gene20502	MA01Gene21629	MA01Gene22109	MA01Gene22128	MA01Gene22650	MA01Gene23855	MA01Gene24567	MA01Gene25035	MA01Gene25676	MA01Gene25755	MA01Gene26130	MA01Gene27999	MA01Gene28310	MA01Gene28570	MA01Gene28836	MA01Gene29100	MA01Gene29621	MA01Gene29691	MA01Gene29936	MA01Gene30353	MA01Gene30462	MA01Gene32054	MA01Gene32250	MA01Gene33119	MA01Gene33534	MA01Gene34763	MA01Gene38581	MA01Gene38993	MA01Gene38994	MA01Gene40795
NOD-like receptor signaling pathway	NA	MA01Gene02367	MA01Gene02704	MA01Gene03254	MA01Gene03413	MA01Gene03734	MA01Gene04146	MA01Gene04645	MA01Gene04646	MA01Gene05511	MA01Gene06820	MA01Gene08659	MA01Gene09846	MA01Gene10349	MA01Gene11933	MA01Gene12008	MA01Gene12376	MA01Gene13867	MA01Gene14251	MA01Gene14426	MA01Gene14614	MA01Gene15612	MA01Gene16195	MA01Gene16196	MA01Gene16228	MA01Gene17217	MA01Gene17268	MA01Gene18769	MA01Gene19037	MA01Gene19244	MA01Gene19245	MA01Gene20502	MA01Gene21629	MA01Gene22128	MA01Gene22150	MA01Gene22234	MA01Gene22858	MA01Gene23630	MA01Gene23857	MA01Gene24387	MA01Gene24463	MA01Gene24469	MA01Gene24561	MA01Gene24816	MA01Gene24817	MA01Gene25043	MA01Gene25563	MA01Gene25666	MA01Gene25676	MA01Gene27189	MA01Gene27999	MA01Gene30238	MA01Gene30691	MA01Gene31853	MA01Gene32167	MA01Gene33534	MA01Gene34488	MA01Gene34489	MA01Gene34763	MA01Gene37113	MA01Gene38581	MA01Gene39007	MA01Gene40844	MA01Gene42603
Basal cell carcinoma	NA	MA01Gene00713	MA01Gene01024	MA01Gene01140	MA01Gene01398	MA01Gene03637	MA01Gene04139	MA01Gene04767	MA01Gene05017	MA01Gene07381	MA01Gene07804	MA01Gene07831	MA01Gene09034	MA01Gene09230	MA01Gene09401	MA01Gene09640	MA01Gene10873	MA01Gene11000	MA01Gene11001	MA01Gene11162	MA01Gene12182	MA01Gene12296	MA01Gene12592	MA01Gene12727	MA01Gene12965	MA01Gene13293	MA01Gene13391	MA01Gene13792	MA01Gene13975	MA01Gene14022	MA01Gene15682	MA01Gene15795	MA01Gene16127	MA01Gene16248	MA01Gene16563	MA01Gene17029	MA01Gene17651	MA01Gene17868	MA01Gene18356	MA01Gene18681	MA01Gene18995	MA01Gene19845	MA01Gene20586	MA01Gene22079	MA01Gene22315	MA01Gene23178	MA01Gene23283	MA01Gene24638	MA01Gene25093	MA01Gene29309	MA01Gene30399	MA01Gene30400	MA01Gene30994	MA01Gene31143	MA01Gene31396	MA01Gene31479	MA01Gene32858	MA01Gene35277	MA01Gene38654	MA01Gene38680	MA01Gene39617	MA01Gene42533	MA01Gene43161
Arginine and proline metabolism	NA	MA01Gene00856	MA01Gene01372	MA01Gene03764	MA01Gene04524	MA01Gene05003	MA01Gene05410	MA01Gene07191	MA01Gene07656	MA01Gene08623	MA01Gene08640	MA01Gene08923	MA01Gene08924	MA01Gene09373	MA01Gene09416	MA01Gene09545	MA01Gene09853	MA01Gene10024	MA01Gene10240	MA01Gene11313	MA01Gene12335	MA01Gene13686	MA01Gene13688	MA01Gene14182	MA01Gene14334	MA01Gene16779	MA01Gene17045	MA01Gene17516	MA01Gene20217	MA01Gene20234	MA01Gene20289	MA01Gene21916	MA01Gene22515	MA01Gene22668	MA01Gene23768	MA01Gene24330	MA01Gene24331	MA01Gene24520	MA01Gene24916	MA01Gene25714	MA01Gene25875	MA01Gene26020	MA01Gene26021	MA01Gene26529	MA01Gene27519	MA01Gene29565	MA01Gene29930	MA01Gene30365	MA01Gene30842	MA01Gene31093	MA01Gene32493	MA01Gene32723	MA01Gene33069	MA01Gene36237	MA01Gene37104	MA01Gene37152	MA01Gene38750	MA01Gene39412	MA01Gene39413	MA01Gene40113	MA01Gene41883	MA01Gene41912	MA01Gene42256
Lysine degradation	NA	MA01Gene00626	MA01Gene01328	MA01Gene01372	MA01Gene01431	MA01Gene03309	MA01Gene03541	MA01Gene03951	MA01Gene04657	MA01Gene05027	MA01Gene05028	MA01Gene05148	MA01Gene05297	MA01Gene05435	MA01Gene05999	MA01Gene07805	MA01Gene08263	MA01Gene09064	MA01Gene10231	MA01Gene10240	MA01Gene10985	MA01Gene12335	MA01Gene12366	MA01Gene13480	MA01Gene13661	MA01Gene13939	MA01Gene13969	MA01Gene14094	MA01Gene14182	MA01Gene14231	MA01Gene15628	MA01Gene17016	MA01Gene17066	MA01Gene17293	MA01Gene17408	MA01Gene21082	MA01Gene22027	MA01Gene22033	MA01Gene22034	MA01Gene22169	MA01Gene22664	MA01Gene23806	MA01Gene24560	MA01Gene24757	MA01Gene25200	MA01Gene26020	MA01Gene26021	MA01Gene26242	MA01Gene27475	MA01Gene28049	MA01Gene28102	MA01Gene29687	MA01Gene30391	MA01Gene30803	MA01Gene31304	MA01Gene32723	MA01Gene33069	MA01Gene35869	MA01Gene36229	MA01Gene36888	MA01Gene39053	MA01Gene39445	MA01Gene39546
Synaptic vesicle cycle	NA	MA01Gene01215	MA01Gene01354	MA01Gene02461	MA01Gene02470	MA01Gene05005	MA01Gene05347	MA01Gene05613	MA01Gene05632	MA01Gene06019	MA01Gene06805	MA01Gene07294	MA01Gene07622	MA01Gene07624	MA01Gene08345	MA01Gene09068	MA01Gene09206	MA01Gene09216	MA01Gene09619	MA01Gene09952	MA01Gene10002	MA01Gene12698	MA01Gene12828	MA01Gene12962	MA01Gene13186	MA01Gene13663	MA01Gene15825	MA01Gene15872	MA01Gene16054	MA01Gene16973	MA01Gene17019	MA01Gene17664	MA01Gene19012	MA01Gene19817	MA01Gene20488	MA01Gene20517	MA01Gene20676	MA01Gene21404	MA01Gene22022	MA01Gene22297	MA01Gene22494	MA01Gene23265	MA01Gene23284	MA01Gene23616	MA01Gene23810	MA01Gene23819	MA01Gene25046	MA01Gene25101	MA01Gene25699	MA01Gene26082	MA01Gene26560	MA01Gene27334	MA01Gene27547	MA01Gene27736	MA01Gene28538	MA01Gene28659	MA01Gene29072	MA01Gene31233	MA01Gene32465	MA01Gene32675	MA01Gene32995	MA01Gene36487	MA01Gene44067
Glutathione metabolism	NA	MA01Gene02948	MA01Gene04688	MA01Gene04689	MA01Gene05824	MA01Gene07191	MA01Gene07902	MA01Gene08332	MA01Gene08612	MA01Gene08614	MA01Gene09535	MA01Gene11160	MA01Gene12215	MA01Gene13686	MA01Gene13688	MA01Gene13716	MA01Gene13718	MA01Gene13719	MA01Gene13834	MA01Gene13835	MA01Gene13836	MA01Gene14042	MA01Gene15936	MA01Gene15937	MA01Gene16741	MA01Gene16742	MA01Gene17045	MA01Gene17265	MA01Gene17266	MA01Gene17267	MA01Gene19036	MA01Gene19514	MA01Gene20156	MA01Gene20234	MA01Gene21401	MA01Gene22364	MA01Gene22365	MA01Gene22366	MA01Gene22818	MA01Gene23921	MA01Gene24330	MA01Gene24331	MA01Gene24422	MA01Gene24770	MA01Gene25233	MA01Gene28042	MA01Gene28101	MA01Gene28215	MA01Gene30365	MA01Gene30579	MA01Gene31306	MA01Gene31937	MA01Gene32657	MA01Gene35028	MA01Gene36357	MA01Gene37293	MA01Gene37359	MA01Gene39412	MA01Gene40193	MA01Gene40195	MA01Gene40328	MA01Gene40512	MA01Gene41967
Autoimmune thyroid disease	NA	MA01Gene01425	MA01Gene01490	MA01Gene01492	MA01Gene01497	MA01Gene01784	MA01Gene01786	MA01Gene10906	MA01Gene11275	MA01Gene13748	MA01Gene13750	MA01Gene13755	MA01Gene13774	MA01Gene13780	MA01Gene14975	MA01Gene14976	MA01Gene15204	MA01Gene15209	MA01Gene17854	MA01Gene19428	MA01Gene25305	MA01Gene25570	MA01Gene26974	MA01Gene28503	MA01Gene30829	MA01Gene31531	MA01Gene32859	MA01Gene32860	MA01Gene34179	MA01Gene34263	MA01Gene35148	MA01Gene35594	MA01Gene35595	MA01Gene35706	MA01Gene35708	MA01Gene36598	MA01Gene36599	MA01Gene36768	MA01Gene36771	MA01Gene37185	MA01Gene37186	MA01Gene38629	MA01Gene38634	MA01Gene38812	MA01Gene38847	MA01Gene38982	MA01Gene38986	MA01Gene39358	MA01Gene39383	MA01Gene39409	MA01Gene39677	MA01Gene39736	MA01Gene39842	MA01Gene40941	MA01Gene41274	MA01Gene42578	MA01Gene42828	MA01Gene43694	MA01Gene44114	MA01Gene44700	MA01Gene45119
Glycerolipid metabolism	NA	MA01Gene01372	MA01Gene02285	MA01Gene02893	MA01Gene03207	MA01Gene04157	MA01Gene04692	MA01Gene04708	MA01Gene04709	MA01Gene05269	MA01Gene05296	MA01Gene05896	MA01Gene05897	MA01Gene05975	MA01Gene07226	MA01Gene07705	MA01Gene08581	MA01Gene09726	MA01Gene10240	MA01Gene10651	MA01Gene11478	MA01Gene11794	MA01Gene12335	MA01Gene12692	MA01Gene13630	MA01Gene13692	MA01Gene13899	MA01Gene14182	MA01Gene14644	MA01Gene15676	MA01Gene16078	MA01Gene16122	MA01Gene16554	MA01Gene17126	MA01Gene18066	MA01Gene18595	MA01Gene20805	MA01Gene21051	MA01Gene22232	MA01Gene22646	MA01Gene23594	MA01Gene23739	MA01Gene24132	MA01Gene24743	MA01Gene25224	MA01Gene25337	MA01Gene26020	MA01Gene26021	MA01Gene27103	MA01Gene27998	MA01Gene28213	MA01Gene29917	MA01Gene30650	MA01Gene32217	MA01Gene32723	MA01Gene33069	MA01Gene34425	MA01Gene35975	MA01Gene35977	MA01Gene38973	MA01Gene41548
RIG-I-like receptor signaling pathway	NA	MA01Gene01784	MA01Gene01786	MA01Gene02480	MA01Gene02704	MA01Gene03128	MA01Gene03256	MA01Gene03503	MA01Gene03734	MA01Gene04157	MA01Gene04300	MA01Gene05723	MA01Gene06820	MA01Gene08375	MA01Gene08946	MA01Gene09082	MA01Gene10050	MA01Gene10349	MA01Gene10527	MA01Gene10532	MA01Gene11304	MA01Gene12127	MA01Gene12216	MA01Gene13867	MA01Gene14426	MA01Gene14614	MA01Gene16195	MA01Gene16196	MA01Gene16397	MA01Gene17217	MA01Gene17268	MA01Gene17606	MA01Gene18045	MA01Gene18834	MA01Gene20502	MA01Gene20823	MA01Gene21629	MA01Gene22858	MA01Gene23630	MA01Gene23857	MA01Gene25676	MA01Gene25755	MA01Gene27666	MA01Gene27999	MA01Gene28310	MA01Gene29886	MA01Gene30238	MA01Gene30533	MA01Gene30666	MA01Gene30691	MA01Gene31853	MA01Gene32036	MA01Gene32216	MA01Gene33379	MA01Gene33534	MA01Gene38581	MA01Gene41494	MA01Gene41725	MA01Gene41743	MA01Gene42603	MA01Gene43598
Ovarian Steroidogenesis	NA	MA01Gene02016	MA01Gene02260	MA01Gene02491	MA01Gene02945	MA01Gene03251	MA01Gene03763	MA01Gene04637	MA01Gene06073	MA01Gene06120	MA01Gene06121	MA01Gene07794	MA01Gene09450	MA01Gene10883	MA01Gene11537	MA01Gene12026	MA01Gene12941	MA01Gene12942	MA01Gene13134	MA01Gene13648	MA01Gene15744	MA01Gene16455	MA01Gene16760	MA01Gene16885	MA01Gene16954	MA01Gene17559	MA01Gene17833	MA01Gene18087	MA01Gene19894	MA01Gene20087	MA01Gene20485	MA01Gene20486	MA01Gene21025	MA01Gene21647	MA01Gene22498	MA01Gene22658	MA01Gene23126	MA01Gene25125	MA01Gene25126	MA01Gene25247	MA01Gene25248	MA01Gene25411	MA01Gene25414	MA01Gene25417	MA01Gene25420	MA01Gene25421	MA01Gene25471	MA01Gene27109	MA01Gene27816	MA01Gene27832	MA01Gene28481	MA01Gene28599	MA01Gene29982	MA01Gene30422	MA01Gene33032	MA01Gene35627	MA01Gene35632	MA01Gene36150	MA01Gene38077	MA01Gene38847
Notch signaling pathway	NA	MA01Gene01006	MA01Gene02017	MA01Gene02479	MA01Gene02543	MA01Gene03122	MA01Gene03867	MA01Gene04139	MA01Gene04196	MA01Gene05729	MA01Gene06118	MA01Gene06319	MA01Gene07502	MA01Gene07780	MA01Gene07784	MA01Gene07990	MA01Gene09411	MA01Gene09553	MA01Gene09896	MA01Gene10455	MA01Gene11747	MA01Gene12296	MA01Gene13803	MA01Gene14699	MA01Gene16924	MA01Gene17139	MA01Gene17780	MA01Gene18109	MA01Gene20202	MA01Gene20584	MA01Gene21057	MA01Gene21555	MA01Gene21911	MA01Gene22787	MA01Gene22797	MA01Gene23283	MA01Gene23481	MA01Gene25228	MA01Gene25270	MA01Gene26027	MA01Gene26272	MA01Gene26510	MA01Gene28242	MA01Gene28652	MA01Gene30220	MA01Gene30418	MA01Gene30502	MA01Gene31090	MA01Gene31091	MA01Gene31396	MA01Gene33486	MA01Gene33982	MA01Gene34578	MA01Gene34794	MA01Gene35277	MA01Gene35359	MA01Gene39337	MA01Gene41318	MA01Gene42384
Non-small cell lung cancer	NA	MA01Gene00706	MA01Gene01132	MA01Gene01208	MA01Gene02367	MA01Gene02462	MA01Gene03094	MA01Gene03484	MA01Gene03810	MA01Gene04307	MA01Gene04554	MA01Gene06013	MA01Gene06085	MA01Gene06905	MA01Gene08020	MA01Gene08659	MA01Gene09120	MA01Gene09230	MA01Gene09672	MA01Gene09931	MA01Gene11781	MA01Gene12228	MA01Gene12834	MA01Gene12947	MA01Gene14417	MA01Gene15921	MA01Gene16602	MA01Gene17090	MA01Gene17973	MA01Gene18057	MA01Gene18512	MA01Gene18567	MA01Gene20214	MA01Gene20774	MA01Gene20859	MA01Gene20906	MA01Gene21102	MA01Gene21565	MA01Gene23214	MA01Gene24160	MA01Gene24376	MA01Gene25139	MA01Gene25171	MA01Gene26347	MA01Gene27662	MA01Gene27740	MA01Gene28280	MA01Gene28804	MA01Gene29269	MA01Gene30462	MA01Gene31275	MA01Gene31528	MA01Gene32501	MA01Gene33894	MA01Gene35368	MA01Gene37012	MA01Gene38793	MA01Gene40751	MA01Gene42522
Sphingolipid metabolism	NA	MA01Gene01834	MA01Gene01919	MA01Gene02285	MA01Gene02841	MA01Gene03515	MA01Gene04935	MA01Gene05138	MA01Gene05207	MA01Gene05269	MA01Gene05589	MA01Gene05975	MA01Gene06356	MA01Gene07031	MA01Gene07163	MA01Gene07807	MA01Gene08074	MA01Gene08654	MA01Gene10793	MA01Gene12284	MA01Gene14208	MA01Gene14644	MA01Gene15457	MA01Gene16802	MA01Gene17003	MA01Gene17146	MA01Gene17729	MA01Gene19032	MA01Gene19521	MA01Gene20789	MA01Gene21620	MA01Gene22042	MA01Gene22918	MA01Gene24144	MA01Gene24183	MA01Gene24184	MA01Gene25337	MA01Gene25401	MA01Gene25527	MA01Gene26734	MA01Gene27184	MA01Gene28213	MA01Gene28452	MA01Gene29779	MA01Gene30424	MA01Gene32631	MA01Gene32664	MA01Gene34795	MA01Gene36106	MA01Gene36793	MA01Gene36794	MA01Gene38923	MA01Gene39250	MA01Gene39251	MA01Gene40081	MA01Gene40121	MA01Gene40682	MA01Gene40912
Cocaine addiction	NA	MA01Gene01174	MA01Gene01213	MA01Gene02260	MA01Gene02392	MA01Gene02623	MA01Gene02704	MA01Gene03208	MA01Gene03358	MA01Gene03485	MA01Gene03593	MA01Gene03595	MA01Gene05003	MA01Gene05567	MA01Gene06025	MA01Gene06912	MA01Gene07151	MA01Gene07416	MA01Gene07556	MA01Gene09060	MA01Gene10169	MA01Gene10467	MA01Gene10883	MA01Gene10999	MA01Gene11313	MA01Gene12799	MA01Gene13663	MA01Gene13839	MA01Gene14057	MA01Gene15634	MA01Gene16079	MA01Gene17833	MA01Gene17998	MA01Gene18264	MA01Gene18757	MA01Gene18989	MA01Gene19879	MA01Gene19976	MA01Gene20676	MA01Gene21275	MA01Gene21715	MA01Gene22289	MA01Gene22903	MA01Gene25978	MA01Gene27537	MA01Gene27648	MA01Gene27999	MA01Gene28288	MA01Gene28505	MA01Gene28808	MA01Gene29882	MA01Gene30050	MA01Gene30571	MA01Gene30964	MA01Gene31286	MA01Gene31309	MA01Gene32162	MA01Gene33032
Acute myeloid leukemia	NA	MA01Gene01232	MA01Gene02367	MA01Gene02462	MA01Gene02472	MA01Gene02473	MA01Gene02704	MA01Gene03094	MA01Gene03247	MA01Gene03346	MA01Gene03810	MA01Gene04307	MA01Gene04554	MA01Gene04848	MA01Gene05017	MA01Gene05041	MA01Gene06013	MA01Gene07189	MA01Gene07804	MA01Gene08020	MA01Gene08659	MA01Gene09120	MA01Gene09672	MA01Gene11781	MA01Gene12659	MA01Gene12834	MA01Gene13391	MA01Gene13563	MA01Gene13574	MA01Gene14084	MA01Gene14417	MA01Gene14433	MA01Gene14451	MA01Gene14614	MA01Gene15921	MA01Gene17090	MA01Gene17268	MA01Gene18057	MA01Gene18512	MA01Gene21102	MA01Gene21419	MA01Gene22307	MA01Gene23214	MA01Gene24085	MA01Gene26085	MA01Gene26347	MA01Gene27662	MA01Gene27740	MA01Gene27999	MA01Gene28092	MA01Gene29051	MA01Gene30691	MA01Gene31275	MA01Gene32501	MA01Gene36358	MA01Gene37012	MA01Gene38793
Allograft rejection	NA	MA01Gene01425	MA01Gene01490	MA01Gene01492	MA01Gene01497	MA01Gene11275	MA01Gene12216	MA01Gene13748	MA01Gene13750	MA01Gene13755	MA01Gene13774	MA01Gene13780	MA01Gene14975	MA01Gene14976	MA01Gene15204	MA01Gene15209	MA01Gene15963	MA01Gene21629	MA01Gene25305	MA01Gene25755	MA01Gene28310	MA01Gene28503	MA01Gene30829	MA01Gene31531	MA01Gene32859	MA01Gene32860	MA01Gene34179	MA01Gene35148	MA01Gene35594	MA01Gene35595	MA01Gene35706	MA01Gene35708	MA01Gene36598	MA01Gene36599	MA01Gene36768	MA01Gene36771	MA01Gene37185	MA01Gene37186	MA01Gene38629	MA01Gene38634	MA01Gene38812	MA01Gene38982	MA01Gene38986	MA01Gene39358	MA01Gene39383	MA01Gene39409	MA01Gene39677	MA01Gene39736	MA01Gene39842	MA01Gene40941	MA01Gene41274	MA01Gene42578	MA01Gene42828	MA01Gene43694	MA01Gene44114	MA01Gene44700	MA01Gene45119
N-Glycan biosynthesis	NA	MA01Gene00347	MA01Gene02420	MA01Gene02557	MA01Gene05045	MA01Gene05162	MA01Gene05644	MA01Gene06797	MA01Gene07263	MA01Gene07660	MA01Gene08988	MA01Gene09023	MA01Gene09070	MA01Gene09596	MA01Gene09623	MA01Gene10827	MA01Gene10850	MA01Gene11546	MA01Gene11955	MA01Gene12960	MA01Gene15362	MA01Gene18281	MA01Gene18767	MA01Gene19003	MA01Gene19236	MA01Gene19323	MA01Gene19615	MA01Gene21040	MA01Gene21637	MA01Gene22050	MA01Gene22051	MA01Gene22837	MA01Gene23462	MA01Gene23474	MA01Gene23794	MA01Gene23814	MA01Gene24382	MA01Gene24429	MA01Gene24814	MA01Gene24902	MA01Gene26056	MA01Gene27075	MA01Gene28013	MA01Gene28654	MA01Gene28795	MA01Gene30485	MA01Gene30573	MA01Gene30617	MA01Gene30627	MA01Gene32288	MA01Gene34182	MA01Gene36192	MA01Gene36926	MA01Gene37056	MA01Gene37858	MA01Gene38111
Amino sugar and nucleotide sugar metabolism	NA	MA01Gene00615	MA01Gene02139	MA01Gene03901	MA01Gene05539	MA01Gene06803	MA01Gene06804	MA01Gene06886	MA01Gene07075	MA01Gene07206	MA01Gene07787	MA01Gene08680	MA01Gene08808	MA01Gene08985	MA01Gene10824	MA01Gene11008	MA01Gene12320	MA01Gene13377	MA01Gene13533	MA01Gene13700	MA01Gene14227	MA01Gene15912	MA01Gene16210	MA01Gene16266	MA01Gene16651	MA01Gene16762	MA01Gene17333	MA01Gene17334	MA01Gene18089	MA01Gene18285	MA01Gene18351	MA01Gene19913	MA01Gene20375	MA01Gene20467	MA01Gene20622	MA01Gene22583	MA01Gene23858	MA01Gene24910	MA01Gene24912	MA01Gene25373	MA01Gene25999	MA01Gene26984	MA01Gene27147	MA01Gene27817	MA01Gene27828	MA01Gene28496	MA01Gene29804	MA01Gene30732	MA01Gene31379	MA01Gene31381	MA01Gene31409	MA01Gene31917	MA01Gene32427	MA01Gene35786	MA01Gene40877	MA01Gene43418
Type II diabetes mellitus	NA	MA01Gene02367	MA01Gene02383	MA01Gene03752	MA01Gene04061	MA01Gene06073	MA01Gene07249	MA01Gene08659	MA01Gene08680	MA01Gene09068	MA01Gene09450	MA01Gene09672	MA01Gene10633	MA01Gene12244	MA01Gene12804	MA01Gene12834	MA01Gene13563	MA01Gene13574	MA01Gene13700	MA01Gene14280	MA01Gene14342	MA01Gene14614	MA01Gene15784	MA01Gene15848	MA01Gene16752	MA01Gene17217	MA01Gene17333	MA01Gene17334	MA01Gene17939	MA01Gene18057	MA01Gene18270	MA01Gene18819	MA01Gene21629	MA01Gene22556	MA01Gene23630	MA01Gene23810	MA01Gene23857	MA01Gene24484	MA01Gene26347	MA01Gene26853	MA01Gene27166	MA01Gene27495	MA01Gene27702	MA01Gene28599	MA01Gene29053	MA01Gene29123	MA01Gene29816	MA01Gene29875	MA01Gene30238	MA01Gene31233	MA01Gene31275	MA01Gene31338	MA01Gene31572	MA01Gene33229	MA01Gene37162	MA01Gene38793
Endocrine and other factor-regulated calcium reabsorption	NA	MA01Gene00706	MA01Gene01208	MA01Gene01354	MA01Gene02016	MA01Gene02260	MA01Gene03484	MA01Gene03895	MA01Gene04758	MA01Gene06120	MA01Gene06121	MA01Gene06761	MA01Gene06805	MA01Gene06851	MA01Gene06905	MA01Gene08345	MA01Gene09480	MA01Gene09650	MA01Gene09653	MA01Gene09952	MA01Gene10002	MA01Gene11366	MA01Gene11984	MA01Gene12474	MA01Gene13113	MA01Gene15709	MA01Gene17105	MA01Gene17833	MA01Gene18020	MA01Gene18341	MA01Gene18567	MA01Gene18948	MA01Gene19642	MA01Gene19709	MA01Gene20713	MA01Gene21006	MA01Gene21137	MA01Gene21138	MA01Gene22320	MA01Gene23284	MA01Gene24265	MA01Gene24639	MA01Gene24641	MA01Gene25387	MA01Gene26082	MA01Gene26560	MA01Gene28350	MA01Gene30422	MA01Gene30630	MA01Gene31224	MA01Gene31359	MA01Gene32465	MA01Gene33032	MA01Gene34094	MA01Gene34264	MA01Gene38450
Endometrial cancer	NA	MA01Gene00713	MA01Gene01024	MA01Gene02367	MA01Gene02462	MA01Gene03094	MA01Gene03810	MA01Gene04307	MA01Gene04408	MA01Gene04409	MA01Gene04554	MA01Gene04934	MA01Gene05017	MA01Gene06013	MA01Gene07804	MA01Gene07831	MA01Gene08020	MA01Gene08659	MA01Gene09120	MA01Gene09230	MA01Gene09672	MA01Gene11781	MA01Gene12228	MA01Gene12659	MA01Gene12834	MA01Gene13391	MA01Gene14417	MA01Gene14455	MA01Gene15921	MA01Gene17090	MA01Gene17477	MA01Gene18057	MA01Gene18512	MA01Gene19845	MA01Gene20214	MA01Gene20681	MA01Gene21102	MA01Gene22079	MA01Gene22315	MA01Gene23214	MA01Gene25171	MA01Gene26347	MA01Gene27662	MA01Gene27740	MA01Gene28033	MA01Gene28280	MA01Gene28804	MA01Gene29269	MA01Gene30462	MA01Gene31275	MA01Gene32501	MA01Gene37012	MA01Gene38793	MA01Gene39617	MA01Gene40751	MA01Gene42533
Arachidonic acid metabolism	NA	MA01Gene01025	MA01Gene03074	MA01Gene04688	MA01Gene04689	MA01Gene05463	MA01Gene06791	MA01Gene07697	MA01Gene07794	MA01Gene07806	MA01Gene07902	MA01Gene08834	MA01Gene09880	MA01Gene12941	MA01Gene12942	MA01Gene13716	MA01Gene13718	MA01Gene13719	MA01Gene13736	MA01Gene13737	MA01Gene13738	MA01Gene13739	MA01Gene14047	MA01Gene16162	MA01Gene16716	MA01Gene17559	MA01Gene17896	MA01Gene20156	MA01Gene20433	MA01Gene20485	MA01Gene20486	MA01Gene24053	MA01Gene25125	MA01Gene25126	MA01Gene25411	MA01Gene25414	MA01Gene25417	MA01Gene25420	MA01Gene25421	MA01Gene26552	MA01Gene28042	MA01Gene28121	MA01Gene28122	MA01Gene28651	MA01Gene29591	MA01Gene30417	MA01Gene30579	MA01Gene31110	MA01Gene31306	MA01Gene35627	MA01Gene35632	MA01Gene36150	MA01Gene41980	MA01Gene42707	MA01Gene42912	MA01Gene43604
Hedgehog signaling pathway	NA	MA01Gene01140	MA01Gene01183	MA01Gene02260	MA01Gene03637	MA01Gene04297	MA01Gene04767	MA01Gene05309	MA01Gene07269	MA01Gene07381	MA01Gene07831	MA01Gene08871	MA01Gene09034	MA01Gene09401	MA01Gene09530	MA01Gene10787	MA01Gene10856	MA01Gene10873	MA01Gene11000	MA01Gene11001	MA01Gene11247	MA01Gene12182	MA01Gene12727	MA01Gene12932	MA01Gene12965	MA01Gene13293	MA01Gene13975	MA01Gene14022	MA01Gene14197	MA01Gene15682	MA01Gene15795	MA01Gene16127	MA01Gene16248	MA01Gene16563	MA01Gene16871	MA01Gene17029	MA01Gene17651	MA01Gene17868	MA01Gene18187	MA01Gene18356	MA01Gene22315	MA01Gene28221	MA01Gene29309	MA01Gene29790	MA01Gene29997	MA01Gene30392	MA01Gene30399	MA01Gene30400	MA01Gene30994	MA01Gene31143	MA01Gene31479	MA01Gene31756	MA01Gene33032	MA01Gene38680	MA01Gene43161
Fanconi anemia pathway	NA	MA01Gene00858	MA01Gene01029	MA01Gene01058	MA01Gene02852	MA01Gene02853	MA01Gene03908	MA01Gene04154	MA01Gene04715	MA01Gene06095	MA01Gene06117	MA01Gene06902	MA01Gene08661	MA01Gene08755	MA01Gene09354	MA01Gene09728	MA01Gene10493	MA01Gene11281	MA01Gene11515	MA01Gene11895	MA01Gene12480	MA01Gene13386	MA01Gene14023	MA01Gene14082	MA01Gene16740	MA01Gene16991	MA01Gene17477	MA01Gene18109	MA01Gene18207	MA01Gene18260	MA01Gene18275	MA01Gene20020	MA01Gene21202	MA01Gene21664	MA01Gene22677	MA01Gene22814	MA01Gene24728	MA01Gene25550	MA01Gene26137	MA01Gene26162	MA01Gene27071	MA01Gene27803	MA01Gene27900	MA01Gene29291	MA01Gene30502	MA01Gene32998	MA01Gene33319	MA01Gene33673	MA01Gene36366	MA01Gene37763	MA01Gene39074	MA01Gene40482	MA01Gene41733	MA01Gene41787	MA01Gene44931
Vibrio cholerae infection	NA	MA01Gene00706	MA01Gene01068	MA01Gene01142	MA01Gene01528	MA01Gene02016	MA01Gene02260	MA01Gene02470	MA01Gene02522	MA01Gene03730	MA01Gene04377	MA01Gene05005	MA01Gene05505	MA01Gene05632	MA01Gene05707	MA01Gene06120	MA01Gene06121	MA01Gene06918	MA01Gene07624	MA01Gene09206	MA01Gene09216	MA01Gene09619	MA01Gene12698	MA01Gene12962	MA01Gene14659	MA01Gene15825	MA01Gene16054	MA01Gene17833	MA01Gene17981	MA01Gene18256	MA01Gene18567	MA01Gene19012	MA01Gene19324	MA01Gene20087	MA01Gene20380	MA01Gene20488	MA01Gene21404	MA01Gene21620	MA01Gene22652	MA01Gene25046	MA01Gene27067	MA01Gene27334	MA01Gene28659	MA01Gene28836	MA01Gene29072	MA01Gene29231	MA01Gene29246	MA01Gene30199	MA01Gene32995	MA01Gene33032	MA01Gene34843	MA01Gene35368	MA01Gene37844	MA01Gene44067
Mineral absorption	NA	MA01Gene01368	MA01Gene01371	MA01Gene02580	MA01Gene02988	MA01Gene03464	MA01Gene03566	MA01Gene03567	MA01Gene05600	MA01Gene06761	MA01Gene06828	MA01Gene06851	MA01Gene09162	MA01Gene09480	MA01Gene09618	MA01Gene10515	MA01Gene11366	MA01Gene11625	MA01Gene11984	MA01Gene12464	MA01Gene12467	MA01Gene12474	MA01Gene12485	MA01Gene13898	MA01Gene15709	MA01Gene15800	MA01Gene17105	MA01Gene17955	MA01Gene18020	MA01Gene18341	MA01Gene18668	MA01Gene19642	MA01Gene20713	MA01Gene21661	MA01Gene21979	MA01Gene22224	MA01Gene22320	MA01Gene22398	MA01Gene22399	MA01Gene22508	MA01Gene23866	MA01Gene24265	MA01Gene25812	MA01Gene28350	MA01Gene28478	MA01Gene28545	MA01Gene28782	MA01Gene30630	MA01Gene31224	MA01Gene31359	MA01Gene31911	MA01Gene36504	MA01Gene38450	MA01Gene40434
"Valine, leucine and isoleucine degradation"	NA	MA01Gene01372	MA01Gene01455	MA01Gene02408	MA01Gene03383	MA01Gene03598	MA01Gene04396	MA01Gene04626	MA01Gene05148	MA01Gene05593	MA01Gene05724	MA01Gene05874	MA01Gene06170	MA01Gene06305	MA01Gene07270	MA01Gene07805	MA01Gene08753	MA01Gene09542	MA01Gene10240	MA01Gene10985	MA01Gene11614	MA01Gene12335	MA01Gene12359	MA01Gene12788	MA01Gene12818	MA01Gene14064	MA01Gene14182	MA01Gene14303	MA01Gene14590	MA01Gene15743	MA01Gene16856	MA01Gene17293	MA01Gene20010	MA01Gene20624	MA01Gene20779	MA01Gene20946	MA01Gene21082	MA01Gene22630	MA01Gene23601	MA01Gene24094	MA01Gene24688	MA01Gene24756	MA01Gene24757	MA01Gene25200	MA01Gene25990	MA01Gene26020	MA01Gene26021	MA01Gene26122	MA01Gene27452	MA01Gene29097	MA01Gene29302	MA01Gene30685	MA01Gene32723	MA01Gene33069
Proteasome	NA	MA01Gene01214	MA01Gene03222	MA01Gene04214	MA01Gene05685	MA01Gene13066	MA01Gene15678	MA01Gene15963	MA01Gene17129	MA01Gene17803	MA01Gene18559	MA01Gene18603	MA01Gene19073	MA01Gene19238	MA01Gene19815	MA01Gene20501	MA01Gene20532	MA01Gene20575	MA01Gene21444	MA01Gene21518	MA01Gene21594	MA01Gene21970	MA01Gene23268	MA01Gene23834	MA01Gene23883	MA01Gene25513	MA01Gene26827	MA01Gene27180	MA01Gene27931	MA01Gene29366	MA01Gene29880	MA01Gene30955	MA01Gene31315	MA01Gene31636	MA01Gene34233	MA01Gene35884	MA01Gene35885	MA01Gene35886	MA01Gene35887	MA01Gene36856	MA01Gene37115	MA01Gene37267	MA01Gene37268	MA01Gene37269	MA01Gene38315	MA01Gene39588	MA01Gene39590	MA01Gene39681	MA01Gene40218	MA01Gene41078	MA01Gene42207	MA01Gene42700	MA01Gene44717	MA01Gene45471
Vasopressin-regulated water reabsorption	NA	MA01Gene00442	MA01Gene01197	MA01Gene01215	MA01Gene02016	MA01Gene02260	MA01Gene02401	MA01Gene02478	MA01Gene02680	MA01Gene03208	MA01Gene03593	MA01Gene03595	MA01Gene03692	MA01Gene04498	MA01Gene05347	MA01Gene05828	MA01Gene06025	MA01Gene06120	MA01Gene06121	MA01Gene07416	MA01Gene10445	MA01Gene11370	MA01Gene14057	MA01Gene14591	MA01Gene14676	MA01Gene16079	MA01Gene17417	MA01Gene17431	MA01Gene17642	MA01Gene17833	MA01Gene18140	MA01Gene18239	MA01Gene18903	MA01Gene18948	MA01Gene19271	MA01Gene19817	MA01Gene20087	MA01Gene21211	MA01Gene21910	MA01Gene22022	MA01Gene22076	MA01Gene23977	MA01Gene25516	MA01Gene25897	MA01Gene28041	MA01Gene29975	MA01Gene30422	MA01Gene30688	MA01Gene32662	MA01Gene33032	MA01Gene33060	MA01Gene38215	MA01Gene40093
African trypanosomiasis	NA	MA01Gene00706	MA01Gene00952	MA01Gene01208	MA01Gene01465	MA01Gene01490	MA01Gene01492	MA01Gene01497	MA01Gene02786	MA01Gene03484	MA01Gene03895	MA01Gene04645	MA01Gene04646	MA01Gene05877	MA01Gene06905	MA01Gene09460	MA01Gene09650	MA01Gene09653	MA01Gene12216	MA01Gene13097	MA01Gene13290	MA01Gene13407	MA01Gene15963	MA01Gene18567	MA01Gene21006	MA01Gene21629	MA01Gene22128	MA01Gene23721	MA01Gene23722	MA01Gene24639	MA01Gene24641	MA01Gene25305	MA01Gene25755	MA01Gene27294	MA01Gene28310	MA01Gene29100	MA01Gene31531	MA01Gene31629	MA01Gene34264	MA01Gene35504	MA01Gene35706	MA01Gene35708	MA01Gene36421	MA01Gene38629	MA01Gene38634	MA01Gene38982	MA01Gene38986	MA01Gene39677	MA01Gene39736	MA01Gene42578	MA01Gene42828	MA01Gene43694	MA01Gene45119
Primary immunodeficiency	NA	MA01Gene01490	MA01Gene01492	MA01Gene01497	MA01Gene02387	MA01Gene03472	MA01Gene04740	MA01Gene05032	MA01Gene05042	MA01Gene05810	MA01Gene05938	MA01Gene08978	MA01Gene12924	MA01Gene13705	MA01Gene14202	MA01Gene16092	MA01Gene16508	MA01Gene18845	MA01Gene19300	MA01Gene20419	MA01Gene22181	MA01Gene23582	MA01Gene23583	MA01Gene24004	MA01Gene27080	MA01Gene27081	MA01Gene28214	MA01Gene30157	MA01Gene30691	MA01Gene30829	MA01Gene34849	MA01Gene35482	MA01Gene35706	MA01Gene35708	MA01Gene35888	MA01Gene36191	MA01Gene37266	MA01Gene37406	MA01Gene37984	MA01Gene38629	MA01Gene38634	MA01Gene38982	MA01Gene38986	MA01Gene39158	MA01Gene39677	MA01Gene39736	MA01Gene42099	MA01Gene42578	MA01Gene42589	MA01Gene42828	MA01Gene43694	MA01Gene44700	MA01Gene45119
Taste transduction	NA	MA01Gene01196	MA01Gene02260	MA01Gene03453	MA01Gene03732	MA01Gene03895	MA01Gene05426	MA01Gene07615	MA01Gene07826	MA01Gene08652	MA01Gene09445	MA01Gene10692	MA01Gene10725	MA01Gene11922	MA01Gene12026	MA01Gene14041	MA01Gene14069	MA01Gene14170	MA01Gene14544	MA01Gene15848	MA01Gene16571	MA01Gene17256	MA01Gene17262	MA01Gene17886	MA01Gene18664	MA01Gene19433	MA01Gene20842	MA01Gene21006	MA01Gene21025	MA01Gene21071	MA01Gene22294	MA01Gene23413	MA01Gene23585	MA01Gene24088	MA01Gene24371	MA01Gene24372	MA01Gene24539	MA01Gene24541	MA01Gene24639	MA01Gene24641	MA01Gene25176	MA01Gene26053	MA01Gene28234	MA01Gene28381	MA01Gene29603	MA01Gene30422	MA01Gene31106	MA01Gene31233	MA01Gene31701	MA01Gene33032	MA01Gene34264	MA01Gene35833	MA01Gene41599
Fatty acid metabolism	NA	MA01Gene00229	MA01Gene02262	MA01Gene03737	MA01Gene03875	MA01Gene04138	MA01Gene04187	MA01Gene04423	MA01Gene04626	MA01Gene05148	MA01Gene07805	MA01Gene09179	MA01Gene09634	MA01Gene09919	MA01Gene10887	MA01Gene10985	MA01Gene12612	MA01Gene12788	MA01Gene14178	MA01Gene14210	MA01Gene14590	MA01Gene15805	MA01Gene17030	MA01Gene17293	MA01Gene20057	MA01Gene21082	MA01Gene21486	MA01Gene22237	MA01Gene23129	MA01Gene23131	MA01Gene24635	MA01Gene24756	MA01Gene24757	MA01Gene25200	MA01Gene27086	MA01Gene27087	MA01Gene27513	MA01Gene28282	MA01Gene28593	MA01Gene28921	MA01Gene29011	MA01Gene29097	MA01Gene29302	MA01Gene29613	MA01Gene29794	MA01Gene29920	MA01Gene31218	MA01Gene32249	MA01Gene32592	MA01Gene33028	MA01Gene37264	MA01Gene43413
Ether lipid metabolism	NA	MA01Gene01025	MA01Gene02285	MA01Gene02466	MA01Gene02747	MA01Gene03274	MA01Gene03433	MA01Gene05269	MA01Gene05463	MA01Gene05975	MA01Gene06580	MA01Gene06791	MA01Gene07163	MA01Gene08654	MA01Gene09459	MA01Gene09476	MA01Gene10481	MA01Gene11253	MA01Gene12807	MA01Gene12941	MA01Gene13736	MA01Gene13737	MA01Gene13738	MA01Gene13739	MA01Gene14644	MA01Gene15763	MA01Gene16716	MA01Gene20433	MA01Gene20485	MA01Gene20486	MA01Gene21017	MA01Gene21572	MA01Gene23294	MA01Gene24450	MA01Gene25087	MA01Gene25125	MA01Gene25337	MA01Gene26190	MA01Gene26552	MA01Gene28121	MA01Gene28122	MA01Gene29107	MA01Gene31925	MA01Gene35627	MA01Gene35632	MA01Gene36150	MA01Gene36297	MA01Gene42232	MA01Gene43604	MA01Gene45169
Cysteine and methionine metabolism	NA	MA01Gene00979	MA01Gene01455	MA01Gene02552	MA01Gene03764	MA01Gene03803	MA01Gene04735	MA01Gene05576	MA01Gene05581	MA01Gene05626	MA01Gene07093	MA01Gene07236	MA01Gene07788	MA01Gene07925	MA01Gene10897	MA01Gene13490	MA01Gene13848	MA01Gene14099	MA01Gene14674	MA01Gene15729	MA01Gene15743	MA01Gene16038	MA01Gene16779	MA01Gene17574	MA01Gene17829	MA01Gene18124	MA01Gene18125	MA01Gene18339	MA01Gene20391	MA01Gene21076	MA01Gene22668	MA01Gene23442	MA01Gene23601	MA01Gene23851	MA01Gene24330	MA01Gene24331	MA01Gene24746	MA01Gene25714	MA01Gene25990	MA01Gene26963	MA01Gene27520	MA01Gene27658	MA01Gene29557	MA01Gene29558	MA01Gene30365	MA01Gene30756	MA01Gene30757	MA01Gene35360	MA01Gene36722	MA01Gene37293
Malaria	NA	MA01Gene00433	MA01Gene00952	MA01Gene03335	MA01Gene04645	MA01Gene04646	MA01Gene05877	MA01Gene06820	MA01Gene06907	MA01Gene09861	MA01Gene10733	MA01Gene11452	MA01Gene12216	MA01Gene13290	MA01Gene15633	MA01Gene15819	MA01Gene15963	MA01Gene17130	MA01Gene17569	MA01Gene19056	MA01Gene20030	MA01Gene21193	MA01Gene21301	MA01Gene21629	MA01Gene22128	MA01Gene22887	MA01Gene23493	MA01Gene24054	MA01Gene25137	MA01Gene25245	MA01Gene25755	MA01Gene26309	MA01Gene27189	MA01Gene27391	MA01Gene29100	MA01Gene30450	MA01Gene30829	MA01Gene31531	MA01Gene33333	MA01Gene33534	MA01Gene34413	MA01Gene36598	MA01Gene36599	MA01Gene37185	MA01Gene37186	MA01Gene39358	MA01Gene39383	MA01Gene41274	MA01Gene44114	MA01Gene44700
Type I diabetes mellitus	NA	MA01Gene01425	MA01Gene04645	MA01Gene04646	MA01Gene07160	MA01Gene09450	MA01Gene11265	MA01Gene11275	MA01Gene12037	MA01Gene12216	MA01Gene12749	MA01Gene13748	MA01Gene13750	MA01Gene13755	MA01Gene13774	MA01Gene13780	MA01Gene14975	MA01Gene14976	MA01Gene15204	MA01Gene15209	MA01Gene15963	MA01Gene18136	MA01Gene21629	MA01Gene25305	MA01Gene25755	MA01Gene28310	MA01Gene28599	MA01Gene32859	MA01Gene32860	MA01Gene34179	MA01Gene35148	MA01Gene35196	MA01Gene35594	MA01Gene35595	MA01Gene36598	MA01Gene36599	MA01Gene36768	MA01Gene36771	MA01Gene37185	MA01Gene37186	MA01Gene38812	MA01Gene39358	MA01Gene39383	MA01Gene39409	MA01Gene39842	MA01Gene40941	MA01Gene41274	MA01Gene42877	MA01Gene44114
Chemical carcinogenesis	NA	MA01Gene02923	MA01Gene03243	MA01Gene07139	MA01Gene07697	MA01Gene08458	MA01Gene08595	MA01Gene08596	MA01Gene08598	MA01Gene08612	MA01Gene08614	MA01Gene08774	MA01Gene08842	MA01Gene10224	MA01Gene11024	MA01Gene11816	MA01Gene12942	MA01Gene13834	MA01Gene13835	MA01Gene13836	MA01Gene14042	MA01Gene15936	MA01Gene15937	MA01Gene16741	MA01Gene16742	MA01Gene16760	MA01Gene17265	MA01Gene17266	MA01Gene17267	MA01Gene18377	MA01Gene19514	MA01Gene19957	MA01Gene22046	MA01Gene22364	MA01Gene22365	MA01Gene22366	MA01Gene22498	MA01Gene23115	MA01Gene23921	MA01Gene24053	MA01Gene24770	MA01Gene24984	MA01Gene25126	MA01Gene28101	MA01Gene28147	MA01Gene31937	MA01Gene38207	MA01Gene40193	MA01Gene40195
Asthma	NA	MA01Gene01490	MA01Gene01492	MA01Gene01497	MA01Gene04183	MA01Gene13748	MA01Gene13750	MA01Gene13755	MA01Gene13774	MA01Gene13780	MA01Gene14975	MA01Gene14976	MA01Gene15193	MA01Gene15204	MA01Gene15209	MA01Gene21629	MA01Gene28503	MA01Gene30829	MA01Gene31531	MA01Gene35148	MA01Gene35594	MA01Gene35595	MA01Gene35706	MA01Gene35708	MA01Gene36598	MA01Gene36599	MA01Gene36768	MA01Gene36771	MA01Gene37185	MA01Gene37186	MA01Gene38629	MA01Gene38634	MA01Gene38982	MA01Gene38986	MA01Gene39358	MA01Gene39383	MA01Gene39409	MA01Gene39677	MA01Gene39736	MA01Gene39842	MA01Gene40941	MA01Gene41274	MA01Gene42578	MA01Gene42828	MA01Gene43694	MA01Gene44114	MA01Gene44700	MA01Gene45119
Bladder cancer	NA	MA01Gene02367	MA01Gene02462	MA01Gene03120	MA01Gene03273	MA01Gene03810	MA01Gene04307	MA01Gene04408	MA01Gene04409	MA01Gene06013	MA01Gene06085	MA01Gene06605	MA01Gene06820	MA01Gene08659	MA01Gene09120	MA01Gene09230	MA01Gene09529	MA01Gene11781	MA01Gene12228	MA01Gene12659	MA01Gene14417	MA01Gene15639	MA01Gene15921	MA01Gene16096	MA01Gene16097	MA01Gene16201	MA01Gene17068	MA01Gene20025	MA01Gene20859	MA01Gene21165	MA01Gene21193	MA01Gene21565	MA01Gene21956	MA01Gene24376	MA01Gene25245	MA01Gene27662	MA01Gene27740	MA01Gene28280	MA01Gene28804	MA01Gene32049	MA01Gene33534	MA01Gene33894	MA01Gene37012	MA01Gene37434	MA01Gene38504	MA01Gene40751	MA01Gene42522
Aminoacyl-tRNA biosynthesis	NA	MA01Gene00624	MA01Gene03362	MA01Gene03778	MA01Gene06155	MA01Gene07130	MA01Gene07243	MA01Gene08793	MA01Gene09534	MA01Gene11010	MA01Gene11541	MA01Gene12969	MA01Gene13561	MA01Gene17645	MA01Gene18308	MA01Gene19651	MA01Gene20061	MA01Gene20428	MA01Gene20430	MA01Gene21205	MA01Gene21225	MA01Gene21226	MA01Gene21530	MA01Gene21640	MA01Gene22491	MA01Gene23636	MA01Gene23972	MA01Gene25608	MA01Gene26515	MA01Gene26736	MA01Gene27013	MA01Gene28494	MA01Gene28886	MA01Gene30929	MA01Gene32043	MA01Gene32707	MA01Gene33341	MA01Gene35225	MA01Gene36256	MA01Gene36691	MA01Gene39568	MA01Gene40969	MA01Gene42358	MA01Gene42389	MA01Gene43163	MA01Gene44462	MA01Gene44619
Nucleotide excision repair	NA	MA01Gene02463	MA01Gene02547	MA01Gene04759	MA01Gene05191	MA01Gene06437	MA01Gene06727	MA01Gene06793	MA01Gene07072	MA01Gene07611	MA01Gene07755	MA01Gene08644	MA01Gene08651	MA01Gene08852	MA01Gene09133	MA01Gene09798	MA01Gene09863	MA01Gene10236	MA01Gene11281	MA01Gene11982	MA01Gene13889	MA01Gene14298	MA01Gene17206	MA01Gene17237	MA01Gene18338	MA01Gene18686	MA01Gene20020	MA01Gene21220	MA01Gene21634	MA01Gene21664	MA01Gene22640	MA01Gene23399	MA01Gene23450	MA01Gene24186	MA01Gene24339	MA01Gene25392	MA01Gene26162	MA01Gene26972	MA01Gene28227	MA01Gene28348	MA01Gene32500	MA01Gene35603	MA01Gene37102	MA01Gene37542	MA01Gene37763	MA01Gene43257	MA01Gene44931
Carbohydrate digestion and absorption	NA	MA01Gene01208	MA01Gene01315	MA01Gene01643	MA01Gene03895	MA01Gene04554	MA01Gene05158	MA01Gene05600	MA01Gene06761	MA01Gene06851	MA01Gene06905	MA01Gene08020	MA01Gene08680	MA01Gene09480	MA01Gene09672	MA01Gene11366	MA01Gene11984	MA01Gene12474	MA01Gene12492	MA01Gene12804	MA01Gene12834	MA01Gene17333	MA01Gene17334	MA01Gene18057	MA01Gene18341	MA01Gene19642	MA01Gene20968	MA01Gene21006	MA01Gene21102	MA01Gene22320	MA01Gene22763	MA01Gene22997	MA01Gene23214	MA01Gene24639	MA01Gene24641	MA01Gene26347	MA01Gene28350	MA01Gene31106	MA01Gene31275	MA01Gene31338	MA01Gene34264	MA01Gene37717	MA01Gene38450	MA01Gene38793	MA01Gene39674	MA01Gene40280
"Glycine, serine and threonine metabolism"	NA	MA01Gene01060	MA01Gene01314	MA01Gene02578	MA01Gene05003	MA01Gene05223	MA01Gene07172	MA01Gene07236	MA01Gene07955	MA01Gene09373	MA01Gene09908	MA01Gene10780	MA01Gene10897	MA01Gene11313	MA01Gene12920	MA01Gene13303	MA01Gene13904	MA01Gene16545	MA01Gene17227	MA01Gene18124	MA01Gene18125	MA01Gene18243	MA01Gene18397	MA01Gene20217	MA01Gene20229	MA01Gene20309	MA01Gene20391	MA01Gene22515	MA01Gene23442	MA01Gene23443	MA01Gene23601	MA01Gene24139	MA01Gene25495	MA01Gene25779	MA01Gene27452	MA01Gene27556	MA01Gene28142	MA01Gene29459	MA01Gene29817	MA01Gene31672	MA01Gene32723	MA01Gene32887	MA01Gene34393	MA01Gene36237	MA01Gene38750	MA01Gene39546
Tryptophan metabolism	NA	MA01Gene00626	MA01Gene00969	MA01Gene01372	MA01Gene03332	MA01Gene03951	MA01Gene04657	MA01Gene05003	MA01Gene05148	MA01Gene06305	MA01Gene07805	MA01Gene08842	MA01Gene10240	MA01Gene10985	MA01Gene11313	MA01Gene11459	MA01Gene12335	MA01Gene13407	MA01Gene13661	MA01Gene14182	MA01Gene16760	MA01Gene17016	MA01Gene17293	MA01Gene17486	MA01Gene18377	MA01Gene19879	MA01Gene21082	MA01Gene22498	MA01Gene24757	MA01Gene25200	MA01Gene25990	MA01Gene26020	MA01Gene26021	MA01Gene27143	MA01Gene27150	MA01Gene28268	MA01Gene31009	MA01Gene31269	MA01Gene32588	MA01Gene32723	MA01Gene33069	MA01Gene34309	MA01Gene36586	MA01Gene40470	MA01Gene41883	MA01Gene44493
Fat digestion and absorption	NA	MA01Gene00673	MA01Gene01025	MA01Gene02285	MA01Gene03764	MA01Gene04637	MA01Gene04708	MA01Gene04709	MA01Gene05148	MA01Gene05219	MA01Gene05269	MA01Gene05975	MA01Gene06791	MA01Gene06795	MA01Gene07103	MA01Gene08081	MA01Gene08310	MA01Gene09460	MA01Gene10075	MA01Gene13698	MA01Gene13736	MA01Gene13737	MA01Gene13738	MA01Gene13739	MA01Gene14644	MA01Gene15633	MA01Gene16716	MA01Gene17415	MA01Gene17416	MA01Gene19160	MA01Gene19161	MA01Gene19162	MA01Gene19164	MA01Gene19165	MA01Gene19166	MA01Gene20795	MA01Gene22232	MA01Gene22668	MA01Gene23594	MA01Gene23739	MA01Gene25200	MA01Gene25337	MA01Gene26552	MA01Gene30650	MA01Gene32896	MA01Gene43604
Cytosolic DNA-sensing pathway	NA	MA01Gene00935	MA01Gene01784	MA01Gene01786	MA01Gene02142	MA01Gene02704	MA01Gene02766	MA01Gene02979	MA01Gene03517	MA01Gene04645	MA01Gene04646	MA01Gene05673	MA01Gene05823	MA01Gene06479	MA01Gene09785	MA01Gene12127	MA01Gene13402	MA01Gene14614	MA01Gene16397	MA01Gene16946	MA01Gene16979	MA01Gene17268	MA01Gene19053	MA01Gene19180	MA01Gene19244	MA01Gene19245	MA01Gene20502	MA01Gene21825	MA01Gene22128	MA01Gene22884	MA01Gene25676	MA01Gene25940	MA01Gene27666	MA01Gene27999	MA01Gene29634	MA01Gene30196	MA01Gene30666	MA01Gene30691	MA01Gene32036	MA01Gene34488	MA01Gene34489	MA01Gene34763	MA01Gene39043	MA01Gene41725	MA01Gene42161	MA01Gene42725
Starch and sucrose metabolism	NA	MA01Gene01315	MA01Gene01643	MA01Gene01646	MA01Gene02464	MA01Gene02502	MA01Gene04758	MA01Gene06891	MA01Gene07075	MA01Gene07206	MA01Gene07787	MA01Gene08595	MA01Gene08596	MA01Gene08598	MA01Gene08680	MA01Gene10224	MA01Gene10824	MA01Gene11024	MA01Gene12320	MA01Gene12492	MA01Gene12951	MA01Gene13700	MA01Gene15497	MA01Gene15727	MA01Gene16913	MA01Gene17333	MA01Gene17334	MA01Gene18285	MA01Gene20467	MA01Gene20941	MA01Gene20968	MA01Gene22583	MA01Gene22997	MA01Gene23241	MA01Gene24223	MA01Gene26407	MA01Gene26408	MA01Gene27817	MA01Gene28869	MA01Gene32526	MA01Gene37674	MA01Gene37717	MA01Gene39674	MA01Gene40523	MA01Gene44212
Prion diseases	NA	MA01Gene02193	MA01Gene02260	MA01Gene02361	MA01Gene02362	MA01Gene02367	MA01Gene02492	MA01Gene04302	MA01Gene04645	MA01Gene04646	MA01Gene04797	MA01Gene04905	MA01Gene06013	MA01Gene06742	MA01Gene08659	MA01Gene08872	MA01Gene09896	MA01Gene09956	MA01Gene10156	MA01Gene11781	MA01Gene12089	MA01Gene12093	MA01Gene12976	MA01Gene13849	MA01Gene14066	MA01Gene14455	MA01Gene22128	MA01Gene23481	MA01Gene24092	MA01Gene24093	MA01Gene24396	MA01Gene26109	MA01Gene26130	MA01Gene28247	MA01Gene33032	MA01Gene33636	MA01Gene33639	MA01Gene34488	MA01Gene34489	MA01Gene40804	MA01Gene41117	MA01Gene42530	MA01Gene43035	MA01Gene44567
Fructose and mannose metabolism	NA	MA01Gene01116	MA01Gene02139	MA01Gene03380	MA01Gene03459	MA01Gene04378	MA01Gene06886	MA01Gene08680	MA01Gene09382	MA01Gene09526	MA01Gene09527	MA01Gene11008	MA01Gene15476	MA01Gene15676	MA01Gene16042	MA01Gene17333	MA01Gene17334	MA01Gene17986	MA01Gene17994	MA01Gene18351	MA01Gene20515	MA01Gene22293	MA01Gene24437	MA01Gene24910	MA01Gene24912	MA01Gene25373	MA01Gene25899	MA01Gene26801	MA01Gene26984	MA01Gene27147	MA01Gene27319	MA01Gene30405	MA01Gene30599	MA01Gene31016	MA01Gene31277	MA01Gene32427	MA01Gene33057	MA01Gene33978	MA01Gene34847	MA01Gene37161	MA01Gene39883	MA01Gene41869	MA01Gene42905	MA01Gene43418
Pyruvate metabolism	NA	MA01Gene01372	MA01Gene02517	MA01Gene03890	MA01Gene04599	MA01Gene04735	MA01Gene05148	MA01Gene06203	MA01Gene07172	MA01Gene07788	MA01Gene08768	MA01Gene09234	MA01Gene09634	MA01Gene10240	MA01Gene11327	MA01Gene12335	MA01Gene14182	MA01Gene15729	MA01Gene17449	MA01Gene17633	MA01Gene18819	MA01Gene20437	MA01Gene22556	MA01Gene24269	MA01Gene24375	MA01Gene25200	MA01Gene26020	MA01Gene26021	MA01Gene26963	MA01Gene27247	MA01Gene27452	MA01Gene27495	MA01Gene27658	MA01Gene27904	MA01Gene28142	MA01Gene29173	MA01Gene31059	MA01Gene32259	MA01Gene32260	MA01Gene32723	MA01Gene33069	MA01Gene36673	MA01Gene42081	MA01Gene42434
Metabolism of xenobiotics by cytochrome P450	NA	MA01Gene02923	MA01Gene07697	MA01Gene08595	MA01Gene08596	MA01Gene08598	MA01Gene08612	MA01Gene08614	MA01Gene08774	MA01Gene10224	MA01Gene11024	MA01Gene11816	MA01Gene13834	MA01Gene13835	MA01Gene13836	MA01Gene14042	MA01Gene15936	MA01Gene15937	MA01Gene16741	MA01Gene16742	MA01Gene16760	MA01Gene17265	MA01Gene17266	MA01Gene17267	MA01Gene19514	MA01Gene22364	MA01Gene22365	MA01Gene22366	MA01Gene22498	MA01Gene22553	MA01Gene22554	MA01Gene23921	MA01Gene24053	MA01Gene24770	MA01Gene24984	MA01Gene28101	MA01Gene28147	MA01Gene31099	MA01Gene31100	MA01Gene31937	MA01Gene38207	MA01Gene40193	MA01Gene40195
"Alanine, aspartate and glutamate metabolism"	NA	MA01Gene02408	MA01Gene02625	MA01Gene02851	MA01Gene03764	MA01Gene05661	MA01Gene08933	MA01Gene09321	MA01Gene09374	MA01Gene11591	MA01Gene11630	MA01Gene12222	MA01Gene12455	MA01Gene12749	MA01Gene12920	MA01Gene13377	MA01Gene13872	MA01Gene16779	MA01Gene17349	MA01Gene17428	MA01Gene18127	MA01Gene18136	MA01Gene18397	MA01Gene18499	MA01Gene19713	MA01Gene21098	MA01Gene21669	MA01Gene22668	MA01Gene23601	MA01Gene23802	MA01Gene23803	MA01Gene23858	MA01Gene24288	MA01Gene24433	MA01Gene24942	MA01Gene25409	MA01Gene25990	MA01Gene31093	MA01Gene32359	MA01Gene33362	MA01Gene34381	MA01Gene41672	MA01Gene42818
Aldosterone-regulated sodium reabsorption	NA	MA01Gene00604	MA01Gene00706	MA01Gene01208	MA01Gene02367	MA01Gene02462	MA01Gene03282	MA01Gene03484	MA01Gene05166	MA01Gene06073	MA01Gene06761	MA01Gene06851	MA01Gene06905	MA01Gene07437	MA01Gene07439	MA01Gene08659	MA01Gene09450	MA01Gene09480	MA01Gene09672	MA01Gene11366	MA01Gene11984	MA01Gene12474	MA01Gene12834	MA01Gene15744	MA01Gene18057	MA01Gene18341	MA01Gene18567	MA01Gene19642	MA01Gene22320	MA01Gene23332	MA01Gene23604	MA01Gene26347	MA01Gene27662	MA01Gene27740	MA01Gene28350	MA01Gene28599	MA01Gene29269	MA01Gene31275	MA01Gene35118	MA01Gene37162	MA01Gene38450	MA01Gene38793
Basal transcription factors	NA	MA01Gene00162	MA01Gene03115	MA01Gene03983	MA01Gene07067	MA01Gene07396	MA01Gene07830	MA01Gene08005	MA01Gene09133	MA01Gene09404	MA01Gene09554	MA01Gene09798	MA01Gene09863	MA01Gene10236	MA01Gene11374	MA01Gene12907	MA01Gene13879	MA01Gene15485	MA01Gene15486	MA01Gene15618	MA01Gene16625	MA01Gene17237	MA01Gene17301	MA01Gene18686	MA01Gene19486	MA01Gene20543	MA01Gene21634	MA01Gene25392	MA01Gene25514	MA01Gene26972	MA01Gene27551	MA01Gene28180	MA01Gene30614	MA01Gene33480	MA01Gene36296	MA01Gene36940	MA01Gene37102	MA01Gene41237	MA01Gene42316	MA01Gene42552	MA01Gene44282	MA01Gene44956
Fatty acid degradation	NA	MA01Gene00626	MA01Gene01372	MA01Gene02402	MA01Gene03737	MA01Gene03875	MA01Gene04138	MA01Gene04626	MA01Gene05148	MA01Gene07805	MA01Gene09179	MA01Gene09919	MA01Gene10240	MA01Gene10985	MA01Gene12335	MA01Gene12612	MA01Gene12788	MA01Gene14178	MA01Gene14182	MA01Gene14210	MA01Gene14590	MA01Gene17293	MA01Gene21082	MA01Gene23129	MA01Gene23131	MA01Gene24635	MA01Gene24756	MA01Gene24757	MA01Gene25200	MA01Gene26020	MA01Gene26021	MA01Gene28147	MA01Gene28593	MA01Gene29097	MA01Gene29302	MA01Gene29920	MA01Gene32249	MA01Gene32592	MA01Gene32723	MA01Gene33069	MA01Gene42947
Drug metabolism - cytochrome P450	NA	MA01Gene02923	MA01Gene05003	MA01Gene06305	MA01Gene08595	MA01Gene08596	MA01Gene08598	MA01Gene08612	MA01Gene08614	MA01Gene08774	MA01Gene10224	MA01Gene11024	MA01Gene11313	MA01Gene13834	MA01Gene13835	MA01Gene13836	MA01Gene14042	MA01Gene15936	MA01Gene15937	MA01Gene16741	MA01Gene16742	MA01Gene17265	MA01Gene17266	MA01Gene17267	MA01Gene19514	MA01Gene22364	MA01Gene22365	MA01Gene22366	MA01Gene23921	MA01Gene24770	MA01Gene25311	MA01Gene25313	MA01Gene25317	MA01Gene28101	MA01Gene28147	MA01Gene31937	MA01Gene36365	MA01Gene38207	MA01Gene40193	MA01Gene40195
Circadian rhythm	NA	MA01Gene01183	MA01Gene02547	MA01Gene02597	MA01Gene03420	MA01Gene04340	MA01Gene04989	MA01Gene05309	MA01Gene06583	MA01Gene07190	MA01Gene07416	MA01Gene08844	MA01Gene09161	MA01Gene09266	MA01Gene10669	MA01Gene10911	MA01Gene11703	MA01Gene11838	MA01Gene11916	MA01Gene12276	MA01Gene13740	MA01Gene14172	MA01Gene14242	MA01Gene15915	MA01Gene17617	MA01Gene18470	MA01Gene24609	MA01Gene25336	MA01Gene26359	MA01Gene27266	MA01Gene27414	MA01Gene27596	MA01Gene28477	MA01Gene28913	MA01Gene29244	MA01Gene29790	MA01Gene29997	MA01Gene31301	MA01Gene31756	MA01Gene39800
DNA replication	NA	MA01Gene02463	MA01Gene02579	MA01Gene04759	MA01Gene05191	MA01Gene06349	MA01Gene07072	MA01Gene07611	MA01Gene07762	MA01Gene08644	MA01Gene08651	MA01Gene08852	MA01Gene11199	MA01Gene11915	MA01Gene11982	MA01Gene12478	MA01Gene14287	MA01Gene16080	MA01Gene17323	MA01Gene17344	MA01Gene20020	MA01Gene21220	MA01Gene21664	MA01Gene24186	MA01Gene24339	MA01Gene25106	MA01Gene25212	MA01Gene25477	MA01Gene26162	MA01Gene28296	MA01Gene28828	MA01Gene29200	MA01Gene29346	MA01Gene30739	MA01Gene32500	MA01Gene33462	MA01Gene35546	MA01Gene35603	MA01Gene37542
ABC transporters	NA	MA01Gene01159	MA01Gene01958	MA01Gene02736	MA01Gene03245	MA01Gene03575	MA01Gene07013	MA01Gene08081	MA01Gene09018	MA01Gene09100	MA01Gene09190	MA01Gene10789	MA01Gene11611	MA01Gene12496	MA01Gene14469	MA01Gene15366	MA01Gene16001	MA01Gene16701	MA01Gene17307	MA01Gene17415	MA01Gene17416	MA01Gene18644	MA01Gene18845	MA01Gene19355	MA01Gene22652	MA01Gene23281	MA01Gene27962	MA01Gene28492	MA01Gene28791	MA01Gene28809	MA01Gene28968	MA01Gene30205	MA01Gene30972	MA01Gene32896	MA01Gene35862	MA01Gene35888	MA01Gene37266	MA01Gene38819	MA01Gene41329
Nicotine addiction	NA	MA01Gene00804	MA01Gene02392	MA01Gene02461	MA01Gene03485	MA01Gene05063	MA01Gene05567	MA01Gene06912	MA01Gene07135	MA01Gene07136	MA01Gene07139	MA01Gene07151	MA01Gene07556	MA01Gene09060	MA01Gene09068	MA01Gene09182	MA01Gene12799	MA01Gene13311	MA01Gene16524	MA01Gene16571	MA01Gene16572	MA01Gene16573	MA01Gene17664	MA01Gene19209	MA01Gene22046	MA01Gene23810	MA01Gene24297	MA01Gene24539	MA01Gene24541	MA01Gene24543	MA01Gene25699	MA01Gene28288	MA01Gene28317	MA01Gene28325	MA01Gene31233	MA01Gene31701	MA01Gene41609	MA01Gene41913
Graft-versus-host disease	NA	MA01Gene01425	MA01Gene04645	MA01Gene04646	MA01Gene11275	MA01Gene13748	MA01Gene13750	MA01Gene13755	MA01Gene13774	MA01Gene13780	MA01Gene14975	MA01Gene14976	MA01Gene15204	MA01Gene15209	MA01Gene15963	MA01Gene21629	MA01Gene22128	MA01Gene25305	MA01Gene32859	MA01Gene32860	MA01Gene34179	MA01Gene35148	MA01Gene35594	MA01Gene35595	MA01Gene36598	MA01Gene36599	MA01Gene36768	MA01Gene36771	MA01Gene37185	MA01Gene37186	MA01Gene38812	MA01Gene39358	MA01Gene39383	MA01Gene39409	MA01Gene39842	MA01Gene40941	MA01Gene41274	MA01Gene44114
SNARE interactions in vesicular transport	NA	MA01Gene01139	MA01Gene05347	MA01Gene05862	MA01Gene06071	MA01Gene07622	MA01Gene09091	MA01Gene09092	MA01Gene10671	MA01Gene12306	MA01Gene13186	MA01Gene14226	MA01Gene14621	MA01Gene17046	MA01Gene17838	MA01Gene18505	MA01Gene19326	MA01Gene19817	MA01Gene20604	MA01Gene21029	MA01Gene21610	MA01Gene22022	MA01Gene22297	MA01Gene23984	MA01Gene24286	MA01Gene24722	MA01Gene25322	MA01Gene25380	MA01Gene25939	MA01Gene26205	MA01Gene27167	MA01Gene29922	MA01Gene29975	MA01Gene31129	MA01Gene31234	MA01Gene31725	MA01Gene33454	MA01Gene40726
Phototransduction	NA	MA01Gene01174	MA01Gene02237	MA01Gene03303	MA01Gene03505	MA01Gene03753	MA01Gene04226	MA01Gene06656	MA01Gene09467	MA01Gene12475	MA01Gene13260	MA01Gene13305	MA01Gene13308	MA01Gene13838	MA01Gene15622	MA01Gene16744	MA01Gene17763	MA01Gene17912	MA01Gene17913	MA01Gene18249	MA01Gene20452	MA01Gene23176	MA01Gene23249	MA01Gene24107	MA01Gene24273	MA01Gene24381	MA01Gene28527	MA01Gene29858	MA01Gene29873	MA01Gene30050	MA01Gene30710	MA01Gene31002	MA01Gene32867	MA01Gene34284	MA01Gene37702	MA01Gene39997	MA01Gene40559	MA01Gene43468
Retinol metabolism	NA	MA01Gene01031	MA01Gene01033	MA01Gene02873	MA01Gene03090	MA01Gene04325	MA01Gene04326	MA01Gene04429	MA01Gene06305	MA01Gene06868	MA01Gene07113	MA01Gene08417	MA01Gene08419	MA01Gene08458	MA01Gene08595	MA01Gene08596	MA01Gene08598	MA01Gene10224	MA01Gene10734	MA01Gene10735	MA01Gene11024	MA01Gene12096	MA01Gene12430	MA01Gene12723	MA01Gene17047	MA01Gene18490	MA01Gene20279	MA01Gene22232	MA01Gene22498	MA01Gene24943	MA01Gene28147	MA01Gene29376	MA01Gene31498	MA01Gene33908	MA01Gene34140	MA01Gene38706	MA01Gene41736
Tyrosine metabolism	NA	MA01Gene01314	MA01Gene02518	MA01Gene02923	MA01Gene03014	MA01Gene03764	MA01Gene04452	MA01Gene05003	MA01Gene05222	MA01Gene06305	MA01Gene07193	MA01Gene08774	MA01Gene08914	MA01Gene10581	MA01Gene11313	MA01Gene13938	MA01Gene14463	MA01Gene16779	MA01Gene19879	MA01Gene20945	MA01Gene22668	MA01Gene25990	MA01Gene26767	MA01Gene26857	MA01Gene26974	MA01Gene27648	MA01Gene28056	MA01Gene28147	MA01Gene29202	MA01Gene29459	MA01Gene31446	MA01Gene34263	MA01Gene35151	MA01Gene36722	MA01Gene38207	MA01Gene42704
Citrate cycle (TCA cycle)	NA	MA01Gene02489	MA01Gene03890	MA01Gene04657	MA01Gene04735	MA01Gene06203	MA01Gene07644	MA01Gene07788	MA01Gene09043	MA01Gene09234	MA01Gene11160	MA01Gene11700	MA01Gene11985	MA01Gene13661	MA01Gene17016	MA01Gene17633	MA01Gene18671	MA01Gene22818	MA01Gene23923	MA01Gene24269	MA01Gene24375	MA01Gene25991	MA01Gene27452	MA01Gene27616	MA01Gene27904	MA01Gene29173	MA01Gene30459	MA01Gene30474	MA01Gene30936	MA01Gene32358	MA01Gene35224	MA01Gene35961	MA01Gene36673	MA01Gene36888	MA01Gene37737	MA01Gene40811
Galactose metabolism	NA	MA01Gene01315	MA01Gene01643	MA01Gene01646	MA01Gene02502	MA01Gene05539	MA01Gene06797	MA01Gene06891	MA01Gene07206	MA01Gene07787	MA01Gene08074	MA01Gene08680	MA01Gene12320	MA01Gene12960	MA01Gene13700	MA01Gene15676	MA01Gene17333	MA01Gene17334	MA01Gene17488	MA01Gene17994	MA01Gene18285	MA01Gene20467	MA01Gene20622	MA01Gene20941	MA01Gene22997	MA01Gene26801	MA01Gene28013	MA01Gene28213	MA01Gene29804	MA01Gene30405	MA01Gene31016	MA01Gene37717	MA01Gene39674	MA01Gene40523	MA01Gene41869	MA01Gene42905
Base excision repair	NA	MA01Gene00965	MA01Gene02463	MA01Gene05085	MA01Gene05191	MA01Gene07302	MA01Gene07611	MA01Gene07980	MA01Gene08651	MA01Gene08852	MA01Gene08978	MA01Gene09986	MA01Gene11552	MA01Gene11982	MA01Gene12478	MA01Gene13271	MA01Gene13559	MA01Gene14129	MA01Gene14261	MA01Gene14611	MA01Gene16062	MA01Gene18265	MA01Gene18990	MA01Gene20293	MA01Gene21220	MA01Gene24186	MA01Gene24420	MA01Gene24674	MA01Gene27586	MA01Gene28274	MA01Gene29346	MA01Gene33326	MA01Gene34354	MA01Gene34717	MA01Gene35603	MA01Gene37542
Pentose phosphate pathway	NA	MA01Gene00666	MA01Gene01116	MA01Gene07206	MA01Gene09249	MA01Gene09382	MA01Gene09526	MA01Gene09527	MA01Gene11434	MA01Gene12320	MA01Gene15938	MA01Gene17074	MA01Gene17994	MA01Gene18210	MA01Gene18243	MA01Gene18285	MA01Gene18700	MA01Gene20879	MA01Gene22583	MA01Gene23397	MA01Gene25899	MA01Gene26801	MA01Gene27817	MA01Gene27977	MA01Gene30405	MA01Gene30622	MA01Gene31016	MA01Gene31340	MA01Gene33057	MA01Gene33978	MA01Gene37161	MA01Gene37359	MA01Gene39883	MA01Gene41869	MA01Gene41967	MA01Gene42905
beta-Alanine metabolism	NA	MA01Gene01314	MA01Gene01372	MA01Gene02408	MA01Gene02923	MA01Gene07656	MA01Gene08774	MA01Gene10240	MA01Gene10985	MA01Gene11614	MA01Gene12335	MA01Gene12532	MA01Gene12749	MA01Gene12788	MA01Gene14036	MA01Gene14182	MA01Gene14334	MA01Gene17293	MA01Gene18136	MA01Gene19086	MA01Gene20946	MA01Gene21082	MA01Gene21916	MA01Gene22846	MA01Gene24330	MA01Gene24331	MA01Gene24757	MA01Gene26020	MA01Gene26021	MA01Gene28882	MA01Gene29302	MA01Gene29459	MA01Gene30365	MA01Gene32723	MA01Gene33069	MA01Gene38207
Drug metabolism - other enzymes	NA	MA01Gene03243	MA01Gene03538	MA01Gene03697	MA01Gene08595	MA01Gene08596	MA01Gene08598	MA01Gene10224	MA01Gene10683	MA01Gene10996	MA01Gene11024	MA01Gene12532	MA01Gene13891	MA01Gene14036	MA01Gene14113	MA01Gene14180	MA01Gene15811	MA01Gene16096	MA01Gene16097	MA01Gene19086	MA01Gene21026	MA01Gene21304	MA01Gene22602	MA01Gene22807	MA01Gene22909	MA01Gene23115	MA01Gene23470	MA01Gene24937	MA01Gene25323	MA01Gene27718	MA01Gene27798	MA01Gene30844	MA01Gene31008	MA01Gene32526	MA01Gene41243
Propanoate metabolism	NA	MA01Gene02408	MA01Gene03383	MA01Gene05148	MA01Gene05874	MA01Gene07270	MA01Gene07644	MA01Gene08768	MA01Gene09634	MA01Gene10985	MA01Gene11614	MA01Gene12359	MA01Gene12788	MA01Gene12818	MA01Gene15729	MA01Gene15883	MA01Gene17293	MA01Gene18671	MA01Gene20002	MA01Gene20010	MA01Gene20437	MA01Gene20946	MA01Gene21082	MA01Gene22630	MA01Gene22846	MA01Gene24688	MA01Gene24757	MA01Gene25200	MA01Gene26963	MA01Gene27452	MA01Gene27658	MA01Gene29302	MA01Gene32259	MA01Gene32260	MA01Gene37737
Glyoxylate and dicarboxylate metabolism	NA	MA01Gene01060	MA01Gene03383	MA01Gene04735	MA01Gene05148	MA01Gene05410	MA01Gene07172	MA01Gene07270	MA01Gene07788	MA01Gene09908	MA01Gene11539	MA01Gene12455	MA01Gene12818	MA01Gene12920	MA01Gene13904	MA01Gene18397	MA01Gene18462	MA01Gene18499	MA01Gene20913	MA01Gene23802	MA01Gene23803	MA01Gene24688	MA01Gene25200	MA01Gene27143	MA01Gene27452	MA01Gene28142	MA01Gene30936	MA01Gene31009	MA01Gene34393	MA01Gene35224	MA01Gene38196	MA01Gene40811	MA01Gene41616	MA01Gene41672	MA01Gene42818
Other types of O-glycan biosynthesis	NA	MA01Gene00347	MA01Gene01006	MA01Gene06319	MA01Gene06797	MA01Gene08263	MA01Gene09844	MA01Gene10827	MA01Gene11613	MA01Gene12366	MA01Gene12394	MA01Gene12960	MA01Gene13333	MA01Gene14231	MA01Gene15980	MA01Gene16965	MA01Gene18052	MA01Gene18223	MA01Gene19236	MA01Gene20764	MA01Gene22631	MA01Gene23825	MA01Gene24429	MA01Gene26904	MA01Gene28013	MA01Gene28467	MA01Gene30220	MA01Gene30254	MA01Gene30627	MA01Gene30803	MA01Gene31623	MA01Gene33322	MA01Gene36055	MA01Gene44836
Steroid hormone biosynthesis	NA	MA01Gene02491	MA01Gene03282	MA01Gene03547	MA01Gene07311	MA01Gene07783	MA01Gene08458	MA01Gene08595	MA01Gene08596	MA01Gene08598	MA01Gene10224	MA01Gene11024	MA01Gene11537	MA01Gene11816	MA01Gene12051	MA01Gene12901	MA01Gene14463	MA01Gene16760	MA01Gene16954	MA01Gene17135	MA01Gene18087	MA01Gene18820	MA01Gene19105	MA01Gene21649	MA01Gene22498	MA01Gene23126	MA01Gene25062	MA01Gene26857	MA01Gene27109	MA01Gene27513	MA01Gene27816	MA01Gene27832	MA01Gene31446	MA01Gene35958
Mucin type O-glycan biosynthesis	NA	MA01Gene04343	MA01Gene07455	MA01Gene09842	MA01Gene10553	MA01Gene10563	MA01Gene10799	MA01Gene16046	MA01Gene16048	MA01Gene17311	MA01Gene18012	MA01Gene19320	MA01Gene20203	MA01Gene21429	MA01Gene21430	MA01Gene21666	MA01Gene22284	MA01Gene24585	MA01Gene24926	MA01Gene25914	MA01Gene27327	MA01Gene27328	MA01Gene27329	MA01Gene27418	MA01Gene27604	MA01Gene27605	MA01Gene27606	MA01Gene28346	MA01Gene29971	MA01Gene30380	MA01Gene30423	MA01Gene35527	MA01Gene41462	MA01Gene42488
Thyroid cancer	NA	MA01Gene02367	MA01Gene02462	MA01Gene03810	MA01Gene04307	MA01Gene04408	MA01Gene04409	MA01Gene05017	MA01Gene06013	MA01Gene07804	MA01Gene08659	MA01Gene09230	MA01Gene09931	MA01Gene10100	MA01Gene11210	MA01Gene11781	MA01Gene12659	MA01Gene12947	MA01Gene13391	MA01Gene14417	MA01Gene15921	MA01Gene16690	MA01Gene17006	MA01Gene19460	MA01Gene19845	MA01Gene20748	MA01Gene21961	MA01Gene22079	MA01Gene24160	MA01Gene25128	MA01Gene25139	MA01Gene27662	MA01Gene27740	MA01Gene31666
Homologous recombination	NA	MA01Gene01058	MA01Gene02463	MA01Gene04154	MA01Gene04715	MA01Gene07611	MA01Gene08661	MA01Gene09987	MA01Gene16080	MA01Gene18449	MA01Gene19173	MA01Gene19315	MA01Gene20020	MA01Gene21594	MA01Gene21664	MA01Gene22814	MA01Gene24186	MA01Gene24728	MA01Gene26162	MA01Gene26366	MA01Gene27431	MA01Gene27533	MA01Gene32998	MA01Gene33319	MA01Gene34885	MA01Gene35603	MA01Gene37757	MA01Gene37758	MA01Gene37761	MA01Gene38410	MA01Gene41733	MA01Gene41787	MA01Gene45099
Linoleic acid metabolism	NA	MA01Gene00260	MA01Gene00295	MA01Gene01025	MA01Gene05463	MA01Gene06791	MA01Gene07794	MA01Gene08458	MA01Gene12941	MA01Gene13736	MA01Gene13737	MA01Gene13738	MA01Gene13739	MA01Gene14801	MA01Gene15600	MA01Gene16716	MA01Gene20433	MA01Gene20485	MA01Gene20486	MA01Gene25125	MA01Gene25411	MA01Gene25414	MA01Gene25417	MA01Gene25420	MA01Gene25421	MA01Gene26552	MA01Gene28121	MA01Gene28122	MA01Gene35627	MA01Gene35632	MA01Gene36022	MA01Gene36150	MA01Gene43604
Phototransduction - fly	NA	MA01Gene00706	MA01Gene01068	MA01Gene01196	MA01Gene02978	MA01Gene03303	MA01Gene03895	MA01Gene04630	MA01Gene06819	MA01Gene06918	MA01Gene09308	MA01Gene09650	MA01Gene09653	MA01Gene09878	MA01Gene16744	MA01Gene17363	MA01Gene17987	MA01Gene18567	MA01Gene20452	MA01Gene21006	MA01Gene24273	MA01Gene24639	MA01Gene24641	MA01Gene28979	MA01Gene29842	MA01Gene29873	MA01Gene30200	MA01Gene31210	MA01Gene31303	MA01Gene34264	MA01Gene38142	MA01Gene40559
RNA polymerase	NA	MA01Gene00935	MA01Gene02142	MA01Gene02979	MA01Gene03517	MA01Gene05673	MA01Gene05823	MA01Gene06479	MA01Gene07181	MA01Gene09785	MA01Gene09998	MA01Gene12108	MA01Gene13402	MA01Gene16763	MA01Gene16946	MA01Gene19053	MA01Gene21635	MA01Gene21825	MA01Gene22141	MA01Gene22884	MA01Gene23197	MA01Gene25940	MA01Gene27275	MA01Gene28010	MA01Gene28569	MA01Gene28646	MA01Gene29634	MA01Gene29738	MA01Gene30196	MA01Gene39043	MA01Gene42161	MA01Gene42725
Vitamin digestion and absorption	NA	MA01Gene01159	MA01Gene04637	MA01Gene06868	MA01Gene07113	MA01Gene09124	MA01Gene09460	MA01Gene13808	MA01Gene13992	MA01Gene16831	MA01Gene18605	MA01Gene18644	MA01Gene19160	MA01Gene19161	MA01Gene19162	MA01Gene19164	MA01Gene19165	MA01Gene19166	MA01Gene19994	MA01Gene20433	MA01Gene20795	MA01Gene22381	MA01Gene23298	MA01Gene24199	MA01Gene24985	MA01Gene25812	MA01Gene27408	MA01Gene28776	MA01Gene35082	MA01Gene35330	MA01Gene36808	MA01Gene44364
Dorso-ventral axis formation	NA	MA01Gene02367	MA01Gene02462	MA01Gene03722	MA01Gene08659	MA01Gene08721	MA01Gene09896	MA01Gene12228	MA01Gene13795	MA01Gene16381	MA01Gene17090	MA01Gene17482	MA01Gene18512	MA01Gene19014	MA01Gene19554	MA01Gene20267	MA01Gene23325	MA01Gene23481	MA01Gene27115	MA01Gene27662	MA01Gene27690	MA01Gene27740	MA01Gene28507	MA01Gene28804	MA01Gene29280	MA01Gene29604	MA01Gene32201	MA01Gene32501	MA01Gene36384	MA01Gene39559	MA01Gene40751
Protein export	NA	MA01Gene02937	MA01Gene04164	MA01Gene07469	MA01Gene13008	MA01Gene14650	MA01Gene14971	MA01Gene15075	MA01Gene15252	MA01Gene17981	MA01Gene18256	MA01Gene19324	MA01Gene20558	MA01Gene21016	MA01Gene23258	MA01Gene24983	MA01Gene25162	MA01Gene27528	MA01Gene29231	MA01Gene31601	MA01Gene31894	MA01Gene32172	MA01Gene33636	MA01Gene33639	MA01Gene33697	MA01Gene34840	MA01Gene36114	MA01Gene38204	MA01Gene40420	MA01Gene41401	MA01Gene43035
Regulation of autophagy	NA	MA01Gene01784	MA01Gene01786	MA01Gene02844	MA01Gene03213	MA01Gene03503	MA01Gene04603	MA01Gene07773	MA01Gene08844	MA01Gene09232	MA01Gene09450	MA01Gene13800	MA01Gene15963	MA01Gene18189	MA01Gene18279	MA01Gene18395	MA01Gene19707	MA01Gene20542	MA01Gene24485	MA01Gene25336	MA01Gene26018	MA01Gene26019	MA01Gene27688	MA01Gene28599	MA01Gene31659	MA01Gene32866	MA01Gene33379	MA01Gene35554	MA01Gene37679	MA01Gene41890
Nicotinate and nicotinamide metabolism	NA	MA01Gene02465	MA01Gene03929	MA01Gene04311	MA01Gene06305	MA01Gene07227	MA01Gene07307	MA01Gene12974	MA01Gene13007	MA01Gene13044	MA01Gene13346	MA01Gene14653	MA01Gene16297	MA01Gene16949	MA01Gene20979	MA01Gene21393	MA01Gene22504	MA01Gene22670	MA01Gene24010	MA01Gene24122	MA01Gene24906	MA01Gene30160	MA01Gene32636	MA01Gene32673	MA01Gene33384	MA01Gene33850	MA01Gene36119	MA01Gene37999	MA01Gene40900	MA01Gene41430
alpha-Linolenic acid metabolism	NA	MA01Gene00260	MA01Gene00295	MA01Gene01025	MA01Gene03875	MA01Gene05463	MA01Gene06791	MA01Gene12941	MA01Gene13736	MA01Gene13737	MA01Gene13738	MA01Gene13739	MA01Gene14801	MA01Gene16716	MA01Gene20433	MA01Gene20485	MA01Gene20486	MA01Gene25125	MA01Gene26552	MA01Gene27086	MA01Gene27087	MA01Gene28121	MA01Gene28122	MA01Gene29097	MA01Gene32592	MA01Gene35627	MA01Gene35632	MA01Gene36022	MA01Gene36150	MA01Gene43604
Fatty acid elongation	NA	MA01Gene00229	MA01Gene00807	MA01Gene02262	MA01Gene04187	MA01Gene04423	MA01Gene04696	MA01Gene07805	MA01Gene10887	MA01Gene13509	MA01Gene14262	MA01Gene14297	MA01Gene14590	MA01Gene17293	MA01Gene20005	MA01Gene20057	MA01Gene21082	MA01Gene21486	MA01Gene24756	MA01Gene24757	MA01Gene25247	MA01Gene25248	MA01Gene27513	MA01Gene28282	MA01Gene28921	MA01Gene29011	MA01Gene30554	MA01Gene33028	MA01Gene35207	MA01Gene43413
Maturity onset diabetes of the young	NA	MA01Gene02940	MA01Gene03641	MA01Gene05945	MA01Gene09450	MA01Gene10720	MA01Gene12804	MA01Gene13700	MA01Gene13726	MA01Gene15374	MA01Gene18109	MA01Gene18270	MA01Gene20167	MA01Gene20186	MA01Gene23097	MA01Gene23296	MA01Gene24135	MA01Gene24772	MA01Gene24859	MA01Gene25896	MA01Gene27286	MA01Gene28599	MA01Gene29053	MA01Gene29188	MA01Gene30502	MA01Gene34852	MA01Gene35202	MA01Gene36672	MA01Gene43942
Glycosaminoglycan biosynthesis - heparan sulfate / heparin	NA	MA01Gene00911	MA01Gene02303	MA01Gene02378	MA01Gene03033	MA01Gene03107	MA01Gene03324	MA01Gene12362	MA01Gene12904	MA01Gene13196	MA01Gene16512	MA01Gene17366	MA01Gene18384	MA01Gene18839	MA01Gene21229	MA01Gene21340	MA01Gene23878	MA01Gene24790	MA01Gene27158	MA01Gene28556	MA01Gene28907	MA01Gene29764	MA01Gene29841	MA01Gene31750	MA01Gene32607	MA01Gene36195	MA01Gene39524	MA01Gene40975	MA01Gene41505
Proximal tubule bicarbonate reclamation	NA	MA01Gene02230	MA01Gene05661	MA01Gene06761	MA01Gene06851	MA01Gene07788	MA01Gene08156	MA01Gene08916	MA01Gene09357	MA01Gene09480	MA01Gene11366	MA01Gene11630	MA01Gene11984	MA01Gene12474	MA01Gene17349	MA01Gene17633	MA01Gene17767	MA01Gene18341	MA01Gene19642	MA01Gene21979	MA01Gene22320	MA01Gene24434	MA01Gene26542	MA01Gene28350	MA01Gene28762	MA01Gene31282	MA01Gene32687	MA01Gene38450
Porphyrin and chlorophyll metabolism	NA	MA01Gene02580	MA01Gene05404	MA01Gene08595	MA01Gene08596	MA01Gene08598	MA01Gene08775	MA01Gene09027	MA01Gene10053	MA01Gene10224	MA01Gene11024	MA01Gene11896	MA01Gene12503	MA01Gene12757	MA01Gene14248	MA01Gene14411	MA01Gene16702	MA01Gene19255	MA01Gene21225	MA01Gene23637	MA01Gene26544	MA01Gene28799	MA01Gene29581	MA01Gene29760	MA01Gene31672	MA01Gene32526	MA01Gene33341
Pentose and glucuronate interconversions	NA	MA01Gene01372	MA01Gene03380	MA01Gene04758	MA01Gene07075	MA01Gene07787	MA01Gene08595	MA01Gene08596	MA01Gene08598	MA01Gene09726	MA01Gene10224	MA01Gene10240	MA01Gene11024	MA01Gene11434	MA01Gene11523	MA01Gene15676	MA01Gene18066	MA01Gene20467	MA01Gene22553	MA01Gene22554	MA01Gene25999	MA01Gene26020	MA01Gene26021	MA01Gene30221	MA01Gene32526	MA01Gene33069	MA01Gene39699
Arginine biosynthesis	NA	MA01Gene01858	MA01Gene03764	MA01Gene05661	MA01Gene05760	MA01Gene08640	MA01Gene09545	MA01Gene11216	MA01Gene11591	MA01Gene11630	MA01Gene12222	MA01Gene12455	MA01Gene16779	MA01Gene17045	MA01Gene17349	MA01Gene18499	MA01Gene22668	MA01Gene23802	MA01Gene23803	MA01Gene24433	MA01Gene25875	MA01Gene32359	MA01Gene33362	MA01Gene34381	MA01Gene39412	MA01Gene41672	MA01Gene42818
Biosynthesis of unsaturated fatty acids	NA	MA01Gene02262	MA01Gene03875	MA01Gene04187	MA01Gene04423	MA01Gene10887	MA01Gene13509	MA01Gene17030	MA01Gene21082	MA01Gene24757	MA01Gene25247	MA01Gene25248	MA01Gene27086	MA01Gene27087	MA01Gene27513	MA01Gene28282	MA01Gene28921	MA01Gene29011	MA01Gene29097	MA01Gene29613	MA01Gene31218	MA01Gene32592	MA01Gene33028	MA01Gene37264	MA01Gene43413
Glycosphingolipid biosynthesis - lacto and neolacto series	NA	MA01Gene04366	MA01Gene05772	MA01Gene06124	MA01Gene06125	MA01Gene06797	MA01Gene09170	MA01Gene10129	MA01Gene10795	MA01Gene12383	MA01Gene12394	MA01Gene12960	MA01Gene14372	MA01Gene14373	MA01Gene15391	MA01Gene18667	MA01Gene19236	MA01Gene20666	MA01Gene23336	MA01Gene23485	MA01Gene23825	MA01Gene28013	MA01Gene30627	MA01Gene41259	MA01Gene44836
Histidine metabolism	NA	MA01Gene01372	MA01Gene02923	MA01Gene04175	MA01Gene05003	MA01Gene05658	MA01Gene08774	MA01Gene09164	MA01Gene09321	MA01Gene10240	MA01Gene11018	MA01Gene11313	MA01Gene12335	MA01Gene14182	MA01Gene17983	MA01Gene19879	MA01Gene21916	MA01Gene22512	MA01Gene26020	MA01Gene26021	MA01Gene27156	MA01Gene32723	MA01Gene33069	MA01Gene38207	MA01Gene41883
Glycosaminoglycan biosynthesis - chondroitin sulfate / dermatan sulfate	NA	MA01Gene01000	MA01Gene02378	MA01Gene02921	MA01Gene03107	MA01Gene03615	MA01Gene04491	MA01Gene05268	MA01Gene05472	MA01Gene05473	MA01Gene11003	MA01Gene16111	MA01Gene17007	MA01Gene17025	MA01Gene18043	MA01Gene20484	MA01Gene25187	MA01Gene25404	MA01Gene28556	MA01Gene30917	MA01Gene38486	MA01Gene41139	MA01Gene41505	MA01Gene43995
Terpenoid backbone biosynthesis	NA	MA01Gene03510	MA01Gene03990	MA01Gene05148	MA01Gene05616	MA01Gene05724	MA01Gene08776	MA01Gene09839	MA01Gene16491	MA01Gene17040	MA01Gene18879	MA01Gene20725	MA01Gene22785	MA01Gene24290	MA01Gene24854	MA01Gene25200	MA01Gene25256	MA01Gene31935	MA01Gene33391	MA01Gene36658	MA01Gene36660	MA01Gene39349	MA01Gene41115	MA01Gene43987
Butanoate metabolism	NA	MA01Gene02408	MA01Gene04626	MA01Gene05148	MA01Gene05724	MA01Gene07641	MA01Gene07805	MA01Gene08753	MA01Gene10985	MA01Gene11962	MA01Gene12749	MA01Gene14064	MA01Gene16856	MA01Gene17088	MA01Gene17293	MA01Gene18136	MA01Gene19713	MA01Gene20624	MA01Gene21082	MA01Gene24094	MA01Gene24757	MA01Gene25200	MA01Gene33685
Mismatch repair	NA	MA01Gene02463	MA01Gene04759	MA01Gene05191	MA01Gene07072	MA01Gene07611	MA01Gene08644	MA01Gene09850	MA01Gene11982	MA01Gene16080	MA01Gene16469	MA01Gene17477	MA01Gene20020	MA01Gene20709	MA01Gene21664	MA01Gene24186	MA01Gene24339	MA01Gene26162	MA01Gene29872	MA01Gene32500	MA01Gene35603	MA01Gene40482
Glycosaminoglycan degradation	NA	MA01Gene04400	MA01Gene04653	MA01Gene06058	MA01Gene06083	MA01Gene07051	MA01Gene08074	MA01Gene08585	MA01Gene08808	MA01Gene13902	MA01Gene16073	MA01Gene16776	MA01Gene17005	MA01Gene17750	MA01Gene23444	MA01Gene27463	MA01Gene27464	MA01Gene27828	MA01Gene28843	MA01Gene32181	MA01Gene32526	MA01Gene45386
Other glycan degradation	NA	MA01Gene01186	MA01Gene02514	MA01Gene02841	MA01Gene03515	MA01Gene04170	MA01Gene08074	MA01Gene08808	MA01Gene16405	MA01Gene20252	MA01Gene21385	MA01Gene21386	MA01Gene21620	MA01Gene24183	MA01Gene24184	MA01Gene27583	MA01Gene27828	MA01Gene28273	MA01Gene31237	MA01Gene33678	MA01Gene36106	MA01Gene40912
MAPK signaling pathway - fly	NA	MA01Gene02367	MA01Gene02462	MA01Gene08659	MA01Gene12228	MA01Gene16381	MA01Gene17090	MA01Gene18512	MA01Gene20368	MA01Gene20373	MA01Gene23325	MA01Gene25165	MA01Gene27662	MA01Gene27740	MA01Gene28804	MA01Gene30492	MA01Gene32501	MA01Gene35012	MA01Gene35639	MA01Gene39559	MA01Gene40751
Nitrogen metabolism	NA	MA01Gene03688	MA01Gene05026	MA01Gene05730	MA01Gene08916	MA01Gene11591	MA01Gene12455	MA01Gene12899	MA01Gene17349	MA01Gene18499	MA01Gene19901	MA01Gene22762	MA01Gene23802	MA01Gene23803	MA01Gene24434	MA01Gene26542	MA01Gene27582	MA01Gene28762	MA01Gene34481	MA01Gene41672	MA01Gene42818
Glycosylphosphatidylinositol(GPI)-anchor biosynthesis	NA	MA01Gene02382	MA01Gene04570	MA01Gene04985	MA01Gene06516	MA01Gene08988	MA01Gene09709	MA01Gene11221	MA01Gene11425	MA01Gene12095	MA01Gene12207	MA01Gene17815	MA01Gene19569	MA01Gene23010	MA01Gene25264	MA01Gene25326	MA01Gene29190	MA01Gene29533	MA01Gene30291	MA01Gene31932	MA01Gene33058
One carbon pool by folate	NA	MA01Gene01060	MA01Gene02932	MA01Gene03778	MA01Gene05658	MA01Gene06739	MA01Gene07004	MA01Gene10233	MA01Gene13490	MA01Gene13904	MA01Gene16114	MA01Gene18541	MA01Gene25382	MA01Gene29557	MA01Gene29558	MA01Gene40683	MA01Gene40753	MA01Gene42524	MA01Gene44945	MA01Gene45019
Collecting duct acid secretion	NA	MA01Gene02470	MA01Gene05005	MA01Gene05632	MA01Gene07624	MA01Gene09206	MA01Gene09216	MA01Gene09619	MA01Gene15825	MA01Gene16054	MA01Gene19012	MA01Gene20488	MA01Gene21404	MA01Gene25046	MA01Gene27334	MA01Gene28659	MA01Gene28762	MA01Gene29072	MA01Gene32995	MA01Gene44067
2-Oxocarboxylic acid metabolism	NA	MA01Gene01455	MA01Gene01858	MA01Gene03764	MA01Gene03951	MA01Gene05760	MA01Gene11160	MA01Gene12222	MA01Gene15743	MA01Gene16779	MA01Gene22668	MA01Gene22818	MA01Gene23923	MA01Gene27616	MA01Gene30459	MA01Gene30936	MA01Gene32359	MA01Gene33362	MA01Gene35224	MA01Gene40811
Renin-angiotensin system	NA	MA01Gene02948	MA01Gene03765	MA01Gene06064	MA01Gene09186	MA01Gene09866	MA01Gene12826	MA01Gene13530	MA01Gene16579	MA01Gene17314	MA01Gene17710	MA01Gene21288	MA01Gene24759	MA01Gene26698	MA01Gene30147	MA01Gene31202	MA01Gene34085	MA01Gene35459	MA01Gene36421
Non-homologous end-joining	NA	MA01Gene04606	MA01Gene04652	MA01Gene07250	MA01Gene07302	MA01Gene12478	MA01Gene16092	MA01Gene16622	MA01Gene18188	MA01Gene26366	MA01Gene26805	MA01Gene29346	MA01Gene37757	MA01Gene37758	MA01Gene37761	MA01Gene39332	MA01Gene43489	MA01Gene44379
Phenylalanine metabolism	NA	MA01Gene01314	MA01Gene02923	MA01Gene03764	MA01Gene05003	MA01Gene08774	MA01Gene08914	MA01Gene11313	MA01Gene13938	MA01Gene15750	MA01Gene16779	MA01Gene19879	MA01Gene22668	MA01Gene25990	MA01Gene28056	MA01Gene29459	MA01Gene36722	MA01Gene38207
Ascorbate and aldarate metabolism	NA	MA01Gene01372	MA01Gene07075	MA01Gene08595	MA01Gene08596	MA01Gene08598	MA01Gene10224	MA01Gene10240	MA01Gene11024	MA01Gene12335	MA01Gene14182	MA01Gene18700	MA01Gene22962	MA01Gene25999	MA01Gene26020	MA01Gene26021	MA01Gene32723	MA01Gene33069
Steroid biosynthesis	NA	MA01Gene03167	MA01Gene04312	MA01Gene07159	MA01Gene11565	MA01Gene14341	MA01Gene17702	MA01Gene18087	MA01Gene19078	MA01Gene22393	MA01Gene23594	MA01Gene24353	MA01Gene24841	MA01Gene25466	MA01Gene28226	MA01Gene30705	MA01Gene37342	MA01Gene40262
Glycosaminoglycan biosynthesis - keratan sulfate	NA	MA01Gene05675	MA01Gene06797	MA01Gene10129	MA01Gene12186	MA01Gene12394	MA01Gene12960	MA01Gene19236	MA01Gene20666	MA01Gene21040	MA01Gene22284	MA01Gene27267	MA01Gene27689	MA01Gene28013	MA01Gene30627	MA01Gene35527	MA01Gene44351
Fatty acid biosynthesis	NA	MA01Gene08768	MA01Gene09179	MA01Gene09634	MA01Gene09919	MA01Gene12612	MA01Gene14210	MA01Gene15805	MA01Gene21981	MA01Gene22237	MA01Gene24635	MA01Gene28593	MA01Gene29794	MA01Gene29920	MA01Gene32249	MA01Gene37264
Selenocompound metabolism	NA	MA01Gene07815	MA01Gene08842	MA01Gene17645	MA01Gene18124	MA01Gene18125	MA01Gene18377	MA01Gene18400	MA01Gene20680	MA01Gene22913	MA01Gene28494	MA01Gene29557	MA01Gene29558	MA01Gene30000	MA01Gene30689	MA01Gene35225
Glycosphingolipid biosynthesis - ganglio series	NA	MA01Gene08074	MA01Gene08808	MA01Gene12208	MA01Gene12210	MA01Gene13333	MA01Gene15391	MA01Gene18010	MA01Gene22284	MA01Gene22601	MA01Gene23458	MA01Gene23459	MA01Gene23497	MA01Gene25927	MA01Gene27828	MA01Gene35527
Primary bile acid biosynthesis	NA	MA01Gene01327	MA01Gene11467	MA01Gene12051	MA01Gene12332	MA01Gene12901	MA01Gene14668	MA01Gene23723	MA01Gene24127	MA01Gene24950	MA01Gene31681	MA01Gene32169	MA01Gene34797	MA01Gene34969	MA01Gene35440	MA01Gene43620
Folate biosynthesis	NA	MA01Gene04441	MA01Gene05253	MA01Gene05694	MA01Gene05695	MA01Gene07066	MA01Gene10077	MA01Gene20377	MA01Gene23758	MA01Gene26830	MA01Gene28082	MA01Gene30219	MA01Gene31488	MA01Gene39370	MA01Gene45019
Taurine and hypotaurine metabolism	NA	MA01Gene04688	MA01Gene04689	MA01Gene07902	MA01Gene08332	MA01Gene09535	MA01Gene12749	MA01Gene13718	MA01Gene13719	MA01Gene14674	MA01Gene18136	MA01Gene20974	MA01Gene30871	MA01Gene35028	MA01Gene40512
Cyanoamino acid metabolism	NA	MA01Gene01060	MA01Gene04688	MA01Gene04689	MA01Gene07902	MA01Gene08332	MA01Gene08933	MA01Gene09535	MA01Gene13718	MA01Gene13719	MA01Gene15497	MA01Gene35028	MA01Gene40512	MA01Gene44212
Pantothenate and CoA biosynthesis	NA	MA01Gene01455	MA01Gene12532	MA01Gene14036	MA01Gene15743	MA01Gene19086	MA01Gene20687	MA01Gene28844	MA01Gene28882	MA01Gene31461	MA01Gene34860	MA01Gene38113	MA01Gene40259	MA01Gene45278
Sulfur metabolism	NA	MA01Gene02552	MA01Gene07236	MA01Gene07815	MA01Gene10897	MA01Gene12432	MA01Gene18648	MA01Gene18987	MA01Gene20680	MA01Gene30000	MA01Gene35313	MA01Gene37320	MA01Gene38608
Ubiquinone and other terpenoid-quinone biosynthesis	NA	MA01Gene05619	MA01Gene08714	MA01Gene08914	MA01Gene09909	MA01Gene11429	MA01Gene13938	MA01Gene18645	MA01Gene19536	MA01Gene20948	MA01Gene32528	MA01Gene36722
Glycosphingolipid biosynthesis - globo series	NA	MA01Gene08808	MA01Gene09240	MA01Gene10244	MA01Gene14573	MA01Gene15391	MA01Gene16374	MA01Gene22284	MA01Gene27828	MA01Gene28213	MA01Gene35527	MA01Gene44836
Sulfur relay system	NA	MA01Gene02552	MA01Gene04404	MA01Gene05225	MA01Gene05253	MA01Gene14566	MA01Gene20170	MA01Gene21041	MA01Gene25050	MA01Gene31395
Synthesis and degradation of ketone bodies	NA	MA01Gene05148	MA01Gene05724	MA01Gene07641	MA01Gene14064	MA01Gene16856	MA01Gene20624	MA01Gene24094	MA01Gene25200	MA01Gene33685
Circadian rhythm - fly	NA	MA01Gene04340	MA01Gene07190	MA01Gene07831	MA01Gene11838	MA01Gene22315	MA01Gene26359	MA01Gene27414	MA01Gene29997
Vitamin B6 metabolism	NA	MA01Gene06305	MA01Gene07704	MA01Gene18440	MA01Gene29890	MA01Gene32887	MA01Gene33492	MA01Gene36945
"Phenylalanine, tyrosine and tryptophan biosynthesis"	NA	MA01Gene03764	MA01Gene15750	MA01Gene16779	MA01Gene22668	MA01Gene25990	MA01Gene36722
Caffeine metabolism	NA	MA01Gene03243	MA01Gene21026	MA01Gene23115	MA01Gene39737
"Valine, leucine and isoleucine biosynthesis"	NA	MA01Gene01455	MA01Gene15743	MA01Gene16545	MA01Gene20391
Lipoic acid metabolism	NA	MA01Gene07074	MA01Gene07727	MA01Gene11962	MA01Gene45201
Riboflavin metabolism	NA	MA01Gene13632	MA01Gene19198	MA01Gene26767	MA01Gene42704
Lysine biosynthesis	NA	MA01Gene03951	MA01Gene20234	MA01Gene30729	MA01Gene32723
Thiamine metabolism	NA	MA01Gene16474	MA01Gene29233	MA01Gene29397	MA01Gene31395
Degradation of aromatic compounds	NA	MA01Gene09726	MA01Gene18066	MA01Gene18700	MA01Gene28147
Biotin metabolism	NA	MA01Gene04576	MA01Gene22237	MA01Gene22381	MA01Gene37264
Butirosin and neomycin biosynthesis	NA	MA01Gene08680	MA01Gene13700	MA01Gene17333	MA01Gene17334
Monobactam biosynthesis	NA	MA01Gene07815	MA01Gene20680	MA01Gene30000
D-Glutamine and D-glutamate metabolism	NA	MA01Gene05661	MA01Gene11630	MA01Gene17349
D-Arginine and D-ornithine metabolism	NA	MA01Gene09373	MA01Gene20217
C5-Branched dibasic acid metabolism	NA	MA01Gene11512	MA01Gene27966
Insect hormone biosynthesis	NA	MA01Gene23588
Polyketide sugar unit biosynthesis	NA	MA01Gene17629
